# Supplementary material for: Enzyme-mediated aminoglycoside resistance without target mimicry
Source: Commun Chem. 2025 Aug 25;8:258. doi: 10.1038/s42004-025-01666-0 (PMC12378234; doi:10.1038/s42004-025-01666-0)
Supplement: Supplementary file 4 — Supplementary Data 1 [file 42004_2025_1666_MOESM4_ESM.cif]

data_XYZI
# 
_database_2.database_id               PDB 
_database_2.database_code             XYZI 
_database_2.pdbx_database_accession   ? 
_database_2.pdbx_DOI                  ? 
# 
_pdbx_struct_special_symmetry.id              1 
_pdbx_struct_special_symmetry.PDB_model_num   1 
_pdbx_struct_special_symmetry.auth_asym_id    C 
_pdbx_struct_special_symmetry.auth_comp_id    HOH 
_pdbx_struct_special_symmetry.auth_seq_id     3 
_pdbx_struct_special_symmetry.PDB_ins_code    ? 
_pdbx_struct_special_symmetry.label_asym_id   D 
_pdbx_struct_special_symmetry.label_comp_id   HOH 
_pdbx_struct_special_symmetry.label_seq_id    . 
# 
_cell.entry_id           XYZI 
_cell.length_a           57.213 
_cell.length_b           57.213 
_cell.length_c           125.238 
_cell.angle_alpha        90.00 
_cell.angle_beta         90.00 
_cell.angle_gamma        90.00 
_cell.Z_PDB              8 
_cell.pdbx_unique_axis   ? 
# 
_symmetry.entry_id                         XYZI 
_symmetry.space_group_name_H-M             'P 43 21 2' 
_symmetry.pdbx_full_space_group_name_H-M   ? 
_symmetry.cell_setting                     ? 
_symmetry.Int_Tables_number                ? 
# 
_atom_sites.entry_id                    XYZI 
_atom_sites.fract_transf_matrix[1][1]   0.017479 
_atom_sites.fract_transf_matrix[1][2]   0.000000 
_atom_sites.fract_transf_matrix[1][3]   0.000000 
_atom_sites.fract_transf_matrix[2][1]   0.000000 
_atom_sites.fract_transf_matrix[2][2]   0.017479 
_atom_sites.fract_transf_matrix[2][3]   0.000000 
_atom_sites.fract_transf_matrix[3][1]   0.000000 
_atom_sites.fract_transf_matrix[3][2]   0.000000 
_atom_sites.fract_transf_matrix[3][3]   0.007985 
_atom_sites.fract_transf_vector[1]      0.00000 
_atom_sites.fract_transf_vector[2]      0.00000 
_atom_sites.fract_transf_vector[3]      0.00000 
# 
_refine.pdbx_refine_id                           1 
_refine.entry_id                                 XYZI 
_refine.pdbx_diffrn_id                           1 
_refine.pdbx_TLS_residual_ADP_flag               ? 
_refine.ls_number_reflns_obs                     10406 
_refine.ls_number_reflns_all                     ? 
_refine.pdbx_ls_sigma_I                          ? 
_refine.pdbx_ls_sigma_F                          ? 
_refine.pdbx_data_cutoff_high_absF               ? 
_refine.pdbx_data_cutoff_low_absF                ? 
_refine.pdbx_data_cutoff_high_rms_absF           ? 
_refine.ls_d_res_low                             30.00 
_refine.ls_d_res_high                            2.10 
_refine.ls_percent_reflns_obs                    85.41 
_refine.ls_R_factor_obs                          0.23160 
_refine.ls_R_factor_all                          ? 
_refine.ls_R_factor_R_work                       0.22919 
_refine.ls_R_factor_R_free                       0.27394 
_refine.ls_R_factor_R_free_error                 ? 
_refine.ls_R_factor_R_free_error_details         ? 
_refine.ls_percent_reflns_R_free                 4.8 
_refine.ls_number_reflns_R_free                  528 
_refine.ls_number_parameters                     ? 
_refine.ls_number_restraints                     ? 
_refine.occupancy_min                            ? 
_refine.occupancy_max                            ? 
_refine.correlation_coeff_Fo_to_Fc               0.937 
_refine.correlation_coeff_Fo_to_Fc_free          0.915 
_refine.B_iso_mean                               39.357 
_refine.aniso_B[1][1]                            -1.16 
_refine.aniso_B[2][2]                            -1.16 
_refine.aniso_B[3][3]                            2.32 
_refine.aniso_B[1][2]                            0.00 
_refine.aniso_B[1][3]                            -0.00 
_refine.aniso_B[2][3]                            0.00 
_refine.solvent_model_details                    MASK 
_refine.solvent_model_param_ksol                 ? 
_refine.solvent_model_param_bsol                 ? 
_refine.pdbx_solvent_vdw_probe_radii             1.20 
_refine.pdbx_solvent_ion_probe_radii             0.80 
_refine.pdbx_solvent_shrinkage_radii             0.80 
_refine.pdbx_ls_cross_valid_method               THROUGHOUT 
_refine.details                                  'HYDROGENS HAVE BEEN USED IF PRESENT IN THE INPUT' 
_refine.pdbx_starting_model                      ? 
_refine.pdbx_method_to_determine_struct          ? 
_refine.pdbx_isotropic_thermal_model             ? 
_refine.pdbx_stereochemistry_target_values       'MAXIMUM LIKELIHOOD' 
_refine.pdbx_stereochem_target_val_spec_case     ? 
_refine.pdbx_R_Free_selection_details            RANDOM 
_refine.pdbx_overall_ESU_R                       0.259 
_refine.pdbx_overall_ESU_R_Free                  0.219 
_refine.overall_SU_ML                            0.179 
_refine.pdbx_overall_phase_error                 ? 
_refine.overall_SU_B                             7.172 
_refine.overall_SU_R_Cruickshank_DPI             ? 
_refine.pdbx_overall_SU_R_free_Cruickshank_DPI   ? 
_refine.pdbx_overall_SU_R_Blow_DPI               ? 
_refine.pdbx_overall_SU_R_free_Blow_DPI          ? 
# 
loop_
_refine_ls_restr.type 
_refine_ls_restr.dev_ideal 
_refine_ls_restr.dev_ideal_target 
_refine_ls_restr.weight 
_refine_ls_restr.number 
_refine_ls_restr.pdbx_refine_id 
_refine_ls_restr.pdbx_restraint_function 
r_bond_refined_d             0.010  0.012  ? 1274 . ? 
r_bond_other_d               0.001  0.016  ? 1163 . ? 
r_angle_refined_deg          2.012  1.813  ? 1745 . ? 
r_angle_other_deg            0.656  1.729  ? 2670 . ? 
r_dihedral_angle_1_deg       6.707  5.000  ? 153  . ? 
r_dihedral_angle_2_deg       10.413 5.000  ? 12   . ? 
r_dihedral_angle_3_deg       13.881 10.000 ? 178  . ? 
r_dihedral_angle_4_deg       ?      ?      ? ?    . ? 
r_chiral_restr               0.088  0.200  ? 205  . ? 
r_gen_planes_refined         0.009  0.020  ? 1466 . ? 
r_gen_planes_other           0.001  0.020  ? 287  . ? 
r_nbd_refined                ?      ?      ? ?    . ? 
r_nbd_other                  ?      ?      ? ?    . ? 
r_nbtor_refined              ?      ?      ? ?    . ? 
r_nbtor_other                ?      ?      ? ?    . ? 
r_xyhbond_nbd_refined        ?      ?      ? ?    . ? 
r_xyhbond_nbd_other          ?      ?      ? ?    . ? 
r_metal_ion_refined          ?      ?      ? ?    . ? 
r_metal_ion_other            ?      ?      ? ?    . ? 
r_symmetry_vdw_refined       ?      ?      ? ?    . ? 
r_symmetry_vdw_other         ?      ?      ? ?    . ? 
r_symmetry_hbond_refined     ?      ?      ? ?    . ? 
r_symmetry_hbond_other       ?      ?      ? ?    . ? 
r_symmetry_metal_ion_refined ?      ?      ? ?    . ? 
r_symmetry_metal_ion_other   ?      ?      ? ?    . ? 
r_mcbond_it                  4.159  3.748  ? 615  . ? 
r_mcbond_other               4.160  3.748  ? 615  . ? 
r_mcangle_it                 5.633  6.695  ? 767  . ? 
r_mcangle_other              5.629  6.695  ? 768  . ? 
r_scbond_it                  5.267  4.270  ? 659  . ? 
r_scbond_other               5.263  4.273  ? 660  . ? 
r_scangle_it                 ?      ?      ? ?    . ? 
r_scangle_other              7.120  7.678  ? 979  . ? 
r_long_range_B_refined       8.822  43.07  ? 1442 . ? 
r_long_range_B_other         8.828  42.74  ? 1435 . ? 
r_rigid_bond_restr           ?      ?      ? ?    . ? 
r_sphericity_free            ?      ?      ? ?    . ? 
r_sphericity_bonded          ?      ?      ? ?    . ? 
# 
_refine_ls_shell.pdbx_refine_id                   . 
_refine_ls_shell.pdbx_total_number_of_bins_used   20 
_refine_ls_shell.d_res_high                       2.100 
_refine_ls_shell.d_res_low                        2.154 
_refine_ls_shell.number_reflns_R_work             882 
_refine_ls_shell.R_factor_R_work                  0.266 
_refine_ls_shell.percent_reflns_obs               100.00 
_refine_ls_shell.R_factor_R_free                  0.343 
_refine_ls_shell.R_factor_R_free_error            ? 
_refine_ls_shell.percent_reflns_R_free            ? 
_refine_ls_shell.number_reflns_R_free             39 
_refine_ls_shell.number_reflns_all                ? 
_refine_ls_shell.R_factor_all                     ? 
# 
_refine_hist.pdbx_refine_id                   . 
_refine_hist.cycle_id                         1 
_refine_hist.pdbx_number_atoms_protein        ? 
_refine_hist.pdbx_number_atoms_nucleic_acid   ? 
_refine_hist.pdbx_number_atoms_ligand         ? 
_refine_hist.number_atoms_solvent             ? 
_refine_hist.number_atoms_total               1308 
_refine_hist.d_res_high                       . 
_refine_hist.d_res_low                        . 
# 
_entry.id   XYZI 
# 
loop_
_software.classification 
_software.name 
_software.version 
_software.citation_id 
_software.pdbx_ordinal 
refinement        REFMAC      5.8.0425 ? 1 
'data extraction' PDB_EXTRACT ?        ? ? 
# 
loop_
_atom_site.group_PDB 
_atom_site.id 
_atom_site.type_symbol 
_atom_site.label_atom_id 
_atom_site.label_alt_id 
_atom_site.label_comp_id 
_atom_site.label_asym_id 
_atom_site.label_entity_id 
_atom_site.label_seq_id 
_atom_site.pdbx_PDB_ins_code 
_atom_site.Cartn_x 
_atom_site.Cartn_y 
_atom_site.Cartn_z 
_atom_site.occupancy 
_atom_site.B_iso_or_equiv 
_atom_site.pdbx_formal_charge 
_atom_site.auth_seq_id 
_atom_site.auth_comp_id 
_atom_site.auth_asym_id 
_atom_site.auth_atom_id 
_atom_site.pdbx_PDB_model_num 
ATOM   1    N N   . MET A 1 1   ? -12.454 -15.982 -0.406 1.00 87.62  ? 24  MET A N   1 
ATOM   2    C CA  . MET A 1 1   ? -11.596 -15.139 0.474  1.00 90.06  ? 24  MET A CA  1 
ATOM   3    C C   . MET A 1 1   ? -12.455 -14.605 1.616  1.00 94.10  ? 24  MET A C   1 
ATOM   4    O O   . MET A 1 1   ? -13.649 -14.884 1.667  1.00 99.14  ? 24  MET A O   1 
ATOM   5    C CB  . MET A 1 1   ? -10.950 -13.966 -0.280 1.00 83.71  ? 24  MET A CB  1 
ATOM   6    N N   . GLY A 1 2   ? -11.840 -13.839 2.525  1.00 87.23  ? 25  GLY A N   1 
ATOM   7    C CA  . GLY A 1 2   ? -12.473 -13.485 3.787  1.00 74.93  ? 25  GLY A CA  1 
ATOM   8    C C   . GLY A 1 2   ? -12.558 -14.685 4.735  1.00 66.06  ? 25  GLY A C   1 
ATOM   9    O O   . GLY A 1 2   ? -13.506 -14.834 5.497  1.00 61.31  ? 25  GLY A O   1 
ATOM   10   N N   . ILE A 1 3   ? -11.554 -15.561 4.688  1.00 66.85  ? 26  ILE A N   1 
ATOM   11   C CA  . ILE A 1 3   ? -11.385 -16.567 5.719  1.00 60.55  ? 26  ILE A CA  1 
ATOM   12   C C   . ILE A 1 3   ? -10.343 -16.049 6.717  1.00 58.44  ? 26  ILE A C   1 
ATOM   13   O O   . ILE A 1 3   ? -9.127  -16.103 6.470  1.00 45.62  ? 26  ILE A O   1 
ATOM   14   C CB  . ILE A 1 3   ? -10.992 -17.906 5.078  1.00 54.60  ? 26  ILE A CB  1 
ATOM   15   C CG1 . ILE A 1 3   ? -11.954 -18.285 3.965  1.00 67.38  ? 26  ILE A CG1 1 
ATOM   16   C CG2 . ILE A 1 3   ? -10.914 -18.997 6.144  1.00 59.33  ? 26  ILE A CG2 1 
ATOM   17   C CD1 . ILE A 1 3   ? -11.525 -19.513 3.177  1.00 70.11  ? 26  ILE A CD1 1 
ATOM   18   N N   . ILE A 1 4   ? -10.812 -15.511 7.845  1.00 47.17  ? 27  ILE A N   1 
ATOM   19   C CA  . ILE A 1 4   ? -9.914  -14.869 8.794  1.00 42.11  ? 27  ILE A CA  1 
ATOM   20   C C   . ILE A 1 4   ? -9.461  -15.860 9.848  1.00 40.56  ? 27  ILE A C   1 
ATOM   21   O O   . ILE A 1 4   ? -10.326 -16.468 10.450 1.00 44.86  ? 27  ILE A O   1 
ATOM   22   C CB  . ILE A 1 4   ? -10.589 -13.683 9.495  1.00 39.88  ? 27  ILE A CB  1 
ATOM   23   C CG1 . ILE A 1 4   ? -11.258 -12.704 8.524  1.00 39.16  ? 27  ILE A CG1 1 
ATOM   24   C CG2 . ILE A 1 4   ? -9.565  -12.994 10.375 1.00 47.37  ? 27  ILE A CG2 1 
ATOM   25   C CD1 . ILE A 1 4   ? -10.393 -12.288 7.350  1.00 39.95  ? 27  ILE A CD1 1 
ATOM   26   N N   . ARG A 1 5   ? -8.139  -15.956 10.112 1.00 44.32  ? 28  ARG A N   1 
ATOM   27   C CA  . ARG A 1 5   ? -7.571  -16.818 11.159 1.00 37.01  ? 28  ARG A CA  1 
ATOM   28   C C   . ARG A 1 5   ? -6.779  -15.971 12.167 1.00 42.31  ? 28  ARG A C   1 
ATOM   29   O O   . ARG A 1 5   ? -5.987  -15.092 11.805 1.00 39.96  ? 28  ARG A O   1 
ATOM   30   C CB  . ARG A 1 5   ? -6.734  -17.947 10.546 1.00 36.02  ? 28  ARG A CB  1 
ATOM   31   N N   . THR A 1 6   ? -6.990  -16.233 13.460 1.00 41.65  ? 29  THR A N   1 
ATOM   32   C CA  . THR A 1 6   ? -6.392  -15.397 14.487 1.00 40.89  ? 29  THR A CA  1 
ATOM   33   C C   . THR A 1 6   ? -5.373  -16.254 15.216 1.00 37.86  ? 29  THR A C   1 
ATOM   34   O O   . THR A 1 6   ? -5.623  -17.409 15.477 1.00 37.29  ? 29  THR A O   1 
ATOM   35   C CB  . THR A 1 6   ? -7.378  -14.774 15.488 1.00 39.53  ? 29  THR A CB  1 
ATOM   36   O OG1 . THR A 1 6   ? -8.021  -15.868 16.136 1.00 43.07  ? 29  THR A OG1 1 
ATOM   37   C CG2 . THR A 1 6   ? -8.405  -13.836 14.862 1.00 36.03  ? 29  THR A CG2 1 
ATOM   38   N N   . CYS A 1 7   ? -4.214  -15.669 15.512 1.00 38.44  ? 30  CYS A N   1 
ATOM   39   C CA  . CYS A 1 7   ? -3.237  -16.354 16.340 1.00 36.11  ? 30  CYS A CA  1 
ATOM   40   C C   . CYS A 1 7   ? -2.348  -15.364 17.103 1.00 30.82  ? 30  CYS A C   1 
ATOM   41   O O   . CYS A 1 7   ? -2.210  -14.161 16.788 1.00 28.77  ? 30  CYS A O   1 
ATOM   42   C CB  . CYS A 1 7   ? -2.365  -17.278 15.503 1.00 42.79  ? 30  CYS A CB  1 
ATOM   43   S SG  . CYS A 1 7   ? -1.449  -16.287 14.313 1.00 54.57  ? 30  CYS A SG  1 
ATOM   44   N N   . ARG A 1 8   ? -1.743  -15.929 18.141 1.00 26.68  ? 31  ARG A N   1 
ATOM   45   C CA  . ARG A 1 8   ? -0.745  -15.248 18.928 1.00 31.54  ? 31  ARG A CA  1 
ATOM   46   C C   . ARG A 1 8   ? 0.612   -15.502 18.284 1.00 33.83  ? 31  ARG A C   1 
ATOM   47   O O   . ARG A 1 8   ? 1.003   -16.641 18.167 1.00 28.78  ? 31  ARG A O   1 
ATOM   48   C CB  . ARG A 1 8   ? -0.699  -15.858 20.333 1.00 28.62  ? 31  ARG A CB  1 
ATOM   49   C CG  . ARG A 1 8   ? 0.441   -15.177 21.059 1.00 28.01  ? 31  ARG A CG  1 
ATOM   50   C CD  . ARG A 1 8   ? 0.390   -15.520 22.510 1.00 25.60  ? 31  ARG A CD  1 
ATOM   51   N NE  . ARG A 1 8   ? 1.580   -14.941 23.142 1.00 26.31  ? 31  ARG A NE  1 
ATOM   52   C CZ  . ARG A 1 8   ? 1.751   -15.021 24.462 1.00 25.29  ? 31  ARG A CZ  1 
ATOM   53   N NH1 . ARG A 1 8   ? 0.846   -15.664 25.184 1.00 22.44  ? 31  ARG A NH1 1 
ATOM   54   N NH2 . ARG A 1 8   ? 2.793   -14.460 25.051 1.00 21.80  ? 31  ARG A NH2 1 
ATOM   55   N N   . LEU A 1 9   ? 1.332   -14.453 17.926 1.00 34.62  ? 32  LEU A N   1 
ATOM   56   C CA  . LEU A 1 9   ? 2.584   -14.591 17.215 1.00 32.71  ? 32  LEU A CA  1 
ATOM   57   C C   . LEU A 1 9   ? 3.706   -15.081 18.137 1.00 32.86  ? 32  LEU A C   1 
ATOM   58   O O   . LEU A 1 9   ? 3.867   -14.561 19.242 1.00 25.45  ? 32  LEU A O   1 
ATOM   59   C CB  . LEU A 1 9   ? 2.946   -13.212 16.666 1.00 31.45  ? 32  LEU A CB  1 
ATOM   60   C CG  . LEU A 1 9   ? 2.033   -12.695 15.566 1.00 31.54  ? 32  LEU A CG  1 
ATOM   61   C CD1 . LEU A 1 9   ? 2.647   -11.475 14.945 1.00 41.28  ? 32  LEU A CD1 1 
ATOM   62   C CD2 . LEU A 1 9   ? 1.777   -13.772 14.533 1.00 30.63  ? 32  LEU A CD2 1 
ATOM   63   N N   . GLY A 1 10  ? 4.516   -16.024 17.626 1.00 27.15  ? 33  GLY A N   1 
ATOM   64   C CA  . GLY A 1 10  ? 5.741   -16.408 18.289 1.00 26.77  ? 33  GLY A CA  1 
ATOM   65   C C   . GLY A 1 10  ? 6.977   -15.808 17.628 1.00 29.04  ? 33  GLY A C   1 
ATOM   66   O O   . GLY A 1 10  ? 6.867   -15.079 16.643 1.00 28.78  ? 33  GLY A O   1 
ATOM   67   N N   . PRO A 1 11  ? 8.169   -16.103 18.204 1.00 31.33  ? 34  PRO A N   1 
ATOM   68   C CA  . PRO A 1 11  ? 9.469   -15.582 17.752 1.00 34.95  ? 34  PRO A CA  1 
ATOM   69   C C   . PRO A 1 11  ? 9.858   -16.054 16.359 1.00 34.46  ? 34  PRO A C   1 
ATOM   70   O O   . PRO A 1 11  ? 10.774  -15.540 15.757 1.00 37.22  ? 34  PRO A O   1 
ATOM   71   C CB  . PRO A 1 11  ? 10.488  -16.069 18.754 1.00 28.83  ? 34  PRO A CB  1 
ATOM   72   C CG  . PRO A 1 11  ? 9.791   -17.235 19.422 1.00 32.20  ? 34  PRO A CG  1 
ATOM   73   C CD  . PRO A 1 11  ? 8.307   -16.993 19.353 1.00 32.61  ? 34  PRO A CD  1 
ATOM   74   N N   . ASP A 1 12  ? 9.137   -17.018 15.832 1.00 36.33  ? 35  ASP A N   1 
ATOM   75   C CA  . ASP A 1 12  ? 9.366   -17.466 14.474 1.00 37.53  ? 35  ASP A CA  1 
ATOM   76   C C   . ASP A 1 12  ? 8.558   -16.610 13.514 1.00 32.57  ? 35  ASP A C   1 
ATOM   77   O O   . ASP A 1 12  ? 8.562   -16.901 12.352 1.00 34.67  ? 35  ASP A O   1 
ATOM   78   C CB  . ASP A 1 12  ? 9.020   -18.944 14.342 1.00 44.99  ? 35  ASP A CB  1 
ATOM   79   C CG  . ASP A 1 12  ? 7.604   -19.339 14.768 1.00 53.15  ? 35  ASP A CG  1 
ATOM   80   O OD1 . ASP A 1 12  ? 7.078   -18.769 15.775 1.00 50.95  ? 35  ASP A OD1 1 
ATOM   81   O OD2 . ASP A 1 12  ? 7.035   -20.237 14.103 1.00 61.32  ? 35  ASP A OD2 1 
ATOM   82   N N   . GLN A 1 13  ? 7.864   -15.571 13.976 1.00 34.92  ? 36  GLN A N   1 
ATOM   83   C CA  . GLN A 1 13  ? 6.931   -14.858 13.118 1.00 31.73  ? 36  GLN A CA  1 
ATOM   84   C C   . GLN A 1 13  ? 7.219   -13.366 13.079 1.00 34.04  ? 36  GLN A C   1 
ATOM   85   O O   . GLN A 1 13  ? 6.268   -12.557 12.953 1.00 23.70  ? 36  GLN A O   1 
ATOM   86   C CB  . GLN A 1 13  ? 5.467   -15.129 13.467 1.00 32.75  ? 36  GLN A CB  1 
ATOM   87   C CG  . GLN A 1 13  ? 5.116   -16.592 13.243 1.00 35.24  ? 36  GLN A CG  1 
ATOM   88   C CD  . GLN A 1 13  ? 3.875   -17.030 13.978 1.00 36.83  ? 36  GLN A CD  1 
ATOM   89   O OE1 . GLN A 1 13  ? 3.801   -17.029 15.209 1.00 38.97  ? 36  GLN A OE1 1 
ATOM   90   N NE2 . GLN A 1 13  ? 2.891   -17.437 13.200 1.00 43.54  ? 36  GLN A NE2 1 
ATOM   91   N N   . VAL A 1 14  ? 8.530   -13.041 13.024 1.00 27.44  ? 37  VAL A N   1 
ATOM   92   C CA  . VAL A 1 14  ? 8.935   -11.673 12.865 1.00 25.66  ? 37  VAL A CA  1 
ATOM   93   C C   . VAL A 1 14  ? 8.334   -11.056 11.593 1.00 31.18  ? 37  VAL A C   1 
ATOM   94   O O   . VAL A 1 14  ? 7.969   -9.856  11.640 1.00 29.26  ? 37  VAL A O   1 
ATOM   95   C CB  . VAL A 1 14  ? 10.445  -11.416 12.992 1.00 27.43  ? 37  VAL A CB  1 
ATOM   96   C CG1 . VAL A 1 14  ? 10.801  -9.981  12.593 1.00 27.12  ? 37  VAL A CG1 1 
ATOM   97   C CG2 . VAL A 1 14  ? 10.946  -11.703 14.408 1.00 27.11  ? 37  VAL A CG2 1 
ATOM   98   N N   . LYS A 1 15  ? 8.249   -11.833 10.482 1.00 28.34  ? 38  LYS A N   1 
ATOM   99   C CA  . LYS A 1 15  ? 7.677   -11.298 9.247  1.00 28.62  ? 38  LYS A CA  1 
ATOM   100  C C   . LYS A 1 15  ? 6.225   -10.887 9.509  1.00 30.36  ? 38  LYS A C   1 
ATOM   101  O O   . LYS A 1 15  ? 5.799   -9.806  9.152  1.00 26.23  ? 38  LYS A O   1 
ATOM   102  C CB  . LYS A 1 15  ? 7.793   -12.199 7.998  1.00 24.78  ? 38  LYS A CB  1 
ATOM   103  N N   . SER A 1 16  ? 5.437   -11.727 10.164 1.00 32.02  ? 39  SER A N   1 
ATOM   104  C CA  . SER A 1 16  ? 4.070   -11.324 10.450 1.00 31.87  ? 39  SER A CA  1 
ATOM   105  C C   . SER A 1 16  ? 4.010   -10.176 11.446 1.00 28.81  ? 39  SER A C   1 
ATOM   106  O O   . SER A 1 16  ? 3.128   -9.312  11.361 1.00 32.17  ? 39  SER A O   1 
ATOM   107  C CB  . SER A 1 16  ? 3.267   -12.509 10.902 1.00 35.32  ? 39  SER A CB  1 
ATOM   108  O OG  . SER A 1 16  ? 3.106   -13.403 9.812  1.00 37.73  ? 39  SER A OG  1 
ATOM   109  N N   . MET A 1 17  ? 4.942   -10.119 12.402 1.00 27.80  ? 40  MET A N   1 
ATOM   110  C CA  . MET A 1 17  ? 4.912   -8.995  13.322 1.00 28.98  ? 40  MET A CA  1 
ATOM   111  C C   . MET A 1 17  ? 5.138   -7.674  12.568 1.00 28.32  ? 40  MET A C   1 
ATOM   112  O O   . MET A 1 17  ? 4.469   -6.683  12.822 1.00 26.77  ? 40  MET A O   1 
ATOM   113  C CB  . MET A 1 17  ? 5.972   -9.168  14.410 1.00 31.87  ? 40  MET A CB  1 
ATOM   114  C CG  . MET A 1 17  ? 5.991   -8.068  15.396 1.00 32.58  ? 40  MET A CG  1 
ATOM   115  S SD  . MET A 1 17  ? 4.516   -8.169  16.426 1.00 39.32  ? 40  MET A SD  1 
ATOM   116  C CE  . MET A 1 17  ? 4.662   -6.689  17.430 1.00 46.09  ? 40  MET A CE  1 
ATOM   117  N N   . ARG A 1 18  ? 6.119   -7.645  11.659 1.00 31.27  ? 41  ARG A N   1 
ATOM   118  C CA  . ARG A 1 18  ? 6.406   -6.449  10.895 1.00 31.29  ? 41  ARG A CA  1 
ATOM   119  C C   . ARG A 1 18  ? 5.159   -6.035  10.126 1.00 30.98  ? 41  ARG A C   1 
ATOM   120  O O   . ARG A 1 18  ? 4.979   -4.870  9.852  1.00 33.52  ? 41  ARG A O   1 
ATOM   121  C CB  . ARG A 1 18  ? 7.530   -6.596  9.867  1.00 34.12  ? 41  ARG A CB  1 
ATOM   122  C CG  . ARG A 1 18  ? 8.903   -6.598  10.516 1.00 36.66  ? 41  ARG A CG  1 
ATOM   123  C CD  . ARG A 1 18  ? 10.113  -6.487  9.587  1.00 39.33  ? 41  ARG A CD  1 
ATOM   124  N NE  . ARG A 1 18  ? 11.339  -6.791  10.355 1.00 38.58  ? 41  ARG A NE  1 
ATOM   125  C CZ  . ARG A 1 18  ? 11.920  -6.046  11.321 1.00 35.16  ? 41  ARG A CZ  1 
ATOM   126  N NH1 . ARG A 1 18  ? 11.345  -4.907  11.725 1.00 33.97  ? 41  ARG A NH1 1 
ATOM   127  N NH2 . ARG A 1 18  ? 13.085  -6.427  11.870 1.00 27.00  ? 41  ARG A NH2 1 
ATOM   128  N N   . ALA A 1 19  ? 4.351   -6.995  9.686  1.00 32.73  ? 42  ALA A N   1 
ATOM   129  C CA  . ALA A 1 19  ? 3.155   -6.645  8.920  1.00 34.70  ? 42  ALA A CA  1 
ATOM   130  C C   . ALA A 1 19  ? 2.114   -6.056  9.879  1.00 36.53  ? 42  ALA A C   1 
ATOM   131  O O   . ALA A 1 19  ? 1.327   -5.200  9.511  1.00 34.44  ? 42  ALA A O   1 
ATOM   132  C CB  . ALA A 1 19  ? 2.630   -7.866  8.181  1.00 35.15  ? 42  ALA A CB  1 
ATOM   133  N N   . ALA A 1 20  ? 2.108   -6.520  11.132 1.00 31.36  ? 43  ALA A N   1 
ATOM   134  C CA  . ALA A 1 20  ? 1.187   -5.954  12.122 1.00 35.47  ? 43  ALA A CA  1 
ATOM   135  C C   . ALA A 1 20  ? 1.520   -4.481  12.345 1.00 31.00  ? 43  ALA A C   1 
ATOM   136  O O   . ALA A 1 20  ? 0.651   -3.621  12.402 1.00 37.04  ? 43  ALA A O   1 
ATOM   137  C CB  . ALA A 1 20  ? 1.249   -6.755  13.438 1.00 33.82  ? 43  ALA A CB  1 
ATOM   138  N N   . LEU A 1 21  ? 2.814   -4.203  12.489 1.00 28.87  ? 44  LEU A N   1 
ATOM   139  C CA  . LEU A 1 21  ? 3.291   -2.855  12.662 1.00 28.47  ? 44  LEU A CA  1 
ATOM   140  C C   . LEU A 1 21  ? 2.938   -1.954  11.498 1.00 26.13  ? 44  LEU A C   1 
ATOM   141  O O   . LEU A 1 21  ? 2.615   -0.825  11.741 1.00 25.62  ? 44  LEU A O   1 
ATOM   142  C CB  . LEU A 1 21  ? 4.786   -2.910  12.850 1.00 30.74  ? 44  LEU A CB  1 
ATOM   143  C CG  . LEU A 1 21  ? 5.258   -3.680  14.080 1.00 31.47  ? 44  LEU A CG  1 
ATOM   144  C CD1 . LEU A 1 21  ? 6.779   -3.683  14.001 1.00 30.97  ? 44  LEU A CD1 1 
ATOM   145  C CD2 . LEU A 1 21  ? 4.754   -3.130  15.416 1.00 31.96  ? 44  LEU A CD2 1 
ATOM   146  N N   . ASP A 1 22  ? 3.098   -2.409  10.253 1.00 28.72  ? 45  ASP A N   1 
ATOM   147  C CA  . ASP A 1 22  ? 2.660   -1.582  9.140  1.00 32.43  ? 45  ASP A CA  1 
ATOM   148  C C   . ASP A 1 22  ? 1.149   -1.346  9.217  1.00 36.07  ? 45  ASP A C   1 
ATOM   149  O O   . ASP A 1 22  ? 0.667   -0.279  8.865  1.00 36.21  ? 45  ASP A O   1 
ATOM   150  C CB  . ASP A 1 22  ? 3.027   -2.185  7.789  1.00 37.40  ? 45  ASP A CB  1 
ATOM   151  C CG  . ASP A 1 22  ? 4.517   -2.478  7.589  1.00 39.74  ? 45  ASP A CG  1 
ATOM   152  O OD1 . ASP A 1 22  ? 5.380   -1.709  8.066  1.00 38.73  ? 45  ASP A OD1 1 
ATOM   153  O OD2 . ASP A 1 22  ? 4.810   -3.491  6.983  1.00 42.71  ? 45  ASP A OD2 1 
ATOM   154  N N   . LEU A 1 23  ? 0.385   -2.384  9.572  1.00 35.37  ? 46  LEU A N   1 
ATOM   155  C CA  . LEU A 1 23  ? -1.048  -2.226  9.722  1.00 35.65  ? 46  LEU A CA  1 
ATOM   156  C C   . LEU A 1 23  ? -1.295  -1.094  10.713 1.00 36.12  ? 46  LEU A C   1 
ATOM   157  O O   . LEU A 1 23  ? -2.013  -0.143  10.403 1.00 33.94  ? 46  LEU A O   1 
ATOM   158  C CB  . LEU A 1 23  ? -1.679  -3.540  10.175 1.00 40.32  ? 46  LEU A CB  1 
ATOM   159  C CG  . LEU A 1 23  ? -3.204  -3.515  10.424 1.00 44.28  ? 46  LEU A CG  1 
ATOM   160  C CD1 . LEU A 1 23  ? -4.025  -3.386  9.162  1.00 40.26  ? 46  LEU A CD1 1 
ATOM   161  C CD2 . LEU A 1 23  ? -3.718  -4.716  11.177 1.00 46.07  ? 46  LEU A CD2 1 
ATOM   162  N N   . PHE A 1 24  ? -0.657  -1.196  11.891 1.00 37.31  ? 47  PHE A N   1 
ATOM   163  C CA  . PHE A 1 24  ? -0.725  -0.160  12.899 1.00 37.48  ? 47  PHE A CA  1 
ATOM   164  C C   . PHE A 1 24  ? -0.402  1.209   12.293 1.00 40.17  ? 47  PHE A C   1 
ATOM   165  O O   . PHE A 1 24  ? -1.123  2.172   12.538 1.00 40.47  ? 47  PHE A O   1 
ATOM   166  C CB  . PHE A 1 24  ? 0.227   -0.409  14.076 1.00 36.15  ? 47  PHE A CB  1 
ATOM   167  C CG  . PHE A 1 24  ? -0.260  -1.463  15.061 1.00 34.51  ? 47  PHE A CG  1 
ATOM   168  C CD1 . PHE A 1 24  ? -1.627  -1.629  15.330 1.00 34.88  ? 47  PHE A CD1 1 
ATOM   169  C CD2 . PHE A 1 24  ? 0.639   -2.311  15.682 1.00 27.33  ? 47  PHE A CD2 1 
ATOM   170  C CE1 . PHE A 1 24  ? -2.056  -2.613  16.207 1.00 36.31  ? 47  PHE A CE1 1 
ATOM   171  C CE2 . PHE A 1 24  ? 0.206   -3.315  16.537 1.00 33.94  ? 47  PHE A CE2 1 
ATOM   172  C CZ  . PHE A 1 24  ? -1.143  -3.443  16.829 1.00 37.42  ? 47  PHE A CZ  1 
ATOM   173  N N   . GLY A 1 25  ? 0.668   1.296   11.498 1.00 36.98  ? 48  GLY A N   1 
ATOM   174  C CA  . GLY A 1 25  ? 1.018   2.548   10.840 1.00 40.26  ? 48  GLY A CA  1 
ATOM   175  C C   . GLY A 1 25  ? -0.126  3.087   9.973  1.00 45.82  ? 48  GLY A C   1 
ATOM   176  O O   . GLY A 1 25  ? -0.659  4.185   10.191 1.00 45.98  ? 48  GLY A O   1 
ATOM   177  N N   . ARG A 1 26  ? -0.516  2.293   8.981  1.00 49.98  ? 49  ARG A N   1 
ATOM   178  C CA  . ARG A 1 26  ? -1.517  2.735   8.031  1.00 49.79  ? 49  ARG A CA  1 
ATOM   179  C C   . ARG A 1 26  ? -2.755  3.188   8.776  1.00 51.03  ? 49  ARG A C   1 
ATOM   180  O O   . ARG A 1 26  ? -3.263  4.254   8.485  1.00 62.48  ? 49  ARG A O   1 
ATOM   181  C CB  . ARG A 1 26  ? -1.931  1.643   7.055  1.00 51.65  ? 49  ARG A CB  1 
ATOM   182  C CG  . ARG A 1 26  ? -0.965  1.588   5.883  1.00 61.67  ? 49  ARG A CG  1 
ATOM   183  C CD  . ARG A 1 26  ? -1.395  0.513   4.902  1.00 61.02  ? 49  ARG A CD  1 
ATOM   184  N NE  . ARG A 1 26  ? -1.684  -0.743  5.609  1.00 65.37  ? 49  ARG A NE  1 
ATOM   185  C CZ  . ARG A 1 26  ? -0.880  -1.803  5.714  1.00 57.75  ? 49  ARG A CZ  1 
ATOM   186  N NH1 . ARG A 1 26  ? 0.314   -1.815  5.154  1.00 60.57  ? 49  ARG A NH1 1 
ATOM   187  N NH2 . ARG A 1 26  ? -1.273  -2.865  6.384  1.00 49.83  ? 49  ARG A NH2 1 
ATOM   188  N N   . GLU A 1 27  ? -3.183  2.417   9.776  1.00 53.39  ? 50  GLU A N   1 
ATOM   189  C CA  . GLU A 1 27  ? -4.503  2.613   10.366 1.00 55.83  ? 50  GLU A CA  1 
ATOM   190  C C   . GLU A 1 27  ? -4.483  3.706   11.432 1.00 49.14  ? 50  GLU A C   1 
ATOM   191  O O   . GLU A 1 27  ? -5.531  4.282   11.711 1.00 48.60  ? 50  GLU A O   1 
ATOM   192  C CB  . GLU A 1 27  ? -5.147  1.338   10.934 1.00 44.55  ? 50  GLU A CB  1 
ATOM   193  C CG  . GLU A 1 27  ? -5.347  0.221   9.909  1.00 46.91  ? 50  GLU A CG  1 
ATOM   194  C CD  . GLU A 1 27  ? -6.012  0.591   8.577  1.00 48.76  ? 50  GLU A CD  1 
ATOM   195  O OE1 . GLU A 1 27  ? -6.709  1.618   8.503  1.00 57.69  ? 50  GLU A OE1 1 
ATOM   196  O OE2 . GLU A 1 27  ? -5.834  -0.140  7.591  1.00 45.06  ? 50  GLU A OE2 1 
ATOM   197  N N   . PHE A 1 28  ? -3.343  3.943   12.080 1.00 47.93  ? 51  PHE A N   1 
ATOM   198  C CA  . PHE A 1 28  ? -3.278  5.021   13.059 1.00 52.22  ? 51  PHE A CA  1 
ATOM   199  C C   . PHE A 1 28  ? -2.793  6.301   12.383 1.00 49.39  ? 51  PHE A C   1 
ATOM   200  O O   . PHE A 1 28  ? -2.537  7.288   13.050 1.00 42.84  ? 51  PHE A O   1 
ATOM   201  C CB  . PHE A 1 28  ? -2.319  4.742   14.210 1.00 55.54  ? 51  PHE A CB  1 
ATOM   202  C CG  . PHE A 1 28  ? -2.671  3.568   15.112 1.00 61.66  ? 51  PHE A CG  1 
ATOM   203  C CD1 . PHE A 1 28  ? -3.985  3.227   15.384 1.00 58.98  ? 51  PHE A CD1 1 
ATOM   204  C CD2 . PHE A 1 28  ? -1.660  2.814   15.710 1.00 63.83  ? 51  PHE A CD2 1 
ATOM   205  C CE1 . PHE A 1 28  ? -4.271  2.153   16.226 1.00 53.42  ? 51  PHE A CE1 1 
ATOM   206  C CE2 . PHE A 1 28  ? -1.954  1.758   16.556 1.00 55.88  ? 51  PHE A CE2 1 
ATOM   207  C CZ  . PHE A 1 28  ? -3.264  1.434   16.817 1.00 56.71  ? 51  PHE A CZ  1 
ATOM   208  N N   . GLY A 1 29  ? -2.622  6.264   11.056 1.00 53.81  ? 52  GLY A N   1 
ATOM   209  C CA  . GLY A 1 29  ? -1.987  7.347   10.324 1.00 59.55  ? 52  GLY A CA  1 
ATOM   210  C C   . GLY A 1 29  ? -0.661  7.753   10.962 1.00 64.07  ? 52  GLY A C   1 
ATOM   211  O O   . GLY A 1 29  ? -0.409  8.944   11.126 1.00 70.89  ? 52  GLY A O   1 
ATOM   212  N N   . GLY A 1 30  ? 0.165   6.765   11.343 1.00 58.78  ? 53  GLY A N   1 
ATOM   213  C CA  . GLY A 1 30  ? 1.512   7.031   11.833 1.00 52.37  ? 53  GLY A CA  1 
ATOM   214  C C   . GLY A 1 30  ? 2.520   6.115   11.140 1.00 54.81  ? 53  GLY A C   1 
ATOM   215  O O   . GLY A 1 30  ? 3.236   5.392   11.822 1.00 38.85  ? 53  GLY A O   1 
ATOM   216  N N   . VAL A 1 31  ? 2.536   6.175   9.795  1.00 48.45  ? 54  VAL A N   1 
ATOM   217  C CA  . VAL A 1 31  ? 3.298   5.304   8.917  1.00 51.74  ? 54  VAL A CA  1 
ATOM   218  C C   . VAL A 1 31  ? 4.777   5.422   9.265  1.00 55.95  ? 54  VAL A C   1 
ATOM   219  O O   . VAL A 1 31  ? 5.524   4.440   9.162  1.00 56.37  ? 54  VAL A O   1 
ATOM   220  C CB  . VAL A 1 31  ? 3.021   5.671   7.438  1.00 48.79  ? 54  VAL A CB  1 
ATOM   221  C CG1 . VAL A 1 31  ? 3.991   5.013   6.451  1.00 50.60  ? 54  VAL A CG1 1 
ATOM   222  C CG2 . VAL A 1 31  ? 1.587   5.360   7.041  1.00 48.26  ? 54  VAL A CG2 1 
ATOM   223  N N   . ALA A 1 32  ? 5.181   6.631   9.677  1.00 52.11  ? 55  ALA A N   1 
ATOM   224  C CA  . ALA A 1 32  ? 6.554   6.871   10.079 1.00 58.07  ? 55  ALA A CA  1 
ATOM   225  C C   . ALA A 1 32  ? 6.859   6.144   11.390 1.00 58.04  ? 55  ALA A C   1 
ATOM   226  O O   . ALA A 1 32  ? 7.818   5.365   11.476 1.00 62.60  ? 55  ALA A O   1 
ATOM   227  C CB  . ALA A 1 32  ? 6.800   8.367   10.199 1.00 61.49  ? 55  ALA A CB  1 
ATOM   228  N N   . THR A 1 33  ? 6.039   6.435   12.406 1.00 52.00  ? 56  THR A N   1 
ATOM   229  C CA  . THR A 1 33  ? 6.233   5.894   13.742 1.00 60.02  ? 56  THR A CA  1 
ATOM   230  C C   . THR A 1 33  ? 6.416   4.373   13.678 1.00 54.73  ? 56  THR A C   1 
ATOM   231  O O   . THR A 1 33  ? 7.387   3.859   14.237 1.00 54.74  ? 56  THR A O   1 
ATOM   232  C CB  . THR A 1 33  ? 5.052   6.329   14.624 1.00 66.32  ? 56  THR A CB  1 
ATOM   233  O OG1 . THR A 1 33  ? 5.173   7.736   14.835 1.00 55.53  ? 56  THR A OG1 1 
ATOM   234  C CG2 . THR A 1 33  ? 5.027   5.679   15.999 1.00 61.32  ? 56  THR A CG2 1 
ATOM   235  N N   . TYR A 1 34  ? 5.528   3.690   12.915 1.00 48.01  ? 57  TYR A N   1 
ATOM   236  C CA  . TYR A 1 34  ? 5.311   2.246   12.994 1.00 45.63  ? 57  TYR A CA  1 
ATOM   237  C C   . TYR A 1 34  ? 6.070   1.449   11.918 1.00 48.40  ? 57  TYR A C   1 
ATOM   238  O O   . TYR A 1 34  ? 6.328   0.255   12.153 1.00 39.91  ? 57  TYR A O   1 
ATOM   239  C CB  . TYR A 1 34  ? 3.807   1.905   12.932 1.00 42.32  ? 57  TYR A CB  1 
ATOM   240  C CG  . TYR A 1 34  ? 3.025   2.183   14.211 1.00 40.79  ? 57  TYR A CG  1 
ATOM   241  C CD1 . TYR A 1 34  ? 2.495   3.437   14.459 1.00 43.57  ? 57  TYR A CD1 1 
ATOM   242  C CD2 . TYR A 1 34  ? 2.859   1.200   15.199 1.00 43.77  ? 57  TYR A CD2 1 
ATOM   243  C CE1 . TYR A 1 34  ? 1.814   3.705   15.630 1.00 45.18  ? 57  TYR A CE1 1 
ATOM   244  C CE2 . TYR A 1 34  ? 2.170   1.445   16.375 1.00 41.90  ? 57  TYR A CE2 1 
ATOM   245  C CZ  . TYR A 1 34  ? 1.646   2.713   16.586 1.00 47.66  ? 57  TYR A CZ  1 
ATOM   246  O OH  . TYR A 1 34  ? 0.973   3.042   17.719 1.00 44.03  ? 57  TYR A OH  1 
ATOM   247  N N   . SER A 1 35  ? 6.353   2.055   10.738 1.00 39.68  ? 58  SER A N   1 
ATOM   248  C CA  . SER A 1 35  ? 6.997   1.324   9.645  1.00 42.82  ? 58  SER A CA  1 
ATOM   249  C C   . SER A 1 35  ? 8.451   1.739   9.366  1.00 41.41  ? 58  SER A C   1 
ATOM   250  O O   . SER A 1 35  ? 9.177   0.976   8.736  1.00 45.32  ? 58  SER A O   1 
ATOM   251  C CB  . SER A 1 35  ? 6.202   1.428   8.351  1.00 41.73  ? 58  SER A CB  1 
ATOM   252  O OG  . SER A 1 35  ? 4.832   1.167   8.589  1.00 49.81  ? 58  SER A OG  1 
ATOM   253  N N   . GLN A 1 36  ? 8.846   2.977   9.666  1.00 46.12  ? 59  GLN A N   1 
ATOM   254  C CA  . GLN A 1 36  ? 10.091  3.492   9.111  1.00 61.79  ? 59  GLN A CA  1 
ATOM   255  C C   . GLN A 1 36  ? 11.249  3.415   10.112 1.00 59.76  ? 59  GLN A C   1 
ATOM   256  O O   . GLN A 1 36  ? 12.382  3.732   9.777  1.00 50.46  ? 59  GLN A O   1 
ATOM   257  C CB  . GLN A 1 36  ? 9.881   4.925   8.624  1.00 61.44  ? 59  GLN A CB  1 
ATOM   258  C CG  . GLN A 1 36  ? 8.926   5.037   7.440  1.00 66.40  ? 59  GLN A CG  1 
ATOM   259  C CD  . GLN A 1 36  ? 8.484   6.466   7.210  1.00 77.20  ? 59  GLN A CD  1 
ATOM   260  O OE1 . GLN A 1 36  ? 8.930   7.388   7.902  1.00 105.59 ? 59  GLN A OE1 1 
ATOM   261  N NE2 . GLN A 1 36  ? 7.590   6.678   6.256  1.00 77.30  ? 59  GLN A NE2 1 
ATOM   262  N N   . HIS A 1 37  ? 10.980  3.023   11.352 1.00 50.17  ? 60  HIS A N   1 
ATOM   263  C CA  . HIS A 1 37  ? 12.047  2.886   12.318 1.00 44.17  ? 60  HIS A CA  1 
ATOM   264  C C   . HIS A 1 37  ? 11.764  1.642   13.157 1.00 37.44  ? 60  HIS A C   1 
ATOM   265  O O   . HIS A 1 37  ? 11.862  1.690   14.381 1.00 33.89  ? 60  HIS A O   1 
ATOM   266  C CB  . HIS A 1 37  ? 12.117  4.129   13.221 1.00 39.38  ? 60  HIS A CB  1 
ATOM   267  C CG  . HIS A 1 37  ? 12.302  5.434   12.525 1.00 51.56  ? 60  HIS A CG  1 
ATOM   268  N ND1 . HIS A 1 37  ? 11.280  6.353   12.330 1.00 49.85  ? 60  HIS A ND1 1 
ATOM   269  C CD2 . HIS A 1 37  ? 13.426  5.978   12.002 1.00 49.62  ? 60  HIS A CD2 1 
ATOM   270  C CE1 . HIS A 1 37  ? 11.779  7.402   11.687 1.00 58.28  ? 60  HIS A CE1 1 
ATOM   271  N NE2 . HIS A 1 37  ? 13.074  7.185   11.472 1.00 54.33  ? 60  HIS A NE2 1 
ATOM   272  N N   . GLN A 1 38  ? 11.368  0.543   12.505 1.00 34.19  ? 61  GLN A N   1 
ATOM   273  C CA  . GLN A 1 38  ? 11.083  -0.671  13.247 1.00 30.14  ? 61  GLN A CA  1 
ATOM   274  C C   . GLN A 1 38  ? 12.342  -1.226  13.920 1.00 33.92  ? 61  GLN A C   1 
ATOM   275  O O   . GLN A 1 38  ? 13.451  -1.000  13.476 1.00 40.06  ? 61  GLN A O   1 
ATOM   276  C CB  . GLN A 1 38  ? 10.463  -1.713  12.333 1.00 36.84  ? 61  GLN A CB  1 
ATOM   277  C CG  . GLN A 1 38  ? 9.140   -1.294  11.722 1.00 35.93  ? 61  GLN A CG  1 
ATOM   278  C CD  . GLN A 1 38  ? 8.547   -2.385  10.865 1.00 37.87  ? 61  GLN A CD  1 
ATOM   279  O OE1 . GLN A 1 38  ? 9.137   -3.453  10.694 1.00 42.19  ? 61  GLN A OE1 1 
ATOM   280  N NE2 . GLN A 1 38  ? 7.350   -2.142  10.367 1.00 37.34  ? 61  GLN A NE2 1 
ATOM   281  N N   . PRO A 1 39  ? 12.225  -2.029  14.996 1.00 34.80  ? 62  PRO A N   1 
ATOM   282  C CA  . PRO A 1 39  ? 13.382  -2.630  15.654 1.00 32.94  ? 62  PRO A CA  1 
ATOM   283  C C   . PRO A 1 39  ? 13.978  -3.667  14.733 1.00 34.64  ? 62  PRO A C   1 
ATOM   284  O O   . PRO A 1 39  ? 13.302  -4.102  13.811 1.00 36.03  ? 62  PRO A O   1 
ATOM   285  C CB  . PRO A 1 39  ? 12.843  -3.334  16.901 1.00 31.05  ? 62  PRO A CB  1 
ATOM   286  C CG  . PRO A 1 39  ? 11.479  -2.701  17.039 1.00 40.17  ? 62  PRO A CG  1 
ATOM   287  C CD  . PRO A 1 39  ? 10.965  -2.457  15.609 1.00 31.67  ? 62  PRO A CD  1 
ATOM   288  N N   . ASP A 1 40  ? 15.215  -4.069  15.035 1.00 37.06  ? 63  ASP A N   1 
ATOM   289  C CA  . ASP A 1 40  ? 15.830  -5.185  14.338 1.00 38.16  ? 63  ASP A CA  1 
ATOM   290  C C   . ASP A 1 40  ? 15.117  -6.491  14.678 1.00 33.84  ? 63  ASP A C   1 
ATOM   291  O O   . ASP A 1 40  ? 14.416  -6.602  15.700 1.00 35.95  ? 63  ASP A O   1 
ATOM   292  C CB  . ASP A 1 40  ? 17.311  -5.296  14.628 1.00 37.96  ? 63  ASP A CB  1 
ATOM   293  C CG  . ASP A 1 40  ? 17.729  -5.599  16.061 1.00 48.95  ? 63  ASP A CG  1 
ATOM   294  O OD1 . ASP A 1 40  ? 17.012  -6.319  16.811 1.00 46.82  ? 63  ASP A OD1 1 
ATOM   295  O OD2 . ASP A 1 40  ? 18.851  -5.205  16.380 1.00 65.93  ? 63  ASP A OD2 1 
ATOM   296  N N   . SER A 1 41  ? 15.350  -7.500  13.836 1.00 28.81  ? 64  SER A N   1 
ATOM   297  C CA  . SER A 1 41  ? 14.673  -8.783  13.994 1.00 33.96  ? 64  SER A CA  1 
ATOM   298  C C   . SER A 1 41  ? 14.919  -9.410  15.371 1.00 37.84  ? 64  SER A C   1 
ATOM   299  O O   . SER A 1 41  ? 14.042  -10.097 15.896 1.00 32.66  ? 64  SER A O   1 
ATOM   300  C CB  . SER A 1 41  ? 15.032  -9.698  12.902 1.00 31.52  ? 64  SER A CB  1 
ATOM   301  O OG  . SER A 1 41  ? 14.499  -9.116  11.718 1.00 34.58  ? 64  SER A OG  1 
ATOM   302  N N   . ASP A 1 42  ? 16.082  -9.134  15.997 1.00 31.70  ? 65  ASP A N   1 
ATOM   303  C CA  . ASP A 1 42  ? 16.367  -9.751  17.287 1.00 27.88  ? 65  ASP A CA  1 
ATOM   304  C C   . ASP A 1 42  ? 15.402  -9.182  18.314 1.00 25.13  ? 65  ASP A C   1 
ATOM   305  O O   . ASP A 1 42  ? 14.951  -9.875  19.200 1.00 31.62  ? 65  ASP A O   1 
ATOM   306  C CB  . ASP A 1 42  ? 17.814  -9.509  17.703 1.00 35.95  ? 65  ASP A CB  1 
ATOM   307  C CG  . ASP A 1 42  ? 18.856  -10.432 17.072 1.00 32.95  ? 65  ASP A CG  1 
ATOM   308  O OD1 . ASP A 1 42  ? 18.456  -11.350 16.342 1.00 36.33  ? 65  ASP A OD1 1 
ATOM   309  O OD2 . ASP A 1 42  ? 20.050  -10.220 17.307 1.00 35.78  ? 65  ASP A OD2 1 
ATOM   310  N N   . TYR A 1 43  ? 15.233  -7.860  18.255 1.00 23.30  ? 66  TYR A N   1 
ATOM   311  C CA  . TYR A 1 43  ? 14.468  -7.097  19.214 1.00 27.26  ? 66  TYR A CA  1 
ATOM   312  C C   . TYR A 1 43  ? 13.052  -7.643  19.190 1.00 28.48  ? 66  TYR A C   1 
ATOM   313  O O   . TYR A 1 43  ? 12.533  -7.996  20.242 1.00 32.83  ? 66  TYR A O   1 
ATOM   314  C CB  . TYR A 1 43  ? 14.498  -5.613  18.830 1.00 27.07  ? 66  TYR A CB  1 
ATOM   315  C CG  . TYR A 1 43  ? 13.748  -4.715  19.795 1.00 28.65  ? 66  TYR A CG  1 
ATOM   316  C CD1 . TYR A 1 43  ? 12.362  -4.643  19.754 1.00 23.28  ? 66  TYR A CD1 1 
ATOM   317  C CD2 . TYR A 1 43  ? 14.408  -3.983  20.773 1.00 28.63  ? 66  TYR A CD2 1 
ATOM   318  C CE1 . TYR A 1 43  ? 11.657  -3.860  20.644 1.00 30.57  ? 66  TYR A CE1 1 
ATOM   319  C CE2 . TYR A 1 43  ? 13.705  -3.141  21.638 1.00 31.61  ? 66  TYR A CE2 1 
ATOM   320  C CZ  . TYR A 1 43  ? 12.327  -3.100  21.592 1.00 30.00  ? 66  TYR A CZ  1 
ATOM   321  O OH  . TYR A 1 43  ? 11.633  -2.300  22.443 1.00 37.94  ? 66  TYR A OH  1 
ATOM   322  N N   . LEU A 1 44  ? 12.508  -7.834  17.968 1.00 27.95  ? 67  LEU A N   1 
ATOM   323  C CA  . LEU A 1 44  ? 11.145  -8.329  17.820 1.00 26.58  ? 67  LEU A CA  1 
ATOM   324  C C   . LEU A 1 44  ? 11.045  -9.760  18.336 1.00 30.17  ? 67  LEU A C   1 
ATOM   325  O O   . LEU A 1 44  ? 10.076  -10.120 19.049 1.00 26.51  ? 67  LEU A O   1 
ATOM   326  C CB  . LEU A 1 44  ? 10.677  -8.193  16.361 1.00 27.08  ? 67  LEU A CB  1 
ATOM   327  C CG  . LEU A 1 44  ? 10.379  -6.765  15.870 1.00 26.31  ? 67  LEU A CG  1 
ATOM   328  C CD1 . LEU A 1 44  ? 10.040  -6.688  14.390 1.00 26.18  ? 67  LEU A CD1 1 
ATOM   329  C CD2 . LEU A 1 44  ? 9.273   -6.080  16.665 1.00 23.47  ? 67  LEU A CD2 1 
ATOM   330  N N   . GLY A 1 45  ? 12.018  -10.591 17.923 1.00 28.51  ? 68  GLY A N   1 
ATOM   331  C CA  . GLY A 1 45  ? 12.171  -11.942 18.463 1.00 24.10  ? 68  GLY A CA  1 
ATOM   332  C C   . GLY A 1 45  ? 12.080  -11.983 19.985 1.00 29.21  ? 68  GLY A C   1 
ATOM   333  O O   . GLY A 1 45  ? 11.372  -12.815 20.586 1.00 32.74  ? 68  GLY A O   1 
ATOM   334  N N   . ASN A 1 46  ? 12.861  -11.135 20.624 1.00 30.04  ? 69  ASN A N   1 
ATOM   335  C CA  . ASN A 1 46  ? 12.880  -11.058 22.089 1.00 26.79  ? 69  ASN A CA  1 
ATOM   336  C C   . ASN A 1 46  ? 11.535  -10.637 22.644 1.00 26.06  ? 69  ASN A C   1 
ATOM   337  O O   . ASN A 1 46  ? 11.055  -11.213 23.631 1.00 28.23  ? 69  ASN A O   1 
ATOM   338  C CB  . ASN A 1 46  ? 13.974  -10.123 22.569 1.00 25.70  ? 69  ASN A CB  1 
ATOM   339  C CG  . ASN A 1 46  ? 15.311  -10.794 22.408 1.00 29.12  ? 69  ASN A CG  1 
ATOM   340  O OD1 . ASN A 1 46  ? 15.413  -12.005 22.628 1.00 30.43  ? 69  ASN A OD1 1 
ATOM   341  N ND2 . ASN A 1 46  ? 16.315  -10.075 21.943 1.00 33.26  ? 69  ASN A ND2 1 
ATOM   342  N N   . LEU A 1 47  ? 10.842  -9.736  21.933 1.00 28.23  ? 70  LEU A N   1 
ATOM   343  C CA  . LEU A 1 47  ? 9.495   -9.377  22.347 1.00 28.74  ? 70  LEU A CA  1 
ATOM   344  C C   . LEU A 1 47  ? 8.608   -10.613 22.260 1.00 30.06  ? 70  LEU A C   1 
ATOM   345  O O   . LEU A 1 47  ? 7.820   -10.944 23.152 1.00 29.10  ? 70  LEU A O   1 
ATOM   346  C CB  . LEU A 1 47  ? 8.982   -8.248  21.456 1.00 31.24  ? 70  LEU A CB  1 
ATOM   347  C CG  . LEU A 1 47  ? 8.395   -7.029  22.166 1.00 38.38  ? 70  LEU A CG  1 
ATOM   348  C CD1 . LEU A 1 47  ? 8.941   -6.631  23.549 1.00 33.57  ? 70  LEU A CD1 1 
ATOM   349  C CD2 . LEU A 1 47  ? 8.569   -5.934  21.185 1.00 32.97  ? 70  LEU A CD2 1 
ATOM   350  N N   . LEU A 1 48  ? 8.695   -11.258 21.114 1.00 26.77  ? 71  LEU A N   1 
ATOM   351  C CA  . LEU A 1 48  ? 7.765   -12.322 20.798 1.00 26.99  ? 71  LEU A CA  1 
ATOM   352  C C   . LEU A 1 48  ? 8.094   -13.562 21.601 1.00 29.11  ? 71  LEU A C   1 
ATOM   353  O O   . LEU A 1 48  ? 7.226   -14.401 21.837 1.00 31.04  ? 71  LEU A O   1 
ATOM   354  C CB  . LEU A 1 48  ? 7.815   -12.570 19.295 1.00 34.07  ? 71  LEU A CB  1 
ATOM   355  C CG  . LEU A 1 48  ? 7.200   -11.429 18.478 1.00 31.81  ? 71  LEU A CG  1 
ATOM   356  C CD1 . LEU A 1 48  ? 7.332   -11.658 17.014 1.00 33.28  ? 71  LEU A CD1 1 
ATOM   357  C CD2 . LEU A 1 48  ? 5.728   -11.279 18.864 1.00 33.19  ? 71  LEU A CD2 1 
ATOM   358  N N   . ARG A 1 49  ? 9.332   -13.646 22.078 1.00 28.38  ? 72  ARG A N   1 
ATOM   359  C CA  . ARG A 1 49  ? 9.683   -14.755 22.944 1.00 30.92  ? 72  ARG A CA  1 
ATOM   360  C C   . ARG A 1 49  ? 9.085   -14.574 24.334 1.00 27.35  ? 72  ARG A C   1 
ATOM   361  O O   . ARG A 1 49  ? 9.057   -15.529 25.090 1.00 40.06  ? 72  ARG A O   1 
ATOM   362  C CB  . ARG A 1 49  ? 11.209  -14.856 23.162 1.00 33.46  ? 72  ARG A CB  1 
ATOM   363  C CG  . ARG A 1 49  ? 11.784  -16.140 22.610 1.00 39.40  ? 72  ARG A CG  1 
ATOM   364  C CD  . ARG A 1 49  ? 13.308  -16.296 22.715 1.00 37.55  ? 72  ARG A CD  1 
ATOM   365  N NE  . ARG A 1 49  ? 13.992  -15.150 22.118 1.00 34.91  ? 72  ARG A NE  1 
ATOM   366  C CZ  . ARG A 1 49  ? 14.055  -14.947 20.819 1.00 36.12  ? 72  ARG A CZ  1 
ATOM   367  N NH1 . ARG A 1 49  ? 13.615  -15.897 20.016 1.00 36.61  ? 72  ARG A NH1 1 
ATOM   368  N NH2 . ARG A 1 49  ? 14.591  -13.837 20.336 1.00 42.56  ? 72  ARG A NH2 1 
ATOM   369  N N   . SER A 1 50  ? 8.848   -13.329 24.748 1.00 29.40  ? 73  SER A N   1 
ATOM   370  C CA  . SER A 1 50  ? 8.581   -12.999 26.147 1.00 29.49  ? 73  SER A CA  1 
ATOM   371  C C   . SER A 1 50  ? 7.191   -13.485 26.606 1.00 32.40  ? 73  SER A C   1 
ATOM   372  O O   . SER A 1 50  ? 6.272   -13.531 25.800 1.00 33.43  ? 73  SER A O   1 
ATOM   373  C CB  . SER A 1 50  ? 8.747   -11.502 26.359 1.00 29.94  ? 73  SER A CB  1 
ATOM   374  O OG  . SER A 1 50  ? 8.157   -11.144 27.607 1.00 35.40  ? 73  SER A OG  1 
ATOM   375  N N   . LYS A 1 51  ? 7.043   -13.785 27.913 1.00 30.01  ? 74  LYS A N   1 
ATOM   376  C CA  . LYS A 1 51  ? 5.808   -14.262 28.527 1.00 32.19  ? 74  LYS A CA  1 
ATOM   377  C C   . LYS A 1 51  ? 4.943   -13.041 28.844 1.00 32.28  ? 74  LYS A C   1 
ATOM   378  O O   . LYS A 1 51  ? 3.706   -13.157 28.936 1.00 35.74  ? 74  LYS A O   1 
ATOM   379  C CB  . LYS A 1 51  ? 5.928   -15.209 29.751 1.00 29.10  ? 74  LYS A CB  1 
ATOM   380  N N   . THR A 1 52  ? 5.530   -11.838 28.872 1.00 30.97  ? 75  THR A N   1 
ATOM   381  C CA  . THR A 1 52  ? 4.742   -10.679 29.275 1.00 25.96  ? 75  THR A CA  1 
ATOM   382  C C   . THR A 1 52  ? 4.450   -9.725  28.125 1.00 28.45  ? 75  THR A C   1 
ATOM   383  O O   . THR A 1 52  ? 3.960   -8.619  28.365 1.00 29.57  ? 75  THR A O   1 
ATOM   384  C CB  . THR A 1 52  ? 5.458   -9.912  30.378 1.00 33.23  ? 75  THR A CB  1 
ATOM   385  O OG1 . THR A 1 52  ? 6.756   -9.648  29.835 1.00 32.46  ? 75  THR A OG1 1 
ATOM   386  C CG2 . THR A 1 52  ? 5.521   -10.720 31.662 1.00 26.74  ? 75  THR A CG2 1 
ATOM   387  N N   . PHE A 1 53  ? 4.662   -10.165 26.886 1.00 26.71  ? 76  PHE A N   1 
ATOM   388  C CA  . PHE A 1 53  ? 4.168   -9.411  25.755 1.00 30.99  ? 76  PHE A CA  1 
ATOM   389  C C   . PHE A 1 53  ? 3.370   -10.360 24.859 1.00 38.26  ? 76  PHE A C   1 
ATOM   390  O O   . PHE A 1 53  ? 3.735   -11.497 24.703 1.00 38.19  ? 76  PHE A O   1 
ATOM   391  C CB  . PHE A 1 53  ? 5.328   -8.726  25.032 1.00 27.71  ? 76  PHE A CB  1 
ATOM   392  C CG  . PHE A 1 53  ? 4.905   -8.079  23.714 1.00 33.26  ? 76  PHE A CG  1 
ATOM   393  C CD1 . PHE A 1 53  ? 4.196   -6.886  23.729 1.00 31.78  ? 76  PHE A CD1 1 
ATOM   394  C CD2 . PHE A 1 53  ? 5.200   -8.667  22.484 1.00 24.54  ? 76  PHE A CD2 1 
ATOM   395  C CE1 . PHE A 1 53  ? 3.802   -6.289  22.549 1.00 34.30  ? 76  PHE A CE1 1 
ATOM   396  C CE2 . PHE A 1 53  ? 4.801   -8.064  21.317 1.00 34.18  ? 76  PHE A CE2 1 
ATOM   397  C CZ  . PHE A 1 53  ? 4.118   -6.864  21.344 1.00 31.48  ? 76  PHE A CZ  1 
ATOM   398  N N   . ILE A 1 54  ? 2.236   -9.898  24.329 1.00 33.98  ? 77  ILE A N   1 
ATOM   399  C CA  . ILE A 1 54  ? 1.384   -10.726 23.499 1.00 29.04  ? 77  ILE A CA  1 
ATOM   400  C C   . ILE A 1 54  ? 1.151   -9.955  22.209 1.00 27.26  ? 77  ILE A C   1 
ATOM   401  O O   . ILE A 1 54  ? 0.657   -8.844  22.247 1.00 25.88  ? 77  ILE A O   1 
ATOM   402  C CB  . ILE A 1 54  ? 0.045   -11.024 24.200 1.00 27.71  ? 77  ILE A CB  1 
ATOM   403  C CG1 . ILE A 1 54  ? 0.264   -11.704 25.476 1.00 27.26  ? 77  ILE A CG1 1 
ATOM   404  C CG2 . ILE A 1 54  ? -0.889  -11.848 23.325 1.00 31.18  ? 77  ILE A CG2 1 
ATOM   405  C CD1 . ILE A 1 54  ? -0.887  -11.602 26.425 1.00 28.94  ? 77  ILE A CD1 1 
ATOM   406  N N   . ALA A 1 55  ? 1.456   -10.574 21.077 1.00 25.54  ? 78  ALA A N   1 
ATOM   407  C CA  . ALA A 1 55  ? 1.086   -9.975  19.790 1.00 24.26  ? 78  ALA A CA  1 
ATOM   408  C C   . ALA A 1 55  ? 0.093   -10.910 19.113 1.00 25.28  ? 78  ALA A C   1 
ATOM   409  O O   . ALA A 1 55  ? 0.356   -12.106 18.974 1.00 20.96  ? 78  ALA A O   1 
ATOM   410  C CB  . ALA A 1 55  ? 2.294   -9.742  18.939 1.00 24.05  ? 78  ALA A CB  1 
ATOM   411  N N   . LEU A 1 56  ? -1.104  -10.387 18.849 1.00 23.83  ? 79  LEU A N   1 
ATOM   412  C CA  . LEU A 1 56  ? -2.129  -11.174 18.212 1.00 27.19  ? 79  LEU A CA  1 
ATOM   413  C C   . LEU A 1 56  ? -2.289  -10.594 16.826 1.00 24.78  ? 79  LEU A C   1 
ATOM   414  O O   . LEU A 1 56  ? -2.335  -9.381  16.707 1.00 29.29  ? 79  LEU A O   1 
ATOM   415  C CB  . LEU A 1 56  ? -3.471  -11.160 18.943 1.00 24.80  ? 79  LEU A CB  1 
ATOM   416  C CG  . LEU A 1 56  ? -3.402  -11.476 20.439 1.00 22.15  ? 79  LEU A CG  1 
ATOM   417  C CD1 . LEU A 1 56  ? -4.855  -11.542 20.982 1.00 23.36  ? 79  LEU A CD1 1 
ATOM   418  C CD2 . LEU A 1 56  ? -2.570  -12.722 20.783 1.00 20.20  ? 79  LEU A CD2 1 
ATOM   419  N N   . ALA A 1 57  ? -2.525  -11.476 15.862 1.00 29.31  ? 80  ALA A N   1 
ATOM   420  C CA  . ALA A 1 57  ? -2.758  -11.081 14.473 1.00 32.85  ? 80  ALA A CA  1 
ATOM   421  C C   . ALA A 1 57  ? -3.913  -11.862 13.853 1.00 31.72  ? 80  ALA A C   1 
ATOM   422  O O   . ALA A 1 57  ? -4.140  -13.048 14.111 1.00 30.38  ? 80  ALA A O   1 
ATOM   423  C CB  . ALA A 1 57  ? -1.526  -11.337 13.668 1.00 30.58  ? 80  ALA A CB  1 
ATOM   424  N N   . ALA A 1 58  ? -4.637  -11.166 12.999 1.00 29.82  ? 81  ALA A N   1 
ATOM   425  C CA  . ALA A 1 58  ? -5.670  -11.783 12.182 1.00 31.77  ? 81  ALA A CA  1 
ATOM   426  C C   . ALA A 1 58  ? -5.200  -11.802 10.745 1.00 29.07  ? 81  ALA A C   1 
ATOM   427  O O   . ALA A 1 58  ? -4.768  -10.774 10.261 1.00 23.82  ? 81  ALA A O   1 
ATOM   428  C CB  . ALA A 1 58  ? -6.912  -10.951 12.298 1.00 31.95  ? 81  ALA A CB  1 
ATOM   429  N N   . PHE A 1 59  ? -5.358  -12.947 10.081 1.00 37.63  ? 82  PHE A N   1 
ATOM   430  C CA  . PHE A 1 59  ? -4.926  -13.095 8.703  1.00 41.53  ? 82  PHE A CA  1 
ATOM   431  C C   . PHE A 1 59  ? -6.144  -13.413 7.829  1.00 47.48  ? 82  PHE A C   1 
ATOM   432  O O   . PHE A 1 59  ? -6.890  -14.339 8.139  1.00 36.46  ? 82  PHE A O   1 
ATOM   433  C CB  . PHE A 1 59  ? -3.901  -14.221 8.603  1.00 40.57  ? 82  PHE A CB  1 
ATOM   434  C CG  . PHE A 1 59  ? -2.632  -14.080 9.434  1.00 45.33  ? 82  PHE A CG  1 
ATOM   435  C CD1 . PHE A 1 59  ? -2.598  -14.492 10.765 1.00 53.26  ? 82  PHE A CD1 1 
ATOM   436  C CD2 . PHE A 1 59  ? -1.457  -13.584 8.873  1.00 46.46  ? 82  PHE A CD2 1 
ATOM   437  C CE1 . PHE A 1 59  ? -1.426  -14.419 11.508 1.00 46.89  ? 82  PHE A CE1 1 
ATOM   438  C CE2 . PHE A 1 59  ? -0.301  -13.480 9.632  1.00 48.70  ? 82  PHE A CE2 1 
ATOM   439  C CZ  . PHE A 1 59  ? -0.291  -13.905 10.952 1.00 45.80  ? 82  PHE A CZ  1 
ATOM   440  N N   . ASP A 1 60  ? -6.372  -12.578 6.809  1.00 54.26  ? 83  ASP A N   1 
ATOM   441  C CA  . ASP A 1 60  ? -7.079  -12.959 5.599  1.00 57.98  ? 83  ASP A CA  1 
ATOM   442  C C   . ASP A 1 60  ? -6.046  -13.642 4.717  1.00 57.30  ? 83  ASP A C   1 
ATOM   443  O O   . ASP A 1 60  ? -5.232  -12.989 4.064  1.00 57.54  ? 83  ASP A O   1 
ATOM   444  C CB  . ASP A 1 60  ? -7.728  -11.746 4.940  1.00 68.64  ? 83  ASP A CB  1 
ATOM   445  C CG  . ASP A 1 60  ? -8.634  -11.988 3.734  1.00 71.70  ? 83  ASP A CG  1 
ATOM   446  O OD1 . ASP A 1 60  ? -8.614  -13.118 3.191  1.00 72.19  ? 83  ASP A OD1 1 
ATOM   447  O OD2 . ASP A 1 60  ? -9.382  -11.041 3.364  1.00 68.70  ? 83  ASP A OD2 1 
ATOM   448  N N   . GLN A 1 61  ? -6.047  -14.968 4.761  1.00 63.22  ? 84  GLN A N   1 
ATOM   449  C CA  . GLN A 1 61  ? -5.008  -15.752 4.117  1.00 73.22  ? 84  GLN A CA  1 
ATOM   450  C C   . GLN A 1 61  ? -3.679  -15.192 4.606  1.00 74.96  ? 84  GLN A C   1 
ATOM   451  O O   . GLN A 1 61  ? -3.416  -15.237 5.801  1.00 82.81  ? 84  GLN A O   1 
ATOM   452  C CB  . GLN A 1 61  ? -5.167  -15.845 2.595  1.00 61.03  ? 84  GLN A CB  1 
ATOM   453  N N   . GLU A 1 62  ? -2.891  -14.615 3.693  1.00 76.10  ? 85  GLU A N   1 
ATOM   454  C CA  . GLU A 1 62  ? -1.488  -14.316 3.937  1.00 64.86  ? 85  GLU A CA  1 
ATOM   455  C C   . GLU A 1 62  ? -1.321  -12.939 4.588  1.00 53.95  ? 85  GLU A C   1 
ATOM   456  O O   . GLU A 1 62  ? -0.392  -12.763 5.372  1.00 60.57  ? 85  GLU A O   1 
ATOM   457  C CB  . GLU A 1 62  ? -0.703  -14.394 2.622  1.00 67.72  ? 85  GLU A CB  1 
ATOM   458  C CG  . GLU A 1 62  ? -0.829  -13.146 1.742  1.00 75.06  ? 85  GLU A CG  1 
ATOM   459  C CD  . GLU A 1 62  ? -2.223  -12.668 1.313  1.00 76.42  ? 85  GLU A CD  1 
ATOM   460  O OE1 . GLU A 1 62  ? -2.281  -11.542 0.773  1.00 73.42  ? 85  GLU A OE1 1 
ATOM   461  O OE2 . GLU A 1 62  ? -3.251  -13.370 1.512  1.00 80.36  ? 85  GLU A OE2 1 
ATOM   462  N N   . ALA A 1 63  ? -2.159  -11.957 4.200  1.00 43.30  ? 86  ALA A N   1 
ATOM   463  C CA  . ALA A 1 63  ? -2.071  -10.600 4.706  1.00 40.12  ? 86  ALA A CA  1 
ATOM   464  C C   . ALA A 1 63  ? -2.513  -10.588 6.164  1.00 42.09  ? 86  ALA A C   1 
ATOM   465  O O   . ALA A 1 63  ? -3.446  -11.308 6.521  1.00 41.68  ? 86  ALA A O   1 
ATOM   466  C CB  . ALA A 1 63  ? -2.951  -9.628  3.949  1.00 38.83  ? 86  ALA A CB  1 
ATOM   467  N N   . VAL A 1 64  ? -1.910  -9.676  6.933  1.00 35.52  ? 87  VAL A N   1 
ATOM   468  C CA  . VAL A 1 64  ? -2.355  -9.352  8.270  1.00 35.54  ? 87  VAL A CA  1 
ATOM   469  C C   . VAL A 1 64  ? -3.481  -8.327  8.189  1.00 31.33  ? 87  VAL A C   1 
ATOM   470  O O   . VAL A 1 64  ? -3.245  -7.193  7.839  1.00 34.02  ? 87  VAL A O   1 
ATOM   471  C CB  . VAL A 1 64  ? -1.182  -8.858  9.134  1.00 31.72  ? 87  VAL A CB  1 
ATOM   472  C CG1 . VAL A 1 64  ? -1.707  -8.211  10.404 1.00 31.97  ? 87  VAL A CG1 1 
ATOM   473  C CG2 . VAL A 1 64  ? -0.224  -9.989  9.483  1.00 31.87  ? 87  VAL A CG2 1 
ATOM   474  N N   . VAL A 1 65  ? -4.711  -8.680  8.566  1.00 31.86  ? 88  VAL A N   1 
ATOM   475  C CA  . VAL A 1 65  ? -5.779  -7.688  8.473  1.00 34.73  ? 88  VAL A CA  1 
ATOM   476  C C   . VAL A 1 65  ? -6.232  -7.206  9.848  1.00 34.77  ? 88  VAL A C   1 
ATOM   477  O O   . VAL A 1 65  ? -6.964  -6.219  9.938  1.00 46.06  ? 88  VAL A O   1 
ATOM   478  C CB  . VAL A 1 65  ? -6.962  -8.187  7.618  1.00 41.37  ? 88  VAL A CB  1 
ATOM   479  C CG1 . VAL A 1 65  ? -6.489  -8.453  6.192  1.00 37.73  ? 88  VAL A CG1 1 
ATOM   480  C CG2 . VAL A 1 65  ? -7.647  -9.412  8.205  1.00 37.74  ? 88  VAL A CG2 1 
ATOM   481  N N   . GLY A 1 66  ? -5.729  -7.817  10.919 1.00 34.60  ? 89  GLY A N   1 
ATOM   482  C CA  . GLY A 1 66  ? -5.931  -7.247  12.249 1.00 35.49  ? 89  GLY A CA  1 
ATOM   483  C C   . GLY A 1 66  ? -4.748  -7.561  13.161 1.00 32.27  ? 89  GLY A C   1 
ATOM   484  O O   . GLY A 1 66  ? -4.163  -8.626  13.018 1.00 28.41  ? 89  GLY A O   1 
ATOM   485  N N   . ALA A 1 67  ? -4.394  -6.631  14.055 1.00 29.93  ? 90  ALA A N   1 
ATOM   486  C CA  . ALA A 1 67  ? -3.426  -6.939  15.105 1.00 30.63  ? 90  ALA A CA  1 
ATOM   487  C C   . ALA A 1 67  ? -3.751  -6.283  16.454 1.00 27.73  ? 90  ALA A C   1 
ATOM   488  O O   . ALA A 1 67  ? -4.485  -5.293  16.541 1.00 28.34  ? 90  ALA A O   1 
ATOM   489  C CB  . ALA A 1 67  ? -2.021  -6.564  14.647 1.00 29.93  ? 90  ALA A CB  1 
ATOM   490  N N   . LEU A 1 68  ? -3.112  -6.828  17.501 1.00 24.07  ? 91  LEU A N   1 
ATOM   491  C CA  . LEU A 1 68  ? -3.353  -6.430  18.881 1.00 22.46  ? 91  LEU A CA  1 
ATOM   492  C C   . LEU A 1 68  ? -2.058  -6.685  19.629 1.00 24.33  ? 91  LEU A C   1 
ATOM   493  O O   . LEU A 1 68  ? -1.471  -7.791  19.544 1.00 19.47  ? 91  LEU A O   1 
ATOM   494  C CB  . LEU A 1 68  ? -4.510  -7.243  19.444 1.00 25.16  ? 91  LEU A CB  1 
ATOM   495  C CG  . LEU A 1 68  ? -5.119  -6.774  20.771 1.00 28.11  ? 91  LEU A CG  1 
ATOM   496  C CD1 . LEU A 1 68  ? -6.468  -7.453  21.187 1.00 29.76  ? 91  LEU A CD1 1 
ATOM   497  C CD2 . LEU A 1 68  ? -4.068  -7.069  21.798 1.00 27.38  ? 91  LEU A CD2 1 
ATOM   498  N N   . ALA A 1 69  ? -1.627  -5.635  20.329 1.00 23.87  ? 92  ALA A N   1 
ATOM   499  C CA  . ALA A 1 69  ? -0.383  -5.644  21.091 1.00 26.38  ? 92  ALA A CA  1 
ATOM   500  C C   . ALA A 1 69  ? -0.712  -5.356  22.546 1.00 25.01  ? 92  ALA A C   1 
ATOM   501  O O   . ALA A 1 69  ? -1.191  -4.271  22.821 1.00 27.32  ? 92  ALA A O   1 
ATOM   502  C CB  . ALA A 1 69  ? 0.571   -4.599  20.543 1.00 23.63  ? 92  ALA A CB  1 
ATOM   503  N N   . ALA A 1 70  ? -0.463  -6.337  23.422 1.00 25.20  ? 93  ALA A N   1 
ATOM   504  C CA  . ALA A 1 70  ? -0.742  -6.220  24.835 1.00 24.48  ? 93  ALA A CA  1 
ATOM   505  C C   . ALA A 1 70  ? 0.478   -6.559  25.685 1.00 26.77  ? 93  ALA A C   1 
ATOM   506  O O   . ALA A 1 70  ? 1.426   -7.165  25.214 1.00 25.93  ? 93  ALA A O   1 
ATOM   507  C CB  . ALA A 1 70  ? -1.879  -7.164  25.196 1.00 25.87  ? 93  ALA A CB  1 
ATOM   508  N N   . TYR A 1 71  ? 0.407   -6.163  26.964 1.00 25.72  ? 94  TYR A N   1 
ATOM   509  C CA  . TYR A 1 71  ? 1.457   -6.429  27.911 1.00 26.05  ? 94  TYR A CA  1 
ATOM   510  C C   . TYR A 1 71  ? 0.802   -7.112  29.097 1.00 28.45  ? 94  TYR A C   1 
ATOM   511  O O   . TYR A 1 71  ? -0.334  -6.789  29.394 1.00 30.36  ? 94  TYR A O   1 
ATOM   512  C CB  . TYR A 1 71  ? 2.090   -5.101  28.328 1.00 24.09  ? 94  TYR A CB  1 
ATOM   513  C CG  . TYR A 1 71  ? 2.917   -4.451  27.241 1.00 25.19  ? 94  TYR A CG  1 
ATOM   514  C CD1 . TYR A 1 71  ? 4.228   -4.820  27.006 1.00 25.67  ? 94  TYR A CD1 1 
ATOM   515  C CD2 . TYR A 1 71  ? 2.429   -3.386  26.527 1.00 27.18  ? 94  TYR A CD2 1 
ATOM   516  C CE1 . TYR A 1 71  ? 4.994   -4.214  26.020 1.00 27.87  ? 94  TYR A CE1 1 
ATOM   517  C CE2 . TYR A 1 71  ? 3.163   -2.801  25.519 1.00 29.46  ? 94  TYR A CE2 1 
ATOM   518  C CZ  . TYR A 1 71  ? 4.468   -3.166  25.279 1.00 33.78  ? 94  TYR A CZ  1 
ATOM   519  O OH  . TYR A 1 71  ? 5.149   -2.525  24.237 1.00 31.62  ? 94  TYR A OH  1 
ATOM   520  N N   . VAL A 1 72  ? 1.499   -8.042  29.733 1.00 28.76  ? 95  VAL A N   1 
ATOM   521  C CA  . VAL A 1 72  ? 0.992   -8.748  30.894 1.00 28.57  ? 95  VAL A CA  1 
ATOM   522  C C   . VAL A 1 72  ? 1.678   -8.071  32.071 1.00 34.61  ? 95  VAL A C   1 
ATOM   523  O O   . VAL A 1 72  ? 2.906   -7.921  32.087 1.00 32.54  ? 95  VAL A O   1 
ATOM   524  C CB  . VAL A 1 72  ? 1.318   -10.257 30.869 1.00 29.10  ? 95  VAL A CB  1 
ATOM   525  C CG1 . VAL A 1 72  ? 0.668   -11.025 32.008 1.00 28.38  ? 95  VAL A CG1 1 
ATOM   526  C CG2 . VAL A 1 72  ? 0.964   -10.930 29.536 1.00 28.69  ? 95  VAL A CG2 1 
ATOM   527  N N   . LEU A 1 73  ? 0.870   -7.662  33.033 1.00 29.98  ? 96  LEU A N   1 
ATOM   528  C CA  . LEU A 1 73  ? 1.342   -7.078  34.269 1.00 30.43  ? 96  LEU A CA  1 
ATOM   529  C C   . LEU A 1 73  ? 1.130   -8.080  35.392 1.00 28.84  ? 96  LEU A C   1 
ATOM   530  O O   . LEU A 1 73  ? -0.002  -8.246  35.861 1.00 31.19  ? 96  LEU A O   1 
ATOM   531  C CB  . LEU A 1 73  ? 0.578   -5.778  34.471 1.00 34.31  ? 96  LEU A CB  1 
ATOM   532  C CG  . LEU A 1 73  ? 1.176   -4.567  33.752 1.00 37.77  ? 96  LEU A CG  1 
ATOM   533  C CD1 . LEU A 1 73  ? 1.701   -4.794  32.363 1.00 35.53  ? 96  LEU A CD1 1 
ATOM   534  C CD2 . LEU A 1 73  ? 0.175   -3.409  33.765 1.00 36.93  ? 96  LEU A CD2 1 
ATOM   535  N N   . PRO A 1 74  ? 2.193   -8.837  35.760 1.00 27.95  ? 97  PRO A N   1 
ATOM   536  C CA  . PRO A 1 74  ? 2.221   -9.635  36.981 1.00 30.07  ? 97  PRO A CA  1 
ATOM   537  C C   . PRO A 1 74  ? 2.208   -8.629  38.110 1.00 23.66  ? 97  PRO A C   1 
ATOM   538  O O   . PRO A 1 74  ? 3.101   -7.798  38.156 1.00 23.05  ? 97  PRO A O   1 
ATOM   539  C CB  . PRO A 1 74  ? 3.546   -10.425 36.942 1.00 37.69  ? 97  PRO A CB  1 
ATOM   540  C CG  . PRO A 1 74  ? 4.036   -10.251 35.530 1.00 36.82  ? 97  PRO A CG  1 
ATOM   541  C CD  . PRO A 1 74  ? 3.484   -8.915  35.077 1.00 30.58  ? 97  PRO A CD  1 
ATOM   542  N N   . LYS A 1 75  ? 1.172   -8.681  38.956 1.00 25.18  ? 98  LYS A N   1 
ATOM   543  C CA  . LYS A 1 75  ? 0.957   -7.701  40.021 1.00 26.84  ? 98  LYS A CA  1 
ATOM   544  C C   . LYS A 1 75  ? 1.800   -7.991  41.272 1.00 30.63  ? 98  LYS A C   1 
ATOM   545  O O   . LYS A 1 75  ? 2.341   -9.063  41.467 1.00 28.92  ? 98  LYS A O   1 
ATOM   546  C CB  . LYS A 1 75  ? -0.530  -7.662  40.374 1.00 27.88  ? 98  LYS A CB  1 
ATOM   547  C CG  . LYS A 1 75  ? -1.450  -7.303  39.201 1.00 33.21  ? 98  LYS A CG  1 
ATOM   548  C CD  . LYS A 1 75  ? -1.063  -6.004  38.518 1.00 32.91  ? 98  LYS A CD  1 
ATOM   549  C CE  . LYS A 1 75  ? -0.950  -4.848  39.433 1.00 33.24  ? 98  LYS A CE  1 
ATOM   550  N NZ  . LYS A 1 75  ? -2.233  -4.456  40.020 1.00 32.42  ? 98  LYS A NZ  1 
ATOM   551  N N   . PHE A 1 76  ? 1.963   -6.985  42.132 1.00 30.92  ? 99  PHE A N   1 
ATOM   552  C CA  . PHE A 1 76  ? 2.892   -7.113  43.232 1.00 31.80  ? 99  PHE A CA  1 
ATOM   553  C C   . PHE A 1 76  ? 2.121   -7.313  44.536 1.00 31.20  ? 99  PHE A C   1 
ATOM   554  O O   . PHE A 1 76  ? 2.668   -7.857  45.475 1.00 30.07  ? 99  PHE A O   1 
ATOM   555  C CB  . PHE A 1 76  ? 3.856   -5.912  43.197 1.00 37.11  ? 99  PHE A CB  1 
ATOM   556  C CG  . PHE A 1 76  ? 3.131   -4.654  42.775 1.00 33.83  ? 99  PHE A CG  1 
ATOM   557  C CD1 . PHE A 1 76  ? 2.898   -4.405  41.422 1.00 31.80  ? 99  PHE A CD1 1 
ATOM   558  C CD2 . PHE A 1 76  ? 2.565   -3.813  43.709 1.00 29.74  ? 99  PHE A CD2 1 
ATOM   559  C CE1 . PHE A 1 76  ? 2.176   -3.299  41.036 1.00 28.95  ? 99  PHE A CE1 1 
ATOM   560  C CE2 . PHE A 1 76  ? 1.870   -2.690  43.304 1.00 31.67  ? 99  PHE A CE2 1 
ATOM   561  C CZ  . PHE A 1 76  ? 1.651   -2.466  41.966 1.00 26.00  ? 99  PHE A CZ  1 
ATOM   562  N N   . GLU A 1 77  ? 0.847   -6.894  44.603 1.00 30.51  ? 100 GLU A N   1 
ATOM   563  C CA  . GLU A 1 77  ? 0.094   -6.972  45.846 1.00 34.02  ? 100 GLU A CA  1 
ATOM   564  C C   . GLU A 1 77  ? -0.332  -8.413  46.149 1.00 33.81  ? 100 GLU A C   1 
ATOM   565  O O   . GLU A 1 77  ? -0.595  -8.781  47.291 1.00 29.61  ? 100 GLU A O   1 
ATOM   566  C CB  . GLU A 1 77  ? -1.142  -6.082  45.767 1.00 31.98  ? 100 GLU A CB  1 
ATOM   567  C CG  . GLU A 1 77  ? -2.114  -6.455  44.649 1.00 33.76  ? 100 GLU A CG  1 
ATOM   568  C CD  . GLU A 1 77  ? -1.753  -5.979  43.250 1.00 34.07  ? 100 GLU A CD  1 
ATOM   569  O OE1 . GLU A 1 77  ? -0.764  -5.251  43.011 1.00 32.83  ? 100 GLU A OE1 1 
ATOM   570  O OE2 . GLU A 1 77  ? -2.548  -6.352  42.399 1.00 32.39  ? 100 GLU A OE2 1 
ATOM   571  N N   . GLN A 1 78  ? -0.473  -9.181  45.076 1.00 32.04  ? 101 GLN A N   1 
ATOM   572  C CA  . GLN A 1 78  ? -1.009  -10.529 45.094 1.00 30.58  ? 101 GLN A CA  1 
ATOM   573  C C   . GLN A 1 78  ? -0.476  -11.197 43.849 1.00 25.94  ? 101 GLN A C   1 
ATOM   574  O O   . GLN A 1 78  ? -0.121  -10.508 42.892 1.00 27.36  ? 101 GLN A O   1 
ATOM   575  C CB  . GLN A 1 78  ? -2.535  -10.529 44.944 1.00 33.20  ? 101 GLN A CB  1 
ATOM   576  C CG  . GLN A 1 78  ? -3.284  -10.052 46.191 1.00 38.11  ? 101 GLN A CG  1 
ATOM   577  C CD  . GLN A 1 78  ? -4.776  -9.915  45.977 1.00 38.94  ? 101 GLN A CD  1 
ATOM   578  O OE1 . GLN A 1 78  ? -5.417  -10.731 45.311 1.00 38.41  ? 101 GLN A OE1 1 
ATOM   579  N NE2 . GLN A 1 78  ? -5.352  -8.846  46.487 1.00 40.01  ? 101 GLN A NE2 1 
ATOM   580  N N   . ALA A 1 79  ? -0.535  -12.518 43.859 1.00 31.58  ? 102 ALA A N   1 
ATOM   581  C CA  . ALA A 1 79  ? -0.060  -13.344 42.791 1.00 36.06  ? 102 ALA A CA  1 
ATOM   582  C C   . ALA A 1 79  ? -1.188  -13.420 41.764 1.00 36.25  ? 102 ALA A C   1 
ATOM   583  O O   . ALA A 1 79  ? -1.965  -14.354 41.743 1.00 34.14  ? 102 ALA A O   1 
ATOM   584  C CB  . ALA A 1 79  ? 0.358   -14.693 43.344 1.00 37.00  ? 102 ALA A CB  1 
ATOM   585  N N   . ARG A 1 80  ? -1.302  -12.380 40.946 1.00 41.35  ? 103 ARG A N   1 
ATOM   586  C CA  . ARG A 1 80  ? -2.354  -12.305 39.946 1.00 36.58  ? 103 ARG A CA  1 
ATOM   587  C C   . ARG A 1 80  ? -1.815  -11.392 38.856 1.00 32.66  ? 103 ARG A C   1 
ATOM   588  O O   . ARG A 1 80  ? -0.874  -10.676 39.090 1.00 30.69  ? 103 ARG A O   1 
ATOM   589  C CB  . ARG A 1 80  ? -3.613  -11.755 40.616 1.00 37.41  ? 103 ARG A CB  1 
ATOM   590  C CG  . ARG A 1 80  ? -3.438  -10.302 41.045 1.00 39.49  ? 103 ARG A CG  1 
ATOM   591  C CD  . ARG A 1 80  ? -4.615  -9.851  41.873 1.00 38.23  ? 103 ARG A CD  1 
ATOM   592  N NE  . ARG A 1 80  ? -4.547  -8.416  42.156 1.00 43.21  ? 103 ARG A NE  1 
ATOM   593  C CZ  . ARG A 1 80  ? -5.589  -7.733  42.572 1.00 44.38  ? 103 ARG A CZ  1 
ATOM   594  N NH1 . ARG A 1 80  ? -5.561  -6.415  42.658 1.00 41.43  ? 103 ARG A NH1 1 
ATOM   595  N NH2 . ARG A 1 80  ? -6.705  -8.370  42.844 1.00 45.92  ? 103 ARG A NH2 1 
ATOM   596  N N   . SER A 1 81  ? -2.402  -11.469 37.680 1.00 28.55  ? 104 SER A N   1 
ATOM   597  C CA  . SER A 1 81  ? -1.958  -10.815 36.474 1.00 33.81  ? 104 SER A CA  1 
ATOM   598  C C   . SER A 1 81  ? -3.071  -9.915  35.962 1.00 34.87  ? 104 SER A C   1 
ATOM   599  O O   . SER A 1 81  ? -4.235  -10.303 36.067 1.00 24.85  ? 104 SER A O   1 
ATOM   600  C CB  . SER A 1 81  ? -1.658  -11.849 35.456 1.00 38.17  ? 104 SER A CB  1 
ATOM   601  O OG  . SER A 1 81  ? -0.345  -12.310 35.686 1.00 44.93  ? 104 SER A OG  1 
ATOM   602  N N   . GLU A 1 82  ? -2.687  -8.801  35.338 1.00 25.13  ? 105 GLU A N   1 
ATOM   603  C CA  . GLU A 1 82  ? -3.618  -8.035  34.526 1.00 27.55  ? 105 GLU A CA  1 
ATOM   604  C C   . GLU A 1 82  ? -3.012  -7.897  33.133 1.00 31.40  ? 105 GLU A C   1 
ATOM   605  O O   . GLU A 1 82  ? -1.790  -7.800  33.050 1.00 26.81  ? 105 GLU A O   1 
ATOM   606  C CB  . GLU A 1 82  ? -3.804  -6.648  35.138 1.00 23.78  ? 105 GLU A CB  1 
ATOM   607  C CG  . GLU A 1 82  ? -4.172  -6.714  36.612 1.00 28.16  ? 105 GLU A CG  1 
ATOM   608  C CD  . GLU A 1 82  ? -4.151  -5.365  37.313 1.00 30.62  ? 105 GLU A CD  1 
ATOM   609  O OE1 . GLU A 1 82  ? -3.825  -4.344  36.675 1.00 31.35  ? 105 GLU A OE1 1 
ATOM   610  O OE2 . GLU A 1 82  ? -4.440  -5.372  38.531 1.00 27.59  ? 105 GLU A OE2 1 
ATOM   611  N N   . ILE A 1 83  ? -3.861  -7.759  32.106 1.00 29.05  ? 106 ILE A N   1 
ATOM   612  C CA  . ILE A 1 83  ? -3.421  -7.553  30.731 1.00 28.88  ? 106 ILE A CA  1 
ATOM   613  C C   . ILE A 1 83  ? -3.887  -6.182  30.224 1.00 28.38  ? 106 ILE A C   1 
ATOM   614  O O   . ILE A 1 83  ? -5.038  -5.788  30.437 1.00 31.13  ? 106 ILE A O   1 
ATOM   615  C CB  . ILE A 1 83  ? -3.864  -8.707  29.806 1.00 28.79  ? 106 ILE A CB  1 
ATOM   616  C CG1 . ILE A 1 83  ? -3.163  -9.972  30.261 1.00 31.50  ? 106 ILE A CG1 1 
ATOM   617  C CG2 . ILE A 1 83  ? -3.586  -8.382  28.318 1.00 23.03  ? 106 ILE A CG2 1 
ATOM   618  C CD1 . ILE A 1 83  ? -3.642  -11.245 29.585 1.00 31.36  ? 106 ILE A CD1 1 
ATOM   619  N N   . TYR A 1 84  ? -2.948  -5.473  29.583 1.00 28.48  ? 107 TYR A N   1 
ATOM   620  C CA  . TYR A 1 84  ? -3.072  -4.099  29.133 1.00 31.65  ? 107 TYR A CA  1 
ATOM   621  C C   . TYR A 1 84  ? -2.940  -4.126  27.612 1.00 30.26  ? 107 TYR A C   1 
ATOM   622  O O   . TYR A 1 84  ? -1.853  -4.385  27.108 1.00 26.94  ? 107 TYR A O   1 
ATOM   623  C CB  . TYR A 1 84  ? -2.046  -3.124  29.736 1.00 33.28  ? 107 TYR A CB  1 
ATOM   624  C CG  . TYR A 1 84  ? -2.092  -1.673  29.240 1.00 38.20  ? 107 TYR A CG  1 
ATOM   625  C CD1 . TYR A 1 84  ? -3.285  -1.064  28.884 1.00 53.14  ? 107 TYR A CD1 1 
ATOM   626  C CD2 . TYR A 1 84  ? -0.949  -0.891  29.115 1.00 46.84  ? 107 TYR A CD2 1 
ATOM   627  C CE1 . TYR A 1 84  ? -3.337  0.246   28.411 1.00 62.11  ? 107 TYR A CE1 1 
ATOM   628  C CE2 . TYR A 1 84  ? -0.979  0.414   28.641 1.00 51.88  ? 107 TYR A CE2 1 
ATOM   629  C CZ  . TYR A 1 84  ? -2.178  0.995   28.272 1.00 63.14  ? 107 TYR A CZ  1 
ATOM   630  O OH  . TYR A 1 84  ? -2.250  2.292   27.808 1.00 56.11  ? 107 TYR A OH  1 
ATOM   631  N N   . ILE A 1 85  ? -4.075  -3.974  26.905 1.00 31.70  ? 108 ILE A N   1 
ATOM   632  C CA  . ILE A 1 85  ? -4.096  -3.770  25.461 1.00 25.82  ? 108 ILE A CA  1 
ATOM   633  C C   . ILE A 1 85  ? -3.423  -2.437  25.184 1.00 31.30  ? 108 ILE A C   1 
ATOM   634  O O   . ILE A 1 85  ? -3.853  -1.396  25.698 1.00 27.01  ? 108 ILE A O   1 
ATOM   635  C CB  . ILE A 1 85  ? -5.506  -3.775  24.849 1.00 27.96  ? 108 ILE A CB  1 
ATOM   636  C CG1 . ILE A 1 85  ? -6.175  -5.129  25.009 1.00 30.23  ? 108 ILE A CG1 1 
ATOM   637  C CG2 . ILE A 1 85  ? -5.456  -3.364  23.376 1.00 28.26  ? 108 ILE A CG2 1 
ATOM   638  C CD1 . ILE A 1 85  ? -7.622  -5.151  24.619 1.00 28.94  ? 108 ILE A CD1 1 
ATOM   639  N N   . TYR A 1 86  ? -2.341  -2.453  24.404 1.00 27.74  ? 109 TYR A N   1 
ATOM   640  C CA  . TYR A 1 86  ? -1.739  -1.162  24.128 1.00 27.01  ? 109 TYR A CA  1 
ATOM   641  C C   . TYR A 1 86  ? -2.332  -0.611  22.831 1.00 29.28  ? 109 TYR A C   1 
ATOM   642  O O   . TYR A 1 86  ? -2.848  0.507   22.798 1.00 32.97  ? 109 TYR A O   1 
ATOM   643  C CB  . TYR A 1 86  ? -0.225  -1.291  24.059 1.00 30.01  ? 109 TYR A CB  1 
ATOM   644  C CG  . TYR A 1 86  ? 0.487   0.045   24.122 1.00 26.96  ? 109 TYR A CG  1 
ATOM   645  C CD1 . TYR A 1 86  ? 0.476   0.924   23.042 1.00 24.26  ? 109 TYR A CD1 1 
ATOM   646  C CD2 . TYR A 1 86  ? 1.065   0.451   25.307 1.00 26.46  ? 109 TYR A CD2 1 
ATOM   647  C CE1 . TYR A 1 86  ? 1.116   2.144   23.102 1.00 24.87  ? 109 TYR A CE1 1 
ATOM   648  C CE2 . TYR A 1 86  ? 1.737   1.662   25.379 1.00 30.23  ? 109 TYR A CE2 1 
ATOM   649  C CZ  . TYR A 1 86  ? 1.711   2.531   24.295 1.00 28.93  ? 109 TYR A CZ  1 
ATOM   650  O OH  . TYR A 1 86  ? 2.406   3.708   24.408 1.00 31.02  ? 109 TYR A OH  1 
ATOM   651  N N   . ASP A 1 87  ? -2.298  -1.426  21.769 1.00 32.26  ? 110 ASP A N   1 
ATOM   652  C CA  . ASP A 1 87  ? -2.762  -1.002  20.457 1.00 33.79  ? 110 ASP A CA  1 
ATOM   653  C C   . ASP A 1 87  ? -3.568  -2.125  19.808 1.00 32.14  ? 110 ASP A C   1 
ATOM   654  O O   . ASP A 1 87  ? -3.261  -3.312  19.988 1.00 33.85  ? 110 ASP A O   1 
ATOM   655  C CB  . ASP A 1 87  ? -1.609  -0.672  19.507 1.00 37.58  ? 110 ASP A CB  1 
ATOM   656  C CG  . ASP A 1 87  ? -0.947  0.704   19.541 1.00 47.25  ? 110 ASP A CG  1 
ATOM   657  O OD1 . ASP A 1 87  ? -1.556  1.644   20.104 1.00 44.50  ? 110 ASP A OD1 1 
ATOM   658  O OD2 . ASP A 1 87  ? 0.201   0.826   18.976 1.00 41.68  ? 110 ASP A OD2 1 
ATOM   659  N N   . LEU A 1 88  ? -4.541  -1.718  18.975 1.00 33.78  ? 111 LEU A N   1 
ATOM   660  C CA  . LEU A 1 88  ? -5.505  -2.599  18.353 1.00 30.98  ? 111 LEU A CA  1 
ATOM   661  C C   . LEU A 1 88  ? -5.925  -1.957  17.037 1.00 34.17  ? 111 LEU A C   1 
ATOM   662  O O   . LEU A 1 88  ? -6.195  -0.780  17.030 1.00 31.55  ? 111 LEU A O   1 
ATOM   663  C CB  . LEU A 1 88  ? -6.662  -2.742  19.327 1.00 38.01  ? 111 LEU A CB  1 
ATOM   664  C CG  . LEU A 1 88  ? -7.889  -3.489  18.802 1.00 39.96  ? 111 LEU A CG  1 
ATOM   665  C CD1 . LEU A 1 88  ? -7.492  -4.803  18.184 1.00 37.51  ? 111 LEU A CD1 1 
ATOM   666  C CD2 . LEU A 1 88  ? -8.868  -3.714  19.949 1.00 44.84  ? 111 LEU A CD2 1 
ATOM   667  N N   . ALA A 1 89  ? -5.820  -2.660  15.910 1.00 37.66  ? 112 ALA A N   1 
ATOM   668  C CA  . ALA A 1 89  ? -6.237  -2.067  14.643 1.00 45.13  ? 112 ALA A CA  1 
ATOM   669  C C   . ALA A 1 89  ? -6.715  -3.158  13.690 1.00 37.17  ? 112 ALA A C   1 
ATOM   670  O O   . ALA A 1 89  ? -6.211  -4.266  13.725 1.00 38.48  ? 112 ALA A O   1 
ATOM   671  C CB  . ALA A 1 89  ? -5.136  -1.235  14.005 1.00 43.91  ? 112 ALA A CB  1 
ATOM   672  N N   . VAL A 1 90  ? -7.752  -2.817  12.936 1.00 32.66  ? 113 VAL A N   1 
ATOM   673  C CA  . VAL A 1 90  ? -8.251  -3.632  11.853 1.00 34.12  ? 113 VAL A CA  1 
ATOM   674  C C   . VAL A 1 90  ? -8.147  -2.809  10.592 1.00 33.23  ? 113 VAL A C   1 
ATOM   675  O O   . VAL A 1 90  ? -8.337  -1.584  10.597 1.00 36.53  ? 113 VAL A O   1 
ATOM   676  C CB  . VAL A 1 90  ? -9.687  -4.075  12.179 1.00 34.98  ? 113 VAL A CB  1 
ATOM   677  C CG1 . VAL A 1 90  ? -10.413 -4.687  10.978 1.00 39.79  ? 113 VAL A CG1 1 
ATOM   678  C CG2 . VAL A 1 90  ? -9.656  -5.082  13.330 1.00 33.47  ? 113 VAL A CG2 1 
ATOM   679  N N   . SER A 1 91  ? -7.731  -3.512  9.556  1.00 35.93  ? 114 SER A N   1 
ATOM   680  C CA  . SER A 1 91  ? -7.683  -2.976  8.224  1.00 39.03  ? 114 SER A CA  1 
ATOM   681  C C   . SER A 1 91  ? -9.004  -2.285  7.904  1.00 49.80  ? 114 SER A C   1 
ATOM   682  O O   . SER A 1 91  ? -10.063 -2.905  8.063  1.00 43.75  ? 114 SER A O   1 
ATOM   683  C CB  . SER A 1 91  ? -7.457  -4.109  7.306  1.00 42.68  ? 114 SER A CB  1 
ATOM   684  O OG  . SER A 1 91  ? -7.896  -3.768  6.008  1.00 57.16  ? 114 SER A OG  1 
ATOM   685  N N   . GLY A 1 92  ? -8.921  -1.035  7.419  1.00 45.30  ? 115 GLY A N   1 
ATOM   686  C CA  . GLY A 1 92  ? -10.086 -0.309  6.937  1.00 49.04  ? 115 GLY A CA  1 
ATOM   687  C C   . GLY A 1 92  ? -10.976 -1.135  6.002  1.00 46.49  ? 115 GLY A C   1 
ATOM   688  O O   . GLY A 1 92  ? -12.188 -1.068  6.112  1.00 57.69  ? 115 GLY A O   1 
ATOM   689  N N   . GLU A 1 93  ? -10.375 -1.937  5.116  1.00 44.66  ? 116 GLU A N   1 
ATOM   690  C CA  . GLU A 1 93  ? -11.115 -2.745  4.157  1.00 52.41  ? 116 GLU A CA  1 
ATOM   691  C C   . GLU A 1 93  ? -11.743 -3.995  4.786  1.00 51.33  ? 116 GLU A C   1 
ATOM   692  O O   . GLU A 1 93  ? -12.160 -4.878  4.045  1.00 51.87  ? 116 GLU A O   1 
ATOM   693  C CB  . GLU A 1 93  ? -10.180 -3.197  3.028  1.00 45.95  ? 116 GLU A CB  1 
ATOM   694  N N   . HIS A 1 94  ? -11.799 -4.106  6.126  1.00 48.42  ? 117 HIS A N   1 
ATOM   695  C CA  . HIS A 1 94  ? -12.167 -5.359  6.772  1.00 41.69  ? 117 HIS A CA  1 
ATOM   696  C C   . HIS A 1 94  ? -12.904 -5.108  8.084  1.00 39.23  ? 117 HIS A C   1 
ATOM   697  O O   . HIS A 1 94  ? -13.029 -6.016  8.908  1.00 43.49  ? 117 HIS A O   1 
ATOM   698  C CB  . HIS A 1 94  ? -10.932 -6.217  7.084  1.00 48.88  ? 117 HIS A CB  1 
ATOM   699  C CG  . HIS A 1 94  ? -10.358 -6.943  5.924  1.00 44.91  ? 117 HIS A CG  1 
ATOM   700  N ND1 . HIS A 1 94  ? -9.459  -6.354  5.062  1.00 41.95  ? 117 HIS A ND1 1 
ATOM   701  C CD2 . HIS A 1 94  ? -10.513 -8.206  5.509  1.00 49.67  ? 117 HIS A CD2 1 
ATOM   702  C CE1 . HIS A 1 94  ? -9.102  -7.251  4.149  1.00 46.10  ? 117 HIS A CE1 1 
ATOM   703  N NE2 . HIS A 1 94  ? -9.730  -8.383  4.394  1.00 48.32  ? 117 HIS A NE2 1 
ATOM   704  N N   . ARG A 1 95  ? -13.443 -3.898  8.232  1.00 40.42  ? 118 ARG A N   1 
ATOM   705  C CA  . ARG A 1 95  ? -14.092 -3.484  9.460  1.00 48.03  ? 118 ARG A CA  1 
ATOM   706  C C   . ARG A 1 95  ? -15.504 -4.050  9.577  1.00 51.16  ? 118 ARG A C   1 
ATOM   707  O O   . ARG A 1 95  ? -16.086 -4.597  8.627  1.00 48.91  ? 118 ARG A O   1 
ATOM   708  C CB  . ARG A 1 95  ? -14.068 -1.953  9.581  1.00 52.59  ? 118 ARG A CB  1 
ATOM   709  C CG  . ARG A 1 95  ? -12.797 -1.557  10.306 1.00 55.17  ? 118 ARG A CG  1 
ATOM   710  C CD  . ARG A 1 95  ? -12.562 -0.090  10.327 1.00 55.75  ? 118 ARG A CD  1 
ATOM   711  N NE  . ARG A 1 95  ? -11.124 0.055   10.543 1.00 53.68  ? 118 ARG A NE  1 
ATOM   712  C CZ  . ARG A 1 95  ? -10.541 1.224   10.617 1.00 63.62  ? 118 ARG A CZ  1 
ATOM   713  N NH1 . ARG A 1 95  ? -11.308 2.294   10.757 1.00 60.79  ? 118 ARG A NH1 1 
ATOM   714  N NH2 . ARG A 1 95  ? -9.216  1.319   10.562 1.00 66.10  ? 118 ARG A NH2 1 
ATOM   715  N N   . ARG A 1 96  ? -16.021 -3.905  10.802 1.00 44.45  ? 119 ARG A N   1 
ATOM   716  C CA  . ARG A 1 96  ? -17.368 -4.292  11.131 1.00 43.62  ? 119 ARG A CA  1 
ATOM   717  C C   . ARG A 1 96  ? -17.574 -5.732  10.704 1.00 45.20  ? 119 ARG A C   1 
ATOM   718  O O   . ARG A 1 96  ? -18.701 -6.094  10.354 1.00 43.86  ? 119 ARG A O   1 
ATOM   719  C CB  . ARG A 1 96  ? -18.444 -3.407  10.473 1.00 56.36  ? 119 ARG A CB  1 
ATOM   720  C CG  . ARG A 1 96  ? -18.485 -1.925  10.818 1.00 54.88  ? 119 ARG A CG  1 
ATOM   721  C CD  . ARG A 1 96  ? -18.573 -1.636  12.310 1.00 58.73  ? 119 ARG A CD  1 
ATOM   722  N NE  . ARG A 1 96  ? -19.896 -1.864  12.904 1.00 65.11  ? 119 ARG A NE  1 
ATOM   723  C CZ  . ARG A 1 96  ? -20.743 -0.886  13.230 1.00 51.91  ? 119 ARG A CZ  1 
ATOM   724  N NH1 . ARG A 1 96  ? -20.558 0.338   12.768 1.00 46.49  ? 119 ARG A NH1 1 
ATOM   725  N NH2 . ARG A 1 96  ? -21.791 -1.140  13.989 1.00 46.95  ? 119 ARG A NH2 1 
ATOM   726  N N   . GLN A 1 97  ? -16.497 -6.532  10.746 1.00 42.15  ? 120 GLN A N   1 
ATOM   727  C CA  . GLN A 1 97  ? -16.590 -7.948  10.411 1.00 38.87  ? 120 GLN A CA  1 
ATOM   728  C C   . GLN A 1 97  ? -16.189 -8.799  11.611 1.00 39.22  ? 120 GLN A C   1 
ATOM   729  O O   . GLN A 1 97  ? -16.107 -10.016 11.472 1.00 43.08  ? 120 GLN A O   1 
ATOM   730  C CB  . GLN A 1 97  ? -15.697 -8.376  9.252  1.00 44.74  ? 120 GLN A CB  1 
ATOM   731  C CG  . GLN A 1 97  ? -16.048 -7.787  7.900  1.00 49.71  ? 120 GLN A CG  1 
ATOM   732  C CD  . GLN A 1 97  ? -15.220 -8.394  6.786  1.00 66.50  ? 120 GLN A CD  1 
ATOM   733  O OE1 . GLN A 1 97  ? -14.535 -9.415  6.953  1.00 74.08  ? 120 GLN A OE1 1 
ATOM   734  N NE2 . GLN A 1 97  ? -15.293 -7.775  5.617  1.00 78.30  ? 120 GLN A NE2 1 
ATOM   735  N N   . GLY A 1 98  ? -15.976 -8.190  12.789 1.00 40.41  ? 121 GLY A N   1 
ATOM   736  C CA  . GLY A 1 98  ? -15.839 -8.997  14.003 1.00 40.45  ? 121 GLY A CA  1 
ATOM   737  C C   . GLY A 1 98  ? -14.377 -9.355  14.323 1.00 36.94  ? 121 GLY A C   1 
ATOM   738  O O   . GLY A 1 98  ? -14.108 -10.078 15.269 1.00 31.30  ? 121 GLY A O   1 
ATOM   739  N N   . ILE A 1 99  ? -13.427 -8.807  13.559 1.00 35.53  ? 122 ILE A N   1 
ATOM   740  C CA  . ILE A 1 99  ? -12.005 -9.115  13.700 1.00 36.35  ? 122 ILE A CA  1 
ATOM   741  C C   . ILE A 1 99  ? -11.446 -8.609  15.035 1.00 30.74  ? 122 ILE A C   1 
ATOM   742  O O   . ILE A 1 99  ? -10.758 -9.355  15.722 1.00 31.52  ? 122 ILE A O   1 
ATOM   743  C CB  . ILE A 1 99  ? -11.197 -8.538  12.523 1.00 36.81  ? 122 ILE A CB  1 
ATOM   744  C CG1 . ILE A 1 99  ? -11.786 -9.010  11.193 1.00 33.29  ? 122 ILE A CG1 1 
ATOM   745  C CG2 . ILE A 1 99  ? -9.721  -8.931  12.655 1.00 39.11  ? 122 ILE A CG2 1 
ATOM   746  C CD1 . ILE A 1 99  ? -10.961 -8.618  9.977  1.00 39.10  ? 122 ILE A CD1 1 
ATOM   747  N N   . ALA A 1 100 ? -11.748 -7.349  15.366 1.00 32.44  ? 123 ALA A N   1 
ATOM   748  C CA  . ALA A 1 100 ? -11.318 -6.754  16.622 1.00 33.08  ? 123 ALA A CA  1 
ATOM   749  C C   . ALA A 1 100 ? -11.859 -7.583  17.773 1.00 33.43  ? 123 ALA A C   1 
ATOM   750  O O   . ALA A 1 100 ? -11.161 -7.885  18.738 1.00 32.95  ? 123 ALA A O   1 
ATOM   751  C CB  . ALA A 1 100 ? -11.863 -5.352  16.719 1.00 31.41  ? 123 ALA A CB  1 
ATOM   752  N N   . THR A 1 101 ? -13.134 -7.940  17.621 1.00 33.79  ? 124 THR A N   1 
ATOM   753  C CA  . THR A 1 101 ? -13.840 -8.658  18.656 1.00 33.54  ? 124 THR A CA  1 
ATOM   754  C C   . THR A 1 101 ? -13.155 -10.004 18.819 1.00 35.18  ? 124 THR A C   1 
ATOM   755  O O   . THR A 1 101 ? -12.960 -10.446 19.953 1.00 35.20  ? 124 THR A O   1 
ATOM   756  C CB  . THR A 1 101 ? -15.331 -8.777  18.313 1.00 36.65  ? 124 THR A CB  1 
ATOM   757  O OG1 . THR A 1 101 ? -15.874 -7.461  18.116 1.00 35.21  ? 124 THR A OG1 1 
ATOM   758  C CG2 . THR A 1 101 ? -16.134 -9.484  19.396 1.00 39.50  ? 124 THR A CG2 1 
ATOM   759  N N   . ALA A 1 102 ? -12.850 -10.680 17.694 1.00 25.89  ? 125 ALA A N   1 
ATOM   760  C CA  . ALA A 1 102 ? -12.184 -11.981 17.737 1.00 28.06  ? 125 ALA A CA  1 
ATOM   761  C C   . ALA A 1 102 ? -10.765 -11.884 18.333 1.00 25.59  ? 125 ALA A C   1 
ATOM   762  O O   . ALA A 1 102 ? -10.266 -12.823 18.952 1.00 25.97  ? 125 ALA A O   1 
ATOM   763  C CB  . ALA A 1 102 ? -12.127 -12.605 16.344 1.00 26.09  ? 125 ALA A CB  1 
ATOM   764  N N   . LEU A 1 103 ? -10.056 -10.798 18.059 1.00 24.36  ? 126 LEU A N   1 
ATOM   765  C CA  . LEU A 1 103 ? -8.731  -10.661 18.660 1.00 29.63  ? 126 LEU A CA  1 
ATOM   766  C C   . LEU A 1 103 ? -8.863  -10.507 20.189 1.00 30.52  ? 126 LEU A C   1 
ATOM   767  O O   . LEU A 1 103 ? -8.093  -11.086 20.966 1.00 28.33  ? 126 LEU A O   1 
ATOM   768  C CB  . LEU A 1 103 ? -7.985  -9.485  18.048 1.00 30.34  ? 126 LEU A CB  1 
ATOM   769  C CG  . LEU A 1 103 ? -7.525  -9.659  16.600 1.00 32.98  ? 126 LEU A CG  1 
ATOM   770  C CD1 . LEU A 1 103 ? -7.034  -8.355  16.057 1.00 31.88  ? 126 LEU A CD1 1 
ATOM   771  C CD2 . LEU A 1 103 ? -6.449  -10.675 16.492 1.00 38.92  ? 126 LEU A CD2 1 
ATOM   772  N N   . ILE A 1 104 ? -9.853  -9.738  20.634 1.00 23.61  ? 127 ILE A N   1 
ATOM   773  C CA  . ILE A 1 104 ? -10.064 -9.592  22.068 1.00 25.91  ? 127 ILE A CA  1 
ATOM   774  C C   . ILE A 1 104 ? -10.394 -10.964 22.634 1.00 25.07  ? 127 ILE A C   1 
ATOM   775  O O   . ILE A 1 104 ? -9.843  -11.402 23.641 1.00 28.47  ? 127 ILE A O   1 
ATOM   776  C CB  . ILE A 1 104 ? -11.084 -8.472  22.341 1.00 26.79  ? 127 ILE A CB  1 
ATOM   777  C CG1 . ILE A 1 104 ? -10.444 -7.160  21.937 1.00 29.41  ? 127 ILE A CG1 1 
ATOM   778  C CG2 . ILE A 1 104 ? -11.512 -8.416  23.822 1.00 28.33  ? 127 ILE A CG2 1 
ATOM   779  C CD1 . ILE A 1 104 ? -11.404 -6.024  21.647 1.00 35.19  ? 127 ILE A CD1 1 
ATOM   780  N N   . ASN A 1 105 ? -11.295 -11.676 21.958 1.00 29.20  ? 128 ASN A N   1 
ATOM   781  C CA  . ASN A 1 105 ? -11.707 -12.991 22.384 1.00 26.36  ? 128 ASN A CA  1 
ATOM   782  C C   . ASN A 1 105 ? -10.474 -13.881 22.553 1.00 29.97  ? 128 ASN A C   1 
ATOM   783  O O   . ASN A 1 105 ? -10.327 -14.524 23.593 1.00 29.02  ? 128 ASN A O   1 
ATOM   784  C CB  . ASN A 1 105 ? -12.701 -13.610 21.398 1.00 27.33  ? 128 ASN A CB  1 
ATOM   785  C CG  . ASN A 1 105 ? -13.279 -14.911 21.896 1.00 25.77  ? 128 ASN A CG  1 
ATOM   786  O OD1 . ASN A 1 105 ? -13.665 -15.025 23.071 1.00 31.79  ? 128 ASN A OD1 1 
ATOM   787  N ND2 . ASN A 1 105 ? -13.253 -15.938 21.055 1.00 27.01  ? 128 ASN A ND2 1 
ATOM   788  N N   . LEU A 1 106 ? -9.631  -13.946 21.503 1.00 24.76  ? 129 LEU A N   1 
ATOM   789  C CA  . LEU A 1 106 ? -8.345  -14.627 21.567 1.00 24.42  ? 129 LEU A CA  1 
ATOM   790  C C   . LEU A 1 106 ? -7.545  -14.188 22.805 1.00 24.82  ? 129 LEU A C   1 
ATOM   791  O O   . LEU A 1 106 ? -6.899  -14.980 23.475 1.00 27.73  ? 129 LEU A O   1 
ATOM   792  C CB  . LEU A 1 106 ? -7.520  -14.350 20.324 1.00 24.29  ? 129 LEU A CB  1 
ATOM   793  C CG  . LEU A 1 106 ? -6.149  -15.047 20.235 1.00 26.95  ? 129 LEU A CG  1 
ATOM   794  C CD1 . LEU A 1 106 ? -6.342  -16.502 20.593 1.00 26.83  ? 129 LEU A CD1 1 
ATOM   795  C CD2 . LEU A 1 106 ? -5.518  -14.919 18.816 1.00 26.50  ? 129 LEU A CD2 1 
ATOM   796  N N   . LEU A 1 107 ? -7.523  -12.899 23.030 1.00 25.84  ? 130 LEU A N   1 
ATOM   797  C CA  . LEU A 1 107 ? -6.805  -12.322 24.145 1.00 26.48  ? 130 LEU A CA  1 
ATOM   798  C C   . LEU A 1 107 ? -7.352  -12.885 25.464 1.00 28.59  ? 130 LEU A C   1 
ATOM   799  O O   . LEU A 1 107 ? -6.597  -13.274 26.338 1.00 28.67  ? 130 LEU A O   1 
ATOM   800  C CB  . LEU A 1 107 ? -6.920  -10.781 24.067 1.00 27.03  ? 130 LEU A CB  1 
ATOM   801  C CG  . LEU A 1 107 ? -5.981  -10.086 25.073 1.00 25.00  ? 130 LEU A CG  1 
ATOM   802  C CD1 . LEU A 1 107 ? -4.554  -10.522 24.833 1.00 22.89  ? 130 LEU A CD1 1 
ATOM   803  C CD2 . LEU A 1 107 ? -6.034  -8.597  25.146 1.00 29.80  ? 130 LEU A CD2 1 
ATOM   804  N N   . LYS A 1 108 ? -8.679  -13.014 25.577 1.00 27.84  ? 131 LYS A N   1 
ATOM   805  C CA  . LYS A 1 108 ? -9.286  -13.624 26.752 1.00 25.85  ? 131 LYS A CA  1 
ATOM   806  C C   . LYS A 1 108 ? -8.843  -15.071 26.978 1.00 33.58  ? 131 LYS A C   1 
ATOM   807  O O   . LYS A 1 108 ? -8.691  -15.518 28.125 1.00 33.76  ? 131 LYS A O   1 
ATOM   808  C CB  . LYS A 1 108 ? -10.804 -13.596 26.641 1.00 25.74  ? 131 LYS A CB  1 
ATOM   809  C CG  . LYS A 1 108 ? -11.454 -12.224 26.375 1.00 26.99  ? 131 LYS A CG  1 
ATOM   810  C CD  . LYS A 1 108 ? -12.953 -12.322 26.503 1.00 29.41  ? 131 LYS A CD  1 
ATOM   811  C CE  . LYS A 1 108 ? -13.778 -11.221 25.974 1.00 33.12  ? 131 LYS A CE  1 
ATOM   812  N NZ  . LYS A 1 108 ? -15.182 -11.675 25.953 1.00 31.01  ? 131 LYS A NZ  1 
ATOM   813  N N   . HIS A 1 109 ? -8.648  -15.829 25.896 1.00 34.46  ? 132 HIS A N   1 
ATOM   814  C CA  . HIS A 1 109 ? -8.125  -17.177 26.023 1.00 31.35  ? 132 HIS A CA  1 
ATOM   815  C C   . HIS A 1 109 ? -6.688  -17.128 26.565 1.00 33.19  ? 132 HIS A C   1 
ATOM   816  O O   . HIS A 1 109 ? -6.275  -17.995 27.313 1.00 34.13  ? 132 HIS A O   1 
ATOM   817  C CB  . HIS A 1 109 ? -8.222  -17.944 24.705 1.00 35.12  ? 132 HIS A CB  1 
ATOM   818  C CG  . HIS A 1 109 ? -9.619  -18.374 24.393 1.00 38.65  ? 132 HIS A CG  1 
ATOM   819  N ND1 . HIS A 1 109 ? -10.263 -19.454 24.954 1.00 38.94  ? 132 HIS A ND1 1 
ATOM   820  C CD2 . HIS A 1 109 ? -10.507 -17.827 23.565 1.00 42.79  ? 132 HIS A CD2 1 
ATOM   821  C CE1 . HIS A 1 109 ? -11.483 -19.562 24.458 1.00 36.38  ? 132 HIS A CE1 1 
ATOM   822  N NE2 . HIS A 1 109 ? -11.651 -18.572 23.618 1.00 41.82  ? 132 HIS A NE2 1 
ATOM   823  N N   . GLU A 1 110 ? -5.890  -16.146 26.154 1.00 31.35  ? 133 GLU A N   1 
ATOM   824  C CA  . GLU A 1 110 ? -4.510  -16.075 26.612 1.00 29.35  ? 133 GLU A CA  1 
ATOM   825  C C   . GLU A 1 110 ? -4.516  -15.720 28.089 1.00 30.85  ? 133 GLU A C   1 
ATOM   826  O O   . GLU A 1 110 ? -3.840  -16.344 28.909 1.00 33.54  ? 133 GLU A O   1 
ATOM   827  C CB  . GLU A 1 110 ? -3.771  -15.092 25.717 1.00 28.37  ? 133 GLU A CB  1 
ATOM   828  C CG  . GLU A 1 110 ? -3.823  -15.544 24.252 1.00 31.45  ? 133 GLU A CG  1 
ATOM   829  C CD  . GLU A 1 110 ? -2.773  -16.567 23.820 1.00 33.38  ? 133 GLU A CD  1 
ATOM   830  O OE1 . GLU A 1 110 ? -1.846  -16.796 24.595 1.00 32.70  ? 133 GLU A OE1 1 
ATOM   831  O OE2 . GLU A 1 110 ? -2.835  -17.108 22.696 1.00 43.44  ? 133 GLU A OE2 1 
ATOM   832  N N   . ALA A 1 111 ? -5.322  -14.728 28.420 1.00 28.14  ? 134 ALA A N   1 
ATOM   833  C CA  . ALA A 1 111 ? -5.519  -14.327 29.807 1.00 29.76  ? 134 ALA A CA  1 
ATOM   834  C C   . ALA A 1 111 ? -5.922  -15.503 30.702 1.00 30.39  ? 134 ALA A C   1 
ATOM   835  O O   . ALA A 1 111 ? -5.406  -15.674 31.795 1.00 33.05  ? 134 ALA A O   1 
ATOM   836  C CB  . ALA A 1 111 ? -6.549  -13.243 29.839 1.00 32.64  ? 134 ALA A CB  1 
ATOM   837  N N   . ASN A 1 112 ? -6.862  -16.317 30.238 1.00 30.81  ? 135 ASN A N   1 
ATOM   838  C CA  . ASN A 1 112 ? -7.340  -17.444 31.008 1.00 32.64  ? 135 ASN A CA  1 
ATOM   839  C C   . ASN A 1 112 ? -6.173  -18.401 31.195 1.00 36.56  ? 135 ASN A C   1 
ATOM   840  O O   . ASN A 1 112 ? -5.918  -18.867 32.315 1.00 37.35  ? 135 ASN A O   1 
ATOM   841  C CB  . ASN A 1 112 ? -8.537  -18.114 30.330 1.00 33.57  ? 135 ASN A CB  1 
ATOM   842  C CG  . ASN A 1 112 ? -9.784  -17.261 30.442 1.00 36.90  ? 135 ASN A CG  1 
ATOM   843  O OD1 . ASN A 1 112 ? -9.963  -16.513 31.414 1.00 35.02  ? 135 ASN A OD1 1 
ATOM   844  N ND2 . ASN A 1 112 ? -10.672 -17.357 29.465 1.00 36.25  ? 135 ASN A ND2 1 
ATOM   845  N N   . ALA A 1 113 ? -5.452  -18.667 30.096 1.00 32.93  ? 136 ALA A N   1 
ATOM   846  C CA  . ALA A 1 113 ? -4.285  -19.542 30.167 1.00 32.56  ? 136 ALA A CA  1 
ATOM   847  C C   . ALA A 1 113 ? -3.240  -18.976 31.131 1.00 33.98  ? 136 ALA A C   1 
ATOM   848  O O   . ALA A 1 113 ? -2.523  -19.725 31.759 1.00 44.10  ? 136 ALA A O   1 
ATOM   849  C CB  . ALA A 1 113 ? -3.658  -19.745 28.793 1.00 29.77  ? 136 ALA A CB  1 
ATOM   850  N N   . LEU A 1 114 ? -3.164  -17.660 31.292 1.00 31.01  ? 137 LEU A N   1 
ATOM   851  C CA  . LEU A 1 114 ? -2.188  -17.071 32.192 1.00 28.79  ? 137 LEU A CA  1 
ATOM   852  C C   . LEU A 1 114 ? -2.698  -16.933 33.616 1.00 30.68  ? 137 LEU A C   1 
ATOM   853  O O   . LEU A 1 114 ? -1.904  -16.704 34.505 1.00 34.85  ? 137 LEU A O   1 
ATOM   854  C CB  . LEU A 1 114 ? -1.786  -15.725 31.623 1.00 28.84  ? 137 LEU A CB  1 
ATOM   855  C CG  . LEU A 1 114 ? -0.891  -15.857 30.397 1.00 29.22  ? 137 LEU A CG  1 
ATOM   856  C CD1 . LEU A 1 114 ? -0.892  -14.599 29.578 1.00 28.49  ? 137 LEU A CD1 1 
ATOM   857  C CD2 . LEU A 1 114 ? 0.524   -16.242 30.863 1.00 29.74  ? 137 LEU A CD2 1 
ATOM   858  N N   . GLY A 1 115 ? -4.007  -17.076 33.824 1.00 37.25  ? 138 GLY A N   1 
ATOM   859  C CA  . GLY A 1 115 ? -4.627  -16.814 35.117 1.00 40.50  ? 138 GLY A CA  1 
ATOM   860  C C   . GLY A 1 115 ? -4.881  -15.319 35.344 1.00 40.11  ? 138 GLY A C   1 
ATOM   861  O O   . GLY A 1 115 ? -5.310  -14.929 36.429 1.00 41.46  ? 138 GLY A O   1 
ATOM   862  N N   . ALA A 1 116 ? -4.652  -14.477 34.327 1.00 32.10  ? 139 ALA A N   1 
ATOM   863  C CA  . ALA A 1 116 ? -4.957  -13.059 34.437 1.00 29.95  ? 139 ALA A CA  1 
ATOM   864  C C   . ALA A 1 116 ? -6.463  -12.780 34.631 1.00 34.63  ? 139 ALA A C   1 
ATOM   865  O O   . ALA A 1 116 ? -7.255  -13.214 33.793 1.00 36.59  ? 139 ALA A O   1 
ATOM   866  C CB  . ALA A 1 116 ? -4.475  -12.399 33.163 1.00 34.46  ? 139 ALA A CB  1 
ATOM   867  N N   . TYR A 1 117 ? -6.864  -11.938 35.617 1.00 23.93  ? 140 TYR A N   1 
ATOM   868  C CA  . TYR A 1 117 ? -8.270  -11.812 35.981 1.00 27.62  ? 140 TYR A CA  1 
ATOM   869  C C   . TYR A 1 117 ? -8.939  -10.686 35.210 1.00 29.40  ? 140 TYR A C   1 
ATOM   870  O O   . TYR A 1 117 ? -10.168 -10.560 35.200 1.00 26.99  ? 140 TYR A O   1 
ATOM   871  C CB  . TYR A 1 117 ? -8.368  -11.595 37.487 1.00 27.71  ? 140 TYR A CB  1 
ATOM   872  C CG  . TYR A 1 117 ? -7.900  -10.235 37.964 1.00 31.31  ? 140 TYR A CG  1 
ATOM   873  C CD1 . TYR A 1 117 ? -6.549  -9.975  38.129 1.00 28.64  ? 140 TYR A CD1 1 
ATOM   874  C CD2 . TYR A 1 117 ? -8.795  -9.200  38.196 1.00 35.34  ? 140 TYR A CD2 1 
ATOM   875  C CE1 . TYR A 1 117 ? -6.108  -8.736  38.551 1.00 27.48  ? 140 TYR A CE1 1 
ATOM   876  C CE2 . TYR A 1 117 ? -8.356  -7.958  38.651 1.00 39.90  ? 140 TYR A CE2 1 
ATOM   877  C CZ  . TYR A 1 117 ? -7.003  -7.717  38.803 1.00 30.03  ? 140 TYR A CZ  1 
ATOM   878  O OH  . TYR A 1 117 ? -6.516  -6.528  39.281 1.00 32.74  ? 140 TYR A OH  1 
ATOM   879  N N   . VAL A 1 118 ? -8.141  -9.805  34.622 1.00 28.55  ? 141 VAL A N   1 
ATOM   880  C CA  . VAL A 1 118 ? -8.731  -8.741  33.842 1.00 28.78  ? 141 VAL A CA  1 
ATOM   881  C C   . VAL A 1 118 ? -7.787  -8.316  32.730 1.00 28.47  ? 141 VAL A C   1 
ATOM   882  O O   . VAL A 1 118 ? -6.601  -8.624  32.771 1.00 27.93  ? 141 VAL A O   1 
ATOM   883  C CB  . VAL A 1 118 ? -9.051  -7.585  34.789 1.00 29.46  ? 141 VAL A CB  1 
ATOM   884  C CG1 . VAL A 1 118 ? -7.783  -7.134  35.484 1.00 31.97  ? 141 VAL A CG1 1 
ATOM   885  C CG2 . VAL A 1 118 ? -9.773  -6.420  34.082 1.00 29.88  ? 141 VAL A CG2 1 
ATOM   886  N N   . ILE A 1 119 ? -8.374  -7.629  31.756 1.00 23.88  ? 142 ILE A N   1 
ATOM   887  C CA  . ILE A 1 119 ? -7.740  -7.030  30.591 1.00 27.19  ? 142 ILE A CA  1 
ATOM   888  C C   . ILE A 1 119 ? -8.280  -5.613  30.595 1.00 28.40  ? 142 ILE A C   1 
ATOM   889  O O   . ILE A 1 119 ? -9.455  -5.500  30.880 1.00 27.26  ? 142 ILE A O   1 
ATOM   890  C CB  . ILE A 1 119 ? -8.191  -7.686  29.279 1.00 25.69  ? 142 ILE A CB  1 
ATOM   891  C CG1 . ILE A 1 119 ? -7.683  -9.113  29.095 1.00 30.28  ? 142 ILE A CG1 1 
ATOM   892  C CG2 . ILE A 1 119 ? -7.801  -6.829  28.077 1.00 27.70  ? 142 ILE A CG2 1 
ATOM   893  C CD1 . ILE A 1 119 ? -8.570  -10.000 28.231 1.00 25.02  ? 142 ILE A CD1 1 
ATOM   894  N N   . TYR A 1 120 ? -7.473  -4.599  30.282 1.00 25.27  ? 143 TYR A N   1 
ATOM   895  C CA  . TYR A 1 120 ? -7.990  -3.229  30.135 1.00 27.98  ? 143 TYR A CA  1 
ATOM   896  C C   . TYR A 1 120 ? -7.333  -2.587  28.917 1.00 27.83  ? 143 TYR A C   1 
ATOM   897  O O   . TYR A 1 120 ? -6.265  -2.977  28.486 1.00 27.91  ? 143 TYR A O   1 
ATOM   898  C CB  . TYR A 1 120 ? -7.771  -2.229  31.303 1.00 32.54  ? 143 TYR A CB  1 
ATOM   899  C CG  . TYR A 1 120 ? -6.470  -2.426  32.057 1.00 38.64  ? 143 TYR A CG  1 
ATOM   900  C CD1 . TYR A 1 120 ? -6.373  -3.426  32.999 1.00 43.97  ? 143 TYR A CD1 1 
ATOM   901  C CD2 . TYR A 1 120 ? -5.334  -1.669  31.798 1.00 53.03  ? 143 TYR A CD2 1 
ATOM   902  C CE1 . TYR A 1 120 ? -5.188  -3.678  33.663 1.00 51.27  ? 143 TYR A CE1 1 
ATOM   903  C CE2 . TYR A 1 120 ? -4.137  -1.899  32.466 1.00 51.18  ? 143 TYR A CE2 1 
ATOM   904  C CZ  . TYR A 1 120 ? -4.070  -2.910  33.407 1.00 55.43  ? 143 TYR A CZ  1 
ATOM   905  O OH  . TYR A 1 120 ? -2.944  -3.219  34.111 1.00 60.33  ? 143 TYR A OH  1 
ATOM   906  N N   . VAL A 1 121 ? -7.909  -1.486  28.467 1.00 28.04  ? 144 VAL A N   1 
ATOM   907  C CA  . VAL A 1 121 ? -7.451  -0.741  27.307 1.00 30.32  ? 144 VAL A CA  1 
ATOM   908  C C   . VAL A 1 121 ? -7.893  0.703   27.542 1.00 35.21  ? 144 VAL A C   1 
ATOM   909  O O   . VAL A 1 121 ? -8.884  0.947   28.217 1.00 35.84  ? 144 VAL A O   1 
ATOM   910  C CB  . VAL A 1 121 ? -8.099  -1.324  26.035 1.00 33.59  ? 144 VAL A CB  1 
ATOM   911  C CG1 . VAL A 1 121 ? -9.618  -1.148  26.037 1.00 32.86  ? 144 VAL A CG1 1 
ATOM   912  C CG2 . VAL A 1 121 ? -7.505  -0.734  24.767 1.00 37.19  ? 144 VAL A CG2 1 
ATOM   913  N N   . GLN A 1 122 ? -7.165  1.644   26.974 1.00 44.27  ? 145 GLN A N   1 
ATOM   914  C CA  . GLN A 1 122 ? -7.490  3.043   27.105 1.00 46.83  ? 145 GLN A CA  1 
ATOM   915  C C   . GLN A 1 122 ? -7.993  3.496   25.738 1.00 45.77  ? 145 GLN A C   1 
ATOM   916  O O   . GLN A 1 122 ? -7.472  3.031   24.726 1.00 46.80  ? 145 GLN A O   1 
ATOM   917  C CB  . GLN A 1 122 ? -6.179  3.627   27.634 1.00 47.53  ? 145 GLN A CB  1 
ATOM   918  C CG  . GLN A 1 122 ? -6.170  5.144   27.687 1.00 55.77  ? 145 GLN A CG  1 
ATOM   919  C CD  . GLN A 1 122 ? -4.796  5.760   27.909 1.00 64.44  ? 145 GLN A CD  1 
ATOM   920  O OE1 . GLN A 1 122 ? -4.166  6.273   26.979 1.00 64.15  ? 145 GLN A OE1 1 
ATOM   921  N NE2 . GLN A 1 122 ? -4.328  5.774   29.152 1.00 70.70  ? 145 GLN A NE2 1 
ATOM   922  N N   . ALA A 1 123 ? -8.994  4.387   25.699 1.00 41.06  ? 146 ALA A N   1 
ATOM   923  C CA  . ALA A 1 123 ? -9.391  5.009   24.440 1.00 50.43  ? 146 ALA A CA  1 
ATOM   924  C C   . ALA A 1 123 ? -9.381  6.539   24.544 1.00 51.50  ? 146 ALA A C   1 
ATOM   925  O O   . ALA A 1 123 ? -9.506  7.097   25.637 1.00 50.68  ? 146 ALA A O   1 
ATOM   926  C CB  . ALA A 1 123 ? -10.770 4.510   24.041 1.00 51.80  ? 146 ALA A CB  1 
ATOM   927  N N   . ASP A 1 124 ? -9.280  7.213   23.386 1.00 57.87  ? 147 ASP A N   1 
ATOM   928  C CA  . ASP A 1 124 ? -9.290  8.674   23.359 1.00 55.33  ? 147 ASP A CA  1 
ATOM   929  C C   . ASP A 1 124 ? -10.706 9.196   23.149 1.00 54.95  ? 147 ASP A C   1 
ATOM   930  O O   . ASP A 1 124 ? -11.552 8.487   22.604 1.00 50.91  ? 147 ASP A O   1 
ATOM   931  C CB  . ASP A 1 124 ? -8.256  9.248   22.411 1.00 50.06  ? 147 ASP A CB  1 
ATOM   932  C CG  . ASP A 1 124 ? -6.852  8.995   22.916 1.00 56.49  ? 147 ASP A CG  1 
ATOM   933  O OD1 . ASP A 1 124 ? -6.601  9.282   24.117 1.00 57.64  ? 147 ASP A OD1 1 
ATOM   934  O OD2 . ASP A 1 124 ? -6.059  8.453   22.129 1.00 60.24  ? 147 ASP A OD2 1 
ATOM   935  N N   . TYR A 1 125 ? -10.968 10.415  23.658 1.00 58.92  ? 148 TYR A N   1 
ATOM   936  C CA  . TYR A 1 125 ? -12.244 11.079  23.414 1.00 47.39  ? 148 TYR A CA  1 
ATOM   937  C C   . TYR A 1 125 ? -12.341 11.362  21.912 1.00 44.61  ? 148 TYR A C   1 
ATOM   938  O O   . TYR A 1 125 ? -11.350 11.761  21.295 1.00 46.47  ? 148 TYR A O   1 
ATOM   939  C CB  . TYR A 1 125 ? -12.385 12.288  24.334 1.00 43.07  ? 148 TYR A CB  1 
ATOM   940  C CG  . TYR A 1 125 ? -12.727 11.885  25.756 1.00 42.59  ? 148 TYR A CG  1 
ATOM   941  C CD1 . TYR A 1 125 ? -14.016 11.513  26.084 1.00 44.85  ? 148 TYR A CD1 1 
ATOM   942  C CD2 . TYR A 1 125 ? -11.760 11.804  26.748 1.00 43.34  ? 148 TYR A CD2 1 
ATOM   943  C CE1 . TYR A 1 125 ? -14.346 11.128  27.376 1.00 49.99  ? 148 TYR A CE1 1 
ATOM   944  C CE2 . TYR A 1 125 ? -12.075 11.406  28.041 1.00 38.58  ? 148 TYR A CE2 1 
ATOM   945  C CZ  . TYR A 1 125 ? -13.371 11.065  28.363 1.00 43.05  ? 148 TYR A CZ  1 
ATOM   946  O OH  . TYR A 1 125 ? -13.703 10.618  29.628 1.00 50.73  ? 148 TYR A OH  1 
ATOM   947  N N   . GLY A 1 126 ? -13.488 10.974  21.321 1.00 56.56  ? 149 GLY A N   1 
ATOM   948  C CA  . GLY A 1 126 ? -13.773 11.138  19.899 1.00 58.70  ? 149 GLY A CA  1 
ATOM   949  C C   . GLY A 1 126 ? -13.421 9.910   19.055 1.00 59.60  ? 149 GLY A C   1 
ATOM   950  O O   . GLY A 1 126 ? -13.777 9.827   17.888 1.00 56.30  ? 149 GLY A O   1 
ATOM   951  N N   . ASP A 1 127 ? -12.672 8.963   19.611 1.00 60.91  ? 150 ASP A N   1 
ATOM   952  C CA  . ASP A 1 127 ? -12.352 7.738   18.901 1.00 60.76  ? 150 ASP A CA  1 
ATOM   953  C C   . ASP A 1 127 ? -13.606 6.871   18.959 1.00 53.88  ? 150 ASP A C   1 
ATOM   954  O O   . ASP A 1 127 ? -13.633 5.938   19.748 1.00 53.42  ? 150 ASP A O   1 
ATOM   955  C CB  . ASP A 1 127 ? -11.217 7.031   19.636 1.00 63.61  ? 150 ASP A CB  1 
ATOM   956  C CG  . ASP A 1 127 ? -9.967  6.650   18.871 1.00 66.75  ? 150 ASP A CG  1 
ATOM   957  O OD1 . ASP A 1 127 ? -9.856  7.014   17.680 1.00 71.97  ? 150 ASP A OD1 1 
ATOM   958  O OD2 . ASP A 1 127 ? -9.105  6.009   19.510 1.00 73.79  ? 150 ASP A OD2 1 
ATOM   959  N N   . ASP A 1 128 ? -14.670 7.217   18.210 1.00 52.91  ? 151 ASP A N   1 
ATOM   960  C CA  . ASP A 1 128 ? -16.000 6.700   18.515 1.00 48.45  ? 151 ASP A CA  1 
ATOM   961  C C   . ASP A 1 128 ? -16.103 5.196   18.265 1.00 45.64  ? 151 ASP A C   1 
ATOM   962  O O   . ASP A 1 128 ? -16.745 4.489   19.040 1.00 45.58  ? 151 ASP A O   1 
ATOM   963  C CB  . ASP A 1 128 ? -17.112 7.341   17.710 1.00 48.50  ? 151 ASP A CB  1 
ATOM   964  C CG  . ASP A 1 128 ? -17.331 8.816   17.953 1.00 51.21  ? 151 ASP A CG  1 
ATOM   965  O OD1 . ASP A 1 128 ? -17.178 9.238   19.114 1.00 52.95  ? 151 ASP A OD1 1 
ATOM   966  O OD2 . ASP A 1 128 ? -17.669 9.507   16.972 1.00 58.89  ? 151 ASP A OD2 1 
ATOM   967  N N   . PRO A 1 129 ? -15.524 4.671   17.163 1.00 43.40  ? 152 PRO A N   1 
ATOM   968  C CA  . PRO A 1 129 ? -15.507 3.230   16.926 1.00 46.67  ? 152 PRO A CA  1 
ATOM   969  C C   . PRO A 1 129 ? -14.885 2.477   18.109 1.00 48.35  ? 152 PRO A C   1 
ATOM   970  O O   . PRO A 1 129 ? -15.457 1.518   18.617 1.00 44.99  ? 152 PRO A O   1 
ATOM   971  C CB  . PRO A 1 129 ? -14.684 3.108   15.630 1.00 48.77  ? 152 PRO A CB  1 
ATOM   972  C CG  . PRO A 1 129 ? -14.928 4.434   14.932 1.00 50.45  ? 152 PRO A CG  1 
ATOM   973  C CD  . PRO A 1 129 ? -14.860 5.426   16.085 1.00 47.60  ? 152 PRO A CD  1 
ATOM   974  N N   . ALA A 1 130 ? -13.727 2.946   18.567 1.00 44.89  ? 153 ALA A N   1 
ATOM   975  C CA  . ALA A 1 130 ? -13.022 2.296   19.662 1.00 48.18  ? 153 ALA A CA  1 
ATOM   976  C C   . ALA A 1 130 ? -13.860 2.343   20.936 1.00 43.99  ? 153 ALA A C   1 
ATOM   977  O O   . ALA A 1 130 ? -13.925 1.365   21.689 1.00 48.03  ? 153 ALA A O   1 
ATOM   978  C CB  . ALA A 1 130 ? -11.650 2.947   19.852 1.00 46.84  ? 153 ALA A CB  1 
ATOM   979  N N   . VAL A 1 131 ? -14.517 3.490   21.164 1.00 41.67  ? 154 VAL A N   1 
ATOM   980  C CA  . VAL A 1 131 ? -15.291 3.694   22.377 1.00 41.76  ? 154 VAL A CA  1 
ATOM   981  C C   . VAL A 1 131 ? -16.496 2.764   22.378 1.00 36.76  ? 154 VAL A C   1 
ATOM   982  O O   . VAL A 1 131 ? -16.857 2.184   23.416 1.00 40.82  ? 154 VAL A O   1 
ATOM   983  C CB  . VAL A 1 131 ? -15.776 5.140   22.578 1.00 43.18  ? 154 VAL A CB  1 
ATOM   984  C CG1 . VAL A 1 131 ? -16.450 5.262   23.932 1.00 41.57  ? 154 VAL A CG1 1 
ATOM   985  C CG2 . VAL A 1 131 ? -14.661 6.164   22.443 1.00 40.39  ? 154 VAL A CG2 1 
ATOM   986  N N   . ALA A 1 132 ? -17.104 2.599   21.201 1.00 43.30  ? 155 ALA A N   1 
ATOM   987  C CA  . ALA A 1 132 ? -18.260 1.713   21.058 1.00 43.33  ? 155 ALA A CA  1 
ATOM   988  C C   . ALA A 1 132 ? -17.851 0.252   21.295 1.00 41.74  ? 155 ALA A C   1 
ATOM   989  O O   . ALA A 1 132 ? -18.396 -0.437  22.171 1.00 36.23  ? 155 ALA A O   1 
ATOM   990  C CB  . ALA A 1 132 ? -18.847 1.926   19.678 1.00 50.92  ? 155 ALA A CB  1 
ATOM   991  N N   . LEU A 1 133 ? -16.804 -0.179  20.573 1.00 37.56  ? 156 LEU A N   1 
ATOM   992  C CA  . LEU A 1 133 ? -16.256 -1.523  20.712 1.00 30.49  ? 156 LEU A CA  1 
ATOM   993  C C   . LEU A 1 133 ? -15.974 -1.825  22.192 1.00 34.51  ? 156 LEU A C   1 
ATOM   994  O O   . LEU A 1 133 ? -16.486 -2.805  22.721 1.00 41.96  ? 156 LEU A O   1 
ATOM   995  C CB  . LEU A 1 133 ? -15.002 -1.637  19.851 1.00 36.00  ? 156 LEU A CB  1 
ATOM   996  C CG  . LEU A 1 133 ? -14.204 -2.941  19.986 1.00 42.92  ? 156 LEU A CG  1 
ATOM   997  C CD1 . LEU A 1 133 ? -14.912 -4.109  19.322 1.00 46.63  ? 156 LEU A CD1 1 
ATOM   998  C CD2 . LEU A 1 133 ? -12.796 -2.769  19.416 1.00 43.26  ? 156 LEU A CD2 1 
ATOM   999  N N   . TYR A 1 134 ? -15.195 -0.979  22.889 1.00 33.18  ? 157 TYR A N   1 
ATOM   1000 C CA  . TYR A 1 134 ? -14.876 -1.287  24.277 1.00 35.06  ? 157 TYR A CA  1 
ATOM   1001 C C   . TYR A 1 134 ? -16.090 -1.120  25.192 1.00 37.27  ? 157 TYR A C   1 
ATOM   1002 O O   . TYR A 1 134 ? -16.204 -1.837  26.203 1.00 43.01  ? 157 TYR A O   1 
ATOM   1003 C CB  . TYR A 1 134 ? -13.690 -0.469  24.777 1.00 40.45  ? 157 TYR A CB  1 
ATOM   1004 C CG  . TYR A 1 134 ? -12.442 -0.565  23.905 1.00 36.67  ? 157 TYR A CG  1 
ATOM   1005 C CD1 . TYR A 1 134 ? -12.008 -1.769  23.369 1.00 31.17  ? 157 TYR A CD1 1 
ATOM   1006 C CD2 . TYR A 1 134 ? -11.683 0.566   23.653 1.00 33.97  ? 157 TYR A CD2 1 
ATOM   1007 C CE1 . TYR A 1 134 ? -10.860 -1.822  22.590 1.00 36.29  ? 157 TYR A CE1 1 
ATOM   1008 C CE2 . TYR A 1 134 ? -10.525 0.517   22.913 1.00 36.09  ? 157 TYR A CE2 1 
ATOM   1009 C CZ  . TYR A 1 134 ? -10.117 -0.680  22.365 1.00 36.40  ? 157 TYR A CZ  1 
ATOM   1010 O OH  . TYR A 1 134 ? -8.986  -0.674  21.608 1.00 44.93  ? 157 TYR A OH  1 
ATOM   1011 N N   . THR A 1 135 ? -17.003 -0.192  24.867 1.00 39.21  ? 158 THR A N   1 
ATOM   1012 C CA  . THR A 1 135 ? -18.219 -0.040  25.659 1.00 42.36  ? 158 THR A CA  1 
ATOM   1013 C C   . THR A 1 135 ? -19.085 -1.292  25.527 1.00 46.43  ? 158 THR A C   1 
ATOM   1014 O O   . THR A 1 135 ? -19.733 -1.729  26.489 1.00 41.41  ? 158 THR A O   1 
ATOM   1015 C CB  . THR A 1 135 ? -19.007 1.197   25.241 1.00 44.80  ? 158 THR A CB  1 
ATOM   1016 O OG1 . THR A 1 135 ? -18.261 2.341   25.631 1.00 44.20  ? 158 THR A OG1 1 
ATOM   1017 C CG2 . THR A 1 135 ? -20.339 1.293   25.960 1.00 44.06  ? 158 THR A CG2 1 
ATOM   1018 N N   . LYS A 1 136 ? -19.138 -1.837  24.310 1.00 43.19  ? 159 LYS A N   1 
ATOM   1019 C CA  . LYS A 1 136 ? -19.868 -3.070  24.114 1.00 42.19  ? 159 LYS A CA  1 
ATOM   1020 C C   . LYS A 1 136 ? -19.162 -4.198  24.858 1.00 50.03  ? 159 LYS A C   1 
ATOM   1021 O O   . LYS A 1 136 ? -19.832 -5.086  25.355 1.00 53.15  ? 159 LYS A O   1 
ATOM   1022 C CB  . LYS A 1 136 ? -19.977 -3.403  22.626 1.00 47.57  ? 159 LYS A CB  1 
ATOM   1023 C CG  . LYS A 1 136 ? -20.640 -4.736  22.340 1.00 46.06  ? 159 LYS A CG  1 
ATOM   1024 C CD  . LYS A 1 136 ? -20.782 -4.979  20.841 1.00 56.07  ? 159 LYS A CD  1 
ATOM   1025 C CE  . LYS A 1 136 ? -21.242 -6.388  20.533 1.00 53.44  ? 159 LYS A CE  1 
ATOM   1026 N NZ  . LYS A 1 136 ? -20.941 -6.712  19.136 1.00 52.19  ? 159 LYS A NZ  1 
ATOM   1027 N N   . LEU A 1 137 ? -17.820 -4.194  24.893 1.00 52.65  ? 160 LEU A N   1 
ATOM   1028 C CA  . LEU A 1 137 ? -17.073 -5.334  25.416 1.00 50.84  ? 160 LEU A CA  1 
ATOM   1029 C C   . LEU A 1 137 ? -16.699 -5.134  26.880 1.00 48.33  ? 160 LEU A C   1 
ATOM   1030 O O   . LEU A 1 137 ? -16.518 -6.138  27.569 1.00 45.77  ? 160 LEU A O   1 
ATOM   1031 C CB  . LEU A 1 137 ? -15.837 -5.617  24.577 1.00 48.35  ? 160 LEU A CB  1 
ATOM   1032 C CG  . LEU A 1 137 ? -16.135 -6.044  23.143 1.00 55.72  ? 160 LEU A CG  1 
ATOM   1033 C CD1 . LEU A 1 137 ? -14.870 -6.480  22.451 1.00 50.09  ? 160 LEU A CD1 1 
ATOM   1034 C CD2 . LEU A 1 137 ? -17.198 -7.150  23.087 1.00 60.03  ? 160 LEU A CD2 1 
ATOM   1035 N N   . GLY A 1 138 ? -16.608 -3.866  27.335 1.00 38.57  ? 161 GLY A N   1 
ATOM   1036 C CA  . GLY A 1 138 ? -16.108 -3.590  28.667 1.00 40.33  ? 161 GLY A CA  1 
ATOM   1037 C C   . GLY A 1 138 ? -16.937 -2.572  29.456 1.00 43.19  ? 161 GLY A C   1 
ATOM   1038 O O   . GLY A 1 138 ? -17.945 -2.064  28.991 1.00 50.77  ? 161 GLY A O   1 
ATOM   1039 N N   . ILE A 1 139 ? -16.456 -2.344  30.683 1.00 45.01  ? 162 ILE A N   1 
ATOM   1040 C CA  . ILE A 1 139 ? -16.930 -1.381  31.642 1.00 39.18  ? 162 ILE A CA  1 
ATOM   1041 C C   . ILE A 1 139 ? -16.010 -0.173  31.568 1.00 41.61  ? 162 ILE A C   1 
ATOM   1042 O O   . ILE A 1 139 ? -14.841 -0.294  31.882 1.00 36.43  ? 162 ILE A O   1 
ATOM   1043 C CB  . ILE A 1 139 ? -16.883 -1.994  33.050 1.00 50.86  ? 162 ILE A CB  1 
ATOM   1044 C CG1 . ILE A 1 139 ? -17.614 -3.341  33.091 1.00 57.99  ? 162 ILE A CG1 1 
ATOM   1045 C CG2 . ILE A 1 139 ? -17.395 -1.020  34.115 1.00 52.48  ? 162 ILE A CG2 1 
ATOM   1046 C CD1 . ILE A 1 139 ? -18.930 -3.381  32.328 1.00 62.97  ? 162 ILE A CD1 1 
ATOM   1047 N N   . ARG A 1 140 ? -16.584 0.992   31.255 1.00 35.19  ? 163 ARG A N   1 
ATOM   1048 C CA  . ARG A 1 140 ? -15.864 2.220   31.046 1.00 41.54  ? 163 ARG A CA  1 
ATOM   1049 C C   . ARG A 1 140 ? -15.673 2.994   32.348 1.00 42.61  ? 163 ARG A C   1 
ATOM   1050 O O   . ARG A 1 140 ? -16.522 3.003   33.222 1.00 40.80  ? 163 ARG A O   1 
ATOM   1051 C CB  . ARG A 1 140 ? -16.688 3.084   30.103 1.00 49.11  ? 163 ARG A CB  1 
ATOM   1052 C CG  . ARG A 1 140 ? -16.144 4.492   29.944 1.00 49.79  ? 163 ARG A CG  1 
ATOM   1053 C CD  . ARG A 1 140 ? -17.000 5.178   28.893 1.00 53.98  ? 163 ARG A CD  1 
ATOM   1054 N NE  . ARG A 1 140 ? -17.029 6.631   29.083 1.00 57.49  ? 163 ARG A NE  1 
ATOM   1055 C CZ  . ARG A 1 140 ? -17.509 7.468   28.170 1.00 61.99  ? 163 ARG A CZ  1 
ATOM   1056 N NH1 . ARG A 1 140 ? -17.473 8.788   28.358 1.00 54.29  ? 163 ARG A NH1 1 
ATOM   1057 N NH2 . ARG A 1 140 ? -18.010 6.954   27.059 1.00 64.08  ? 163 ARG A NH2 1 
ATOM   1058 N N   . GLU A 1 141 ? -14.498 3.608   32.463 1.00 48.37  ? 164 GLU A N   1 
ATOM   1059 C CA  . GLU A 1 141 ? -14.170 4.527   33.532 1.00 48.85  ? 164 GLU A CA  1 
ATOM   1060 C C   . GLU A 1 141 ? -13.481 5.659   32.801 1.00 45.87  ? 164 GLU A C   1 
ATOM   1061 O O   . GLU A 1 141 ? -12.899 5.433   31.749 1.00 43.42  ? 164 GLU A O   1 
ATOM   1062 C CB  . GLU A 1 141 ? -13.185 4.068   34.611 1.00 47.80  ? 164 GLU A CB  1 
ATOM   1063 C CG  . GLU A 1 141 ? -13.314 2.611   35.045 1.00 56.18  ? 164 GLU A CG  1 
ATOM   1064 C CD  . GLU A 1 141 ? -12.009 2.001   35.585 1.00 65.83  ? 164 GLU A CD  1 
ATOM   1065 O OE1 . GLU A 1 141 ? -11.024 2.733   35.921 1.00 51.34  ? 164 GLU A OE1 1 
ATOM   1066 O OE2 . GLU A 1 141 ? -11.968 0.741   35.625 1.00 72.76  ? 164 GLU A OE2 1 
ATOM   1067 N N   . GLU A 1 142 ? -13.658 6.876   33.301 1.00 48.57  ? 165 GLU A N   1 
ATOM   1068 C CA  . GLU A 1 142 ? -12.985 8.027   32.732 1.00 49.02  ? 165 GLU A CA  1 
ATOM   1069 C C   . GLU A 1 142 ? -11.894 8.371   33.724 1.00 42.26  ? 165 GLU A C   1 
ATOM   1070 O O   . GLU A 1 142 ? -12.102 8.226   34.938 1.00 42.12  ? 165 GLU A O   1 
ATOM   1071 C CB  . GLU A 1 142 ? -13.911 9.227   32.520 1.00 59.45  ? 165 GLU A CB  1 
ATOM   1072 C CG  . GLU A 1 142 ? -15.132 8.953   31.644 1.00 65.29  ? 165 GLU A CG  1 
ATOM   1073 C CD  . GLU A 1 142 ? -16.205 8.090   32.285 1.00 77.30  ? 165 GLU A CD  1 
ATOM   1074 O OE1 . GLU A 1 142 ? -16.460 8.231   33.502 1.00 92.64  ? 165 GLU A OE1 1 
ATOM   1075 O OE2 . GLU A 1 142 ? -16.815 7.279   31.553 1.00 80.89  ? 165 GLU A OE2 1 
ATOM   1076 N N   . VAL A 1 143 ? -10.723 8.741   33.208 1.00 36.88  ? 166 VAL A N   1 
ATOM   1077 C CA  . VAL A 1 143 ? -9.576  8.950   34.086 1.00 36.72  ? 166 VAL A CA  1 
ATOM   1078 C C   . VAL A 1 143 ? -8.656  9.947   33.402 1.00 36.13  ? 166 VAL A C   1 
ATOM   1079 O O   . VAL A 1 143 ? -8.915  10.370  32.263 1.00 35.19  ? 166 VAL A O   1 
ATOM   1080 C CB  . VAL A 1 143 ? -8.809  7.651   34.434 1.00 46.15  ? 166 VAL A CB  1 
ATOM   1081 C CG1 . VAL A 1 143 ? -9.597  6.719   35.355 1.00 46.63  ? 166 VAL A CG1 1 
ATOM   1082 C CG2 . VAL A 1 143 ? -8.368  6.903   33.174 1.00 41.27  ? 166 VAL A CG2 1 
ATOM   1083 N N   . MET A 1 144 ? -7.633  10.377  34.154 1.00 29.94  ? 167 MET A N   1 
ATOM   1084 C CA  . MET A 1 144 ? -6.571  11.194  33.599 1.00 33.53  ? 167 MET A CA  1 
ATOM   1085 C C   . MET A 1 144 ? -5.303  10.368  33.399 1.00 39.88  ? 167 MET A C   1 
ATOM   1086 O O   . MET A 1 144 ? -5.077  9.335   34.025 1.00 39.62  ? 167 MET A O   1 
ATOM   1087 C CB  . MET A 1 144 ? -6.246  12.392  34.485 1.00 34.86  ? 167 MET A CB  1 
ATOM   1088 C CG  . MET A 1 144 ? -7.358  13.456  34.429 1.00 38.37  ? 167 MET A CG  1 
ATOM   1089 S SD  . MET A 1 144 ? -7.408  14.430  35.949 1.00 45.65  ? 167 MET A SD  1 
ATOM   1090 C CE  . MET A 1 144 ? -7.738  13.245  37.262 1.00 53.37  ? 167 MET A CE  1 
ATOM   1091 N N   . HIS A 1 145 ? -4.467  10.880  32.514 1.00 38.50  ? 168 HIS A N   1 
ATOM   1092 C CA  . HIS A 1 145 ? -3.187  10.275  32.223 1.00 44.19  ? 168 HIS A CA  1 
ATOM   1093 C C   . HIS A 1 145 ? -2.211  11.447  32.126 1.00 41.68  ? 168 HIS A C   1 
ATOM   1094 O O   . HIS A 1 145 ? -2.618  12.510  31.672 1.00 39.58  ? 168 HIS A O   1 
ATOM   1095 C CB  . HIS A 1 145 ? -3.408  9.390   30.997 1.00 45.06  ? 168 HIS A CB  1 
ATOM   1096 C CG  . HIS A 1 145 ? -2.212  8.834   30.369 1.00 46.38  ? 168 HIS A CG  1 
ATOM   1097 N ND1 . HIS A 1 145 ? -2.076  7.479   30.205 1.00 49.89  ? 168 HIS A ND1 1 
ATOM   1098 C CD2 . HIS A 1 145 ? -1.184  9.408   29.743 1.00 58.37  ? 168 HIS A CD2 1 
ATOM   1099 C CE1 . HIS A 1 145 ? -0.935  7.250   29.566 1.00 58.88  ? 168 HIS A CE1 1 
ATOM   1100 N NE2 . HIS A 1 145 ? -0.383  8.415   29.252 1.00 50.64  ? 168 HIS A NE2 1 
ATOM   1101 N N   . PHE A 1 146 ? -0.953  11.242  32.562 1.00 34.73  ? 169 PHE A N   1 
ATOM   1102 C CA  . PHE A 1 146 ? 0.087   12.248  32.508 1.00 31.36  ? 169 PHE A CA  1 
ATOM   1103 C C   . PHE A 1 146 ? 1.406   11.697  31.979 1.00 36.58  ? 169 PHE A C   1 
ATOM   1104 O O   . PHE A 1 146 ? 1.926   10.728  32.541 1.00 32.31  ? 169 PHE A O   1 
ATOM   1105 C CB  . PHE A 1 146 ? 0.289   12.706  33.955 1.00 34.05  ? 169 PHE A CB  1 
ATOM   1106 C CG  . PHE A 1 146 ? -0.963  13.238  34.649 1.00 35.58  ? 169 PHE A CG  1 
ATOM   1107 C CD1 . PHE A 1 146 ? -1.929  12.371  35.126 1.00 32.48  ? 169 PHE A CD1 1 
ATOM   1108 C CD2 . PHE A 1 146 ? -1.145  14.600  34.859 1.00 41.99  ? 169 PHE A CD2 1 
ATOM   1109 C CE1 . PHE A 1 146 ? -3.050  12.848  35.772 1.00 38.17  ? 169 PHE A CE1 1 
ATOM   1110 C CE2 . PHE A 1 146 ? -2.273  15.077  35.512 1.00 38.12  ? 169 PHE A CE2 1 
ATOM   1111 C CZ  . PHE A 1 146 ? -3.195  14.205  35.988 1.00 36.51  ? 169 PHE A CZ  1 
ATOM   1112 N N   . ASP A 1 147 ? 2.023   12.375  30.990 1.00 36.40  ? 170 ASP A N   1 
ATOM   1113 C CA  . ASP A 1 147 ? 3.361   11.981  30.556 1.00 39.64  ? 170 ASP A CA  1 
ATOM   1114 C C   . ASP A 1 147 ? 4.372   12.779  31.358 1.00 37.76  ? 170 ASP A C   1 
ATOM   1115 O O   . ASP A 1 147 ? 4.103   13.939  31.640 1.00 35.33  ? 170 ASP A O   1 
ATOM   1116 C CB  . ASP A 1 147 ? 3.564   12.205  29.071 1.00 43.40  ? 170 ASP A CB  1 
ATOM   1117 C CG  . ASP A 1 147 ? 2.663   11.361  28.185 1.00 45.15  ? 170 ASP A CG  1 
ATOM   1118 O OD1 . ASP A 1 147 ? 1.759   10.707  28.749 1.00 57.67  ? 170 ASP A OD1 1 
ATOM   1119 O OD2 . ASP A 1 147 ? 2.903   11.328  26.968 1.00 46.91  ? 170 ASP A OD2 1 
ATOM   1120 N N   . ILE A 1 148 ? 5.518   12.173  31.715 1.00 37.61  ? 171 ILE A N   1 
ATOM   1121 C CA  . ILE A 1 148 ? 6.584   12.893  32.397 1.00 32.44  ? 171 ILE A CA  1 
ATOM   1122 C C   . ILE A 1 148 ? 7.903   12.638  31.675 1.00 36.93  ? 171 ILE A C   1 
ATOM   1123 O O   . ILE A 1 148 ? 8.243   11.497  31.318 1.00 37.29  ? 171 ILE A O   1 
ATOM   1124 C CB  . ILE A 1 148 ? 6.613   12.474  33.888 1.00 35.98  ? 171 ILE A CB  1 
ATOM   1125 C CG1 . ILE A 1 148 ? 5.362   13.006  34.607 1.00 32.71  ? 171 ILE A CG1 1 
ATOM   1126 C CG2 . ILE A 1 148 ? 7.887   12.953  34.598 1.00 34.88  ? 171 ILE A CG2 1 
ATOM   1127 C CD1 . ILE A 1 148 ? 4.931   12.188  35.833 1.00 34.48  ? 171 ILE A CD1 1 
ATOM   1128 N N   . ASP A 1 149 ? 8.648   13.731  31.464 1.00 37.93  ? 172 ASP A N   1 
ATOM   1129 C CA  . ASP A 1 149 ? 9.952   13.686  30.834 1.00 34.38  ? 172 ASP A CA  1 
ATOM   1130 C C   . ASP A 1 149 ? 10.967  13.230  31.866 1.00 37.06  ? 172 ASP A C   1 
ATOM   1131 O O   . ASP A 1 149 ? 11.108  13.849  32.915 1.00 34.28  ? 172 ASP A O   1 
ATOM   1132 C CB  . ASP A 1 149 ? 10.312  14.988  30.148 1.00 39.33  ? 172 ASP A CB  1 
ATOM   1133 C CG  . ASP A 1 149 ? 11.708  15.036  29.556 1.00 46.70  ? 172 ASP A CG  1 
ATOM   1134 O OD1 . ASP A 1 149 ? 12.146  14.016  28.984 1.00 46.46  ? 172 ASP A OD1 1 
ATOM   1135 O OD2 . ASP A 1 149 ? 12.334  16.103  29.641 1.00 54.72  ? 172 ASP A OD2 1 
ATOM   1136 N N   . PRO A 1 150 ? 11.657  12.094  31.612 1.00 33.48  ? 173 PRO A N   1 
ATOM   1137 C CA  . PRO A 1 150 ? 12.760  11.657  32.462 1.00 33.29  ? 173 PRO A CA  1 
ATOM   1138 C C   . PRO A 1 150 ? 14.029  12.474  32.285 1.00 29.90  ? 173 PRO A C   1 
ATOM   1139 O O   . PRO A 1 150 ? 14.902  12.378  33.132 1.00 31.32  ? 173 PRO A O   1 
ATOM   1140 C CB  . PRO A 1 150 ? 12.971  10.231  32.011 1.00 34.79  ? 173 PRO A CB  1 
ATOM   1141 C CG  . PRO A 1 150 ? 12.587  10.250  30.570 1.00 33.52  ? 173 PRO A CG  1 
ATOM   1142 C CD  . PRO A 1 150 ? 11.405  11.166  30.504 1.00 34.16  ? 173 PRO A CD  1 
ATOM   1143 N N   . SER A 1 151 ? 14.129  13.205  31.171 1.00 33.30  ? 174 SER A N   1 
ATOM   1144 C CA  . SER A 1 151 ? 15.226  14.135  30.877 1.00 40.88  ? 174 SER A CA  1 
ATOM   1145 C C   . SER A 1 151 ? 15.613  15.043  32.027 1.00 37.74  ? 174 SER A C   1 
ATOM   1146 O O   . SER A 1 151 ? 16.730  15.531  32.065 1.00 32.97  ? 174 SER A O   1 
ATOM   1147 C CB  . SER A 1 151 ? 14.879  15.114  29.770 1.00 42.87  ? 174 SER A CB  1 
ATOM   1148 O OG  . SER A 1 151 ? 14.714  14.451  28.538 1.00 51.11  ? 174 SER A OG  1 
ATOM   1149 N N   . THR A 1 152 ? 14.617  15.443  32.799 1.00 36.91  ? 175 THR A N   1 
ATOM   1150 C CA  . THR A 1 152 ? 14.830  16.441  33.825 1.00 42.98  ? 175 THR A CA  1 
ATOM   1151 C C   . THR A 1 152 ? 15.346  15.809  35.121 1.00 42.50  ? 175 THR A C   1 
ATOM   1152 O O   . THR A 1 152 ? 15.375  16.488  36.137 1.00 43.72  ? 175 THR A O   1 
ATOM   1153 C CB  . THR A 1 152 ? 13.513  17.189  34.026 1.00 42.89  ? 175 THR A CB  1 
ATOM   1154 O OG1 . THR A 1 152 ? 12.546  16.285  34.553 1.00 39.28  ? 175 THR A OG1 1 
ATOM   1155 C CG2 . THR A 1 152 ? 13.025  17.782  32.716 1.00 45.11  ? 175 THR A CG2 1 
ATOM   1156 N N   . ALA A 1 153 ? 15.742  14.530  35.095 1.00 33.34  ? 176 ALA A N   1 
ATOM   1157 C CA  . ALA A 1 153 ? 16.243  13.871  36.293 1.00 37.48  ? 176 ALA A CA  1 
ATOM   1158 C C   . ALA A 1 153 ? 17.292  14.743  36.982 1.00 44.26  ? 176 ALA A C   1 
ATOM   1159 O O   . ALA A 1 153 ? 18.130  15.340  36.310 1.00 38.14  ? 176 ALA A O   1 
ATOM   1160 C CB  . ALA A 1 153 ? 16.824  12.535  35.957 1.00 35.41  ? 176 ALA A CB  1 
ATOM   1161 N N   . THR A 1 154 ? 17.237  14.823  38.326 1.00 41.31  ? 177 THR A N   1 
ATOM   1162 C CA  . THR A 1 154 ? 18.161  15.680  39.047 1.00 40.54  ? 177 THR A CA  1 
ATOM   1163 C C   . THR A 1 154 ? 18.960  14.930  40.090 1.00 43.14  ? 177 THR A C   1 
ATOM   1164 O O   . THR A 1 154 ? 18.524  13.873  40.509 1.00 41.06  ? 177 THR A O   1 
ATOM   1165 C CB  . THR A 1 154 ? 17.388  16.794  39.729 1.00 48.53  ? 177 THR A CB  1 
ATOM   1166 O OG1 . THR A 1 154 ? 16.692  17.380  38.635 1.00 73.21  ? 177 THR A OG1 1 
ATOM   1167 C CG2 . THR A 1 154 ? 18.326  17.806  40.359 1.00 49.60  ? 177 THR A CG2 1 
ATOM   1168 O OXT . THR A 1 154 ? 19.951  15.495  40.518 1.00 36.18  ? 177 THR A OXT 1 
HETATM 1169 N N1A . COA B 2 .   ? -18.996 3.007   14.784 1.00 58.20  ? 201 COA A N1A 1 
HETATM 1170 C C2A . COA B 2 .   ? -19.608 2.615   15.909 1.00 53.82  ? 201 COA A C2A 1 
HETATM 1171 N N3A . COA B 2 .   ? -19.416 1.514   16.631 1.00 54.45  ? 201 COA A N3A 1 
HETATM 1172 C C4A . COA B 2 .   ? -18.465 0.745   16.076 1.00 54.37  ? 201 COA A C4A 1 
HETATM 1173 C C5A . COA B 2 .   ? -17.764 0.996   14.910 1.00 57.42  ? 201 COA A C5A 1 
HETATM 1174 C C6A . COA B 2 .   ? -18.056 2.197   14.242 1.00 53.55  ? 201 COA A C6A 1 
HETATM 1175 N N6A . COA B 2 .   ? -17.468 2.572   13.120 1.00 55.20  ? 201 COA A N6A 1 
HETATM 1176 N N7A . COA B 2 .   ? -16.887 -0.046  14.621 1.00 52.46  ? 201 COA A N7A 1 
HETATM 1177 C C8A . COA B 2 .   ? -17.063 -0.891  15.611 1.00 49.12  ? 201 COA A C8A 1 
HETATM 1178 N N9A . COA B 2 .   ? -18.031 -0.469  16.540 1.00 54.97  ? 201 COA A N9A 1 
HETATM 1179 C C1B . COA B 2 .   ? -18.557 -1.143  17.785 1.00 54.12  ? 201 COA A C1B 1 
HETATM 1180 C C2B . COA B 2 .   ? -19.952 -1.773  17.730 1.00 55.30  ? 201 COA A C2B 1 
HETATM 1181 O O2B . COA B 2 .   ? -20.472 -2.229  18.961 1.00 49.63  ? 201 COA A O2B 1 
HETATM 1182 C C3B . COA B 2 .   ? -19.684 -3.073  16.966 1.00 63.14  ? 201 COA A C3B 1 
HETATM 1183 O O3B . COA B 2 .   ? -20.602 -4.121  17.350 1.00 63.06  ? 201 COA A O3B 1 
HETATM 1184 P P3B . COA B 2 .   ? -21.867 -4.299  16.346 1.00 57.99  ? 201 COA A P3B 1 
HETATM 1185 O O7A . COA B 2 .   ? -22.521 -5.653  16.637 1.00 65.25  ? 201 COA A O7A 1 
HETATM 1186 O O8A . COA B 2 .   ? -22.739 -3.134  16.794 1.00 58.64  ? 201 COA A O8A 1 
HETATM 1187 O O9A . COA B 2 .   ? -21.397 -4.192  14.889 1.00 49.62  ? 201 COA A O9A 1 
HETATM 1188 C C4B . COA B 2 .   ? -18.246 -3.413  17.393 1.00 65.22  ? 201 COA A C4B 1 
HETATM 1189 O O4B . COA B 2 .   ? -17.734 -2.243  18.086 1.00 60.13  ? 201 COA A O4B 1 
HETATM 1190 C C5B . COA B 2 .   ? -17.302 -3.690  16.254 1.00 57.70  ? 201 COA A C5B 1 
HETATM 1191 O O5B . COA B 2 .   ? -16.843 -5.012  16.338 1.00 52.61  ? 201 COA A O5B 1 
HETATM 1192 P P1A . COA B 2 .   ? -15.713 -5.421  15.268 1.00 48.75  ? 201 COA A P1A 1 
HETATM 1193 O O1A . COA B 2 .   ? -16.264 -5.427  13.889 1.00 35.27  ? 201 COA A O1A 1 
HETATM 1194 O O2A . COA B 2 .   ? -15.083 -6.680  15.771 1.00 41.11  ? 201 COA A O2A 1 
HETATM 1195 O O3A . COA B 2 .   ? -14.704 -4.154  15.278 1.00 47.80  ? 201 COA A O3A 1 
HETATM 1196 P P2A . COA B 2 .   ? -13.708 -3.964  14.039 1.00 42.94  ? 201 COA A P2A 1 
HETATM 1197 O O4A . COA B 2 .   ? -14.301 -3.146  12.917 1.00 39.13  ? 201 COA A O4A 1 
HETATM 1198 O O5A . COA B 2 .   ? -13.279 -5.366  13.668 1.00 40.30  ? 201 COA A O5A 1 
HETATM 1199 O O6A . COA B 2 .   ? -12.495 -3.088  14.641 1.00 43.43  ? 201 COA A O6A 1 
HETATM 1200 C CBP . COA B 2 .   ? -11.394 -0.940  15.291 1.00 45.10  ? 201 COA A CBP 1 
HETATM 1201 C CCP . COA B 2 .   ? -12.719 -1.705  15.074 1.00 41.01  ? 201 COA A CCP 1 
HETATM 1202 C CDP . COA B 2 .   ? -11.717 0.148   16.325 1.00 39.03  ? 201 COA A CDP 1 
HETATM 1203 C CEP . COA B 2 .   ? -10.329 -1.836  15.938 1.00 34.54  ? 201 COA A CEP 1 
HETATM 1204 C CAP . COA B 2 .   ? -10.751 -0.314  14.021 1.00 54.14  ? 201 COA A CAP 1 
HETATM 1205 O OAP . COA B 2 .   ? -11.861 0.235   13.315 1.00 52.20  ? 201 COA A OAP 1 
HETATM 1206 C C9P . COA B 2 .   ? -9.682  0.774   14.189 1.00 58.20  ? 201 COA A C9P 1 
HETATM 1207 O O9P . COA B 2 .   ? -9.858  1.895   13.724 1.00 49.54  ? 201 COA A O9P 1 
HETATM 1208 N N8P . COA B 2 .   ? -8.583  0.515   14.883 1.00 75.79  ? 201 COA A N8P 1 
HETATM 1209 C C7P . COA B 2 .   ? -7.795  1.570   15.535 1.00 62.54  ? 201 COA A C7P 1 
HETATM 1210 C C6P . COA B 2 .   ? -8.502  2.152   16.769 1.00 55.75  ? 201 COA A C6P 1 
HETATM 1211 C C5P . COA B 2 .   ? -7.854  2.079   18.146 1.00 70.15  ? 201 COA A C5P 1 
HETATM 1212 O O5P . COA B 2 .   ? -8.507  1.784   19.146 1.00 59.91  ? 201 COA A O5P 1 
HETATM 1213 N N4P . COA B 2 .   ? -6.560  2.409   18.246 1.00 74.48  ? 201 COA A N4P 1 
HETATM 1214 C C3P . COA B 2 .   ? -5.866  2.699   19.491 1.00 69.13  ? 201 COA A C3P 1 
HETATM 1215 C C2P . COA B 2 .   ? -5.458  1.467   20.216 1.00 69.38  ? 201 COA A C2P 1 
HETATM 1216 S S1P . COA B 2 .   ? -6.832  0.949   21.273 1.00 95.82  ? 201 COA A S1P 1 
HETATM 1217 C C11 . SIS C 3 .   ? -2.940  4.454   20.072 1.00 63.11  ? 202 SIS A C11 1 
HETATM 1218 C C12 . SIS C 3 .   ? -3.652  6.054   23.699 1.00 62.70  ? 202 SIS A C12 1 
HETATM 1219 C C13 . SIS C 3 .   ? -1.326  6.852   25.838 1.00 58.67  ? 202 SIS A C13 1 
HETATM 1220 C C21 . SIS C 3 .   ? -1.853  4.947   19.104 1.00 64.73  ? 202 SIS A C21 1 
HETATM 1221 C C22 . SIS C 3 .   ? -4.828  5.118   23.432 1.00 66.87  ? 202 SIS A C22 1 
HETATM 1222 C C23 . SIS C 3 .   ? -1.028  8.353   25.670 1.00 55.31  ? 202 SIS A C23 1 
HETATM 1223 C C31 . SIS C 3 .   ? -2.000  6.442   18.771 1.00 60.05  ? 202 SIS A C31 1 
HETATM 1224 C C32 . SIS C 3 .   ? -4.419  3.881   22.631 1.00 67.86  ? 202 SIS A C32 1 
HETATM 1225 C C33 . SIS C 3 .   ? 0.424   8.667   25.319 1.00 51.68  ? 202 SIS A C33 1 
HETATM 1226 C C41 . SIS C 3 .   ? -3.424  6.893   18.640 1.00 65.67  ? 202 SIS A C41 1 
HETATM 1227 C C42 . SIS C 3 .   ? -2.899  3.784   22.429 1.00 62.93  ? 202 SIS A C42 1 
HETATM 1228 C C43 . SIS C 3 .   ? 1.427   7.800   26.111 1.00 52.12  ? 202 SIS A C43 1 
HETATM 1229 C C51 . SIS C 3 .   ? -4.423  6.221   19.188 1.00 71.59  ? 202 SIS A C51 1 
HETATM 1230 C C52 . SIS C 3 .   ? -2.067  4.094   23.695 1.00 56.78  ? 202 SIS A C52 1 
HETATM 1231 C C53 . SIS C 3 .   ? 1.001   6.330   26.029 1.00 53.30  ? 202 SIS A C53 1 
HETATM 1232 C C61 . SIS C 3 .   ? -5.874  6.633   19.173 1.00 67.40  ? 202 SIS A C61 1 
HETATM 1233 C C62 . SIS C 3 .   ? -2.534  5.335   24.435 1.00 62.21  ? 202 SIS A C62 1 
HETATM 1234 C C83 . SIS C 3 .   ? 2.861   8.052   25.652 1.00 46.45  ? 202 SIS A C83 1 
HETATM 1235 C C93 . SIS C 3 .   ? 1.132   10.822  24.384 1.00 57.64  ? 202 SIS A C93 1 
HETATM 1236 N N12 . SIS C 3 .   ? -4.098  7.208   24.537 1.00 55.35  ? 202 SIS A N12 1 
HETATM 1237 N N21 . SIS C 3 .   ? -0.521  4.599   19.646 1.00 55.63  ? 202 SIS A N21 1 
HETATM 1238 N N32 . SIS C 3 .   ? -4.959  2.635   23.266 1.00 61.56  ? 202 SIS A N32 1 
HETATM 1239 N N33 . SIS C 3 .   ? 0.718   10.086  25.556 1.00 55.23  ? 202 SIS A N33 1 
HETATM 1240 N N61 . SIS C 3 .   ? -6.514  6.587   20.503 1.00 70.66  ? 202 SIS A N61 1 
HETATM 1241 O O11 . SIS C 3 .   ? -2.527  4.721   21.403 1.00 68.57  ? 202 SIS A O11 1 
HETATM 1242 O O23 . SIS C 3 .   ? -1.814  8.916   24.614 1.00 50.71  ? 202 SIS A O23 1 
HETATM 1243 O O43 . SIS C 3 .   ? 1.356   8.243   27.472 1.00 45.91  ? 202 SIS A O43 1 
HETATM 1244 O O51 . SIS C 3 .   ? -4.226  5.029   19.829 1.00 74.51  ? 202 SIS A O51 1 
HETATM 1245 O O52 . SIS C 3 .   ? -2.078  3.013   24.636 1.00 55.95  ? 202 SIS A O52 1 
HETATM 1246 O O53 . SIS C 3 .   ? -0.317  6.154   26.584 1.00 55.18  ? 202 SIS A O53 1 
HETATM 1247 O O62 . SIS C 3 .   ? -1.455  6.265   24.563 1.00 55.70  ? 202 SIS A O62 1 
HETATM 1248 O O   . HOH D 4 .   ? 2.918   -12.946 21.316 1.00 25.44  ? 1   HOH C O   1 
HETATM 1249 O O   . HOH D 4 .   ? 13.082  -1.268  24.455 1.00 34.20  ? 2   HOH C O   1 
HETATM 1250 O O   . HOH D 4 .   ? -11.336 11.336  31.309 0.50 32.30  ? 3   HOH C O   1 
HETATM 1251 O O   . HOH D 4 .   ? -19.647 4.697   26.801 1.00 47.85  ? 4   HOH C O   1 
HETATM 1252 O O   . HOH D 4 .   ? -10.108 -19.750 28.005 1.00 36.57  ? 5   HOH C O   1 
HETATM 1253 O O   . HOH D 4 .   ? 0.717   -5.417  6.583  1.00 44.08  ? 6   HOH C O   1 
HETATM 1254 O O   . HOH D 4 .   ? 17.025  -2.545  16.883 1.00 33.59  ? 7   HOH C O   1 
HETATM 1255 O O   . HOH D 4 .   ? 2.456   -15.105 27.706 1.00 28.85  ? 8   HOH C O   1 
HETATM 1256 O O   . HOH D 4 .   ? -5.384  12.345  23.533 1.00 48.51  ? 9   HOH C O   1 
HETATM 1257 O O   . HOH D 4 .   ? -4.510  -3.386  43.259 1.00 37.77  ? 10  HOH C O   1 
HETATM 1258 O O   . HOH D 4 .   ? -7.346  -20.249 28.002 1.00 48.97  ? 11  HOH C O   1 
HETATM 1259 O O   . HOH D 4 .   ? 12.519  -12.274 25.683 1.00 31.67  ? 12  HOH C O   1 
HETATM 1260 O O   . HOH D 4 .   ? 7.335   8.698   16.795 1.00 46.54  ? 13  HOH C O   1 
HETATM 1261 O O   . HOH D 4 .   ? -19.219 0.099   29.967 1.00 39.42  ? 14  HOH C O   1 
HETATM 1262 O O   . HOH D 4 .   ? 4.855   -19.239 37.174 1.00 43.67  ? 15  HOH C O   1 
HETATM 1263 O O   . HOH D 4 .   ? -14.944 13.100  17.556 1.00 43.96  ? 16  HOH C O   1 
HETATM 1264 O O   . HOH D 4 .   ? -19.024 13.344  18.768 1.00 46.07  ? 17  HOH C O   1 
HETATM 1265 O O   . HOH D 4 .   ? 6.600   11.823  14.439 1.00 51.82  ? 18  HOH C O   1 
HETATM 1266 O O   . HOH D 4 .   ? -23.548 1.871   29.156 1.00 38.66  ? 19  HOH C O   1 
HETATM 1267 O O   . HOH D 4 .   ? -18.729 9.953   31.085 1.00 58.25  ? 20  HOH C O   1 
HETATM 1268 O O   . HOH D 4 .   ? 8.027   10.532  7.829  1.00 49.23  ? 21  HOH C O   1 
HETATM 1269 O O   . HOH D 4 .   ? -26.313 4.679   30.999 1.00 49.34  ? 22  HOH C O   1 
HETATM 1270 O O   . HOH D 4 .   ? -1.616  -17.567 41.396 1.00 46.94  ? 23  HOH C O   1 
HETATM 1271 O O   . HOH D 4 .   ? 13.183  -4.533  7.984  1.00 60.43  ? 24  HOH C O   1 
HETATM 1272 O O   . HOH D 4 .   ? -19.301 -6.951  14.238 1.00 45.12  ? 25  HOH C O   1 
HETATM 1273 O O   . HOH D 4 .   ? 15.387  -3.480  10.614 1.00 52.57  ? 26  HOH C O   1 
HETATM 1274 O O   . HOH D 4 .   ? -13.764 -10.654 3.993  1.00 59.50  ? 27  HOH C O   1 
HETATM 1275 O O   . HOH D 4 .   ? -12.547 -9.455  1.927  1.00 53.06  ? 28  HOH C O   1 
HETATM 1276 O O   . HOH D 4 .   ? -14.637 -8.211  3.070  1.00 51.48  ? 29  HOH C O   1 
HETATM 1277 O O   . HOH D 4 .   ? -15.590 -5.873  3.155  1.00 51.64  ? 30  HOH C O   1 
HETATM 1278 O O   . HOH D 4 .   ? -14.056 -1.254  2.378  1.00 44.93  ? 31  HOH C O   1 
HETATM 1279 O O   . HOH D 4 .   ? -15.340 -22.136 7.323  1.00 33.42  ? 32  HOH C O   1 
HETATM 1280 O O   . HOH D 4 .   ? -2.367  -17.754 7.994  1.00 61.35  ? 33  HOH C O   1 
HETATM 1281 O O   . HOH D 4 .   ? -5.186  -20.225 14.432 1.00 50.80  ? 34  HOH C O   1 
HETATM 1282 O O   . HOH D 4 .   ? -7.966  -22.257 17.271 1.00 60.23  ? 35  HOH C O   1 
HETATM 1283 O O   . HOH D 4 .   ? 5.699   -14.886 9.999  1.00 23.52  ? 36  HOH C O   1 
HETATM 1284 O O   . HOH D 4 .   ? 9.043   -14.956 10.654 1.00 32.21  ? 37  HOH C O   1 
HETATM 1285 O O   . HOH D 4 .   ? 9.455   -8.292  5.967  1.00 39.49  ? 38  HOH C O   1 
HETATM 1286 O O   . HOH D 4 .   ? 10.134  -10.038 4.093  1.00 43.66  ? 39  HOH C O   1 
HETATM 1287 O O   . HOH D 4 .   ? 4.845   -7.068  4.752  1.00 39.91  ? 40  HOH C O   1 
HETATM 1288 O O   . HOH D 4 .   ? 6.324   -0.271  4.683  1.00 57.83  ? 41  HOH C O   1 
HETATM 1289 O O   . HOH D 4 .   ? 8.665   2.265   4.979  1.00 50.17  ? 42  HOH C O   1 
HETATM 1290 O O   . HOH D 4 .   ? 8.475   10.293  13.403 1.00 50.36  ? 43  HOH C O   1 
HETATM 1291 O O   . HOH D 4 .   ? 3.817   9.677   13.760 1.00 62.65  ? 44  HOH C O   1 
HETATM 1292 O O   . HOH D 4 .   ? 11.909  13.635  7.131  1.00 67.54  ? 45  HOH C O   1 
HETATM 1293 O O   . HOH D 4 .   ? 13.624  13.459  5.361  1.00 52.67  ? 46  HOH C O   1 
HETATM 1294 O O   . HOH D 4 .   ? 3.442   -18.468 28.978 1.00 55.17  ? 47  HOH C O   1 
HETATM 1295 O O   . HOH D 4 .   ? -8.332  -5.516  43.839 1.00 37.49  ? 48  HOH C O   1 
HETATM 1296 O O   . HOH D 4 .   ? -5.828  -1.415  44.466 1.00 42.02  ? 49  HOH C O   1 
HETATM 1297 O O   . HOH D 4 .   ? -1.925  -2.672  42.596 1.00 26.83  ? 50  HOH C O   1 
HETATM 1298 O O   . HOH D 4 .   ? -22.580 2.494   12.893 1.00 63.31  ? 51  HOH C O   1 
HETATM 1299 O O   . HOH D 4 .   ? -9.069  -23.448 25.279 1.00 63.15  ? 52  HOH C O   1 
HETATM 1300 O O   . HOH D 4 .   ? -8.769  -20.583 33.427 1.00 44.94  ? 53  HOH C O   1 
HETATM 1301 O O   . HOH D 4 .   ? -10.665 -22.481 37.983 1.00 51.12  ? 54  HOH C O   1 
HETATM 1302 O O   . HOH D 4 .   ? -7.381  -18.344 34.374 1.00 42.43  ? 55  HOH C O   1 
HETATM 1303 O O   . HOH D 4 .   ? -3.810  -20.547 35.340 1.00 47.30  ? 56  HOH C O   1 
HETATM 1304 O O   . HOH D 4 .   ? -1.897  -19.694 37.497 1.00 52.27  ? 57  HOH C O   1 
HETATM 1305 O O   . HOH D 4 .   ? -15.314 6.306   35.604 1.00 49.68  ? 58  HOH C O   1 
HETATM 1306 O O   . HOH D 4 .   ? -15.812 9.673   37.304 1.00 47.13  ? 59  HOH C O   1 
HETATM 1307 O O   . HOH D 4 .   ? -11.238 8.829   37.638 1.00 42.32  ? 60  HOH C O   1 
HETATM 1308 O O   . HOH D 4 .   ? -4.547  0.834   25.678 1.00 24.11  ? 61  HOH C O   1 
# 

#XRAY-PDB-2025-08-15-20-33-12-ybur3Pqs0OkpjgJn9FlG49Jf2UiIhY
