# Supplementary material for: Enzyme-mediated aminoglycoside resistance without target mimicry
Source: Commun Chem. 2025 Aug 25;8:258. doi: 10.1038/s42004-025-01666-0 (PMC12378234; doi:10.1038/s42004-025-01666-0)
Supplement: Supplementary file 5 — Supplementary Data 2 [file 42004_2025_1666_MOESM5_ESM.cif]

data_DEPOSITED-XRAY
# 
_cell.entry_id           DEPOSITED-XRAY 
_cell.length_a           57.459 
_cell.length_b           57.459 
_cell.length_c           123.383 
_cell.angle_alpha        90.00 
_cell.angle_beta         90.00 
_cell.angle_gamma        90.00 
_cell.Z_PDB              8 
_cell.pdbx_unique_axis   ? 
# 
_symmetry.entry_id                         DEPOSITED-XRAY 
_symmetry.space_group_name_H-M             'P 43 21 2' 
_symmetry.pdbx_full_space_group_name_H-M   ? 
_symmetry.cell_setting                     ? 
_symmetry.Int_Tables_number                ? 
# 
_atom_sites.entry_id                    DEPOSITED-XRAY 
_atom_sites.fract_transf_matrix[1][1]   0.017404 
_atom_sites.fract_transf_matrix[1][2]   0.000000 
_atom_sites.fract_transf_matrix[1][3]   0.000000 
_atom_sites.fract_transf_matrix[2][1]   0.000000 
_atom_sites.fract_transf_matrix[2][2]   0.017404 
_atom_sites.fract_transf_matrix[2][3]   0.000000 
_atom_sites.fract_transf_matrix[3][1]   0.000000 
_atom_sites.fract_transf_matrix[3][2]   0.000000 
_atom_sites.fract_transf_matrix[3][3]   0.008105 
_atom_sites.fract_transf_vector[1]      0.00000 
_atom_sites.fract_transf_vector[2]      0.00000 
_atom_sites.fract_transf_vector[3]      0.00000 
# 
_refine.pdbx_refine_id                           'X-RAY DIFFRACTION' 
_refine.entry_id                                 DEPOSITED-XRAY 
_refine.pdbx_diffrn_id                           1 
_refine.pdbx_TLS_residual_ADP_flag               ? 
_refine.ls_number_reflns_obs                     8665 
_refine.ls_number_reflns_all                     ? 
_refine.pdbx_ls_sigma_I                          ? 
_refine.pdbx_ls_sigma_F                          1.34 
_refine.pdbx_data_cutoff_high_absF               ? 
_refine.pdbx_data_cutoff_low_absF                ? 
_refine.pdbx_data_cutoff_high_rms_absF           ? 
_refine.ls_d_res_low                             28.90 
_refine.ls_d_res_high                            2.34 
_refine.ls_percent_reflns_obs                    92.84 
_refine.ls_R_factor_obs                          0.2136 
_refine.ls_R_factor_all                          ? 
_refine.ls_R_factor_R_work                       0.2113 
_refine.ls_R_factor_R_free                       0.2541 
_refine.ls_R_factor_R_free_error                 ? 
_refine.ls_R_factor_R_free_error_details         ? 
_refine.ls_percent_reflns_R_free                 5.15 
_refine.ls_number_reflns_R_free                  446 
_refine.ls_number_parameters                     ? 
_refine.ls_number_restraints                     ? 
_refine.occupancy_min                            ? 
_refine.occupancy_max                            ? 
_refine.correlation_coeff_Fo_to_Fc               ? 
_refine.correlation_coeff_Fo_to_Fc_free          ? 
_refine.B_iso_mean                               ? 
_refine.aniso_B[1][1]                            ? 
_refine.aniso_B[2][2]                            ? 
_refine.aniso_B[3][3]                            ? 
_refine.aniso_B[1][2]                            ? 
_refine.aniso_B[1][3]                            ? 
_refine.aniso_B[2][3]                            ? 
_refine.solvent_model_details                    'FLAT BULK SOLVENT MODEL' 
_refine.solvent_model_param_ksol                 ? 
_refine.solvent_model_param_bsol                 ? 
_refine.pdbx_solvent_vdw_probe_radii             1.10 
_refine.pdbx_solvent_ion_probe_radii             ? 
_refine.pdbx_solvent_shrinkage_radii             0.90 
_refine.pdbx_ls_cross_valid_method               ? 
_refine.details                                  ? 
_refine.pdbx_starting_model                      ? 
_refine.pdbx_method_to_determine_struct          ? 
_refine.pdbx_isotropic_thermal_model             ? 
_refine.pdbx_stereochemistry_target_values       ML 
_refine.pdbx_stereochem_target_val_spec_case     ? 
_refine.pdbx_R_Free_selection_details            ? 
_refine.pdbx_overall_ESU_R                       ? 
_refine.pdbx_overall_ESU_R_Free                  ? 
_refine.overall_SU_ML                            0.26 
_refine.pdbx_overall_phase_error                 25.74 
_refine.overall_SU_B                             ? 
_refine.overall_SU_R_Cruickshank_DPI             ? 
_refine.pdbx_overall_SU_R_free_Cruickshank_DPI   ? 
_refine.pdbx_overall_SU_R_Blow_DPI               ? 
_refine.pdbx_overall_SU_R_free_Blow_DPI          ? 
# 
loop_
_refine_ls_restr.type 
_refine_ls_restr.dev_ideal 
_refine_ls_restr.dev_ideal_target 
_refine_ls_restr.weight 
_refine_ls_restr.number 
_refine_ls_restr.pdbx_refine_id 
_refine_ls_restr.pdbx_restraint_function 
f_bond_d           0.012 ? ? '1210 Z= 0.553' 'X-RAY DIFFRACTION' ? 
f_angle_d          1.299 ? ? '1658 Z= 0.706' 'X-RAY DIFFRACTION' ? 
f_dihedral_angle_d 9.010 ? ? 196             'X-RAY DIFFRACTION' ? 
f_chiral_restr     0.057 ? ? 189             'X-RAY DIFFRACTION' ? 
f_plane_restr      0.011 ? ? 210             'X-RAY DIFFRACTION' ? 
# 
loop_
_refine_ls_shell.pdbx_refine_id 
_refine_ls_shell.pdbx_total_number_of_bins_used 
_refine_ls_shell.d_res_high 
_refine_ls_shell.d_res_low 
_refine_ls_shell.number_reflns_R_work 
_refine_ls_shell.R_factor_R_work 
_refine_ls_shell.percent_reflns_obs 
_refine_ls_shell.R_factor_R_free 
_refine_ls_shell.R_factor_R_free_error 
_refine_ls_shell.percent_reflns_R_free 
_refine_ls_shell.number_reflns_R_free 
_refine_ls_shell.number_reflns_all 
_refine_ls_shell.R_factor_all 
'X-RAY DIFFRACTION' . 2.34 2.67  2359 0.2252 82.00  0.2770 . . 111 . . 
'X-RAY DIFFRACTION' . 2.67 3.37  2896 0.2329 100.00 0.2980 . . 160 . . 
'X-RAY DIFFRACTION' . 3.37 28.90 2964 0.1968 97.00  0.2288 . . 175 . . 
# 
_entry.id   DEPOSITED-XRAY 
# 
loop_
_software.classification 
_software.name 
_software.version 
_software.citation_id 
_software.pdbx_ordinal 
refinement        PHENIX      '(1.20.1_4487: ???)' ? 1 
'data extraction' PDB_EXTRACT ?                    ? ? 
# 
loop_
_atom_site.group_PDB 
_atom_site.id 
_atom_site.type_symbol 
_atom_site.label_atom_id 
_atom_site.label_alt_id 
_atom_site.label_comp_id 
_atom_site.label_asym_id 
_atom_site.label_entity_id 
_atom_site.label_seq_id 
_atom_site.pdbx_PDB_ins_code 
_atom_site.Cartn_x 
_atom_site.Cartn_y 
_atom_site.Cartn_z 
_atom_site.occupancy 
_atom_site.B_iso_or_equiv 
_atom_site.pdbx_formal_charge 
_atom_site.auth_seq_id 
_atom_site.auth_comp_id 
_atom_site.auth_asym_id 
_atom_site.auth_atom_id 
_atom_site.pdbx_PDB_model_num 
ATOM   1    N N    . MET A 1 1   ? -10.648 -16.039 -0.404 1.00 63.12  ?  24  MET A N    1 
ATOM   2    C CA   . MET A 1 1   ? -10.849 -14.886 0.484  1.00 67.83  ?  24  MET A CA   1 
ATOM   3    C C    . MET A 1 1   ? -12.086 -15.043 1.372  1.00 67.54  ?  24  MET A C    1 
ATOM   4    O O    . MET A 1 1   ? -13.188 -15.273 0.869  1.00 73.78  ?  24  MET A O    1 
ATOM   5    C CB   . MET A 1 1   ? -10.984 -13.588 -0.325 1.00 60.40  ?  24  MET A CB   1 
ATOM   6    H HA   . MET A 1 1   ? -10.064 -14.824 1.050  1.00 81.40  ?  24  MET A HA   1 
ATOM   7    N N    . GLY A 1 2   ? -11.907 -14.876 2.682  1.00 59.35  ?  25  GLY A N    1 
ATOM   8    C CA   . GLY A 1 2   ? -13.012 -14.950 3.635  1.00 71.15  ?  25  GLY A CA   1 
ATOM   9    C C    . GLY A 1 2   ? -12.873 -16.021 4.703  1.00 53.28  ?  25  GLY A C    1 
ATOM   10   O O    . GLY A 1 2   ? -13.748 -16.134 5.580  1.00 47.14  ?  25  GLY A O    1 
ATOM   11   H H    . GLY A 1 2   ? -11.145 -14.717 3.047  1.00 71.22  ?  25  GLY A H    1 
ATOM   12   H HA2  . GLY A 1 2   ? -13.091 -14.095 4.084  1.00 85.38  ?  25  GLY A HA2  1 
ATOM   13   H HA3  . GLY A 1 2   ? -13.831 -15.127 3.146  1.00 85.38  ?  25  GLY A HA3  1 
ATOM   14   N N    . ILE A 1 3   ? -11.828 -16.833 4.664  1.00 42.64  ?  26  ILE A N    1 
ATOM   15   C CA   . ILE A 1 3   ? -11.546 -17.753 5.752  1.00 40.91  ?  26  ILE A CA   1 
ATOM   16   C C    . ILE A 1 3   ? -10.534 -17.050 6.639  1.00 37.56  ?  26  ILE A C    1 
ATOM   17   O O    . ILE A 1 3   ? -9.343  -17.028 6.328  1.00 35.36  ?  26  ILE A O    1 
ATOM   18   C CB   . ILE A 1 3   ? -11.011 -19.092 5.251  1.00 37.02  ?  26  ILE A CB   1 
ATOM   19   C CG1  . ILE A 1 3   ? -11.889 -19.620 4.112  1.00 44.40  ?  26  ILE A CG1  1 
ATOM   20   C CG2  . ILE A 1 3   ? -10.921 -20.072 6.424  1.00 40.73  ?  26  ILE A CG2  1 
ATOM   21   C CD1  . ILE A 1 3   ? -11.496 -21.029 3.597  1.00 54.57  ?  26  ILE A CD1  1 
ATOM   22   H H    . ILE A 1 3   ? -11.265 -16.868 4.015  1.00 51.16  ?  26  ILE A H    1 
ATOM   23   H HA   . ILE A 1 3   ? -12.359 -17.922 6.254  1.00 49.09  ?  26  ILE A HA   1 
ATOM   24   H HB   . ILE A 1 3   ? -10.119 -18.978 4.888  1.00 44.43  ?  26  ILE A HB   1 
ATOM   25   H HG12 . ILE A 1 3   ? -12.806 -19.668 4.425  1.00 53.28  ?  26  ILE A HG12 1 
ATOM   26   H HG13 . ILE A 1 3   ? -11.826 -19.007 3.363  1.00 53.28  ?  26  ILE A HG13 1 
ATOM   27   H HG21 . ILE A 1 3   ? -10.597 -20.926 6.098  1.00 48.88  ?  26  ILE A HG21 1 
ATOM   28   H HG22 . ILE A 1 3   ? -10.307 -19.717 7.086  1.00 48.88  ?  26  ILE A HG22 1 
ATOM   29   H HG23 . ILE A 1 3   ? -11.802 -20.179 6.814  1.00 48.88  ?  26  ILE A HG23 1 
ATOM   30   H HD11 . ILE A 1 3   ? -12.101 -21.285 2.883  1.00 65.48  ?  26  ILE A HD11 1 
ATOM   31   H HD12 . ILE A 1 3   ? -10.585 -21.001 3.264  1.00 65.48  ?  26  ILE A HD12 1 
ATOM   32   H HD13 . ILE A 1 3   ? -11.561 -21.662 4.329  1.00 65.48  ?  26  ILE A HD13 1 
ATOM   33   N N    . ILE A 1 4   ? -11.011 -16.468 7.741  1.00 32.65  ?  27  ILE A N    1 
ATOM   34   C CA   . ILE A 1 4   ? -10.143 -15.747 8.666  1.00 30.57  ?  27  ILE A CA   1 
ATOM   35   C C    . ILE A 1 4   ? -9.637  -16.713 9.731  1.00 30.39  ?  27  ILE A C    1 
ATOM   36   O O    . ILE A 1 4   ? -10.422 -17.490 10.301 1.00 29.39  ?  27  ILE A O    1 
ATOM   37   C CB   . ILE A 1 4   ? -10.868 -14.539 9.285  1.00 31.25  ?  27  ILE A CB   1 
ATOM   38   C CG1  . ILE A 1 4   ? -11.347 -13.538 8.211  1.00 37.34  ?  27  ILE A CG1  1 
ATOM   39   C CG2  . ILE A 1 4   ? -9.978  -13.834 10.198 1.00 29.85  ?  27  ILE A CG2  1 
ATOM   40   C CD1  . ILE A 1 4   ? -10.301 -13.198 7.168  1.00 37.19  ?  27  ILE A CD1  1 
ATOM   41   H H    . ILE A 1 4   ? -11.839 -16.478 7.973  1.00 39.18  ?  27  ILE A H    1 
ATOM   42   H HA   . ILE A 1 4   ? -9.372  -15.412 8.182  1.00 36.68  ?  27  ILE A HA   1 
ATOM   43   H HB   . ILE A 1 4   ? -11.640 -14.890 9.756  1.00 37.50  ?  27  ILE A HB   1 
ATOM   44   H HG12 . ILE A 1 4   ? -12.110 -13.920 7.749  1.00 44.81  ?  27  ILE A HG12 1 
ATOM   45   H HG13 . ILE A 1 4   ? -11.605 -12.712 8.649  1.00 44.81  ?  27  ILE A HG13 1 
ATOM   46   H HG21 . ILE A 1 4   ? -10.249 -12.903 10.246 1.00 35.82  ?  27  ILE A HG21 1 
ATOM   47   H HG22 . ILE A 1 4   ? -10.038 -14.242 11.076 1.00 35.82  ?  27  ILE A HG22 1 
ATOM   48   H HG23 . ILE A 1 4   ? -9.069  -13.897 9.865  1.00 35.82  ?  27  ILE A HG23 1 
ATOM   49   H HD11 . ILE A 1 4   ? -10.546 -12.365 6.734  1.00 44.62  ?  27  ILE A HD11 1 
ATOM   50   H HD12 . ILE A 1 4   ? -9.439  -13.103 7.604  1.00 44.62  ?  27  ILE A HD12 1 
ATOM   51   H HD13 . ILE A 1 4   ? -10.263 -13.913 6.513  1.00 44.62  ?  27  ILE A HD13 1 
ATOM   52   N N    . ARG A 1 5   ? -8.309  -16.739 9.918  1.00 20.15  ?  28  ARG A N    1 
ATOM   53   C CA   . ARG A 1 5   ? -7.659  -17.412 11.041 1.00 23.91  ?  28  ARG A CA   1 
ATOM   54   C C    . ARG A 1 5   ? -7.043  -16.395 12.007 1.00 25.73  ?  28  ARG A C    1 
ATOM   55   O O    . ARG A 1 5   ? -6.377  -15.444 11.580 1.00 26.90  ?  28  ARG A O    1 
ATOM   56   C CB   . ARG A 1 5   ? -6.575  -18.367 10.565 1.00 22.86  ?  28  ARG A CB   1 
ATOM   57   H H    . ARG A 1 5   ? -7.749  -16.359 9.387  1.00 24.18  ?  28  ARG A H    1 
ATOM   58   H HA   . ARG A 1 5   ? -8.338  -17.912 11.520 1.00 28.69  ?  28  ARG A HA   1 
ATOM   59   N N    . THR A 1 6   ? -7.277  -16.590 13.298 1.00 22.58  ?  29  THR A N    1 
ATOM   60   C CA   . THR A 1 6   ? -6.699  -15.770 14.347 1.00 24.53  ?  29  THR A CA   1 
ATOM   61   C C    . THR A 1 6   ? -5.699  -16.585 15.143 1.00 18.85  ?  29  THR A C    1 
ATOM   62   O O    . THR A 1 6   ? -5.920  -17.762 15.427 1.00 21.28  ?  29  THR A O    1 
ATOM   63   C CB   . THR A 1 6   ? -7.754  -15.249 15.321 1.00 28.47  ?  29  THR A CB   1 
ATOM   64   O OG1  . THR A 1 6   ? -8.474  -16.371 15.822 1.00 25.60  ?  29  THR A OG1  1 
ATOM   65   C CG2  . THR A 1 6   ? -8.692  -14.277 14.639 1.00 24.92  ?  29  THR A CG2  1 
ATOM   66   H H    . THR A 1 6   ? -7.785  -17.214 13.600 1.00 27.10  ?  29  THR A H    1 
ATOM   67   H HA   . THR A 1 6   ? -6.259  -15.015 13.927 1.00 29.44  ?  29  THR A HA   1 
ATOM   68   H HB   . THR A 1 6   ? -7.338  -14.766 16.052 1.00 34.16  ?  29  THR A HB   1 
ATOM   69   H HG1  . THR A 1 6   ? -9.181  -16.115 16.196 1.00 30.71  ?  29  THR A HG1  1 
ATOM   70   H HG21 . THR A 1 6   ? -9.362  -13.966 15.268 1.00 29.90  ?  29  THR A HG21 1 
ATOM   71   H HG22 . THR A 1 6   ? -8.195  -13.514 14.305 1.00 29.90  ?  29  THR A HG22 1 
ATOM   72   H HG23 . THR A 1 6   ? -9.137  -14.713 13.895 1.00 29.90  ?  29  THR A HG23 1 
ATOM   73   N N    . CYS A 1 7   ? -4.611  -15.943 15.539 1.00 22.95  ?  30  CYS A N    1 
ATOM   74   C CA   . CYS A 1 7   ? -3.597  -16.655 16.289 1.00 21.26  ?  30  CYS A CA   1 
ATOM   75   C C    . CYS A 1 7   ? -2.733  -15.654 17.044 1.00 17.48  ?  30  CYS A C    1 
ATOM   76   O O    . CYS A 1 7   ? -2.764  -14.432 16.794 1.00 20.10  ?  30  CYS A O    1 
ATOM   77   C CB   . CYS A 1 7   ? -2.773  -17.566 15.347 1.00 32.99  ?  30  CYS A CB   1 
ATOM   78   S SG   . CYS A 1 7   ? -1.344  -16.733 14.586 1.00 51.00  ?  30  CYS A SG   1 
ATOM   79   H H    . CYS A 1 7   ? -4.442  -15.113 15.388 1.00 27.55  ?  30  CYS A H    1 
ATOM   80   H HA   . CYS A 1 7   ? -4.005  -17.218 16.966 1.00 25.51  ?  30  CYS A HA   1 
ATOM   81   H HB2  . CYS A 1 7   ? -2.440  -18.321 15.856 1.00 39.59  ?  30  CYS A HB2  1 
ATOM   82   H HB3  . CYS A 1 7   ? -3.350  -17.877 14.632 1.00 39.59  ?  30  CYS A HB3  1 
ATOM   83   H HG   . CYS A 1 7   ? -0.694  -17.544 13.986 1.00 61.20  ?  30  CYS A HG   1 
ATOM   84   N N    . ARG A 1 8   ? -2.009  -16.177 18.023 1.00 22.12  ?  31  ARG A N    1 
ATOM   85   C CA   . ARG A 1 8   ? -0.989  -15.404 18.718 1.00 21.17  ?  31  ARG A CA   1 
ATOM   86   C C    . ARG A 1 8   ? 0.342   -15.646 18.036 1.00 22.07  ?  31  ARG A C    1 
ATOM   87   O O    . ARG A 1 8   ? 0.750   -16.800 17.890 1.00 26.02  ?  31  ARG A O    1 
ATOM   88   C CB   . ARG A 1 8   ? -0.895  -15.804 20.174 1.00 22.14  ?  31  ARG A CB   1 
ATOM   89   C CG   . ARG A 1 8   ? 0.081   -14.943 20.934 1.00 24.29  ?  31  ARG A CG   1 
ATOM   90   C CD   . ARG A 1 8   ? 0.130   -15.329 22.381 1.00 19.84  ?  31  ARG A CD   1 
ATOM   91   N NE   . ARG A 1 8   ? 1.160   -14.567 23.058 1.00 21.17  ?  31  ARG A NE   1 
ATOM   92   C CZ   . ARG A 1 8   ? 1.425   -14.630 24.353 1.00 23.59  ?  31  ARG A CZ   1 
ATOM   93   N NH1  . ARG A 1 8   ? 0.695   -15.365 25.173 1.00 20.29  ?  31  ARG A NH1  1 
ATOM   94   N NH2  . ARG A 1 8   ? 2.470   -13.946 24.835 1.00 22.79  ?  31  ARG A NH2  1 
ATOM   95   H H    . ARG A 1 8   ? -2.090  -16.985 18.307 1.00 26.54  ?  31  ARG A H    1 
ATOM   96   H HA   . ARG A 1 8   ? -1.213  -14.461 18.683 1.00 25.40  ?  31  ARG A HA   1 
ATOM   97   H HB2  . ARG A 1 8   ? -1.768  -15.711 20.587 1.00 26.56  ?  31  ARG A HB2  1 
ATOM   98   H HB3  . ARG A 1 8   ? -0.596  -16.725 20.233 1.00 26.56  ?  31  ARG A HB3  1 
ATOM   99   H HG2  . ARG A 1 8   ? 0.968   -15.051 20.558 1.00 29.15  ?  31  ARG A HG2  1 
ATOM   100  H HG3  . ARG A 1 8   ? -0.193  -14.014 20.874 1.00 29.15  ?  31  ARG A HG3  1 
ATOM   101  H HD2  . ARG A 1 8   ? -0.724  -15.140 22.799 1.00 23.81  ?  31  ARG A HD2  1 
ATOM   102  H HD3  . ARG A 1 8   ? 0.337   -16.273 22.461 1.00 23.81  ?  31  ARG A HD3  1 
ATOM   103  H HE   . ARG A 1 8   ? 1.635   -14.032 22.582 1.00 25.40  ?  31  ARG A HE   1 
ATOM   104  H HH11 . ARG A 1 8   ? 0.030   -15.818 24.869 1.00 24.34  ?  31  ARG A HH11 1 
ATOM   105  H HH12 . ARG A 1 8   ? 0.885   -15.392 26.012 1.00 24.34  ?  31  ARG A HH12 1 
ATOM   106  H HH21 . ARG A 1 8   ? 2.957   -13.475 24.305 1.00 27.35  ?  31  ARG A HH21 1 
ATOM   107  H HH22 . ARG A 1 8   ? 2.654   -13.977 25.674 1.00 27.35  ?  31  ARG A HH22 1 
ATOM   108  N N    . LEU A 1 9   ? 1.019   -14.565 17.642 1.00 23.28  ?  32  LEU A N    1 
ATOM   109  C CA   . LEU A 1 9   ? 2.343   -14.692 17.043 1.00 19.51  ?  32  LEU A CA   1 
ATOM   110  C C    . LEU A 1 9   ? 3.380   -15.122 18.068 1.00 18.51  ?  32  LEU A C    1 
ATOM   111  O O    . LEU A 1 9   ? 3.344   -14.710 19.235 1.00 23.58  ?  32  LEU A O    1 
ATOM   112  C CB   . LEU A 1 9   ? 2.775   -13.377 16.394 1.00 17.25  ?  32  LEU A CB   1 
ATOM   113  C CG   . LEU A 1 9   ? 1.800   -12.898 15.311 1.00 21.75  ?  32  LEU A CG   1 
ATOM   114  C CD1  . LEU A 1 9   ? 2.346   -11.671 14.673 1.00 22.95  ?  32  LEU A CD1  1 
ATOM   115  C CD2  . LEU A 1 9   ? 1.517   -13.978 14.265 1.00 18.89  ?  32  LEU A CD2  1 
ATOM   116  H H    . LEU A 1 9   ? 0.735   -13.756 17.711 1.00 27.93  ?  32  LEU A H    1 
ATOM   117  H HA   . LEU A 1 9   ? 2.300   -15.375 16.355 1.00 23.41  ?  32  LEU A HA   1 
ATOM   118  H HB2  . LEU A 1 9   ? 2.826   -12.690 17.077 1.00 20.70  ?  32  LEU A HB2  1 
ATOM   119  H HB3  . LEU A 1 9   ? 3.645   -13.500 15.982 1.00 20.70  ?  32  LEU A HB3  1 
ATOM   120  H HG   . LEU A 1 9   ? 0.947   -12.695 15.725 1.00 26.11  ?  32  LEU A HG   1 
ATOM   121  H HD11 . LEU A 1 9   ? 1.697   -11.330 14.038 1.00 27.54  ?  32  LEU A HD11 1 
ATOM   122  H HD12 . LEU A 1 9   ? 2.516   -11.007 15.360 1.00 27.54  ?  32  LEU A HD12 1 
ATOM   123  H HD13 . LEU A 1 9   ? 3.171   -11.893 14.215 1.00 27.54  ?  32  LEU A HD13 1 
ATOM   124  H HD21 . LEU A 1 9   ? 1.011   -13.586 13.536 1.00 22.66  ?  32  LEU A HD21 1 
ATOM   125  H HD22 . LEU A 1 9   ? 2.360   -14.325 13.934 1.00 22.66  ?  32  LEU A HD22 1 
ATOM   126  H HD23 . LEU A 1 9   ? 1.005   -14.690 14.678 1.00 22.66  ?  32  LEU A HD23 1 
ATOM   127  N N    . GLY A 1 10  ? 4.303   -15.964 17.618 1.00 21.37  ?  33  GLY A N    1 
ATOM   128  C CA   . GLY A 1 10  ? 5.450   -16.323 18.397 1.00 21.53  ?  33  GLY A CA   1 
ATOM   129  C C    . GLY A 1 10  ? 6.681   -15.863 17.651 1.00 20.77  ?  33  GLY A C    1 
ATOM   130  O O    . GLY A 1 10  ? 6.599   -15.258 16.585 1.00 21.35  ?  33  GLY A O    1 
ATOM   131  H H    . GLY A 1 10  ? 4.275   -16.343 16.847 1.00 25.64  ?  33  GLY A H    1 
ATOM   132  H HA2  . GLY A 1 10  ? 5.418   -15.892 19.265 1.00 25.83  ?  33  GLY A HA2  1 
ATOM   133  H HA3  . GLY A 1 10  ? 5.487   -17.284 18.522 1.00 25.83  ?  33  GLY A HA3  1 
ATOM   134  N N    . PRO A 1 11  ? 7.854   -16.113 18.219 1.00 22.26  ?  34  PRO A N    1 
ATOM   135  C CA   . PRO A 1 11  ? 9.093   -15.525 17.662 1.00 27.48  ?  34  PRO A CA   1 
ATOM   136  C C    . PRO A 1 11  ? 9.527   -16.123 16.334 1.00 22.39  ?  34  PRO A C    1 
ATOM   137  O O    . PRO A 1 11  ? 10.448  -15.582 15.703 1.00 25.56  ?  34  PRO A O    1 
ATOM   138  C CB   . PRO A 1 11  ? 10.133  -15.798 18.747 1.00 25.65  ?  34  PRO A CB   1 
ATOM   139  C CG   . PRO A 1 11  ? 9.574   -17.068 19.469 1.00 28.68  ?  34  PRO A CG   1 
ATOM   140  C CD   . PRO A 1 11  ? 8.070   -16.896 19.440 1.00 25.93  ?  34  PRO A CD   1 
ATOM   141  H HA   . PRO A 1 11  ? 8.980   -14.567 17.556 1.00 32.98  ?  34  PRO A HA   1 
ATOM   142  H HB2  . PRO A 1 11  ? 11.000  -15.972 18.348 1.00 30.78  ?  34  PRO A HB2  1 
ATOM   143  H HB3  . PRO A 1 11  ? 10.193  -15.044 19.355 1.00 30.78  ?  34  PRO A HB3  1 
ATOM   144  H HG2  . PRO A 1 11  ? 9.842   -17.867 18.990 1.00 34.41  ?  34  PRO A HG2  1 
ATOM   145  H HG3  . PRO A 1 11  ? 9.902   -17.102 20.381 1.00 34.41  ?  34  PRO A HG3  1 
ATOM   146  H HD2  . PRO A 1 11  ? 7.624   -17.756 19.384 1.00 31.12  ?  34  PRO A HD2  1 
ATOM   147  H HD3  . PRO A 1 11  ? 7.761   -16.412 20.221 1.00 31.12  ?  34  PRO A HD3  1 
ATOM   148  N N    . ASP A 1 12  ? 8.914   -17.212 15.907 1.00 21.96  ?  35  ASP A N    1 
ATOM   149  C CA   . ASP A 1 12  ? 9.100   -17.691 14.551 1.00 24.55  ?  35  ASP A CA   1 
ATOM   150  C C    . ASP A 1 12  ? 8.295   -16.896 13.515 1.00 26.62  ?  35  ASP A C    1 
ATOM   151  O O    . ASP A 1 12  ? 8.391   -17.190 12.322 1.00 31.02  ?  35  ASP A O    1 
ATOM   152  C CB   . ASP A 1 12  ? 8.740   -19.195 14.486 1.00 24.30  ?  35  ASP A CB   1 
ATOM   153  H H    . ASP A 1 12  ? 8.384   -17.693 16.385 1.00 26.35  ?  35  ASP A H    1 
ATOM   154  H HA   . ASP A 1 12  ? 10.033  -17.601 14.305 1.00 29.46  ?  35  ASP A HA   1 
ATOM   155  N N    . GLN A 1 13  ? 7.526   -15.888 13.904 1.00 23.66  ?  36  GLN A N    1 
ATOM   156  C CA   . GLN A 1 13  ? 6.616   -15.221 12.977 1.00 23.27  ?  36  GLN A CA   1 
ATOM   157  C C    . GLN A 1 13  ? 6.875   -13.730 12.884 1.00 27.75  ?  36  GLN A C    1 
ATOM   158  O O    . GLN A 1 13  ? 5.941   -12.912 12.772 1.00 24.95  ?  36  GLN A O    1 
ATOM   159  C CB   . GLN A 1 13  ? 5.178   -15.477 13.373 1.00 27.15  ?  36  GLN A CB   1 
ATOM   160  C CG   . GLN A 1 13  ? 4.875   -16.958 13.377 1.00 30.52  ?  36  GLN A CG   1 
ATOM   161  C CD   . GLN A 1 13  ? 3.585   -17.241 14.070 1.00 37.73  ?  36  GLN A CD   1 
ATOM   162  O OE1  . GLN A 1 13  ? 3.553   -17.444 15.287 1.00 39.64  ?  36  GLN A OE1  1 
ATOM   163  N NE2  . GLN A 1 13  ? 2.502   -17.266 13.308 1.00 43.57  ?  36  GLN A NE2  1 
ATOM   164  H H    . GLN A 1 13  ? 7.513   -15.570 14.703 1.00 28.39  ?  36  GLN A H    1 
ATOM   165  H HA   . GLN A 1 13  ? 6.774   -15.591 12.095 1.00 27.92  ?  36  GLN A HA   1 
ATOM   166  H HB2  . GLN A 1 13  ? 5.022   -15.129 14.265 1.00 32.58  ?  36  GLN A HB2  1 
ATOM   167  H HB3  . GLN A 1 13  ? 4.586   -15.043 12.739 1.00 32.58  ?  36  GLN A HB3  1 
ATOM   168  H HG2  . GLN A 1 13  ? 4.809   -17.276 12.463 1.00 36.62  ?  36  GLN A HG2  1 
ATOM   169  H HG3  . GLN A 1 13  ? 5.583   -17.431 13.842 1.00 36.62  ?  36  GLN A HG3  1 
ATOM   170  H HE21 . GLN A 1 13  ? 2.567   -17.124 12.462 1.00 52.29  ?  36  GLN A HE21 1 
ATOM   171  H HE22 . GLN A 1 13  ? 1.733   -17.425 13.659 1.00 52.29  ?  36  GLN A HE22 1 
ATOM   172  N N    . VAL A 1 14  ? 8.159   -13.360 12.854 1.00 23.96  ?  37  VAL A N    1 
ATOM   173  C CA   . VAL A 1 14  ? 8.500   -11.956 12.785 1.00 17.07  ?  37  VAL A CA   1 
ATOM   174  C C    . VAL A 1 14  ? 7.980   -11.359 11.502 1.00 21.09  ?  37  VAL A C    1 
ATOM   175  O O    . VAL A 1 14  ? 7.675   -10.165 11.450 1.00 24.98  ?  37  VAL A O    1 
ATOM   176  C CB   . VAL A 1 14  ? 10.022  -11.756 12.917 1.00 18.26  ?  37  VAL A CB   1 
ATOM   177  C CG1  . VAL A 1 14  ? 10.425  -10.393 12.344 1.00 26.32  ?  37  VAL A CG1  1 
ATOM   178  C CG2  . VAL A 1 14  ? 10.434  -11.838 14.360 1.00 21.11  ?  37  VAL A CG2  1 
ATOM   179  H H    . VAL A 1 14  ? 8.830   -13.898 12.873 1.00 28.75  ?  37  VAL A H    1 
ATOM   180  H HA   . VAL A 1 14  ? 8.080   -11.500 13.531 1.00 20.48  ?  37  VAL A HA   1 
ATOM   181  H HB   . VAL A 1 14  ? 10.477  -12.455 12.422 1.00 21.91  ?  37  VAL A HB   1 
ATOM   182  H HG11 . VAL A 1 14  ? 11.301  -10.153 12.683 1.00 31.59  ?  37  VAL A HG11 1 
ATOM   183  H HG12 . VAL A 1 14  ? 10.450  -10.452 11.376 1.00 31.59  ?  37  VAL A HG12 1 
ATOM   184  H HG13 . VAL A 1 14  ? 9.771   -9.730  12.617 1.00 31.59  ?  37  VAL A HG13 1 
ATOM   185  H HG21 . VAL A 1 14  ? 11.402  -11.836 14.413 1.00 25.33  ?  37  VAL A HG21 1 
ATOM   186  H HG22 . VAL A 1 14  ? 10.075  -11.073 14.835 1.00 25.33  ?  37  VAL A HG22 1 
ATOM   187  H HG23 . VAL A 1 14  ? 10.083  -12.658 14.742 1.00 25.33  ?  37  VAL A HG23 1 
ATOM   188  N N    . LYS A 1 15  ? 7.958   -12.145 10.423 1.00 21.56  ?  38  LYS A N    1 
ATOM   189  C CA   . LYS A 1 15  ? 7.425   -11.673 9.149  1.00 28.78  ?  38  LYS A CA   1 
ATOM   190  C C    . LYS A 1 15  ? 5.936   -11.294 9.248  1.00 22.50  ?  38  LYS A C    1 
ATOM   191  O O    . LYS A 1 15  ? 5.509   -10.270 8.725  1.00 18.56  ?  38  LYS A O    1 
ATOM   192  C CB   . LYS A 1 15  ? 7.648   -12.746 8.083  1.00 25.34  ?  38  LYS A CB   1 
ATOM   193  H H    . LYS A 1 15  ? 8.245   -12.955 10.404 1.00 25.87  ?  38  LYS A H    1 
ATOM   194  H HA   . LYS A 1 15  ? 7.900   -10.869 8.886  1.00 34.53  ?  38  LYS A HA   1 
ATOM   195  N N    . SER A 1 16  ? 5.119   -12.109 9.898  1.00 21.71  ?  39  SER A N    1 
ATOM   196  C CA   . SER A 1 16  ? 3.715   -11.686 10.069 1.00 19.52  ?  39  SER A CA   1 
ATOM   197  C C    . SER A 1 16  ? 3.610   -10.487 10.996 1.00 22.65  ?  39  SER A C    1 
ATOM   198  O O    . SER A 1 16  ? 2.697   -9.664  10.846 1.00 20.21  ?  39  SER A O    1 
ATOM   199  C CB   . SER A 1 16  ? 2.891   -12.855 10.610 1.00 18.85  ?  39  SER A CB   1 
ATOM   200  O OG   . SER A 1 16  ? 2.942   -13.919 9.658  1.00 21.82  ?  39  SER A OG   1 
ATOM   201  H H    . SER A 1 16  ? 5.329   -12.872 10.235 1.00 26.06  ?  39  SER A H    1 
ATOM   202  H HA   . SER A 1 16  ? 3.348   -11.430 9.209  1.00 23.42  ?  39  SER A HA   1 
ATOM   203  H HB2  . SER A 1 16  ? 3.265   -13.155 11.454 1.00 22.61  ?  39  SER A HB2  1 
ATOM   204  H HB3  . SER A 1 16  ? 1.971   -12.575 10.736 1.00 22.61  ?  39  SER A HB3  1 
ATOM   205  H HG   . SER A 1 16  ? 2.810   -14.655 10.042 1.00 26.19  ?  39  SER A HG   1 
ATOM   206  N N    . MET A 1 17  ? 4.544   -10.369 11.953 1.00 22.80  ?  40  MET A N    1 
ATOM   207  C CA   . MET A 1 17  ? 4.556   -9.244  12.880 1.00 15.53  ?  40  MET A CA   1 
ATOM   208  C C    . MET A 1 17  ? 4.811   -7.929  12.156 1.00 25.14  ?  40  MET A C    1 
ATOM   209  O O    . MET A 1 17  ? 4.125   -6.915  12.406 1.00 20.08  ?  40  MET A O    1 
ATOM   210  C CB   . MET A 1 17  ? 5.627   -9.486  13.926 1.00 21.84  ?  40  MET A CB   1 
ATOM   211  C CG   . MET A 1 17  ? 5.728   -8.476  15.068 1.00 21.26  ?  40  MET A CG   1 
ATOM   212  S SD   . MET A 1 17  ? 4.312   -8.454  16.125 1.00 37.80  ?  40  MET A SD   1 
ATOM   213  C CE   . MET A 1 17  ? 4.341   -6.724  16.682 1.00 44.36  ?  40  MET A CE   1 
ATOM   214  H H    . MET A 1 17  ? 5.181   -10.932 12.082 1.00 27.36  ?  40  MET A H    1 
ATOM   215  H HA   . MET A 1 17  ? 3.693   -9.187  13.318 1.00 18.64  ?  40  MET A HA   1 
ATOM   216  H HB2  . MET A 1 17  ? 5.460   -10.352 14.330 1.00 26.21  ?  40  MET A HB2  1 
ATOM   217  H HB3  . MET A 1 17  ? 6.487   -9.490  13.478 1.00 26.21  ?  40  MET A HB3  1 
ATOM   218  H HG2  . MET A 1 17  ? 6.500   -8.696  15.612 1.00 25.51  ?  40  MET A HG2  1 
ATOM   219  H HG3  . MET A 1 17  ? 5.830   -7.588  14.691 1.00 25.51  ?  40  MET A HG3  1 
ATOM   220  H HE1  . MET A 1 17  ? 3.528   -6.539  17.178 1.00 53.23  ?  40  MET A HE1  1 
ATOM   221  H HE2  . MET A 1 17  ? 5.115   -6.589  17.251 1.00 53.23  ?  40  MET A HE2  1 
ATOM   222  H HE3  . MET A 1 17  ? 4.394   -6.144  15.906 1.00 53.23  ?  40  MET A HE3  1 
ATOM   223  N N    . ARG A 1 18  ? 5.798   -7.927  11.252 1.00 21.59  ?  41  ARG A N    1 
ATOM   224  C CA   . ARG A 1 18  ? 6.045   -6.743  10.448 1.00 23.30  ?  41  ARG A CA   1 
ATOM   225  C C    . ARG A 1 18  ? 4.822   -6.400  9.638  1.00 20.10  ?  41  ARG A C    1 
ATOM   226  O O    . ARG A 1 18  ? 4.542   -5.222  9.394  1.00 23.44  ?  41  ARG A O    1 
ATOM   227  C CB   . ARG A 1 18  ? 7.221   -6.940  9.475  1.00 20.22  ?  41  ARG A CB   1 
ATOM   228  C CG   . ARG A 1 18  ? 8.509   -7.326  10.098 1.00 23.54  ?  41  ARG A CG   1 
ATOM   229  C CD   . ARG A 1 18  ? 9.664   -6.959  9.183  1.00 21.23  ?  41  ARG A CD   1 
ATOM   230  N NE   . ARG A 1 18  ? 10.928  -7.143  9.869  1.00 22.61  ?  41  ARG A NE   1 
ATOM   231  C CZ   . ARG A 1 18  ? 11.474  -6.228  10.645 1.00 22.05  ?  41  ARG A CZ   1 
ATOM   232  N NH1  . ARG A 1 18  ? 10.909  -5.034  10.791 1.00 30.24  ?  41  ARG A NH1  1 
ATOM   233  N NH2  . ARG A 1 18  ? 12.587  -6.523  11.313 1.00 23.72  ?  41  ARG A NH2  1 
ATOM   234  H H    . ARG A 1 18  ? 6.325   -8.588  11.094 1.00 25.91  ?  41  ARG A H    1 
ATOM   235  H HA   . ARG A 1 18  ? 6.274   -6.023  11.056 1.00 27.96  ?  41  ARG A HA   1 
ATOM   236  H HB2  . ARG A 1 18  ? 6.984   -7.640  8.847  1.00 24.27  ?  41  ARG A HB2  1 
ATOM   237  H HB3  . ARG A 1 18  ? 7.369   -6.106  9.002  1.00 24.27  ?  41  ARG A HB3  1 
ATOM   238  H HG2  . ARG A 1 18  ? 8.618   -6.856  10.940 1.00 28.25  ?  41  ARG A HG2  1 
ATOM   239  H HG3  . ARG A 1 18  ? 8.524   -8.284  10.249 1.00 28.25  ?  41  ARG A HG3  1 
ATOM   240  H HD2  . ARG A 1 18  ? 9.651   -7.529  8.398  1.00 25.47  ?  41  ARG A HD2  1 
ATOM   241  H HD3  . ARG A 1 18  ? 9.587   -6.029  8.918  1.00 25.47  ?  41  ARG A HD3  1 
ATOM   242  H HE   . ARG A 1 18  ? 11.343  -7.889  9.765  1.00 27.14  ?  41  ARG A HE   1 
ATOM   243  H HH11 . ARG A 1 18  ? 10.178  -4.850  10.377 1.00 36.29  ?  41  ARG A HH11 1 
ATOM   244  H HH12 . ARG A 1 18  ? 11.274  -4.445  11.300 1.00 36.29  ?  41  ARG A HH12 1 
ATOM   245  H HH21 . ARG A 1 18  ? 12.941  -7.303  11.235 1.00 28.46  ?  41  ARG A HH21 1 
ATOM   246  H HH22 . ARG A 1 18  ? 12.952  -5.934  11.822 1.00 28.46  ?  41  ARG A HH22 1 
ATOM   247  N N    . ALA A 1 19  ? 4.101   -7.415  9.173  1.00 21.96  ?  42  ALA A N    1 
ATOM   248  C CA   . ALA A 1 19  ? 2.875   -7.126  8.428  1.00 27.24  ?  42  ALA A CA   1 
ATOM   249  C C    . ALA A 1 19  ? 1.797   -6.538  9.328  1.00 25.02  ?  42  ALA A C    1 
ATOM   250  O O    . ALA A 1 19  ? 0.953   -5.770  8.861  1.00 30.23  ?  42  ALA A O    1 
ATOM   251  C CB   . ALA A 1 19  ? 2.352   -8.390  7.751  1.00 21.39  ?  42  ALA A CB   1 
ATOM   252  H H    . ALA A 1 19  ? 4.290   -8.248  9.269  1.00 26.36  ?  42  ALA A H    1 
ATOM   253  H HA   . ALA A 1 19  ? 3.083   -6.479  7.736  1.00 32.68  ?  42  ALA A HA   1 
ATOM   254  H HB1  . ALA A 1 19  ? 1.585   -8.160  7.204  1.00 25.67  ?  42  ALA A HB1  1 
ATOM   255  H HB2  . ALA A 1 19  ? 3.054   -8.764  7.196  1.00 25.67  ?  42  ALA A HB2  1 
ATOM   256  H HB3  . ALA A 1 19  ? 2.093   -9.029  8.433  1.00 25.67  ?  42  ALA A HB3  1 
ATOM   257  N N    . ALA A 1 20  ? 1.788   -6.901  10.607 1.00 21.79  ?  43  ALA A N    1 
ATOM   258  C CA   . ALA A 1 20  ? 0.834   -6.276  11.511 1.00 25.61  ?  43  ALA A CA   1 
ATOM   259  C C    . ALA A 1 20  ? 1.214   -4.825  11.758 1.00 29.87  ?  43  ALA A C    1 
ATOM   260  O O    . ALA A 1 20  ? 0.340   -3.948  11.891 1.00 25.66  ?  43  ALA A O    1 
ATOM   261  C CB   . ALA A 1 20  ? 0.779   -7.029  12.834 1.00 20.97  ?  43  ALA A CB   1 
ATOM   262  H H    . ALA A 1 20  ? 2.307   -7.487  10.964 1.00 26.14  ?  43  ALA A H    1 
ATOM   263  H HA   . ALA A 1 20  ? -0.049  -6.314  11.111 1.00 30.73  ?  43  ALA A HA   1 
ATOM   264  H HB1  . ALA A 1 20  ? 0.150   -6.585  13.425 1.00 25.16  ?  43  ALA A HB1  1 
ATOM   265  H HB2  . ALA A 1 20  ? 0.489   -7.940  12.668 1.00 25.16  ?  43  ALA A HB2  1 
ATOM   266  H HB3  . ALA A 1 20  ? 1.663   -7.031  13.234 1.00 25.16  ?  43  ALA A HB3  1 
ATOM   267  N N    . LEU A 1 21  ? 2.519   -4.559  11.813 1.00 21.27  ?  44  LEU A N    1 
ATOM   268  C CA   . LEU A 1 21  ? 2.972   -3.188  11.973 1.00 24.97  ?  44  LEU A CA   1 
ATOM   269  C C    . LEU A 1 21  ? 2.485   -2.324  10.827 1.00 29.32  ?  44  LEU A C    1 
ATOM   270  O O    . LEU A 1 21  ? 2.037   -1.194  11.050 1.00 28.09  ?  44  LEU A O    1 
ATOM   271  C CB   . LEU A 1 21  ? 4.490   -3.146  12.053 1.00 25.29  ?  44  LEU A CB   1 
ATOM   272  C CG   . LEU A 1 21  ? 5.107   -3.726  13.343 1.00 28.60  ?  44  LEU A CG   1 
ATOM   273  C CD1  . LEU A 1 21  ? 6.623   -3.588  13.330 1.00 30.87  ?  44  LEU A CD1  1 
ATOM   274  C CD2  . LEU A 1 21  ? 4.579   -3.042  14.597 1.00 34.71  ?  44  LEU A CD2  1 
ATOM   275  H H    . LEU A 1 21  ? 3.146   -5.144  11.762 1.00 25.52  ?  44  LEU A H    1 
ATOM   276  H HA   . LEU A 1 21  ? 2.615   -2.832  12.802 1.00 29.97  ?  44  LEU A HA   1 
ATOM   277  H HB2  . LEU A 1 21  ? 4.848   -3.653  11.308 1.00 30.35  ?  44  LEU A HB2  1 
ATOM   278  H HB3  . LEU A 1 21  ? 4.772   -2.220  11.990 1.00 30.35  ?  44  LEU A HB3  1 
ATOM   279  H HG   . LEU A 1 21  ? 4.858   -4.663  13.372 1.00 34.32  ?  44  LEU A HG   1 
ATOM   280  H HD11 . LEU A 1 21  ? 6.986   -4.020  14.119 1.00 37.05  ?  44  LEU A HD11 1 
ATOM   281  H HD12 . LEU A 1 21  ? 6.972   -4.012  12.530 1.00 37.05  ?  44  LEU A HD12 1 
ATOM   282  H HD13 . LEU A 1 21  ? 6.854   -2.646  13.332 1.00 37.05  ?  44  LEU A HD13 1 
ATOM   283  H HD21 . LEU A 1 21  ? 5.091   -3.347  15.363 1.00 41.65  ?  44  LEU A HD21 1 
ATOM   284  H HD22 . LEU A 1 21  ? 4.674   -2.082  14.497 1.00 41.65  ?  44  LEU A HD22 1 
ATOM   285  H HD23 . LEU A 1 21  ? 3.644   -3.272  14.712 1.00 41.65  ?  44  LEU A HD23 1 
ATOM   286  N N    . ASP A 1 22  ? 2.575   -2.840  9.592  1.00 27.43  ?  45  ASP A N    1 
ATOM   287  C CA   . ASP A 1 22  ? 2.062   -2.107  8.438  1.00 34.37  ?  45  ASP A CA   1 
ATOM   288  C C    . ASP A 1 22  ? 0.571   -1.823  8.572  1.00 39.71  ?  45  ASP A C    1 
ATOM   289  O O    . ASP A 1 22  ? 0.110   -0.756  8.159  1.00 37.17  ?  45  ASP A O    1 
ATOM   290  C CB   . ASP A 1 22  ? 2.306   -2.868  7.132  1.00 34.59  ?  45  ASP A CB   1 
ATOM   291  C CG   . ASP A 1 22  ? 3.773   -2.874  6.704  1.00 51.48  ?  45  ASP A CG   1 
ATOM   292  O OD1  . ASP A 1 22  ? 4.270   -3.931  6.239  1.00 54.32  -1 45  ASP A OD1  1 
ATOM   293  O OD2  . ASP A 1 22  ? 4.449   -1.825  6.856  1.00 58.20  ?  45  ASP A OD2  1 
ATOM   294  H H    . ASP A 1 22  ? 2.924   -3.603  9.403  1.00 32.92  ?  45  ASP A H    1 
ATOM   295  H HA   . ASP A 1 22  ? 2.549   -1.269  8.398  1.00 41.24  ?  45  ASP A HA   1 
ATOM   296  H HB2  . ASP A 1 22  ? 2.026   -3.790  7.248  1.00 41.51  ?  45  ASP A HB2  1 
ATOM   297  H HB3  . ASP A 1 22  ? 1.791   -2.452  6.424  1.00 41.51  ?  45  ASP A HB3  1 
ATOM   298  N N    . LEU A 1 23  ? -0.213  -2.786  9.094  1.00 28.91  ?  46  LEU A N    1 
ATOM   299  C CA   . LEU A 1 23  ? -1.641  -2.539  9.270  1.00 36.05  ?  46  LEU A CA   1 
ATOM   300  C C    . LEU A 1 23  ? -1.873  -1.364  10.199 1.00 35.79  ?  46  LEU A C    1 
ATOM   301  O O    . LEU A 1 23  ? -2.671  -0.474  9.891  1.00 47.54  ?  46  LEU A O    1 
ATOM   302  C CB   . LEU A 1 23  ? -2.362  -3.792  9.783  1.00 36.76  ?  46  LEU A CB   1 
ATOM   303  C CG   . LEU A 1 23  ? -3.890  -3.734  9.895  1.00 39.32  ?  46  LEU A CG   1 
ATOM   304  C CD1  . LEU A 1 23  ? -4.555  -3.348  8.578  1.00 41.71  ?  46  LEU A CD1  1 
ATOM   305  C CD2  . LEU A 1 23  ? -4.439  -5.092  10.352 1.00 40.39  ?  46  LEU A CD2  1 
ATOM   306  H H    . LEU A 1 23  ? 0.056   -3.564  9.344  1.00 34.69  ?  46  LEU A H    1 
ATOM   307  H HA   . LEU A 1 23  ? -2.022  -2.327  8.403  1.00 43.26  ?  46  LEU A HA   1 
ATOM   308  H HB2  . LEU A 1 23  ? -2.153  -4.522  9.180  1.00 44.11  ?  46  LEU A HB2  1 
ATOM   309  H HB3  . LEU A 1 23  ? -2.023  -3.986  10.671 1.00 44.11  ?  46  LEU A HB3  1 
ATOM   310  H HG   . LEU A 1 23  ? -4.107  -3.050  10.548 1.00 47.18  ?  46  LEU A HG   1 
ATOM   311  H HD11 . LEU A 1 23  ? -5.340  -3.902  8.447  1.00 50.05  ?  46  LEU A HD11 1 
ATOM   312  H HD12 . LEU A 1 23  ? -4.813  -2.413  8.617  1.00 50.05  ?  46  LEU A HD12 1 
ATOM   313  H HD13 . LEU A 1 23  ? -3.926  -3.488  7.854  1.00 50.05  ?  46  LEU A HD13 1 
ATOM   314  H HD21 . LEU A 1 23  ? -5.402  -5.026  10.450 1.00 48.47  ?  46  LEU A HD21 1 
ATOM   315  H HD22 . LEU A 1 23  ? -4.219  -5.761  9.686  1.00 48.47  ?  46  LEU A HD22 1 
ATOM   316  H HD23 . LEU A 1 23  ? -4.035  -5.326  11.202 1.00 48.47  ?  46  LEU A HD23 1 
ATOM   317  N N    . PHE A 1 24  ? -1.175  -1.327  11.330 1.00 33.76  ?  47  PHE A N    1 
ATOM   318  C CA   . PHE A 1 24  ? -1.269  -0.166  12.210 1.00 44.99  ?  47  PHE A CA   1 
ATOM   319  C C    . PHE A 1 24  ? -0.936  1.123   11.470 1.00 42.15  ?  47  PHE A C    1 
ATOM   320  O O    . PHE A 1 24  ? -1.745  2.049   11.442 1.00 46.97  ?  47  PHE A O    1 
ATOM   321  C CB   . PHE A 1 24  ? -0.356  -0.341  13.418 1.00 38.11  ?  47  PHE A CB   1 
ATOM   322  C CG   . PHE A 1 24  ? -0.789  -1.422  14.319 1.00 36.55  ?  47  PHE A CG   1 
ATOM   323  C CD1  . PHE A 1 24  ? -2.122  -1.577  14.640 1.00 41.89  ?  47  PHE A CD1  1 
ATOM   324  C CD2  . PHE A 1 24  ? 0.123   -2.306  14.834 1.00 35.84  ?  47  PHE A CD2  1 
ATOM   325  C CE1  . PHE A 1 24  ? -2.526  -2.589  15.458 1.00 33.53  ?  47  PHE A CE1  1 
ATOM   326  C CE2  . PHE A 1 24  ? -0.280  -3.312  15.661 1.00 29.19  ?  47  PHE A CE2  1 
ATOM   327  C CZ   . PHE A 1 24  ? -1.618  -3.457  15.969 1.00 26.96  ?  47  PHE A CZ   1 
ATOM   328  H H    . PHE A 1 24  ? -0.650  -1.950  11.607 1.00 40.51  ?  47  PHE A H    1 
ATOM   329  H HA   . PHE A 1 24  ? -2.183  -0.102  12.528 1.00 53.98  ?  47  PHE A HA   1 
ATOM   330  H HB2  . PHE A 1 24  ? 0.539   -0.551  13.108 1.00 45.74  ?  47  PHE A HB2  1 
ATOM   331  H HB3  . PHE A 1 24  ? -0.345  0.485   13.926 1.00 45.74  ?  47  PHE A HB3  1 
ATOM   332  H HD1  . PHE A 1 24  ? -2.751  -0.985  14.295 1.00 50.26  ?  47  PHE A HD1  1 
ATOM   333  H HD2  . PHE A 1 24  ? 1.023   -2.219  14.618 1.00 43.01  ?  47  PHE A HD2  1 
ATOM   334  H HE1  . PHE A 1 24  ? -3.428  -2.684  15.667 1.00 40.23  ?  47  PHE A HE1  1 
ATOM   335  H HE2  . PHE A 1 24  ? 0.346   -3.899  16.019 1.00 35.03  ?  47  PHE A HE2  1 
ATOM   336  H HZ   . PHE A 1 24  ? -1.896  -4.149  16.525 1.00 32.36  ?  47  PHE A HZ   1 
ATOM   337  N N    . GLY A 1 25  ? 0.239   1.192   10.842 1.00 42.29  ?  48  GLY A N    1 
ATOM   338  C CA   . GLY A 1 25  ? 0.619   2.415   10.148 1.00 45.14  ?  48  GLY A CA   1 
ATOM   339  C C    . GLY A 1 25  ? -0.440  2.878   9.167  1.00 46.88  ?  48  GLY A C    1 
ATOM   340  O O    . GLY A 1 25  ? -0.808  4.052   9.138  1.00 48.42  ?  48  GLY A O    1 
ATOM   341  H H    . GLY A 1 25  ? 0.820   0.559   10.805 1.00 50.75  ?  48  GLY A H    1 
ATOM   342  H HA2  . GLY A 1 25  ? 0.762   3.121   10.797 1.00 54.17  ?  48  GLY A HA2  1 
ATOM   343  H HA3  . GLY A 1 25  ? 1.442   2.263   9.659  1.00 54.17  ?  48  GLY A HA3  1 
ATOM   344  N N    . ARG A 1 26  ? -0.964  1.955   8.373  1.00 45.97  ?  49  ARG A N    1 
ATOM   345  C CA   . ARG A 1 26  ? -1.959  2.320   7.378  1.00 46.66  ?  49  ARG A CA   1 
ATOM   346  C C    . ARG A 1 26  ? -3.244  2.791   8.028  1.00 50.64  ?  49  ARG A C    1 
ATOM   347  O O    . ARG A 1 26  ? -3.855  3.754   7.558  1.00 59.32  ?  49  ARG A O    1 
ATOM   348  C CB   . ARG A 1 26  ? -2.256  1.142   6.479  1.00 49.56  ?  49  ARG A CB   1 
ATOM   349  C CG   . ARG A 1 26  ? -1.262  0.986   5.358  1.00 64.74  ?  49  ARG A CG   1 
ATOM   350  C CD   . ARG A 1 26  ? -1.788  0.005   4.327  1.00 72.30  ?  49  ARG A CD   1 
ATOM   351  N NE   . ARG A 1 26  ? -1.990  -1.318  4.906  1.00 72.15  ?  49  ARG A NE   1 
ATOM   352  C CZ   . ARG A 1 26  ? -1.144  -2.338  4.792  1.00 74.54  ?  49  ARG A CZ   1 
ATOM   353  N NH1  . ARG A 1 26  ? -0.011  -2.235  4.108  1.00 77.64  ?  49  ARG A NH1  1 
ATOM   354  N NH2  . ARG A 1 26  ? -1.441  -3.494  5.385  1.00 61.27  ?  49  ARG A NH2  1 
ATOM   355  H H    . ARG A 1 26  ? -0.764  1.119   8.389  1.00 55.16  ?  49  ARG A H    1 
ATOM   356  H HA   . ARG A 1 26  ? -1.597  3.042   6.841  1.00 55.99  ?  49  ARG A HA   1 
ATOM   357  H HB2  . ARG A 1 26  ? -2.239  0.330   7.009  1.00 59.48  ?  49  ARG A HB2  1 
ATOM   358  H HB3  . ARG A 1 26  ? -3.135  1.262   6.085  1.00 59.48  ?  49  ARG A HB3  1 
ATOM   359  H HG2  . ARG A 1 26  ? -1.119  1.843   4.927  1.00 77.68  ?  49  ARG A HG2  1 
ATOM   360  H HG3  . ARG A 1 26  ? -0.424  0.648   5.710  1.00 77.68  ?  49  ARG A HG3  1 
ATOM   361  H HD2  . ARG A 1 26  ? -2.638  0.322   3.986  1.00 86.75  ?  49  ARG A HD2  1 
ATOM   362  H HD3  . ARG A 1 26  ? -1.148  -0.073  3.602  1.00 86.75  ?  49  ARG A HD3  1 
ATOM   363  H HE   . ARG A 1 26  ? -2.711  -1.449  5.356  1.00 86.58  ?  49  ARG A HE   1 
ATOM   364  H HH11 . ARG A 1 26  ? 0.193   -1.494  3.723  1.00 93.17  ?  49  ARG A HH11 1 
ATOM   365  H HH12 . ARG A 1 26  ? 0.518   -2.911  4.050  1.00 93.17  ?  49  ARG A HH12 1 
ATOM   366  H HH21 . ARG A 1 26  ? -2.170  -3.572  5.833  1.00 73.52  ?  49  ARG A HH21 1 
ATOM   367  H HH22 . ARG A 1 26  ? -0.902  -4.161  5.319  1.00 73.52  ?  49  ARG A HH22 1 
ATOM   368  N N    . GLU A 1 27  ? -3.665  2.138   9.114  1.00 52.33  ?  50  GLU A N    1 
ATOM   369  C CA   . GLU A 1 27  ? -4.983  2.374   9.695  1.00 59.29  ?  50  GLU A CA   1 
ATOM   370  C C    . GLU A 1 27  ? -5.005  3.543   10.682 1.00 57.23  ?  50  GLU A C    1 
ATOM   371  O O    . GLU A 1 27  ? -6.076  4.124   10.907 1.00 55.86  ?  50  GLU A O    1 
ATOM   372  C CB   . GLU A 1 27  ? -5.498  1.098   10.383 1.00 46.32  ?  50  GLU A CB   1 
ATOM   373  H H    . GLU A 1 27  ? -3.200  1.548   9.534  1.00 62.80  ?  50  GLU A H    1 
ATOM   374  H HA   . GLU A 1 27  ? -5.604  2.589   8.982  1.00 71.15  ?  50  GLU A HA   1 
ATOM   375  N N    . PHE A 1 28  ? -3.862  3.908   11.263 1.00 56.28  ?  51  PHE A N    1 
ATOM   376  C CA   . PHE A 1 28  ? -3.756  5.084   12.125 1.00 64.85  ?  51  PHE A CA   1 
ATOM   377  C C    . PHE A 1 28  ? -3.092  6.263   11.416 1.00 68.29  ?  51  PHE A C    1 
ATOM   378  O O    . PHE A 1 28  ? -2.653  7.208   12.085 1.00 75.35  ?  51  PHE A O    1 
ATOM   379  C CB   . PHE A 1 28  ? -2.962  4.767   13.403 1.00 67.57  ?  51  PHE A CB   1 
ATOM   380  C CG   . PHE A 1 28  ? -3.396  3.520   14.106 1.00 61.98  ?  51  PHE A CG   1 
ATOM   381  C CD1  . PHE A 1 28  ? -4.720  3.120   14.098 1.00 64.37  ?  51  PHE A CD1  1 
ATOM   382  C CD2  . PHE A 1 28  ? -2.461  2.732   14.763 1.00 64.55  ?  51  PHE A CD2  1 
ATOM   383  C CE1  . PHE A 1 28  ? -5.114  1.957   14.737 1.00 59.50  ?  51  PHE A CE1  1 
ATOM   384  C CE2  . PHE A 1 28  ? -2.846  1.574   15.403 1.00 61.50  ?  51  PHE A CE2  1 
ATOM   385  C CZ   . PHE A 1 28  ? -4.176  1.187   15.382 1.00 54.07  ?  51  PHE A CZ   1 
ATOM   386  H H    . PHE A 1 28  ? -3.121  3.481   11.172 1.00 67.53  ?  51  PHE A H    1 
ATOM   387  H HA   . PHE A 1 28  ? -4.655  5.335   12.387 1.00 77.82  ?  51  PHE A HA   1 
ATOM   388  H HB2  . PHE A 1 28  ? -2.027  4.661   13.169 1.00 81.08  ?  51  PHE A HB2  1 
ATOM   389  H HB3  . PHE A 1 28  ? -3.067  5.505   14.024 1.00 81.08  ?  51  PHE A HB3  1 
ATOM   390  H HD1  . PHE A 1 28  ? -5.354  3.640   13.658 1.00 77.25  ?  51  PHE A HD1  1 
ATOM   391  H HD2  . PHE A 1 28  ? -1.567  2.988   14.771 1.00 77.47  ?  51  PHE A HD2  1 
ATOM   392  H HE1  . PHE A 1 28  ? -6.007  1.697   14.730 1.00 71.40  ?  51  PHE A HE1  1 
ATOM   393  H HE2  . PHE A 1 28  ? -2.216  1.055   15.848 1.00 73.80  ?  51  PHE A HE2  1 
ATOM   394  H HZ   . PHE A 1 28  ? -4.435  0.402   15.807 1.00 64.88  ?  51  PHE A HZ   1 
ATOM   395  N N    . GLY A 1 29  ? -2.974  6.219   10.088 1.00 62.22  ?  52  GLY A N    1 
ATOM   396  C CA   . GLY A 1 29  ? -2.310  7.302   9.384  1.00 70.46  ?  52  GLY A CA   1 
ATOM   397  C C    . GLY A 1 29  ? -0.888  7.550   9.826  1.00 77.17  ?  52  GLY A C    1 
ATOM   398  O O    . GLY A 1 29  ? -0.353  8.631   9.563  1.00 88.22  ?  52  GLY A O    1 
ATOM   399  H H    . GLY A 1 29  ? -3.265  5.584   9.586  1.00 74.66  ?  52  GLY A H    1 
ATOM   400  H HA2  . GLY A 1 29  ? -2.295  7.097   8.436  1.00 84.56  ?  52  GLY A HA2  1 
ATOM   401  H HA3  . GLY A 1 29  ? -2.812  8.120   9.522  1.00 84.56  ?  52  GLY A HA3  1 
ATOM   402  N N    . GLY A 1 30  ? -0.257  6.573   10.487 1.00 69.84  ?  53  GLY A N    1 
ATOM   403  C CA   . GLY A 1 30  ? 1.077   6.734   11.045 1.00 71.65  ?  53  GLY A CA   1 
ATOM   404  C C    . GLY A 1 30  ? 2.136   5.892   10.348 1.00 72.68  ?  53  GLY A C    1 
ATOM   405  O O    . GLY A 1 30  ? 2.936   5.226   11.013 1.00 77.57  ?  53  GLY A O    1 
ATOM   406  H H    . GLY A 1 30  ? -0.592  5.794   10.626 1.00 83.81  ?  53  GLY A H    1 
ATOM   407  H HA2  . GLY A 1 30  ? 1.339   7.665   10.974 1.00 85.98  ?  53  GLY A HA2  1 
ATOM   408  H HA3  . GLY A 1 30  ? 1.061   6.481   11.981 1.00 85.98  ?  53  GLY A HA3  1 
ATOM   409  N N    . VAL A 1 31  ? 2.165   5.938   9.009  1.00 68.69  ?  54  VAL A N    1 
ATOM   410  C CA   . VAL A 1 31  ? 3.013   5.060   8.197  1.00 60.18  ?  54  VAL A CA   1 
ATOM   411  C C    . VAL A 1 31  ? 4.503   5.358   8.343  1.00 63.47  ?  54  VAL A C    1 
ATOM   412  O O    . VAL A 1 31  ? 5.342   4.562   7.899  1.00 64.94  ?  54  VAL A O    1 
ATOM   413  C CB   . VAL A 1 31  ? 2.583   5.186   6.723  1.00 65.14  ?  54  VAL A CB   1 
ATOM   414  C CG1  . VAL A 1 31  ? 3.594   4.542   5.785  1.00 64.49  ?  54  VAL A CG1  1 
ATOM   415  C CG2  . VAL A 1 31  ? 1.194   4.589   6.514  1.00 55.93  ?  54  VAL A CG2  1 
ATOM   416  H H    . VAL A 1 31  ? 1.692   6.480   8.539  1.00 82.42  ?  54  VAL A H    1 
ATOM   417  H HA   . VAL A 1 31  ? 2.890   4.144   8.490  1.00 72.22  ?  54  VAL A HA   1 
ATOM   418  H HB   . VAL A 1 31  ? 2.546   6.130   6.501  1.00 78.17  ?  54  VAL A HB   1 
ATOM   419  H HG11 . VAL A 1 31  ? 3.265   4.606   4.875  1.00 77.39  ?  54  VAL A HG11 1 
ATOM   420  H HG12 . VAL A 1 31  ? 4.441   5.009   5.865  1.00 77.39  ?  54  VAL A HG12 1 
ATOM   421  H HG13 . VAL A 1 31  ? 3.705   3.611   6.032  1.00 77.39  ?  54  VAL A HG13 1 
ATOM   422  H HG21 . VAL A 1 31  ? 0.951   4.674   5.578  1.00 67.12  ?  54  VAL A HG21 1 
ATOM   423  H HG22 . VAL A 1 31  ? 1.210   3.653   6.768  1.00 67.12  ?  54  VAL A HG22 1 
ATOM   424  H HG23 . VAL A 1 31  ? 0.557   5.071   7.065  1.00 67.12  ?  54  VAL A HG23 1 
ATOM   425  N N    . ALA A 1 32  ? 4.865   6.503   8.915  1.00 74.68  ?  55  ALA A N    1 
ATOM   426  C CA   . ALA A 1 32  ? 6.255   6.733   9.296  1.00 72.94  ?  55  ALA A CA   1 
ATOM   427  C C    . ALA A 1 32  ? 6.542   6.147   10.677 1.00 69.11  ?  55  ALA A C    1 
ATOM   428  O O    . ALA A 1 32  ? 7.568   5.477   10.867 1.00 70.05  ?  55  ALA A O    1 
ATOM   429  C CB   . ALA A 1 32  ? 6.565   8.234   9.274  1.00 80.14  ?  55  ALA A CB   1 
ATOM   430  H H    . ALA A 1 32  ? 4.333   7.155   9.091  1.00 89.61  ?  55  ALA A H    1 
ATOM   431  H HA   . ALA A 1 32  ? 6.836   6.300   8.652  1.00 87.53  ?  55  ALA A HA   1 
ATOM   432  H HB1  . ALA A 1 32  ? 7.490   8.369   9.533  1.00 96.17  ?  55  ALA A HB1  1 
ATOM   433  H HB2  . ALA A 1 32  ? 6.420   8.573   8.377  1.00 96.17  ?  55  ALA A HB2  1 
ATOM   434  H HB3  . ALA A 1 32  ? 5.977   8.687   9.898  1.00 96.17  ?  55  ALA A HB3  1 
ATOM   435  N N    . THR A 1 33  ? 5.635   6.395   11.647 1.00 70.40  ?  56  THR A N    1 
ATOM   436  C CA   . THR A 1 33  ? 5.771   5.924   13.029 1.00 69.60  ?  56  THR A CA   1 
ATOM   437  C C    . THR A 1 33  ? 5.732   4.401   13.146 1.00 67.05  ?  56  THR A C    1 
ATOM   438  O O    . THR A 1 33  ? 6.241   3.858   14.134 1.00 63.17  ?  56  THR A O    1 
ATOM   439  C CB   . THR A 1 33  ? 4.656   6.521   13.903 1.00 55.77  ?  56  THR A CB   1 
ATOM   440  H H    . THR A 1 33  ? 4.914   6.847   11.521 1.00 84.48  ?  56  THR A H    1 
ATOM   441  H HA   . THR A 1 33  ? 6.630   6.229   13.361 1.00 83.52  ?  56  THR A HA   1 
ATOM   442  N N    . TYR A 1 34  ? 5.145   3.707   12.164 1.00 63.06  ?  57  TYR A N    1 
ATOM   443  C CA   . TYR A 1 34  ? 4.885   2.276   12.246 1.00 59.68  ?  57  TYR A CA   1 
ATOM   444  C C    . TYR A 1 34  ? 5.592   1.447   11.173 1.00 57.82  ?  57  TYR A C    1 
ATOM   445  O O    . TYR A 1 34  ? 5.726   0.227   11.357 1.00 46.99  ?  57  TYR A O    1 
ATOM   446  C CB   . TYR A 1 34  ? 3.361   2.010   12.165 1.00 51.10  ?  57  TYR A CB   1 
ATOM   447  C CG   . TYR A 1 34  ? 2.600   2.199   13.486 1.00 52.53  ?  57  TYR A CG   1 
ATOM   448  C CD1  . TYR A 1 34  ? 2.080   3.442   13.867 1.00 54.44  ?  57  TYR A CD1  1 
ATOM   449  C CD2  . TYR A 1 34  ? 2.407   1.119   14.355 1.00 52.58  ?  57  TYR A CD2  1 
ATOM   450  C CE1  . TYR A 1 34  ? 1.378   3.594   15.091 1.00 62.98  ?  57  TYR A CE1  1 
ATOM   451  C CE2  . TYR A 1 34  ? 1.720   1.260   15.565 1.00 52.24  ?  57  TYR A CE2  1 
ATOM   452  C CZ   . TYR A 1 34  ? 1.210   2.490   15.926 1.00 59.67  ?  57  TYR A CZ   1 
ATOM   453  O OH   . TYR A 1 34  ? 0.547   2.594   17.127 1.00 63.30  ?  57  TYR A OH   1 
ATOM   454  H H    . TYR A 1 34  ? 4.884   4.056   11.423 1.00 75.67  ?  57  TYR A H    1 
ATOM   455  H HA   . TYR A 1 34  ? 5.199   1.951   13.104 1.00 71.62  ?  57  TYR A HA   1 
ATOM   456  H HB2  . TYR A 1 34  ? 2.976   2.622   11.518 1.00 61.32  ?  57  TYR A HB2  1 
ATOM   457  H HB3  . TYR A 1 34  ? 3.223   1.094   11.879 1.00 61.32  ?  57  TYR A HB3  1 
ATOM   458  H HD1  . TYR A 1 34  ? 2.197   4.178   13.310 1.00 65.33  ?  57  TYR A HD1  1 
ATOM   459  H HD2  . TYR A 1 34  ? 2.745   0.285   14.121 1.00 63.10  ?  57  TYR A HD2  1 
ATOM   460  H HE1  . TYR A 1 34  ? 1.034   4.423   15.334 1.00 75.58  ?  57  TYR A HE1  1 
ATOM   461  H HE2  . TYR A 1 34  ? 1.608   0.526   16.126 1.00 62.69  ?  57  TYR A HE2  1 
ATOM   462  H HH   . TYR A 1 34  ? 0.497   1.841   17.494 1.00 75.96  ?  57  TYR A HH   1 
ATOM   463  N N    . SER A 1 35  ? 6.074   2.067   10.075 1.00 61.18  ?  58  SER A N    1 
ATOM   464  C CA   . SER A 1 35  ? 6.469   1.291   8.906  1.00 56.99  ?  58  SER A CA   1 
ATOM   465  C C    . SER A 1 35  ? 7.742   1.743   8.192  1.00 59.37  ?  58  SER A C    1 
ATOM   466  O O    . SER A 1 35  ? 8.158   1.062   7.247  1.00 58.01  ?  58  SER A O    1 
ATOM   467  C CB   . SER A 1 35  ? 5.313   1.292   7.899  1.00 64.08  ?  58  SER A CB   1 
ATOM   468  O OG   . SER A 1 35  ? 4.510   0.137   8.087  1.00 65.01  ?  58  SER A OG   1 
ATOM   469  H H    . SER A 1 35  ? 6.176   2.917   9.995  1.00 73.42  ?  58  SER A H    1 
ATOM   470  H HA   . SER A 1 35  ? 6.652   0.387   9.207  1.00 68.39  ?  58  SER A HA   1 
ATOM   471  H HB2  . SER A 1 35  ? 4.771   2.085   8.035  1.00 76.90  ?  58  SER A HB2  1 
ATOM   472  H HB3  . SER A 1 35  ? 5.674   1.287   6.998  1.00 76.90  ?  58  SER A HB3  1 
ATOM   473  H HG   . SER A 1 35  ? 4.011   0.022   7.421  1.00 78.01  ?  58  SER A HG   1 
ATOM   474  N N    . GLN A 1 36  ? 8.382   2.841   8.600  1.00 53.89  ?  59  GLN A N    1 
ATOM   475  C CA   . GLN A 1 36  ? 9.660   3.232   8.025  1.00 56.39  ?  59  GLN A CA   1 
ATOM   476  C C    . GLN A 1 36  ? 10.830  3.007   8.976  1.00 63.15  ?  59  GLN A C    1 
ATOM   477  O O    . GLN A 1 36  ? 11.962  2.841   8.515  1.00 55.11  ?  59  GLN A O    1 
ATOM   478  C CB   . GLN A 1 36  ? 9.623   4.711   7.602  1.00 58.47  ?  59  GLN A CB   1 
ATOM   479  H H    . GLN A 1 36  ? 8.092   3.373   9.211  1.00 64.67  ?  59  GLN A H    1 
ATOM   480  H HA   . GLN A 1 36  ? 9.826   2.712   7.223  1.00 67.67  ?  59  GLN A HA   1 
ATOM   481  N N    . HIS A 1 37  ? 10.576  2.978   10.279 1.00 59.48  ?  60  HIS A N    1 
ATOM   482  C CA   . HIS A 1 37  ? 11.592  2.819   11.306 1.00 45.52  ?  60  HIS A CA   1 
ATOM   483  C C    . HIS A 1 37  ? 11.310  1.588   12.153 1.00 45.13  ?  60  HIS A C    1 
ATOM   484  O O    . HIS A 1 37  ? 11.456  1.598   13.382 1.00 30.03  ?  60  HIS A O    1 
ATOM   485  C CB   . HIS A 1 37  ? 11.654  4.056   12.188 1.00 56.26  ?  60  HIS A CB   1 
ATOM   486  C CG   . HIS A 1 37  ? 11.881  5.327   11.430 1.00 77.41  ?  60  HIS A CG   1 
ATOM   487  N ND1  . HIS A 1 37  ? 10.881  6.253   11.213 1.00 79.01  ?  60  HIS A ND1  1 
ATOM   488  C CD2  . HIS A 1 37  ? 12.996  5.836   10.856 1.00 81.62  ?  60  HIS A CD2  1 
ATOM   489  C CE1  . HIS A 1 37  ? 11.371  7.274   10.530 1.00 99.00  ?  60  HIS A CE1  1 
ATOM   490  N NE2  . HIS A 1 37  ? 12.653  7.046   10.303 1.00 98.48  ?  60  HIS A NE2  1 
ATOM   491  H H    . HIS A 1 37  ? 9.784   3.051   10.606 1.00 71.38  ?  60  HIS A H    1 
ATOM   492  H HA   . HIS A 1 37  ? 12.454  2.702   10.876 1.00 54.62  ?  60  HIS A HA   1 
ATOM   493  H HB2  . HIS A 1 37  ? 10.813  4.141   12.664 1.00 67.51  ?  60  HIS A HB2  1 
ATOM   494  H HB3  . HIS A 1 37  ? 12.384  3.953   12.818 1.00 67.51  ?  60  HIS A HB3  1 
ATOM   495  H HD2  . HIS A 1 37  ? 13.838  5.440   10.840 1.00 97.94  ?  60  HIS A HD2  1 
ATOM   496  H HE1  . HIS A 1 37  ? 10.895  8.024   10.257 1.00 118.80 ?  60  HIS A HE1  1 
ATOM   497  H HE2  . HIS A 1 37  ? 13.185  7.570   9.877  1.00 118.17 ?  60  HIS A HE2  1 
ATOM   498  N N    . GLN A 1 38  ? 10.880  0.513   11.498 1.00 42.83  ?  61  GLN A N    1 
ATOM   499  C CA   . GLN A 1 38  ? 10.544  -0.697  12.221 1.00 31.49  ?  61  GLN A CA   1 
ATOM   500  C C    . GLN A 1 38  ? 11.789  -1.198  12.957 1.00 28.49  ?  61  GLN A C    1 
ATOM   501  O O    . GLN A 1 38  ? 12.907  -1.060  12.454 1.00 30.48  ?  61  GLN A O    1 
ATOM   502  C CB   . GLN A 1 38  ? 10.023  -1.748  11.246 1.00 37.24  ?  61  GLN A CB   1 
ATOM   503  C CG   . GLN A 1 38  ? 8.613   -1.485  10.701 1.00 30.12  ?  61  GLN A CG   1 
ATOM   504  C CD   . GLN A 1 38  ? 8.020   -2.726  10.035 1.00 31.47  ?  61  GLN A CD   1 
ATOM   505  O OE1  . GLN A 1 38  ? 8.639   -3.800  10.036 1.00 36.06  ?  61  GLN A OE1  1 
ATOM   506  N NE2  . GLN A 1 38  ? 6.812   -2.612  9.516  1.00 36.80  ?  61  GLN A NE2  1 
ATOM   507  H H    . GLN A 1 38  ? 10.777  0.463   10.646 1.00 51.39  ?  61  GLN A H    1 
ATOM   508  H HA   . GLN A 1 38  ? 9.850   -0.533  12.878 1.00 37.79  ?  61  GLN A HA   1 
ATOM   509  H HB2  . GLN A 1 38  ? 10.626  -1.787  10.487 1.00 44.68  ?  61  GLN A HB2  1 
ATOM   510  H HB3  . GLN A 1 38  ? 10.005  -2.605  11.699 1.00 44.68  ?  61  GLN A HB3  1 
ATOM   511  H HG2  . GLN A 1 38  ? 8.030   -1.225  11.432 1.00 36.15  ?  61  GLN A HG2  1 
ATOM   512  H HG3  . GLN A 1 38  ? 8.652   -0.776  10.040 1.00 36.15  ?  61  GLN A HG3  1 
ATOM   513  H HE21 . GLN A 1 38  ? 6.394   -1.862  9.561  1.00 44.17  ?  61  GLN A HE21 1 
ATOM   514  H HE22 . GLN A 1 38  ? 6.443   -3.287  9.132  1.00 44.17  ?  61  GLN A HE22 1 
ATOM   515  N N    . PRO A 1 39  ? 11.640  -1.791  14.137 1.00 28.99  ?  62  PRO A N    1 
ATOM   516  C CA   . PRO A 1 39  ? 12.798  -2.396  14.789 1.00 26.22  ?  62  PRO A CA   1 
ATOM   517  C C    . PRO A 1 39  ? 13.319  -3.543  13.951 1.00 27.06  ?  62  PRO A C    1 
ATOM   518  O O    . PRO A 1 39  ? 12.626  -4.078  13.081 1.00 24.65  ?  62  PRO A O    1 
ATOM   519  C CB   . PRO A 1 39  ? 12.260  -2.899  16.139 1.00 29.63  ?  62  PRO A CB   1 
ATOM   520  C CG   . PRO A 1 39  ? 10.811  -2.614  16.141 1.00 36.64  ?  62  PRO A CG   1 
ATOM   521  C CD   . PRO A 1 39  ? 10.397  -2.309  14.719 1.00 37.48  ?  62  PRO A CD   1 
ATOM   522  H HA   . PRO A 1 39  ? 13.492  -1.739  14.954 1.00 31.47  ?  62  PRO A HA   1 
ATOM   523  H HB2  . PRO A 1 39  ? 12.422  -3.853  16.218 1.00 35.55  ?  62  PRO A HB2  1 
ATOM   524  H HB3  . PRO A 1 39  ? 12.703  -2.427  16.861 1.00 35.55  ?  62  PRO A HB3  1 
ATOM   525  H HG2  . PRO A 1 39  ? 10.333  -3.392  16.471 1.00 43.97  ?  62  PRO A HG2  1 
ATOM   526  H HG3  . PRO A 1 39  ? 10.637  -1.851  16.714 1.00 43.97  ?  62  PRO A HG3  1 
ATOM   527  H HD2  . PRO A 1 39  ? 10.106  -3.112  14.260 1.00 44.98  ?  62  PRO A HD2  1 
ATOM   528  H HD3  . PRO A 1 39  ? 9.695   -1.640  14.695 1.00 44.98  ?  62  PRO A HD3  1 
ATOM   529  N N    . ASP A 1 40  ? 14.573  -3.907  14.215 1.00 28.93  ?  63  ASP A N    1 
ATOM   530  C CA   . ASP A 1 40  ? 15.182  -5.045  13.541 1.00 28.66  ?  63  ASP A CA   1 
ATOM   531  C C    . ASP A 1 40  ? 14.606  -6.356  14.054 1.00 21.36  ?  63  ASP A C    1 
ATOM   532  O O    . ASP A 1 40  ? 13.798  -6.406  14.986 1.00 29.79  ?  63  ASP A O    1 
ATOM   533  C CB   . ASP A 1 40  ? 16.714  -5.013  13.677 1.00 36.22  ?  63  ASP A CB   1 
ATOM   534  C CG   . ASP A 1 40  ? 17.218  -5.312  15.086 1.00 37.69  ?  63  ASP A CG   1 
ATOM   535  O OD1  . ASP A 1 40  ? 16.724  -6.228  15.759 1.00 36.92  ?  63  ASP A OD1  1 
ATOM   536  O OD2  . ASP A 1 40  ? 18.215  -4.675  15.487 1.00 51.09  -1 63  ASP A OD2  1 
ATOM   537  H H    . ASP A 1 40  ? 15.088  -3.512  14.780 1.00 34.72  ?  63  ASP A H    1 
ATOM   538  H HA   . ASP A 1 40  ? 14.978  -4.992  12.594 1.00 34.40  ?  63  ASP A HA   1 
ATOM   539  H HB2  . ASP A 1 40  ? 17.093  -5.679  13.081 1.00 43.47  ?  63  ASP A HB2  1 
ATOM   540  H HB3  . ASP A 1 40  ? 17.030  -4.130  13.432 1.00 43.47  ?  63  ASP A HB3  1 
ATOM   541  N N    . SER A 1 41  ? 15.026  -7.437  13.421 1.00 19.69  ?  64  SER A N    1 
ATOM   542  C CA   . SER A 1 41  ? 14.347  -8.709  13.580 1.00 23.05  ?  64  SER A CA   1 
ATOM   543  C C    . SER A 1 41  ? 14.586  -9.341  14.955 1.00 28.18  ?  64  SER A C    1 
ATOM   544  O O    . SER A 1 41  ? 13.709  -10.052 15.468 1.00 26.96  ?  64  SER A O    1 
ATOM   545  C CB   . SER A 1 41  ? 14.790  -9.634  12.455 1.00 22.34  ?  64  SER A CB   1 
ATOM   546  O OG   . SER A 1 41  ? 14.056  -9.308  11.291 1.00 37.59  ?  64  SER A OG   1 
ATOM   547  H H    . SER A 1 41  ? 15.704  -7.462  12.892 1.00 23.62  ?  64  SER A H    1 
ATOM   548  H HA   . SER A 1 41  ? 13.389  -8.575  13.514 1.00 27.66  ?  64  SER A HA   1 
ATOM   549  H HB2  . SER A 1 41  ? 15.738  -9.510  12.287 1.00 26.80  ?  64  SER A HB2  1 
ATOM   550  H HB3  . SER A 1 41  ? 14.614  -10.555 12.704 1.00 26.80  ?  64  SER A HB3  1 
ATOM   551  H HG   . SER A 1 41  ? 14.543  -8.885  10.753 1.00 45.10  ?  64  SER A HG   1 
ATOM   552  N N    . ASP A 1 42  ? 15.749  -9.114  15.553 1.00 19.76  ?  65  ASP A N    1 
ATOM   553  C CA   . ASP A 1 42  ? 16.010  -9.612  16.901 1.00 27.16  ?  65  ASP A CA   1 
ATOM   554  C C    . ASP A 1 42  ? 15.104  -8.936  17.897 1.00 23.58  ?  65  ASP A C    1 
ATOM   555  O O    . ASP A 1 42  ? 14.647  -9.562  18.858 1.00 22.12  ?  65  ASP A O    1 
ATOM   556  C CB   . ASP A 1 42  ? 17.460  -9.312  17.341 1.00 27.76  ?  65  ASP A CB   1 
ATOM   557  C CG   . ASP A 1 42  ? 18.505  -10.275 16.748 1.00 36.03  ?  65  ASP A CG   1 
ATOM   558  O OD1  . ASP A 1 42  ? 18.160  -11.251 16.035 1.00 28.28  ?  65  ASP A OD1  1 
ATOM   559  O OD2  . ASP A 1 42  ? 19.706  -10.047 17.030 1.00 35.74  -1 65  ASP A OD2  1 
ATOM   560  H H    . ASP A 1 42  ? 16.403  -8.678  15.203 1.00 23.71  ?  65  ASP A H    1 
ATOM   561  H HA   . ASP A 1 42  ? 15.869  -10.572 16.885 1.00 32.59  ?  65  ASP A HA   1 
ATOM   562  H HB2  . ASP A 1 42  ? 17.692  -8.414  17.057 1.00 33.32  ?  65  ASP A HB2  1 
ATOM   563  H HB3  . ASP A 1 42  ? 17.512  -9.378  18.307 1.00 33.32  ?  65  ASP A HB3  1 
ATOM   564  N N    . TYR A 1 43  ? 14.911  -7.628  17.725 1.00 19.83  ?  66  TYR A N    1 
ATOM   565  C CA   . TYR A 1 43  ? 14.098  -6.884  18.665 1.00 19.06  ?  66  TYR A CA   1 
ATOM   566  C C    . TYR A 1 43  ? 12.669  -7.425  18.614 1.00 23.23  ?  66  TYR A C    1 
ATOM   567  O O    . TYR A 1 43  ? 12.160  -7.935  19.619 1.00 21.98  ?  66  TYR A O    1 
ATOM   568  C CB   . TYR A 1 43  ? 14.204  -5.386  18.363 1.00 18.83  ?  66  TYR A CB   1 
ATOM   569  C CG   . TYR A 1 43  ? 13.418  -4.486  19.287 1.00 33.82  ?  66  TYR A CG   1 
ATOM   570  C CD1  . TYR A 1 43  ? 12.032  -4.344  19.116 1.00 24.31  ?  66  TYR A CD1  1 
ATOM   571  C CD2  . TYR A 1 43  ? 14.034  -3.774  20.329 1.00 20.28  ?  66  TYR A CD2  1 
ATOM   572  C CE1  . TYR A 1 43  ? 11.278  -3.535  19.942 1.00 23.05  ?  66  TYR A CE1  1 
ATOM   573  C CE2  . TYR A 1 43  ? 13.263  -2.948  21.180 1.00 24.30  ?  66  TYR A CE2  1 
ATOM   574  C CZ   . TYR A 1 43  ? 11.858  -2.833  20.960 1.00 27.54  ?  66  TYR A CZ   1 
ATOM   575  O OH   . TYR A 1 43  ? 10.977  -2.047  21.723 1.00 31.17  ?  66  TYR A OH   1 
ATOM   576  H H    . TYR A 1 43  ? 15.236  -7.162  17.080 1.00 23.79  ?  66  TYR A H    1 
ATOM   577  H HA   . TYR A 1 43  ? 14.415  -6.984  19.576 1.00 22.87  ?  66  TYR A HA   1 
ATOM   578  H HB2  . TYR A 1 43  ? 15.136  -5.125  18.427 1.00 22.60  ?  66  TYR A HB2  1 
ATOM   579  H HB3  . TYR A 1 43  ? 13.878  -5.231  17.462 1.00 22.60  ?  66  TYR A HB3  1 
ATOM   580  H HD1  . TYR A 1 43  ? 11.611  -4.807  18.428 1.00 29.17  ?  66  TYR A HD1  1 
ATOM   581  H HD2  . TYR A 1 43  ? 14.952  -3.846  20.461 1.00 24.34  ?  66  TYR A HD2  1 
ATOM   582  H HE1  . TYR A 1 43  ? 10.361  -3.468  19.804 1.00 27.66  ?  66  TYR A HE1  1 
ATOM   583  H HE2  . TYR A 1 43  ? 13.668  -2.484  21.877 1.00 29.15  ?  66  TYR A HE2  1 
ATOM   584  H HH   . TYR A 1 43  ? 11.402  -1.631  22.315 1.00 37.40  ?  66  TYR A HH   1 
ATOM   585  N N    . LEU A 1 44  ? 12.082  -7.494  17.410 1.00 20.93  ?  67  LEU A N    1 
ATOM   586  C CA   . LEU A 1 44  ? 10.752  -8.086  17.250 1.00 20.59  ?  67  LEU A CA   1 
ATOM   587  C C    . LEU A 1 44  ? 10.706  -9.504  17.799 1.00 23.36  ?  67  LEU A C    1 
ATOM   588  O O    . LEU A 1 44  ? 9.779   -9.863  18.532 1.00 16.59  ?  67  LEU A O    1 
ATOM   589  C CB   . LEU A 1 44  ? 10.310  -8.084  15.780 1.00 23.89  ?  67  LEU A CB   1 
ATOM   590  C CG   . LEU A 1 44  ? 10.016  -6.706  15.163 1.00 20.38  ?  67  LEU A CG   1 
ATOM   591  C CD1  . LEU A 1 44  ? 9.372   -6.750  13.789 1.00 23.56  ?  67  LEU A CD1  1 
ATOM   592  C CD2  . LEU A 1 44  ? 9.129   -5.943  16.131 1.00 24.99  ?  67  LEU A CD2  1 
ATOM   593  H H    . LEU A 1 44  ? 12.431  -7.208  16.678 1.00 25.11  ?  67  LEU A H    1 
ATOM   594  H HA   . LEU A 1 44  ? 10.129  -7.535  17.748 1.00 24.71  ?  67  LEU A HA   1 
ATOM   595  H HB2  . LEU A 1 44  ? 11.016  -8.489  15.252 1.00 28.66  ?  67  LEU A HB2  1 
ATOM   596  H HB3  . LEU A 1 44  ? 9.498   -8.609  15.708 1.00 28.66  ?  67  LEU A HB3  1 
ATOM   597  H HG   . LEU A 1 44  ? 10.864  -6.258  15.020 1.00 24.46  ?  67  LEU A HG   1 
ATOM   598  H HD11 . LEU A 1 44  ? 9.342   -5.852  13.425 1.00 28.28  ?  67  LEU A HD11 1 
ATOM   599  H HD12 . LEU A 1 44  ? 9.898   -7.324  13.212 1.00 28.28  ?  67  LEU A HD12 1 
ATOM   600  H HD13 . LEU A 1 44  ? 8.472   -7.102  13.874 1.00 28.28  ?  67  LEU A HD13 1 
ATOM   601  H HD21 . LEU A 1 44  ? 8.690   -5.221  15.654 1.00 29.99  ?  67  LEU A HD21 1 
ATOM   602  H HD22 . LEU A 1 44  ? 8.466   -6.549  16.497 1.00 29.99  ?  67  LEU A HD22 1 
ATOM   603  H HD23 . LEU A 1 44  ? 9.678   -5.582  16.845 1.00 29.99  ?  67  LEU A HD23 1 
ATOM   604  N N    . GLY A 1 45  ? 11.707  -10.326 17.461 1.00 23.60  ?  68  GLY A N    1 
ATOM   605  C CA   . GLY A 1 45  ? 11.709  -11.690 17.961 1.00 24.24  ?  68  GLY A CA   1 
ATOM   606  C C    . GLY A 1 45  ? 11.718  -11.751 19.482 1.00 25.55  ?  68  GLY A C    1 
ATOM   607  O O    . GLY A 1 45  ? 11.012  -12.564 20.084 1.00 21.38  ?  68  GLY A O    1 
ATOM   608  H H    . GLY A 1 45  ? 12.373  -10.119 16.959 1.00 28.32  ?  68  GLY A H    1 
ATOM   609  H HA2  . GLY A 1 45  ? 10.918  -12.151 17.641 1.00 29.09  ?  68  GLY A HA2  1 
ATOM   610  H HA3  . GLY A 1 45  ? 12.497  -12.151 17.632 1.00 29.09  ?  68  GLY A HA3  1 
ATOM   611  N N    . ASN A 1 46  ? 12.511  -10.881 20.118 1.00 21.66  ?  69  ASN A N    1 
ATOM   612  C CA   . ASN A 1 46  ? 12.563  -10.818 21.579 1.00 21.85  ?  69  ASN A CA   1 
ATOM   613  C C    . ASN A 1 46  ? 11.217  -10.408 22.180 1.00 20.95  ?  69  ASN A C    1 
ATOM   614  O O    . ASN A 1 46  ? 10.804  -10.922 23.214 1.00 29.94  ?  69  ASN A O    1 
ATOM   615  C CB   . ASN A 1 46  ? 13.637  -9.820  22.018 1.00 26.79  ?  69  ASN A CB   1 
ATOM   616  C CG   . ASN A 1 46  ? 15.062  -10.413 21.942 1.00 30.30  ?  69  ASN A CG   1 
ATOM   617  O OD1  . ASN A 1 46  ? 15.286  -11.549 22.333 1.00 31.47  ?  69  ASN A OD1  1 
ATOM   618  N ND2  . ASN A 1 46  ? 16.007  -9.639  21.425 1.00 24.91  ?  69  ASN A ND2  1 
ATOM   619  H H    . ASN A 1 46  ? 13.028  -10.317 19.726 1.00 25.99  ?  69  ASN A H    1 
ATOM   620  H HA   . ASN A 1 46  ? 12.791  -11.701 21.909 1.00 26.22  ?  69  ASN A HA   1 
ATOM   621  H HB2  . ASN A 1 46  ? 13.603  -9.042  21.439 1.00 32.14  ?  69  ASN A HB2  1 
ATOM   622  H HB3  . ASN A 1 46  ? 13.469  -9.557  22.937 1.00 32.14  ?  69  ASN A HB3  1 
ATOM   623  H HD21 . ASN A 1 46  ? 16.814  -9.929  21.363 1.00 29.89  ?  69  ASN A HD21 1 
ATOM   624  H HD22 . ASN A 1 46  ? 15.813  -8.847  21.152 1.00 29.89  ?  69  ASN A HD22 1 
ATOM   625  N N    . LEU A 1 47  ? 10.532  -9.468  21.565 1.00 21.62  ?  70  LEU A N    1 
ATOM   626  C CA   . LEU A 1 47  ? 9.170   -9.138  21.984 1.00 20.97  ?  70  LEU A CA   1 
ATOM   627  C C    . LEU A 1 47  ? 8.257   -10.347 21.908 1.00 20.99  ?  70  LEU A C    1 
ATOM   628  O O    . LEU A 1 47  ? 7.493   -10.622 22.837 1.00 30.92  ?  70  LEU A O    1 
ATOM   629  C CB   . LEU A 1 47  ? 8.638   -8.032  21.077 1.00 30.47  ?  70  LEU A CB   1 
ATOM   630  C CG   . LEU A 1 47  ? 8.728   -6.592  21.561 1.00 26.32  ?  70  LEU A CG   1 
ATOM   631  C CD1  . LEU A 1 47  ? 8.174   -5.730  20.482 1.00 33.10  ?  70  LEU A CD1  1 
ATOM   632  C CD2  . LEU A 1 47  ? 7.922   -6.480  22.840 1.00 27.46  ?  70  LEU A CD2  1 
ATOM   633  H H    . LEU A 1 47  ? 10.823  -9.002  20.903 1.00 25.94  ?  70  LEU A H    1 
ATOM   634  H HA   . LEU A 1 47  ? 9.183   -8.832  22.904 1.00 25.16  ?  70  LEU A HA   1 
ATOM   635  H HB2  . LEU A 1 47  ? 9.132   -8.075  20.243 1.00 36.57  ?  70  LEU A HB2  1 
ATOM   636  H HB3  . LEU A 1 47  ? 7.699   -8.212  20.916 1.00 36.57  ?  70  LEU A HB3  1 
ATOM   637  H HG   . LEU A 1 47  ? 9.635   -6.308  21.752 1.00 31.58  ?  70  LEU A HG   1 
ATOM   638  H HD11 . LEU A 1 47  ? 8.212   -4.803  20.767 1.00 39.72  ?  70  LEU A HD11 1 
ATOM   639  H HD12 . LEU A 1 47  ? 8.703   -5.851  19.678 1.00 39.72  ?  70  LEU A HD12 1 
ATOM   640  H HD13 . LEU A 1 47  ? 7.253   -5.986  20.314 1.00 39.72  ?  70  LEU A HD13 1 
ATOM   641  H HD21 . LEU A 1 47  ? 7.876   -5.547  23.103 1.00 32.96  ?  70  LEU A HD21 1 
ATOM   642  H HD22 . LEU A 1 47  ? 7.028   -6.823  22.682 1.00 32.96  ?  70  LEU A HD22 1 
ATOM   643  H HD23 . LEU A 1 47  ? 8.357   -6.998  23.534 1.00 32.96  ?  70  LEU A HD23 1 
ATOM   644  N N    . LEU A 1 48  ? 8.296   -11.069 20.791 1.00 20.76  ?  71  LEU A N    1 
ATOM   645  C CA   . LEU A 1 48  ? 7.450   -12.234 20.641 1.00 19.48  ?  71  LEU A CA   1 
ATOM   646  C C    . LEU A 1 48  ? 7.853   -13.360 21.578 1.00 24.78  ?  71  LEU A C    1 
ATOM   647  O O    . LEU A 1 48  ? 7.069   -14.287 21.786 1.00 24.87  ?  71  LEU A O    1 
ATOM   648  C CB   . LEU A 1 48  ? 7.479   -12.712 19.197 1.00 21.13  ?  71  LEU A CB   1 
ATOM   649  C CG   . LEU A 1 48  ? 6.974   -11.656 18.213 1.00 20.18  ?  71  LEU A CG   1 
ATOM   650  C CD1  . LEU A 1 48  ? 7.374   -12.043 16.849 1.00 23.61  ?  71  LEU A CD1  1 
ATOM   651  C CD2  . LEU A 1 48  ? 5.458   -11.501 18.256 1.00 26.39  ?  71  LEU A CD2  1 
ATOM   652  H H    . LEU A 1 48  ? 8.800   -10.902 20.114 1.00 24.92  ?  71  LEU A H    1 
ATOM   653  H HA   . LEU A 1 48  ? 6.535   -11.990 20.853 1.00 23.38  ?  71  LEU A HA   1 
ATOM   654  H HB2  . LEU A 1 48  ? 8.392   -12.934 18.957 1.00 25.36  ?  71  LEU A HB2  1 
ATOM   655  H HB3  . LEU A 1 48  ? 6.914   -13.496 19.113 1.00 25.36  ?  71  LEU A HB3  1 
ATOM   656  H HG   . LEU A 1 48  ? 7.361   -10.802 18.459 1.00 24.21  ?  71  LEU A HG   1 
ATOM   657  H HD11 . LEU A 1 48  ? 7.041   -11.382 16.222 1.00 28.33  ?  71  LEU A HD11 1 
ATOM   658  H HD12 . LEU A 1 48  ? 8.342   -12.084 16.803 1.00 28.33  ?  71  LEU A HD12 1 
ATOM   659  H HD13 . LEU A 1 48  ? 6.996   -12.913 16.644 1.00 28.33  ?  71  LEU A HD13 1 
ATOM   660  H HD21 . LEU A 1 48  ? 5.190   -10.839 17.599 1.00 31.67  ?  71  LEU A HD21 1 
ATOM   661  H HD22 . LEU A 1 48  ? 5.047   -12.355 18.050 1.00 31.67  ?  71  LEU A HD22 1 
ATOM   662  H HD23 . LEU A 1 48  ? 5.195   -11.212 19.143 1.00 31.67  ?  71  LEU A HD23 1 
ATOM   663  N N    . ARG A 1 49  ? 9.047   -13.301 22.160 1.00 25.90  ?  72  ARG A N    1 
ATOM   664  C CA   . ARG A 1 49  ? 9.460   -14.367 23.052 1.00 28.85  ?  72  ARG A CA   1 
ATOM   665  C C    . ARG A 1 49  ? 8.949   -14.108 24.456 1.00 24.27  ?  72  ARG A C    1 
ATOM   666  O O    . ARG A 1 49  ? 8.928   -15.014 25.284 1.00 23.27  ?  72  ARG A O    1 
ATOM   667  C CB   . ARG A 1 49  ? 11.000  -14.475 23.063 1.00 26.45  ?  72  ARG A CB   1 
ATOM   668  C CG   . ARG A 1 49  ? 11.557  -15.714 22.412 1.00 38.07  ?  72  ARG A CG   1 
ATOM   669  C CD   . ARG A 1 49  ? 13.111  -15.808 22.557 1.00 31.04  ?  72  ARG A CD   1 
ATOM   670  N NE   . ARG A 1 49  ? 13.759  -14.680 21.908 1.00 31.63  ?  72  ARG A NE   1 
ATOM   671  C CZ   . ARG A 1 49  ? 13.964  -14.607 20.603 1.00 32.20  ?  72  ARG A CZ   1 
ATOM   672  N NH1  . ARG A 1 49  ? 13.701  -15.629 19.815 1.00 36.80  ?  72  ARG A NH1  1 
ATOM   673  N NH2  . ARG A 1 49  ? 14.402  -13.465 20.071 1.00 40.31  ?  72  ARG A NH2  1 
ATOM   674  H H    . ARG A 1 49  ? 9.619   -12.668 22.054 1.00 31.08  ?  72  ARG A H    1 
ATOM   675  H HA   . ARG A 1 49  ? 9.123   -15.223 22.746 1.00 34.62  ?  72  ARG A HA   1 
ATOM   676  H HB2  . ARG A 1 49  ? 11.364  -13.710 22.591 1.00 31.74  ?  72  ARG A HB2  1 
ATOM   677  H HB3  . ARG A 1 49  ? 11.302  -14.470 23.985 1.00 31.74  ?  72  ARG A HB3  1 
ATOM   678  H HG2  . ARG A 1 49  ? 11.166  -16.497 22.831 1.00 45.68  ?  72  ARG A HG2  1 
ATOM   679  H HG3  . ARG A 1 49  ? 11.342  -15.702 21.466 1.00 45.68  ?  72  ARG A HG3  1 
ATOM   680  H HD2  . ARG A 1 49  ? 13.349  -15.802 23.497 1.00 37.25  ?  72  ARG A HD2  1 
ATOM   681  H HD3  . ARG A 1 49  ? 13.426  -16.626 22.140 1.00 37.25  ?  72  ARG A HD3  1 
ATOM   682  H HE   . ARG A 1 49  ? 14.024  -14.025 22.399 1.00 37.96  ?  72  ARG A HE   1 
ATOM   683  H HH11 . ARG A 1 49  ? 13.392  -16.359 20.146 1.00 44.16  ?  72  ARG A HH11 1 
ATOM   684  H HH12 . ARG A 1 49  ? 13.840  -15.565 18.968 1.00 44.16  ?  72  ARG A HH12 1 
ATOM   685  H HH21 . ARG A 1 49  ? 14.549  -12.784 20.575 1.00 48.38  ?  72  ARG A HH21 1 
ATOM   686  H HH22 . ARG A 1 49  ? 14.537  -13.409 19.223 1.00 48.38  ?  72  ARG A HH22 1 
ATOM   687  N N    . SER A 1 50  ? 8.625   -12.869 24.767 1.00 25.66  ?  73  SER A N    1 
ATOM   688  C CA   . SER A 1 50  ? 8.258   -12.541 26.130 1.00 25.87  ?  73  SER A CA   1 
ATOM   689  C C    . SER A 1 50  ? 6.864   -13.075 26.475 1.00 27.49  ?  73  SER A C    1 
ATOM   690  O O    . SER A 1 50  ? 5.951   -13.122 25.636 1.00 29.42  ?  73  SER A O    1 
ATOM   691  C CB   . SER A 1 50  ? 8.332   -11.029 26.339 1.00 24.88  ?  73  SER A CB   1 
ATOM   692  O OG   . SER A 1 50  ? 7.542   -10.682 27.468 1.00 43.85  ?  73  SER A OG   1 
ATOM   693  H H    . SER A 1 50  ? 8.609   -12.208 24.217 1.00 30.79  ?  73  SER A H    1 
ATOM   694  H HA   . SER A 1 50  ? 8.881   -12.961 26.743 1.00 31.05  ?  73  SER A HA   1 
ATOM   695  H HB2  . SER A 1 50  ? 9.253   -10.769 26.496 1.00 29.85  ?  73  SER A HB2  1 
ATOM   696  H HB3  . SER A 1 50  ? 7.989   -10.576 25.553 1.00 29.85  ?  73  SER A HB3  1 
ATOM   697  H HG   . SER A 1 50  ? 7.559   -9.850  27.587 1.00 52.62  ?  73  SER A HG   1 
ATOM   698  N N    . LYS A 1 51  ? 6.740   -13.533 27.709 1.00 27.82  ?  74  LYS A N    1 
ATOM   699  C CA   . LYS A 1 51  ? 5.462   -13.842 28.332 1.00 32.86  ?  74  LYS A CA   1 
ATOM   700  C C    . LYS A 1 51  ? 4.611   -12.586 28.541 1.00 32.22  ?  74  LYS A C    1 
ATOM   701  O O    . LYS A 1 51  ? 3.395   -12.698 28.689 1.00 31.53  ?  74  LYS A O    1 
ATOM   702  C CB   . LYS A 1 51  ? 5.735   -14.551 29.678 1.00 25.77  ?  74  LYS A CB   1 
ATOM   703  H H    . LYS A 1 51  ? 7.407   -13.680 28.231 1.00 33.38  ?  74  LYS A H    1 
ATOM   704  H HA   . LYS A 1 51  ? 4.947   -14.442 27.770 1.00 39.43  ?  74  LYS A HA   1 
ATOM   705  N N    . THR A 1 52  ? 5.221   -11.398 28.511 1.00 27.51  ?  75  THR A N    1 
ATOM   706  C CA   . THR A 1 52  ? 4.578   -10.140 28.867 1.00 27.18  ?  75  THR A CA   1 
ATOM   707  C C    . THR A 1 52  ? 4.086   -9.325  27.680 1.00 21.21  ?  75  THR A C    1 
ATOM   708  O O    . THR A 1 52  ? 3.492   -8.264  27.874 1.00 23.55  ?  75  THR A O    1 
ATOM   709  C CB   . THR A 1 52  ? 5.571   -9.329  29.730 1.00 26.32  ?  75  THR A CB   1 
ATOM   710  O OG1  . THR A 1 52  ? 5.457   -9.842  31.054 1.00 34.45  ?  75  THR A OG1  1 
ATOM   711  C CG2  . THR A 1 52  ? 5.268   -7.845  29.805 1.00 40.47  ?  75  THR A CG2  1 
ATOM   712  H H    . THR A 1 52  ? 6.042   -11.295 28.277 1.00 33.02  ?  75  THR A H    1 
ATOM   713  H HA   . THR A 1 52  ? 3.780   -10.319 29.388 1.00 32.61  ?  75  THR A HA   1 
ATOM   714  H HB   . THR A 1 52  ? 6.456   -9.409  29.339 1.00 31.58  ?  75  THR A HB   1 
ATOM   715  H HG1  . THR A 1 52  ? 5.980   -9.432  31.567 1.00 41.34  ?  75  THR A HG1  1 
ATOM   716  H HG21 . THR A 1 52  ? 5.927   -7.399  30.359 1.00 48.56  ?  75  THR A HG21 1 
ATOM   717  H HG22 . THR A 1 52  ? 5.289   -7.457  28.916 1.00 48.56  ?  75  THR A HG22 1 
ATOM   718  H HG23 . THR A 1 52  ? 4.387   -7.706  30.188 1.00 48.56  ?  75  THR A HG23 1 
ATOM   719  N N    . PHE A 1 53  ? 4.279   -9.790  26.466 1.00 25.55  ?  76  PHE A N    1 
ATOM   720  C CA   . PHE A 1 53  ? 3.796   -9.087  25.287 1.00 21.63  ?  76  PHE A CA   1 
ATOM   721  C C    . PHE A 1 53  ? 2.928   -10.044 24.488 1.00 19.65  ?  76  PHE A C    1 
ATOM   722  O O    . PHE A 1 53  ? 3.298   -11.201 24.290 1.00 22.37  ?  76  PHE A O    1 
ATOM   723  C CB   . PHE A 1 53  ? 4.970   -8.583  24.467 1.00 19.49  ?  76  PHE A CB   1 
ATOM   724  C CG   . PHE A 1 53  ? 4.568   -7.869  23.251 1.00 22.20  ?  76  PHE A CG   1 
ATOM   725  C CD1  . PHE A 1 53  ? 4.080   -6.575  23.312 1.00 22.33  ?  76  PHE A CD1  1 
ATOM   726  C CD2  . PHE A 1 53  ? 4.674   -8.492  22.038 1.00 20.51  ?  76  PHE A CD2  1 
ATOM   727  C CE1  . PHE A 1 53  ? 3.712   -5.926  22.165 1.00 26.80  ?  76  PHE A CE1  1 
ATOM   728  C CE2  . PHE A 1 53  ? 4.313   -7.846  20.890 1.00 23.11  ?  76  PHE A CE2  1 
ATOM   729  C CZ   . PHE A 1 53  ? 3.832   -6.579  20.940 1.00 24.27  ?  76  PHE A CZ   1 
ATOM   730  H H    . PHE A 1 53  ? 4.692   -10.524 26.291 1.00 30.66  ?  76  PHE A H    1 
ATOM   731  H HA   . PHE A 1 53  ? 3.251   -8.321  25.529 1.00 25.96  ?  76  PHE A HA   1 
ATOM   732  H HB2  . PHE A 1 53  ? 5.494   -7.973  25.010 1.00 23.38  ?  76  PHE A HB2  1 
ATOM   733  H HB3  . PHE A 1 53  ? 5.514   -9.341  24.200 1.00 23.38  ?  76  PHE A HB3  1 
ATOM   734  H HD1  . PHE A 1 53  ? 4.002   -6.146  24.133 1.00 26.80  ?  76  PHE A HD1  1 
ATOM   735  H HD2  . PHE A 1 53  ? 4.996   -9.363  21.995 1.00 24.61  ?  76  PHE A HD2  1 
ATOM   736  H HE1  . PHE A 1 53  ? 3.386   -5.057  22.203 1.00 32.16  ?  76  PHE A HE1  1 
ATOM   737  H HE2  . PHE A 1 53  ? 4.397   -8.277  20.071 1.00 27.74  ?  76  PHE A HE2  1 
ATOM   738  H HZ   . PHE A 1 53  ? 3.581   -6.146  20.156 1.00 29.12  ?  76  PHE A HZ   1 
ATOM   739  N N    . ILE A 1 54  ? 1.764   -9.591  24.058 1.00 24.01  ?  77  ILE A N    1 
ATOM   740  C CA   . ILE A 1 54  ? 0.848   -10.444 23.322 1.00 20.72  ?  77  ILE A CA   1 
ATOM   741  C C    . ILE A 1 54  ? 0.586   -9.794  21.979 1.00 21.96  ?  77  ILE A C    1 
ATOM   742  O O    . ILE A 1 54  ? -0.018  -8.721  21.916 1.00 21.01  ?  77  ILE A O    1 
ATOM   743  C CB   . ILE A 1 54  ? -0.446  -10.656 24.091 1.00 22.54  ?  77  ILE A CB   1 
ATOM   744  C CG1  . ILE A 1 54  ? -0.155  -11.432 25.364 1.00 22.73  ?  77  ILE A CG1  1 
ATOM   745  C CG2  . ILE A 1 54  ? -1.465  -11.367 23.225 1.00 20.17  ?  77  ILE A CG2  1 
ATOM   746  C CD1  . ILE A 1 54  ? -1.390  -11.457 26.323 1.00 18.39  ?  77  ILE A CD1  1 
ATOM   747  H H    . ILE A 1 54  ? 1.482   -8.788  24.180 1.00 28.82  ?  77  ILE A H    1 
ATOM   748  H HA   . ILE A 1 54  ? 1.263   -11.305 23.158 1.00 24.87  ?  77  ILE A HA   1 
ATOM   749  H HB   . ILE A 1 54  ? -0.821  -9.796  24.336 1.00 27.05  ?  77  ILE A HB   1 
ATOM   750  H HG12 . ILE A 1 54  ? 0.071   -12.347 25.136 1.00 27.27  ?  77  ILE A HG12 1 
ATOM   751  H HG13 . ILE A 1 54  ? 0.585   -11.013 25.831 1.00 27.27  ?  77  ILE A HG13 1 
ATOM   752  H HG21 . ILE A 1 54  ? -2.224  -11.620 23.773 1.00 24.20  ?  77  ILE A HG21 1 
ATOM   753  H HG22 . ILE A 1 54  ? -1.753  -10.767 22.519 1.00 24.20  ?  77  ILE A HG22 1 
ATOM   754  H HG23 . ILE A 1 54  ? -1.057  -12.158 22.840 1.00 24.20  ?  77  ILE A HG23 1 
ATOM   755  H HD11 . ILE A 1 54  ? -1.119  -11.828 27.177 1.00 22.07  ?  77  ILE A HD11 1 
ATOM   756  H HD12 . ILE A 1 54  ? -1.714  -10.550 26.444 1.00 22.07  ?  77  ILE A HD12 1 
ATOM   757  H HD13 . ILE A 1 54  ? -2.085  -12.007 25.929 1.00 22.07  ?  77  ILE A HD13 1 
ATOM   758  N N    . ALA A 1 55  ? 1.066   -10.413 20.906 1.00 19.74  ?  78  ALA A N    1 
ATOM   759  C CA   . ALA A 1 55  ? 0.708   -9.977  19.571 1.00 15.98  ?  78  ALA A CA   1 
ATOM   760  C C    . ALA A 1 55  ? -0.260  -10.990 18.968 1.00 17.65  ?  78  ALA A C    1 
ATOM   761  O O    . ALA A 1 55  ? 0.037   -12.194 18.884 1.00 15.64  ?  78  ALA A O    1 
ATOM   762  C CB   . ALA A 1 55  ? 1.943   -9.799  18.696 1.00 19.13  ?  78  ALA A CB   1 
ATOM   763  H H    . ALA A 1 55  ? 1.600   -11.087 20.931 1.00 23.69  ?  78  ALA A H    1 
ATOM   764  H HA   . ALA A 1 55  ? 0.257   -9.119  19.618 1.00 19.18  ?  78  ALA A HA   1 
ATOM   765  H HB1  . ALA A 1 55  ? 1.662   -9.581  17.794 1.00 22.96  ?  78  ALA A HB1  1 
ATOM   766  H HB2  . ALA A 1 55  ? 2.483   -9.079  19.057 1.00 22.96  ?  78  ALA A HB2  1 
ATOM   767  H HB3  . ALA A 1 55  ? 2.450   -10.625 18.695 1.00 22.96  ?  78  ALA A HB3  1 
ATOM   768  N N    . LEU A 1 56  ? -1.429  -10.506 18.575 1.00 21.04  ?  79  LEU A N    1 
ATOM   769  C CA   . LEU A 1 56  ? -2.442  -11.327 17.949 1.00 15.76  ?  79  LEU A CA   1 
ATOM   770  C C    . LEU A 1 56  ? -2.684  -10.827 16.539 1.00 14.99  ?  79  LEU A C    1 
ATOM   771  O O    . LEU A 1 56  ? -2.717  -9.622  16.304 1.00 20.44  ?  79  LEU A O    1 
ATOM   772  C CB   . LEU A 1 56  ? -3.730  -11.259 18.745 1.00 19.99  ?  79  LEU A CB   1 
ATOM   773  C CG   . LEU A 1 56  ? -3.698  -11.628 20.206 1.00 16.42  ?  79  LEU A CG   1 
ATOM   774  C CD1  . LEU A 1 56  ? -5.152  -11.483 20.774 1.00 16.94  ?  79  LEU A CD1  1 
ATOM   775  C CD2  . LEU A 1 56  ? -3.147  -13.015 20.373 1.00 19.75  ?  79  LEU A CD2  1 
ATOM   776  H H    . LEU A 1 56  ? -1.660  -9.682  18.664 1.00 25.24  ?  79  LEU A H    1 
ATOM   777  H HA   . LEU A 1 56  ? -2.150  -12.251 17.900 1.00 18.91  ?  79  LEU A HA   1 
ATOM   778  H HB2  . LEU A 1 56  ? -4.054  -10.346 18.698 1.00 23.99  ?  79  LEU A HB2  1 
ATOM   779  H HB3  . LEU A 1 56  ? -4.366  -11.859 18.323 1.00 23.99  ?  79  LEU A HB3  1 
ATOM   780  H HG   . LEU A 1 56  ? -3.114  -11.043 20.713 1.00 19.70  ?  79  LEU A HG   1 
ATOM   781  H HD11 . LEU A 1 56  ? -5.128  -11.598 21.737 1.00 20.33  ?  79  LEU A HD11 1 
ATOM   782  H HD12 . LEU A 1 56  ? -5.490  -10.601 20.555 1.00 20.33  ?  79  LEU A HD12 1 
ATOM   783  H HD13 . LEU A 1 56  ? -5.717  -12.162 20.374 1.00 20.33  ?  79  LEU A HD13 1 
ATOM   784  H HD21 . LEU A 1 56  ? -3.252  -13.287 21.298 1.00 23.70  ?  79  LEU A HD21 1 
ATOM   785  H HD22 . LEU A 1 56  ? -3.635  -13.620 19.793 1.00 23.70  ?  79  LEU A HD22 1 
ATOM   786  H HD23 . LEU A 1 56  ? -2.207  -13.012 20.133 1.00 23.70  ?  79  LEU A HD23 1 
ATOM   787  N N    . ALA A 1 57  ? -2.918  -11.748 15.623 1.00 19.58  ?  80  ALA A N    1 
ATOM   788  C CA   . ALA A 1 57  ? -3.199  -11.413 14.240 1.00 19.52  ?  80  ALA A CA   1 
ATOM   789  C C    . ALA A 1 57  ? -4.347  -12.237 13.664 1.00 21.84  ?  80  ALA A C    1 
ATOM   790  O O    . ALA A 1 57  ? -4.511  -13.419 13.993 1.00 18.73  ?  80  ALA A O    1 
ATOM   791  C CB   . ALA A 1 57  ? -1.963  -11.661 13.383 1.00 20.01  ?  80  ALA A CB   1 
ATOM   792  H H    . ALA A 1 57  ? -2.920  -12.593 15.781 1.00 23.49  ?  80  ALA A H    1 
ATOM   793  H HA   . ALA A 1 57  ? -3.477  -10.484 14.208 1.00 23.43  ?  80  ALA A HA   1 
ATOM   794  H HB1  . ALA A 1 57  ? -2.123  -11.315 12.491 1.00 24.01  ?  80  ALA A HB1  1 
ATOM   795  H HB2  . ALA A 1 57  ? -1.205  -11.207 13.783 1.00 24.01  ?  80  ALA A HB2  1 
ATOM   796  H HB3  . ALA A 1 57  ? -1.794  -12.615 13.343 1.00 24.01  ?  80  ALA A HB3  1 
ATOM   797  N N    . ALA A 1 58  ? -5.059  -11.623 12.725 1.00 19.64  ?  81  ALA A N    1 
ATOM   798  C CA   . ALA A 1 58  ? -6.062  -12.277 11.904 1.00 24.45  ?  81  ALA A CA   1 
ATOM   799  C C    . ALA A 1 58  ? -5.525  -12.354 10.479 1.00 17.17  ?  81  ALA A C    1 
ATOM   800  O O    . ALA A 1 58  ? -5.115  -11.343 9.908  1.00 22.91  ?  81  ALA A O    1 
ATOM   801  C CB   . ALA A 1 58  ? -7.404  -11.533 11.972 1.00 21.14  ?  81  ALA A CB   1 
ATOM   802  H H    . ALA A 1 58  ? -4.973  -10.788 12.538 1.00 23.56  ?  81  ALA A H    1 
ATOM   803  H HA   . ALA A 1 58  ? -6.231  -13.180 12.214 1.00 29.33  ?  81  ALA A HA   1 
ATOM   804  H HB1  . ALA A 1 58  ? -8.055  -12.005 11.429 1.00 25.37  ?  81  ALA A HB1  1 
ATOM   805  H HB2  . ALA A 1 58  ? -7.702  -11.504 12.895 1.00 25.37  ?  81  ALA A HB2  1 
ATOM   806  H HB3  . ALA A 1 58  ? -7.283  -10.631 11.635 1.00 25.37  ?  81  ALA A HB3  1 
ATOM   807  N N    . PHE A 1 59  ? -5.541  -13.545 9.909  1.00 22.01  ?  82  PHE A N    1 
ATOM   808  C CA   . PHE A 1 59  ? -5.025  -13.792 8.572  1.00 28.11  ?  82  PHE A CA   1 
ATOM   809  C C    . PHE A 1 59  ? -6.168  -14.063 7.585  1.00 35.93  ?  82  PHE A C    1 
ATOM   810  O O    . PHE A 1 59  ? -7.132  -14.767 7.918  1.00 28.24  ?  82  PHE A O    1 
ATOM   811  C CB   . PHE A 1 59  ? -4.088  -14.980 8.619  1.00 23.09  ?  82  PHE A CB   1 
ATOM   812  C CG   . PHE A 1 59  ? -2.810  -14.730 9.376  1.00 25.84  ?  82  PHE A CG   1 
ATOM   813  C CD1  . PHE A 1 59  ? -1.727  -14.121 8.763  1.00 29.55  ?  82  PHE A CD1  1 
ATOM   814  C CD2  . PHE A 1 59  ? -2.669  -15.151 10.681 1.00 26.32  ?  82  PHE A CD2  1 
ATOM   815  C CE1  . PHE A 1 59  ? -0.555  -13.928 9.434  1.00 24.18  ?  82  PHE A CE1  1 
ATOM   816  C CE2  . PHE A 1 59  ? -1.451  -14.948 11.375 1.00 30.06  ?  82  PHE A CE2  1 
ATOM   817  C CZ   . PHE A 1 59  ? -0.419  -14.337 10.749 1.00 26.40  ?  82  PHE A CZ   1 
ATOM   818  H H    . PHE A 1 59  ? -5.856  -14.250 10.288 1.00 26.41  ?  82  PHE A H    1 
ATOM   819  H HA   . PHE A 1 59  ? -4.552  -13.011 8.244  1.00 33.73  ?  82  PHE A HA   1 
ATOM   820  H HB2  . PHE A 1 59  ? -4.546  -15.718 9.051  1.00 27.71  ?  82  PHE A HB2  1 
ATOM   821  H HB3  . PHE A 1 59  ? -3.849  -15.222 7.711  1.00 27.71  ?  82  PHE A HB3  1 
ATOM   822  H HD1  . PHE A 1 59  ? -1.800  -13.839 7.880  1.00 35.46  ?  82  PHE A HD1  1 
ATOM   823  H HD2  . PHE A 1 59  ? -3.380  -15.571 11.109 1.00 31.58  ?  82  PHE A HD2  1 
ATOM   824  H HE1  . PHE A 1 59  ? 0.160   -13.518 9.003  1.00 29.02  ?  82  PHE A HE1  1 
ATOM   825  H HE2  . PHE A 1 59  ? -1.362  -15.232 12.255 1.00 36.07  ?  82  PHE A HE2  1 
ATOM   826  H HZ   . PHE A 1 59  ? 0.381   -14.192 11.201 1.00 31.68  ?  82  PHE A HZ   1 
ATOM   827  N N    . ASP A 1 60  ? -6.071  -13.499 6.373  1.00 39.61  ?  83  ASP A N    1 
ATOM   828  C CA   . ASP A 1 60  ? -6.997  -13.858 5.287  1.00 42.46  ?  83  ASP A CA   1 
ATOM   829  C C    . ASP A 1 60  ? -6.380  -15.008 4.511  1.00 43.56  ?  83  ASP A C    1 
ATOM   830  O O    . ASP A 1 60  ? -6.866  -16.145 4.556  1.00 55.88  ?  83  ASP A O    1 
ATOM   831  C CB   . ASP A 1 60  ? -7.294  -12.684 4.354  1.00 56.23  ?  83  ASP A CB   1 
ATOM   832  C CG   . ASP A 1 60  ? -8.351  -13.032 3.273  1.00 59.41  ?  83  ASP A CG   1 
ATOM   833  O OD1  . ASP A 1 60  ? -8.443  -14.220 2.887  1.00 50.76  ?  83  ASP A OD1  1 
ATOM   834  O OD2  . ASP A 1 60  ? -9.072  -12.106 2.801  1.00 57.94  -1 83  ASP A OD2  1 
ATOM   835  H H    . ASP A 1 60  ? -5.483  -12.910 6.156  1.00 47.54  ?  83  ASP A H    1 
ATOM   836  H HA   . ASP A 1 60  ? -7.845  -14.113 5.682  1.00 50.95  ?  83  ASP A HA   1 
ATOM   837  H HB2  . ASP A 1 60  ? -7.633  -11.942 4.878  1.00 67.48  ?  83  ASP A HB2  1 
ATOM   838  H HB3  . ASP A 1 60  ? -6.476  -12.424 3.902  1.00 67.48  ?  83  ASP A HB3  1 
ATOM   839  N N    . GLN A 1 61  ? -5.319  -14.734 3.785  1.00 40.18  ?  84  GLN A N    1 
ATOM   840  C CA   . GLN A 1 61  ? -4.640  -15.895 3.213  1.00 59.08  ?  84  GLN A CA   1 
ATOM   841  C C    . GLN A 1 61  ? -3.336  -16.062 3.967  1.00 54.43  ?  84  GLN A C    1 
ATOM   842  O O    . GLN A 1 61  ? -3.279  -16.767 4.983  1.00 47.32  ?  84  GLN A O    1 
ATOM   843  C CB   . GLN A 1 61  ? -4.413  -15.745 1.706  1.00 43.83  ?  84  GLN A CB   1 
ATOM   844  H H    . GLN A 1 61  ? -4.993  -13.956 3.619  1.00 48.21  ?  84  GLN A H    1 
ATOM   845  H HA   . GLN A 1 61  ? -5.213  -16.666 3.352  1.00 70.90  ?  84  GLN A HA   1 
ATOM   846  N N    . GLU A 1 62  ? -2.293  -15.422 3.450  1.00 50.06  ?  85  GLU A N    1 
ATOM   847  C CA   . GLU A 1 62  ? -1.123  -15.051 4.223  1.00 52.74  ?  85  GLU A CA   1 
ATOM   848  C C    . GLU A 1 62  ? -1.191  -13.591 4.632  1.00 48.63  ?  85  GLU A C    1 
ATOM   849  O O    . GLU A 1 62  ? -0.341  -13.142 5.413  1.00 48.41  ?  85  GLU A O    1 
ATOM   850  C CB   . GLU A 1 62  ? 0.165   -15.307 3.420  1.00 53.64  ?  85  GLU A CB   1 
ATOM   851  H H    . GLU A 1 62  ? -2.241  -15.186 2.625  1.00 60.08  ?  85  GLU A H    1 
ATOM   852  H HA   . GLU A 1 62  ? -1.063  -15.604 5.018  1.00 63.29  ?  85  GLU A HA   1 
ATOM   853  N N    . ALA A 1 63  ? -2.204  -12.861 4.143  1.00 39.47  ?  86  ALA A N    1 
ATOM   854  C CA   . ALA A 1 63  ? -2.390  -11.446 4.465  1.00 33.75  ?  86  ALA A CA   1 
ATOM   855  C C    . ALA A 1 63  ? -2.873  -11.225 5.894  1.00 29.85  ?  86  ALA A C    1 
ATOM   856  O O    . ALA A 1 63  ? -3.779  -11.911 6.380  1.00 29.67  ?  86  ALA A O    1 
ATOM   857  C CB   . ALA A 1 63  ? -3.405  -10.813 3.510  1.00 32.12  ?  86  ALA A CB   1 
ATOM   858  H H    . ALA A 1 63  ? -2.807  -13.170 3.613  1.00 47.37  ?  86  ALA A H    1 
ATOM   859  H HA   . ALA A 1 63  ? -1.527  -11.013 4.371  1.00 40.50  ?  86  ALA A HA   1 
ATOM   860  H HB1  . ALA A 1 63  ? -3.456  -9.861  3.690  1.00 38.55  ?  86  ALA A HB1  1 
ATOM   861  H HB2  . ALA A 1 63  ? -3.115  -10.962 2.597  1.00 38.55  ?  86  ALA A HB2  1 
ATOM   862  H HB3  . ALA A 1 63  ? -4.272  -11.223 3.654  1.00 38.55  ?  86  ALA A HB3  1 
ATOM   863  N N    . VAL A 1 64  ? -2.297  -10.226 6.548  1.00 26.45  ?  87  VAL A N    1 
ATOM   864  C CA   . VAL A 1 64  ? -2.698  -9.845  7.888  1.00 25.66  ?  87  VAL A CA   1 
ATOM   865  C C    . VAL A 1 64  ? -3.766  -8.800  7.716  1.00 25.69  ?  87  VAL A C    1 
ATOM   866  O O    . VAL A 1 64  ? -3.488  -7.722  7.190  1.00 30.63  ?  87  VAL A O    1 
ATOM   867  C CB   . VAL A 1 64  ? -1.517  -9.302  8.713  1.00 25.82  ?  87  VAL A CB   1 
ATOM   868  C CG1  . VAL A 1 64  ? -2.027  -8.549  9.956  1.00 22.20  ?  87  VAL A CG1  1 
ATOM   869  C CG2  . VAL A 1 64  ? -0.596  -10.466 9.132  1.00 26.94  ?  87  VAL A CG2  1 
ATOM   870  H H    . VAL A 1 64  ? -1.659  -9.746  6.228  1.00 31.74  ?  87  VAL A H    1 
ATOM   871  H HA   . VAL A 1 64  ? -3.048  -10.611 8.367  1.00 30.80  ?  87  VAL A HA   1 
ATOM   872  H HB   . VAL A 1 64  ? -1.009  -8.678  8.172  1.00 30.98  ?  87  VAL A HB   1 
ATOM   873  H HG11 . VAL A 1 64  ? -1.299  -8.455  10.590 1.00 26.64  ?  87  VAL A HG11 1 
ATOM   874  H HG12 . VAL A 1 64  ? -2.345  -7.673  9.686  1.00 26.64  ?  87  VAL A HG12 1 
ATOM   875  H HG13 . VAL A 1 64  ? -2.752  -9.055  10.357 1.00 26.64  ?  87  VAL A HG13 1 
ATOM   876  H HG21 . VAL A 1 64  ? 0.286   -10.114 9.333  1.00 32.33  ?  87  VAL A HG21 1 
ATOM   877  H HG22 . VAL A 1 64  ? -0.967  -10.896 9.918  1.00 32.33  ?  87  VAL A HG22 1 
ATOM   878  H HG23 . VAL A 1 64  ? -0.540  -11.102 8.402  1.00 32.33  ?  87  VAL A HG23 1 
ATOM   879  N N    . VAL A 1 65  ? -4.986  -9.111  8.165  1.00 31.16  ?  88  VAL A N    1 
ATOM   880  C CA   . VAL A 1 65  ? -6.121  -8.193  8.047  1.00 28.60  ?  88  VAL A CA   1 
ATOM   881  C C    . VAL A 1 65  ? -6.586  -7.647  9.390  1.00 26.50  ?  88  VAL A C    1 
ATOM   882  O O    . VAL A 1 65  ? -7.520  -6.835  9.421  1.00 35.14  ?  88  VAL A O    1 
ATOM   883  C CB   . VAL A 1 65  ? -7.285  -8.871  7.299  1.00 34.57  ?  88  VAL A CB   1 
ATOM   884  C CG1  . VAL A 1 65  ? -6.797  -9.310  5.923  1.00 32.62  ?  88  VAL A CG1  1 
ATOM   885  C CG2  . VAL A 1 65  ? -7.824  -10.059 8.064  1.00 24.42  ?  88  VAL A CG2  1 
ATOM   886  H H    . VAL A 1 65  ? -5.182  -9.857  8.546  1.00 37.40  ?  88  VAL A H    1 
ATOM   887  H HA   . VAL A 1 65  ? -5.838  -7.422  7.529  1.00 34.32  ?  88  VAL A HA   1 
ATOM   888  H HB   . VAL A 1 65  ? -8.013  -8.238  7.207  1.00 41.49  ?  88  VAL A HB   1 
ATOM   889  H HG11 . VAL A 1 65  ? -7.543  -9.680  5.426  1.00 39.14  ?  88  VAL A HG11 1 
ATOM   890  H HG12 . VAL A 1 65  ? -6.437  -8.540  5.455  1.00 39.14  ?  88  VAL A HG12 1 
ATOM   891  H HG13 . VAL A 1 65  ? -6.106  -9.983  6.033  1.00 39.14  ?  88  VAL A HG13 1 
ATOM   892  H HG21 . VAL A 1 65  ? -8.745  -10.213 7.800  1.00 29.30  ?  88  VAL A HG21 1 
ATOM   893  H HG22 . VAL A 1 65  ? -7.286  -10.839 7.856  1.00 29.30  ?  88  VAL A HG22 1 
ATOM   894  H HG23 . VAL A 1 65  ? -7.780  -9.870  9.014  1.00 29.30  ?  88  VAL A HG23 1 
ATOM   895  N N    . GLY A 1 66  ? -6.009  -8.108  10.499 1.00 31.91  ?  89  GLY A N    1 
ATOM   896  C CA   . GLY A 1 66  ? -6.274  -7.539  11.809 1.00 25.35  ?  89  GLY A CA   1 
ATOM   897  C C    . GLY A 1 66  ? -5.119  -7.811  12.746 1.00 25.40  ?  89  GLY A C    1 
ATOM   898  O O    . GLY A 1 66  ? -4.445  -8.851  12.656 1.00 21.98  ?  89  GLY A O    1 
ATOM   899  H H    . GLY A 1 66  ? -5.450  -8.762  10.516 1.00 38.29  ?  89  GLY A H    1 
ATOM   900  H HA2  . GLY A 1 66  ? -6.396  -6.580  11.732 1.00 30.42  ?  89  GLY A HA2  1 
ATOM   901  H HA3  . GLY A 1 66  ? -7.079  -7.931  12.181 1.00 30.42  ?  89  GLY A HA3  1 
ATOM   902  N N    . ALA A 1 67  ? -4.887  -6.881  13.667 1.00 15.69  ?  90  ALA A N    1 
ATOM   903  C CA   . ALA A 1 67  ? -3.823  -7.098  14.628 1.00 20.09  ?  90  ALA A CA   1 
ATOM   904  C C    . ALA A 1 67  ? -4.171  -6.474  15.966 1.00 18.72  ?  90  ALA A C    1 
ATOM   905  O O    . ALA A 1 67  ? -4.927  -5.510  16.044 1.00 21.67  ?  90  ALA A O    1 
ATOM   906  C CB   . ALA A 1 67  ? -2.489  -6.532  14.100 1.00 20.43  ?  90  ALA A CB   1 
ATOM   907  H H    . ALA A 1 67  ? -5.320  -6.142  13.749 1.00 18.83  ?  90  ALA A H    1 
ATOM   908  H HA   . ALA A 1 67  ? -3.729  -8.050  14.785 1.00 24.11  ?  90  ALA A HA   1 
ATOM   909  H HB1  . ALA A 1 67  ? -1.790  -6.716  14.747 1.00 24.51  ?  90  ALA A HB1  1 
ATOM   910  H HB2  . ALA A 1 67  ? -2.278  -6.958  13.254 1.00 24.51  ?  90  ALA A HB2  1 
ATOM   911  H HB3  . ALA A 1 67  ? -2.579  -5.574  13.975 1.00 24.51  ?  90  ALA A HB3  1 
ATOM   912  N N    . LEU A 1 68  ? -3.620  -7.056  17.027 1.00 22.77  ?  91  LEU A N    1 
ATOM   913  C CA   . LEU A 1 68  ? -3.811  -6.533  18.373 1.00 17.21  ?  91  LEU A CA   1 
ATOM   914  C C    . LEU A 1 68  ? -2.516  -6.743  19.155 1.00 22.47  ?  91  LEU A C    1 
ATOM   915  O O    . LEU A 1 68  ? -1.972  -7.857  19.171 1.00 21.39  ?  91  LEU A O    1 
ATOM   916  C CB   . LEU A 1 68  ? -5.015  -7.225  19.025 1.00 23.52  ?  91  LEU A CB   1 
ATOM   917  C CG   . LEU A 1 68  ? -5.619  -6.743  20.344 1.00 23.96  ?  91  LEU A CG   1 
ATOM   918  C CD1  . LEU A 1 68  ? -6.946  -7.416  20.560 1.00 27.83  ?  91  LEU A CD1  1 
ATOM   919  C CD2  . LEU A 1 68  ? -4.681  -7.098  21.521 1.00 26.90  ?  91  LEU A CD2  1 
ATOM   920  H H    . LEU A 1 68  ? -3.128  -7.761  16.992 1.00 27.32  ?  91  LEU A H    1 
ATOM   921  H HA   . LEU A 1 68  ? -3.985  -5.579  18.373 1.00 20.66  ?  91  LEU A HA   1 
ATOM   922  H HB2  . LEU A 1 68  ? -5.738  -7.189  18.380 1.00 28.22  ?  91  LEU A HB2  1 
ATOM   923  H HB3  . LEU A 1 68  ? -4.755  -8.146  19.180 1.00 28.22  ?  91  LEU A HB3  1 
ATOM   924  H HG   . LEU A 1 68  ? -5.737  -5.781  20.312 1.00 28.76  ?  91  LEU A HG   1 
ATOM   925  H HD11 . LEU A 1 68  ? -7.326  -7.103  21.395 1.00 33.39  ?  91  LEU A HD11 1 
ATOM   926  H HD12 . LEU A 1 68  ? -7.536  -7.193  19.823 1.00 33.39  ?  91  LEU A HD12 1 
ATOM   927  H HD13 . LEU A 1 68  ? -6.810  -8.376  20.597 1.00 33.39  ?  91  LEU A HD13 1 
ATOM   928  H HD21 . LEU A 1 68  ? -5.125  -6.880  22.355 1.00 32.28  ?  91  LEU A HD21 1 
ATOM   929  H HD22 . LEU A 1 68  ? -4.482  -8.047  21.491 1.00 32.28  ?  91  LEU A HD22 1 
ATOM   930  H HD23 . LEU A 1 68  ? -3.862  -6.585  21.438 1.00 32.28  ?  91  LEU A HD23 1 
ATOM   931  N N    . ALA A 1 69  ? -2.031  -5.660  19.779 1.00 23.82  ?  92  ALA A N    1 
ATOM   932  C CA   . ALA A 1 69  ? -0.862  -5.650  20.665 1.00 20.97  ?  92  ALA A CA   1 
ATOM   933  C C    . ALA A 1 69  ? -1.272  -5.302  22.094 1.00 20.08  ?  92  ALA A C    1 
ATOM   934  O O    . ALA A 1 69  ? -1.892  -4.263  22.335 1.00 23.71  ?  92  ALA A O    1 
ATOM   935  C CB   . ALA A 1 69  ? 0.175   -4.635  20.186 1.00 25.75  ?  92  ALA A CB   1 
ATOM   936  H H    . ALA A 1 69  ? -2.382  -4.880  19.700 1.00 28.58  ?  92  ALA A H    1 
ATOM   937  H HA   . ALA A 1 69  ? -0.483  -6.543  20.664 1.00 25.16  ?  92  ALA A HA   1 
ATOM   938  H HB1  . ALA A 1 69  ? 0.971   -4.713  20.735 1.00 30.89  ?  92  ALA A HB1  1 
ATOM   939  H HB2  . ALA A 1 69  ? 0.394   -4.820  19.259 1.00 30.89  ?  92  ALA A HB2  1 
ATOM   940  H HB3  . ALA A 1 69  ? -0.196  -3.742  20.266 1.00 30.89  ?  92  ALA A HB3  1 
ATOM   941  N N    . ALA A 1 70  ? -0.984  -6.192  23.030 1.00 17.55  ?  93  ALA A N    1 
ATOM   942  C CA   . ALA A 1 70  ? -1.353  -5.979  24.418 1.00 21.42  ?  93  ALA A CA   1 
ATOM   943  C C    . ALA A 1 70  ? -0.156  -6.352  25.294 1.00 19.60  ?  93  ALA A C    1 
ATOM   944  O O    . ALA A 1 70  ? 0.755   -7.048  24.853 1.00 23.13  ?  93  ALA A O    1 
ATOM   945  C CB   . ALA A 1 70  ? -2.623  -6.784  24.756 1.00 20.16  ?  93  ALA A CB   1 
ATOM   946  H H    . ALA A 1 70  ? -0.571  -6.933  22.885 1.00 21.07  ?  93  ALA A H    1 
ATOM   947  H HA   . ALA A 1 70  ? -1.548  -5.048  24.605 1.00 25.71  ?  93  ALA A HA   1 
ATOM   948  H HB1  . ALA A 1 70  ? -2.841  -6.650  25.692 1.00 24.20  ?  93  ALA A HB1  1 
ATOM   949  H HB2  . ALA A 1 70  ? -3.353  -6.471  24.199 1.00 24.20  ?  93  ALA A HB2  1 
ATOM   950  H HB3  . ALA A 1 70  ? -2.456  -7.724  24.586 1.00 24.20  ?  93  ALA A HB3  1 
ATOM   951  N N    . TYR A 1 71  ? -0.127  -5.809  26.508 1.00 19.97  ?  94  TYR A N    1 
ATOM   952  C CA   . TYR A 1 71  ? 0.918   -6.052  27.499 1.00 22.42  ?  94  TYR A CA   1 
ATOM   953  C C    . TYR A 1 71  ? 0.300   -6.739  28.704 1.00 22.63  ?  94  TYR A C    1 
ATOM   954  O O    . TYR A 1 71  ? -0.791  -6.372  29.144 1.00 24.12  ?  94  TYR A O    1 
ATOM   955  C CB   . TYR A 1 71  ? 1.574   -4.756  27.964 1.00 18.38  ?  94  TYR A CB   1 
ATOM   956  C CG   . TYR A 1 71  ? 2.339   -4.062  26.886 1.00 22.18  ?  94  TYR A CG   1 
ATOM   957  C CD1  . TYR A 1 71  ? 3.639   -4.451  26.576 1.00 21.13  ?  94  TYR A CD1  1 
ATOM   958  C CD2  . TYR A 1 71  ? 1.765   -3.034  26.147 1.00 24.03  ?  94  TYR A CD2  1 
ATOM   959  C CE1  . TYR A 1 71  ? 4.340   -3.834  25.580 1.00 20.30  ?  94  TYR A CE1  1 
ATOM   960  C CE2  . TYR A 1 71  ? 2.481   -2.409  25.126 1.00 19.55  ?  94  TYR A CE2  1 
ATOM   961  C CZ   . TYR A 1 71  ? 3.764   -2.825  24.855 1.00 20.76  ?  94  TYR A CZ   1 
ATOM   962  O OH   . TYR A 1 71  ? 4.502   -2.235  23.856 1.00 26.27  ?  94  TYR A OH   1 
ATOM   963  H H    . TYR A 1 71  ? -0.733  -5.270  26.795 1.00 23.97  ?  94  TYR A H    1 
ATOM   964  H HA   . TYR A 1 71  ? 1.601   -6.617  27.107 1.00 26.91  ?  94  TYR A HA   1 
ATOM   965  H HB2  . TYR A 1 71  ? 0.885   -4.150  28.278 1.00 22.06  ?  94  TYR A HB2  1 
ATOM   966  H HB3  . TYR A 1 71  ? 2.192   -4.959  28.684 1.00 22.06  ?  94  TYR A HB3  1 
ATOM   967  H HD1  . TYR A 1 71  ? 4.036   -5.143  27.054 1.00 25.35  ?  94  TYR A HD1  1 
ATOM   968  H HD2  . TYR A 1 71  ? 0.896   -2.760  26.335 1.00 28.84  ?  94  TYR A HD2  1 
ATOM   969  H HE1  . TYR A 1 71  ? 5.212   -4.099  25.394 1.00 24.36  ?  94  TYR A HE1  1 
ATOM   970  H HE2  . TYR A 1 71  ? 2.096   -1.720  24.634 1.00 23.46  ?  94  TYR A HE2  1 
ATOM   971  H HH   . TYR A 1 71  ? 4.077   -1.588  23.530 1.00 31.52  ?  94  TYR A HH   1 
ATOM   972  N N    . VAL A 1 72  ? 0.967   -7.738  29.236 1.00 22.10  ?  95  VAL A N    1 
ATOM   973  C CA   . VAL A 1 72  ? 0.522   -8.343  30.491 1.00 19.82  ?  95  VAL A CA   1 
ATOM   974  C C    . VAL A 1 72  ? 1.190   -7.617  31.646 1.00 19.34  ?  95  VAL A C    1 
ATOM   975  O O    . VAL A 1 72  ? 2.407   -7.414  31.625 1.00 15.82  ?  95  VAL A O    1 
ATOM   976  C CB   . VAL A 1 72  ? 0.859   -9.822  30.538 1.00 17.13  ?  95  VAL A CB   1 
ATOM   977  C CG1  . VAL A 1 72  ? 0.250   -10.434 31.804 1.00 18.03  ?  95  VAL A CG1  1 
ATOM   978  C CG2  . VAL A 1 72  ? 0.341   -10.473 29.337 1.00 20.26  ?  95  VAL A CG2  1 
ATOM   979  H H    . VAL A 1 72  ? 1.677   -8.088  28.899 1.00 26.52  ?  95  VAL A H    1 
ATOM   980  H HA   . VAL A 1 72  ? -0.440  -8.240  30.565 1.00 23.78  ?  95  VAL A HA   1 
ATOM   981  H HB   . VAL A 1 72  ? 1.819   -9.957  30.564 1.00 20.56  ?  95  VAL A HB   1 
ATOM   982  H HG11 . VAL A 1 72  ? 0.293   -11.401 31.739 1.00 21.63  ?  95  VAL A HG11 1 
ATOM   983  H HG12 . VAL A 1 72  ? 0.755   -10.132 32.575 1.00 21.63  ?  95  VAL A HG12 1 
ATOM   984  H HG13 . VAL A 1 72  ? -0.673  -10.148 31.881 1.00 21.63  ?  95  VAL A HG13 1 
ATOM   985  H HG21 . VAL A 1 72  ? 0.421   -11.434 29.439 1.00 24.31  ?  95  VAL A HG21 1 
ATOM   986  H HG22 . VAL A 1 72  ? -0.591  -10.229 29.223 1.00 24.31  ?  95  VAL A HG22 1 
ATOM   987  H HG23 . VAL A 1 72  ? 0.856   -10.177 28.571 1.00 24.31  ?  95  VAL A HG23 1 
ATOM   988  N N    . LEU A 1 73  ? 0.411   -7.254  32.666 1.00 17.54  ?  96  LEU A N    1 
ATOM   989  C CA   . LEU A 1 73  ? 0.921   -6.498  33.816 1.00 21.77  ?  96  LEU A CA   1 
ATOM   990  C C    . LEU A 1 73  ? 0.850   -7.345  35.052 1.00 18.59  ?  96  LEU A C    1 
ATOM   991  O O    . LEU A 1 73  ? -0.169  -7.346  35.764 1.00 20.58  ?  96  LEU A O    1 
ATOM   992  C CB   . LEU A 1 73  ? 0.179   -5.195  34.053 1.00 19.97  ?  96  LEU A CB   1 
ATOM   993  C CG   . LEU A 1 73  ? 0.217   -4.280  32.831 1.00 26.65  ?  96  LEU A CG   1 
ATOM   994  C CD1  . LEU A 1 73  ? -0.254  -2.923  33.230 1.00 29.13  ?  96  LEU A CD1  1 
ATOM   995  C CD2  . LEU A 1 73  ? 1.598   -4.202  32.241 1.00 24.46  ?  96  LEU A CD2  1 
ATOM   996  H H    . LEU A 1 73  ? -0.428  -7.437  32.717 1.00 21.05  ?  96  LEU A H    1 
ATOM   997  H HA   . LEU A 1 73  ? 1.845   -6.283  33.617 1.00 26.13  ?  96  LEU A HA   1 
ATOM   998  H HB2  . LEU A 1 73  ? -0.749  -5.391  34.257 1.00 23.96  ?  96  LEU A HB2  1 
ATOM   999  H HB3  . LEU A 1 73  ? 0.590   -4.726  34.796 1.00 23.96  ?  96  LEU A HB3  1 
ATOM   1000 H HG   . LEU A 1 73  ? -0.365  -4.640  32.143 1.00 31.98  ?  96  LEU A HG   1 
ATOM   1001 H HD11 . LEU A 1 73  ? -0.434  -2.403  32.431 1.00 34.95  ?  96  LEU A HD11 1 
ATOM   1002 H HD12 . LEU A 1 73  ? -1.064  -3.011  33.756 1.00 34.95  ?  96  LEU A HD12 1 
ATOM   1003 H HD13 . LEU A 1 73  ? 0.437   -2.491  33.757 1.00 34.95  ?  96  LEU A HD13 1 
ATOM   1004 H HD21 . LEU A 1 73  ? 1.684   -3.372  31.747 1.00 29.35  ?  96  LEU A HD21 1 
ATOM   1005 H HD22 . LEU A 1 73  ? 2.250   -4.229  32.959 1.00 29.35  ?  96  LEU A HD22 1 
ATOM   1006 H HD23 . LEU A 1 73  ? 1.730   -4.957  31.646 1.00 29.35  ?  96  LEU A HD23 1 
ATOM   1007 N N    . PRO A 1 74  ? 1.897   -8.079  35.358 1.00 21.27  ?  97  PRO A N    1 
ATOM   1008 C CA   . PRO A 1 74  ? 1.876   -8.900  36.566 1.00 25.95  ?  97  PRO A CA   1 
ATOM   1009 C C    . PRO A 1 74  ? 1.887   -7.977  37.779 1.00 26.52  ?  97  PRO A C    1 
ATOM   1010 O O    . PRO A 1 74  ? 2.812   -7.176  37.942 1.00 20.16  ?  97  PRO A O    1 
ATOM   1011 C CB   . PRO A 1 74  ? 3.163   -9.718  36.455 1.00 21.18  ?  97  PRO A CB   1 
ATOM   1012 C CG   . PRO A 1 74  ? 4.006   -9.056  35.401 1.00 23.38  ?  97  PRO A CG   1 
ATOM   1013 C CD   . PRO A 1 74  ? 3.282   -7.836  34.907 1.00 31.49  ?  97  PRO A CD   1 
ATOM   1014 H HA   . PRO A 1 74  ? 1.117   -9.504  36.595 1.00 31.14  ?  97  PRO A HA   1 
ATOM   1015 H HB2  . PRO A 1 74  ? 3.622   -9.716  37.310 1.00 25.42  ?  97  PRO A HB2  1 
ATOM   1016 H HB3  . PRO A 1 74  ? 2.947   -10.628 36.197 1.00 25.42  ?  97  PRO A HB3  1 
ATOM   1017 H HG2  . PRO A 1 74  ? 4.858   -8.804  35.790 1.00 28.06  ?  97  PRO A HG2  1 
ATOM   1018 H HG3  . PRO A 1 74  ? 4.146   -9.679  34.671 1.00 28.06  ?  97  PRO A HG3  1 
ATOM   1019 H HD2  . PRO A 1 74  ? 3.643   -7.031  35.310 1.00 37.79  ?  97  PRO A HD2  1 
ATOM   1020 H HD3  . PRO A 1 74  ? 3.327   -7.772  33.940 1.00 37.79  ?  97  PRO A HD3  1 
ATOM   1021 N N    . LYS A 1 75  ? 0.866   -8.103  38.629 1.00 25.93  ?  98  LYS A N    1 
ATOM   1022 C CA   . LYS A 1 75  ? 0.664   -7.193  39.745 1.00 24.48  ?  98  LYS A CA   1 
ATOM   1023 C C    . LYS A 1 75  ? 1.537   -7.553  40.947 1.00 26.04  ?  98  LYS A C    1 
ATOM   1024 O O    . LYS A 1 75  ? 2.031   -8.670  41.108 1.00 23.07  ?  98  LYS A O    1 
ATOM   1025 C CB   . LYS A 1 75  ? -0.804  -7.162  40.144 1.00 21.96  ?  98  LYS A CB   1 
ATOM   1026 C CG   . LYS A 1 75  ? -1.726  -6.730  39.007 1.00 25.81  ?  98  LYS A CG   1 
ATOM   1027 C CD   . LYS A 1 75  ? -1.396  -5.316  38.434 1.00 29.07  ?  98  LYS A CD   1 
ATOM   1028 C CE   . LYS A 1 75  ? -1.584  -4.206  39.486 1.00 32.54  ?  98  LYS A CE   1 
ATOM   1029 N NZ   . LYS A 1 75  ? -2.983  -4.143  40.083 1.00 26.11  ?  98  LYS A NZ   1 
ATOM   1030 H H    . LYS A 1 75  ? 0.269   -8.720  38.576 1.00 31.12  ?  98  LYS A H    1 
ATOM   1031 H HA   . LYS A 1 75  ? 0.926   -6.301  39.467 1.00 29.37  ?  98  LYS A HA   1 
ATOM   1032 H HB2  . LYS A 1 75  ? -1.072  -8.051  40.425 1.00 26.35  ?  98  LYS A HB2  1 
ATOM   1033 H HB3  . LYS A 1 75  ? -0.917  -6.535  40.875 1.00 26.35  ?  98  LYS A HB3  1 
ATOM   1034 H HG2  . LYS A 1 75  ? -1.648  -7.368  38.280 1.00 30.97  ?  98  LYS A HG2  1 
ATOM   1035 H HG3  . LYS A 1 75  ? -2.639  -6.711  39.334 1.00 30.97  ?  98  LYS A HG3  1 
ATOM   1036 H HD2  . LYS A 1 75  ? -0.472  -5.299  38.139 1.00 34.89  ?  98  LYS A HD2  1 
ATOM   1037 H HD3  . LYS A 1 75  ? -1.987  -5.128  37.688 1.00 34.89  ?  98  LYS A HD3  1 
ATOM   1038 H HE2  . LYS A 1 75  ? -0.960  -4.359  40.213 1.00 39.04  ?  98  LYS A HE2  1 
ATOM   1039 H HE3  . LYS A 1 75  ? -1.403  -3.349  39.069 1.00 39.04  ?  98  LYS A HE3  1 
ATOM   1040 H HZ1  . LYS A 1 75  ? -3.042  -3.456  40.647 1.00 31.33  ?  98  LYS A HZ1  1 
ATOM   1041 H HZ2  . LYS A 1 75  ? -3.585  -4.039  39.437 1.00 31.33  ?  98  LYS A HZ2  1 
ATOM   1042 H HZ3  . LYS A 1 75  ? -3.160  -4.895  40.525 1.00 31.33  ?  98  LYS A HZ3  1 
ATOM   1043 N N    . PHE A 1 76  ? 1.741   -6.548  41.784 1.00 30.35  ?  99  PHE A N    1 
ATOM   1044 C CA   . PHE A 1 76  ? 2.635   -6.622  42.924 1.00 27.14  ?  99  PHE A CA   1 
ATOM   1045 C C    . PHE A 1 76  ? 1.914   -6.766  44.241 1.00 30.97  ?  99  PHE A C    1 
ATOM   1046 O O    . PHE A 1 76  ? 2.451   -7.413  45.140 1.00 31.99  ?  99  PHE A O    1 
ATOM   1047 C CB   . PHE A 1 76  ? 3.544   -5.389  42.982 1.00 28.48  ?  99  PHE A CB   1 
ATOM   1048 C CG   . PHE A 1 76  ? 2.864   -4.106  42.624 1.00 27.32  ?  99  PHE A CG   1 
ATOM   1049 C CD1  . PHE A 1 76  ? 2.675   -3.739  41.294 1.00 25.74  ?  99  PHE A CD1  1 
ATOM   1050 C CD2  . PHE A 1 76  ? 2.430   -3.257  43.614 1.00 29.33  ?  99  PHE A CD2  1 
ATOM   1051 C CE1  . PHE A 1 76  ? 2.038   -2.552  40.966 1.00 31.07  ?  99  PHE A CE1  1 
ATOM   1052 C CE2  . PHE A 1 76  ? 1.793   -2.063  43.288 1.00 38.00  ?  99  PHE A CE2  1 
ATOM   1053 C CZ   . PHE A 1 76  ? 1.599   -1.715  41.957 1.00 35.95  ?  99  PHE A CZ   1 
ATOM   1054 H H    . PHE A 1 76  ? 1.357   -5.782  41.709 1.00 36.42  ?  99  PHE A H    1 
ATOM   1055 H HA   . PHE A 1 76  ? 3.205   -7.399  42.812 1.00 32.56  ?  99  PHE A HA   1 
ATOM   1056 H HB2  . PHE A 1 76  ? 3.885   -5.298  43.886 1.00 34.18  ?  99  PHE A HB2  1 
ATOM   1057 H HB3  . PHE A 1 76  ? 4.279   -5.515  42.362 1.00 34.18  ?  99  PHE A HB3  1 
ATOM   1058 H HD1  . PHE A 1 76  ? 2.980   -4.298  40.616 1.00 30.88  ?  99  PHE A HD1  1 
ATOM   1059 H HD2  . PHE A 1 76  ? 2.564   -3.481  44.507 1.00 35.19  ?  99  PHE A HD2  1 
ATOM   1060 H HE1  . PHE A 1 76  ? 1.910   -2.324  40.074 1.00 37.29  ?  99  PHE A HE1  1 
ATOM   1061 H HE2  . PHE A 1 76  ? 1.495   -1.497  43.963 1.00 45.60  ?  99  PHE A HE2  1 
ATOM   1062 H HZ   . PHE A 1 76  ? 1.172   -0.918  41.740 1.00 43.14  ?  99  PHE A HZ   1 
ATOM   1063 N N    . GLU A 1 77  ? 0.706   -6.200  44.375 1.00 33.73  ?  100 GLU A N    1 
ATOM   1064 C CA   . GLU A 1 77  ? -0.057  -6.354  45.616 1.00 30.70  ?  100 GLU A CA   1 
ATOM   1065 C C    . GLU A 1 77  ? -0.558  -7.782  45.803 1.00 32.58  ?  100 GLU A C    1 
ATOM   1066 O O    . GLU A 1 77  ? -0.795  -8.220  46.934 1.00 35.51  ?  100 GLU A O    1 
ATOM   1067 C CB   . GLU A 1 77  ? -1.230  -5.398  45.624 1.00 37.34  ?  100 GLU A CB   1 
ATOM   1068 C CG   . GLU A 1 77  ? -2.388  -5.798  44.675 1.00 47.87  ?  100 GLU A CG   1 
ATOM   1069 C CD   . GLU A 1 77  ? -2.100  -5.465  43.218 1.00 38.22  ?  100 GLU A CD   1 
ATOM   1070 O OE1  . GLU A 1 77  ? -1.104  -4.741  42.959 1.00 35.41  ?  100 GLU A OE1  1 
ATOM   1071 O OE2  . GLU A 1 77  ? -2.886  -5.906  42.348 1.00 30.01  -1 100 GLU A OE2  1 
ATOM   1072 H H    . GLU A 1 77  ? 0.314   -5.730  43.770 1.00 40.48  ?  100 GLU A H    1 
ATOM   1073 H HA   . GLU A 1 77  ? 0.517   -6.132  46.367 1.00 36.84  ?  100 GLU A HA   1 
ATOM   1074 H HB2  . GLU A 1 77  ? -1.589  -5.357  46.524 1.00 44.81  ?  100 GLU A HB2  1 
ATOM   1075 H HB3  . GLU A 1 77  ? -0.916  -4.522  45.351 1.00 44.81  ?  100 GLU A HB3  1 
ATOM   1076 H HG2  . GLU A 1 77  ? -2.534  -6.754  44.741 1.00 57.45  ?  100 GLU A HG2  1 
ATOM   1077 H HG3  . GLU A 1 77  ? -3.191  -5.320  44.938 1.00 57.45  ?  100 GLU A HG3  1 
ATOM   1078 N N    . GLN A 1 78  ? -0.715  -8.515  44.710 1.00 33.84  ?  101 GLN A N    1 
ATOM   1079 C CA   . GLN A 1 78  ? -1.297  -9.842  44.722 1.00 34.38  ?  101 GLN A CA   1 
ATOM   1080 C C    . GLN A 1 78  ? -0.794  -10.597 43.507 1.00 29.42  ?  101 GLN A C    1 
ATOM   1081 O O    . GLN A 1 78  ? -0.479  -10.000 42.476 1.00 29.34  ?  101 GLN A O    1 
ATOM   1082 C CB   . GLN A 1 78  ? -2.817  -9.774  44.682 1.00 37.08  ?  101 GLN A CB   1 
ATOM   1083 C CG   . GLN A 1 78  ? -3.456  -9.309  45.982 1.00 45.03  ?  101 GLN A CG   1 
ATOM   1084 C CD   . GLN A 1 78  ? -4.979  -9.403  45.934 1.00 49.23  ?  101 GLN A CD   1 
ATOM   1085 O OE1  . GLN A 1 78  ? -5.538  -10.050 45.047 1.00 43.54  ?  101 GLN A OE1  1 
ATOM   1086 N NE2  . GLN A 1 78  ? -5.651  -8.745  46.876 1.00 54.48  ?  101 GLN A NE2  1 
ATOM   1087 H H    . GLN A 1 78  ? -0.483  -8.256  43.924 1.00 40.61  ?  101 GLN A H    1 
ATOM   1088 H HA   . GLN A 1 78  ? -1.022  -10.311 45.525 1.00 41.25  ?  101 GLN A HA   1 
ATOM   1089 H HB2  . GLN A 1 78  ? -3.082  -9.152  43.986 1.00 44.50  ?  101 GLN A HB2  1 
ATOM   1090 H HB3  . GLN A 1 78  ? -3.162  -10.659 44.484 1.00 44.50  ?  101 GLN A HB3  1 
ATOM   1091 H HG2  . GLN A 1 78  ? -3.141  -9.867  46.710 1.00 54.03  ?  101 GLN A HG2  1 
ATOM   1092 H HG3  . GLN A 1 78  ? -3.214  -8.384  46.144 1.00 54.03  ?  101 GLN A HG3  1 
ATOM   1093 H HE21 . GLN A 1 78  ? -5.226  -8.295  47.473 1.00 65.38  ?  101 GLN A HE21 1 
ATOM   1094 H HE22 . GLN A 1 78  ? -6.511  -8.770  46.887 1.00 65.38  ?  101 GLN A HE22 1 
ATOM   1095 N N    . ALA A 1 79  ? -0.723  -11.917 43.639 1.00 23.55  ?  102 ALA A N    1 
ATOM   1096 C CA   . ALA A 1 79  ? -0.368  -12.812 42.533 1.00 32.08  ?  102 ALA A CA   1 
ATOM   1097 C C    . ALA A 1 79  ? -1.523  -12.907 41.530 1.00 33.93  ?  102 ALA A C    1 
ATOM   1098 O O    . ALA A 1 79  ? -2.358  -13.806 41.573 1.00 39.93  ?  102 ALA A O    1 
ATOM   1099 C CB   . ALA A 1 79  ? -0.005  -14.178 43.092 1.00 26.30  ?  102 ALA A CB   1 
ATOM   1100 H H    . ALA A 1 79  ? -0.879  -12.334 44.375 1.00 28.26  ?  102 ALA A H    1 
ATOM   1101 H HA   . ALA A 1 79  ? 0.401   -12.468 42.052 1.00 38.49  ?  102 ALA A HA   1 
ATOM   1102 H HB1  . ALA A 1 79  ? 0.204   -14.775 42.357 1.00 31.56  ?  102 ALA A HB1  1 
ATOM   1103 H HB2  . ALA A 1 79  ? 0.767   -14.086 43.673 1.00 31.56  ?  102 ALA A HB2  1 
ATOM   1104 H HB3  . ALA A 1 79  ? -0.758  -14.524 43.596 1.00 31.56  ?  102 ALA A HB3  1 
ATOM   1105 N N    . ARG A 1 80  ? -1.560  -11.957 40.601 1.00 36.51  ?  103 ARG A N    1 
ATOM   1106 C CA   . ARG A 1 80  ? -2.614  -11.836 39.604 1.00 27.51  ?  103 ARG A CA   1 
ATOM   1107 C C    . ARG A 1 80  ? -2.071  -10.919 38.528 1.00 29.54  ?  103 ARG A C    1 
ATOM   1108 O O    . ARG A 1 80  ? -1.018  -10.291 38.692 1.00 27.40  ?  103 ARG A O    1 
ATOM   1109 C CB   . ARG A 1 80  ? -3.905  -11.263 40.188 1.00 38.29  ?  103 ARG A CB   1 
ATOM   1110 C CG   . ARG A 1 80  ? -3.707  -9.984  40.955 1.00 38.10  ?  103 ARG A CG   1 
ATOM   1111 C CD   . ARG A 1 80  ? -5.006  -9.511  41.593 1.00 36.45  ?  103 ARG A CD   1 
ATOM   1112 N NE   . ARG A 1 80  ? -4.905  -8.145  42.097 1.00 40.70  ?  103 ARG A NE   1 
ATOM   1113 C CZ   . ARG A 1 80  ? -5.953  -7.374  42.371 1.00 48.37  ?  103 ARG A CZ   1 
ATOM   1114 N NH1  . ARG A 1 80  ? -7.190  -7.799  42.184 1.00 46.84  ?  103 ARG A NH1  1 
ATOM   1115 N NH2  . ARG A 1 80  ? -5.756  -6.149  42.857 1.00 43.03  ?  103 ARG A NH2  1 
ATOM   1116 H H    . ARG A 1 80  ? -0.961  -11.346 40.525 1.00 43.81  ?  103 ARG A H    1 
ATOM   1117 H HA   . ARG A 1 80  ? -2.824  -12.709 39.238 1.00 33.01  ?  103 ARG A HA   1 
ATOM   1118 H HB2  . ARG A 1 80  ? -4.521  -11.081 39.462 1.00 45.95  ?  103 ARG A HB2  1 
ATOM   1119 H HB3  . ARG A 1 80  ? -4.289  -11.916 40.794 1.00 45.95  ?  103 ARG A HB3  1 
ATOM   1120 H HG2  . ARG A 1 80  ? -3.056  -10.129 41.660 1.00 45.72  ?  103 ARG A HG2  1 
ATOM   1121 H HG3  . ARG A 1 80  ? -3.394  -9.292  40.352 1.00 45.72  ?  103 ARG A HG3  1 
ATOM   1122 H HD2  . ARG A 1 80  ? -5.714  -9.538  40.932 1.00 43.74  ?  103 ARG A HD2  1 
ATOM   1123 H HD3  . ARG A 1 80  ? -5.225  -10.093 42.338 1.00 43.74  ?  103 ARG A HD3  1 
ATOM   1124 H HE   . ARG A 1 80  ? -4.120  -7.819  42.223 1.00 48.85  ?  103 ARG A HE   1 
ATOM   1125 H HH11 . ARG A 1 80  ? -7.331  -8.591  41.878 1.00 56.21  ?  103 ARG A HH11 1 
ATOM   1126 H HH12 . ARG A 1 80  ? -7.854  -7.285  42.367 1.00 56.21  ?  103 ARG A HH12 1 
ATOM   1127 H HH21 . ARG A 1 80  ? -4.956  -5.863  42.991 1.00 51.63  ?  103 ARG A HH21 1 
ATOM   1128 H HH22 . ARG A 1 80  ? -6.429  -5.645  43.037 1.00 51.63  ?  103 ARG A HH22 1 
ATOM   1129 N N    . SER A 1 81  ? -2.809  -10.836 37.436 1.00 26.25  ?  104 SER A N    1 
ATOM   1130 C CA   . SER A 1 81  ? -2.371  -10.099 36.270 1.00 22.88  ?  104 SER A CA   1 
ATOM   1131 C C    . SER A 1 81  ? -3.515  -9.332  35.648 1.00 19.85  ?  104 SER A C    1 
ATOM   1132 O O    . SER A 1 81  ? -4.693  -9.644  35.826 1.00 23.61  ?  104 SER A O    1 
ATOM   1133 C CB   . SER A 1 81  ? -1.793  -11.027 35.213 1.00 35.07  ?  104 SER A CB   1 
ATOM   1134 O OG   . SER A 1 81  ? -0.411  -11.211 35.417 1.00 45.79  ?  104 SER A OG   1 
ATOM   1135 H H    . SER A 1 81  ? -3.581  -11.206 37.346 1.00 31.50  ?  104 SER A H    1 
ATOM   1136 H HA   . SER A 1 81  ? -1.703  -9.460  36.563 1.00 27.45  ?  104 SER A HA   1 
ATOM   1137 H HB2  . SER A 1 81  ? -2.239  -11.887 35.269 1.00 42.08  ?  104 SER A HB2  1 
ATOM   1138 H HB3  . SER A 1 81  ? -1.935  -10.636 34.337 1.00 42.08  ?  104 SER A HB3  1 
ATOM   1139 H HG   . SER A 1 81  ? -0.100  -11.724 34.828 1.00 54.95  ?  104 SER A HG   1 
ATOM   1140 N N    . GLU A 1 82  ? -3.131  -8.318  34.902 1.00 22.68  ?  105 GLU A N    1 
ATOM   1141 C CA   . GLU A 1 82  ? -4.046  -7.505  34.131 1.00 23.04  ?  105 GLU A CA   1 
ATOM   1142 C C    . GLU A 1 82  ? -3.469  -7.423  32.743 1.00 21.70  ?  105 GLU A C    1 
ATOM   1143 O O    . GLU A 1 82  ? -2.255  -7.396  32.601 1.00 24.01  ?  105 GLU A O    1 
ATOM   1144 C CB   . GLU A 1 82  ? -4.185  -6.109  34.736 1.00 25.06  ?  105 GLU A CB   1 
ATOM   1145 C CG   . GLU A 1 82  ? -4.356  -6.165  36.239 1.00 28.42  ?  105 GLU A CG   1 
ATOM   1146 C CD   . GLU A 1 82  ? -4.474  -4.814  36.925 1.00 30.46  ?  105 GLU A CD   1 
ATOM   1147 O OE1  . GLU A 1 82  ? -4.287  -3.773  36.260 1.00 35.66  ?  105 GLU A OE1  1 
ATOM   1148 O OE2  . GLU A 1 82  ? -4.734  -4.799  38.155 1.00 34.71  -1 105 GLU A OE2  1 
ATOM   1149 H H    . GLU A 1 82  ? -2.312  -8.070  34.823 1.00 27.22  ?  105 GLU A H    1 
ATOM   1150 H HA   . GLU A 1 82  ? -4.937  -7.888  34.098 1.00 27.64  ?  105 GLU A HA   1 
ATOM   1151 H HB2  . GLU A 1 82  ? -3.387  -5.594  34.538 1.00 30.07  ?  105 GLU A HB2  1 
ATOM   1152 H HB3  . GLU A 1 82  ? -4.964  -5.672  34.356 1.00 30.07  ?  105 GLU A HB3  1 
ATOM   1153 H HG2  . GLU A 1 82  ? -5.164  -6.663  36.438 1.00 34.11  ?  105 GLU A HG2  1 
ATOM   1154 H HG3  . GLU A 1 82  ? -3.586  -6.617  36.618 1.00 34.11  ?  105 GLU A HG3  1 
ATOM   1155 N N    . ILE A 1 83  ? -4.312  -7.339  31.727 1.00 26.88  ?  106 ILE A N    1 
ATOM   1156 C CA   . ILE A 1 83  ? -3.849  -7.204  30.348 1.00 23.38  ?  106 ILE A CA   1 
ATOM   1157 C C    . ILE A 1 83  ? -4.264  -5.841  29.825 1.00 20.67  ?  106 ILE A C    1 
ATOM   1158 O O    . ILE A 1 83  ? -5.412  -5.429  29.983 1.00 20.78  ?  106 ILE A O    1 
ATOM   1159 C CB   . ILE A 1 83  ? -4.386  -8.331  29.461 1.00 19.31  ?  106 ILE A CB   1 
ATOM   1160 C CG1  . ILE A 1 83  ? -3.582  -9.574  29.744 1.00 22.59  ?  106 ILE A CG1  1 
ATOM   1161 C CG2  . ILE A 1 83  ? -4.195  -7.982  28.037 1.00 25.27  ?  106 ILE A CG2  1 
ATOM   1162 C CD1  . ILE A 1 83  ? -4.277  -10.853 29.526 1.00 30.57  ?  106 ILE A CD1  1 
ATOM   1163 H H    . ILE A 1 83  ? -5.168  -7.358  31.809 1.00 32.25  ?  106 ILE A H    1 
ATOM   1164 H HA   . ILE A 1 83  ? -2.880  -7.245  30.332 1.00 28.06  ?  106 ILE A HA   1 
ATOM   1165 H HB   . ILE A 1 83  ? -5.329  -8.468  29.646 1.00 23.17  ?  106 ILE A HB   1 
ATOM   1166 H HG12 . ILE A 1 83  ? -2.803  -9.569  29.166 1.00 27.10  ?  106 ILE A HG12 1 
ATOM   1167 H HG13 . ILE A 1 83  ? -3.306  -9.552  30.673 1.00 27.10  ?  106 ILE A HG13 1 
ATOM   1168 H HG21 . ILE A 1 83  ? -4.172  -8.797  27.512 1.00 30.32  ?  106 ILE A HG21 1 
ATOM   1169 H HG22 . ILE A 1 83  ? -4.932  -7.421  27.748 1.00 30.32  ?  106 ILE A HG22 1 
ATOM   1170 H HG23 . ILE A 1 83  ? -3.357  -7.503  27.940 1.00 30.32  ?  106 ILE A HG23 1 
ATOM   1171 H HD11 . ILE A 1 83  ? -3.620  -11.566 29.487 1.00 36.69  ?  106 ILE A HD11 1 
ATOM   1172 H HD12 . ILE A 1 83  ? -4.890  -11.008 30.261 1.00 36.69  ?  106 ILE A HD12 1 
ATOM   1173 H HD13 . ILE A 1 83  ? -4.766  -10.809 28.690 1.00 36.69  ?  106 ILE A HD13 1 
ATOM   1174 N N    . TYR A 1 84  ? -3.324  -5.126  29.239 1.00 21.85  ?  107 TYR A N    1 
ATOM   1175 C CA   . TYR A 1 84  ? -3.566  -3.782  28.747 1.00 24.75  ?  107 TYR A CA   1 
ATOM   1176 C C    . TYR A 1 84  ? -3.432  -3.781  27.217 1.00 24.55  ?  107 TYR A C    1 
ATOM   1177 O O    . TYR A 1 84  ? -2.345  -4.001  26.685 1.00 22.59  ?  107 TYR A O    1 
ATOM   1178 C CB   . TYR A 1 84  ? -2.586  -2.828  29.420 1.00 22.36  ?  107 TYR A CB   1 
ATOM   1179 C CG   . TYR A 1 84  ? -2.588  -1.466  28.797 1.00 28.20  ?  107 TYR A CG   1 
ATOM   1180 C CD1  . TYR A 1 84  ? -3.769  -0.757  28.644 1.00 33.59  ?  107 TYR A CD1  1 
ATOM   1181 C CD2  . TYR A 1 84  ? -1.418  -0.893  28.362 1.00 37.41  ?  107 TYR A CD2  1 
ATOM   1182 C CE1  . TYR A 1 84  ? -3.778  0.497   28.059 1.00 43.97  ?  107 TYR A CE1  1 
ATOM   1183 C CE2  . TYR A 1 84  ? -1.408  0.356   27.775 1.00 44.84  ?  107 TYR A CE2  1 
ATOM   1184 C CZ   . TYR A 1 84  ? -2.586  1.044   27.627 1.00 42.24  ?  107 TYR A CZ   1 
ATOM   1185 O OH   . TYR A 1 84  ? -2.580  2.277   27.034 1.00 48.59  ?  107 TYR A OH   1 
ATOM   1186 H H    . TYR A 1 84  ? -2.520  -5.403  29.111 1.00 26.22  ?  107 TYR A H    1 
ATOM   1187 H HA   . TYR A 1 84  ? -4.472  -3.497  28.944 1.00 29.70  ?  107 TYR A HA   1 
ATOM   1188 H HB2  . TYR A 1 84  ? -2.829  -2.732  30.354 1.00 26.83  ?  107 TYR A HB2  1 
ATOM   1189 H HB3  . TYR A 1 84  ? -1.690  -3.192  29.346 1.00 26.83  ?  107 TYR A HB3  1 
ATOM   1190 H HD1  . TYR A 1 84  ? -4.569  -1.130  28.939 1.00 40.31  ?  107 TYR A HD1  1 
ATOM   1191 H HD2  . TYR A 1 84  ? -0.618  -1.355  28.466 1.00 44.89  ?  107 TYR A HD2  1 
ATOM   1192 H HE1  . TYR A 1 84  ? -4.576  0.965   27.958 1.00 52.76  ?  107 TYR A HE1  1 
ATOM   1193 H HE2  . TYR A 1 84  ? -0.608  0.729   27.482 1.00 53.80  ?  107 TYR A HE2  1 
ATOM   1194 H HH   . TYR A 1 84  ? -1.791  2.506   26.857 1.00 58.31  ?  107 TYR A HH   1 
ATOM   1195 N N    . ILE A 1 85  ? -4.533  -3.549  26.507 1.00 26.74  ?  108 ILE A N    1 
ATOM   1196 C CA   . ILE A 1 85  ? -4.532  -3.480  25.048 1.00 21.91  ?  108 ILE A CA   1 
ATOM   1197 C C    . ILE A 1 85  ? -3.960  -2.142  24.632 1.00 24.86  ?  108 ILE A C    1 
ATOM   1198 O O    . ILE A 1 85  ? -4.485  -1.094  25.021 1.00 26.10  ?  108 ILE A O    1 
ATOM   1199 C CB   . ILE A 1 85  ? -5.943  -3.657  24.467 1.00 20.86  ?  108 ILE A CB   1 
ATOM   1200 C CG1  . ILE A 1 85  ? -6.578  -4.977  24.888 1.00 20.39  ?  108 ILE A CG1  1 
ATOM   1201 C CG2  . ILE A 1 85  ? -5.911  -3.515  22.960 1.00 21.86  ?  108 ILE A CG2  1 
ATOM   1202 C CD1  . ILE A 1 85  ? -8.070  -5.023  24.534 1.00 20.54  ?  108 ILE A CD1  1 
ATOM   1203 H H    . ILE A 1 85  ? -5.310  -3.426  26.854 1.00 32.08  ?  108 ILE A H    1 
ATOM   1204 H HA   . ILE A 1 85  ? -3.969  -4.192  24.706 1.00 26.30  ?  108 ILE A HA   1 
ATOM   1205 H HB   . ILE A 1 85  ? -6.500  -2.953  24.835 1.00 25.03  ?  108 ILE A HB   1 
ATOM   1206 H HG12 . ILE A 1 85  ? -6.133  -5.707  24.429 1.00 24.47  ?  108 ILE A HG12 1 
ATOM   1207 H HG13 . ILE A 1 85  ? -6.488  -5.085  25.847 1.00 24.47  ?  108 ILE A HG13 1 
ATOM   1208 H HG21 . ILE A 1 85  ? -6.738  -3.865  22.593 1.00 26.23  ?  108 ILE A HG21 1 
ATOM   1209 H HG22 . ILE A 1 85  ? -5.819  -2.576  22.733 1.00 26.23  ?  108 ILE A HG22 1 
ATOM   1210 H HG23 . ILE A 1 85  ? -5.156  -4.015  22.612 1.00 26.23  ?  108 ILE A HG23 1 
ATOM   1211 H HD11 . ILE A 1 85  ? -8.508  -5.680  25.097 1.00 24.65  ?  108 ILE A HD11 1 
ATOM   1212 H HD12 . ILE A 1 85  ? -8.457  -4.147  24.686 1.00 24.65  ?  108 ILE A HD12 1 
ATOM   1213 H HD13 . ILE A 1 85  ? -8.166  -5.270  23.601 1.00 24.65  ?  108 ILE A HD13 1 
ATOM   1214 N N    . TYR A 1 86  ? -2.894  -2.179  23.830 1.00 19.21  ?  109 TYR A N    1 
ATOM   1215 C CA   . TYR A 1 86  ? -2.234  -0.985  23.359 1.00 20.51  ?  109 TYR A CA   1 
ATOM   1216 C C    . TYR A 1 86  ? -2.777  -0.508  22.017 1.00 29.79  ?  109 TYR A C    1 
ATOM   1217 O O    . TYR A 1 86  ? -3.198  0.650   21.901 1.00 34.32  ?  109 TYR A O    1 
ATOM   1218 C CB   . TYR A 1 86  ? -0.710  -1.219  23.259 1.00 26.41  ?  109 TYR A CB   1 
ATOM   1219 C CG   . TYR A 1 86  ? 0.021   0.094   23.363 1.00 24.08  ?  109 TYR A CG   1 
ATOM   1220 C CD1  . TYR A 1 86  ? 0.174   0.905   22.250 1.00 25.04  ?  109 TYR A CD1  1 
ATOM   1221 C CD2  . TYR A 1 86  ? 0.465   0.558   24.592 1.00 26.73  ?  109 TYR A CD2  1 
ATOM   1222 C CE1  . TYR A 1 86  ? 0.768   2.138   22.343 1.00 28.82  ?  109 TYR A CE1  1 
ATOM   1223 C CE2  . TYR A 1 86  ? 1.087   1.777   24.704 1.00 33.02  ?  109 TYR A CE2  1 
ATOM   1224 C CZ   . TYR A 1 86  ? 1.230   2.569   23.572 1.00 32.38  ?  109 TYR A CZ   1 
ATOM   1225 O OH   . TYR A 1 86  ? 1.844   3.784   23.655 1.00 29.26  ?  109 TYR A OH   1 
ATOM   1226 H H    . TYR A 1 86  ? -2.534  -2.905  23.543 1.00 23.05  ?  109 TYR A H    1 
ATOM   1227 H HA   . TYR A 1 86  ? -2.399  -0.286  24.010 1.00 24.61  ?  109 TYR A HA   1 
ATOM   1228 H HB2  . TYR A 1 86  ? -0.420  -1.795  23.983 1.00 31.70  ?  109 TYR A HB2  1 
ATOM   1229 H HB3  . TYR A 1 86  ? -0.497  -1.627  22.405 1.00 31.70  ?  109 TYR A HB3  1 
ATOM   1230 H HD1  . TYR A 1 86  ? -0.131  0.607   21.424 1.00 30.04  ?  109 TYR A HD1  1 
ATOM   1231 H HD2  . TYR A 1 86  ? 0.340   0.036   25.351 1.00 32.08  ?  109 TYR A HD2  1 
ATOM   1232 H HE1  . TYR A 1 86  ? 0.858   2.676   21.590 1.00 34.58  ?  109 TYR A HE1  1 
ATOM   1233 H HE2  . TYR A 1 86  ? 1.408   2.069   25.527 1.00 39.63  ?  109 TYR A HE2  1 
ATOM   1234 H HH   . TYR A 1 86  ? 1.999   3.974   24.458 1.00 35.11  ?  109 TYR A HH   1 
ATOM   1235 N N    . ASP A 1 87  ? -2.738  -1.366  20.990 1.00 31.89  ?  110 ASP A N    1 
ATOM   1236 C CA   . ASP A 1 87  ? -3.258  -1.044  19.661 1.00 38.71  ?  110 ASP A CA   1 
ATOM   1237 C C    . ASP A 1 87  ? -4.105  -2.191  19.112 1.00 32.96  ?  110 ASP A C    1 
ATOM   1238 O O    . ASP A 1 87  ? -3.875  -3.377  19.401 1.00 24.61  ?  110 ASP A O    1 
ATOM   1239 C CB   . ASP A 1 87  ? -2.125  -0.718  18.650 1.00 46.87  ?  110 ASP A CB   1 
ATOM   1240 C CG   . ASP A 1 87  ? -1.637  0.757   18.739 1.00 57.59  ?  110 ASP A CG   1 
ATOM   1241 O OD1  . ASP A 1 87  ? -2.498  1.632   18.964 1.00 56.87  ?  110 ASP A OD1  1 
ATOM   1242 O OD2  . ASP A 1 87  ? -0.404  1.033   18.590 1.00 50.09  -1 110 ASP A OD2  1 
ATOM   1243 H H    . ASP A 1 87  ? -2.407  -2.158  21.043 1.00 38.27  ?  110 ASP A H    1 
ATOM   1244 H HA   . ASP A 1 87  ? -3.830  -0.265  19.747 1.00 46.45  ?  110 ASP A HA   1 
ATOM   1245 H HB2  . ASP A 1 87  ? -1.367  -1.295  18.830 1.00 56.24  ?  110 ASP A HB2  1 
ATOM   1246 H HB3  . ASP A 1 87  ? -2.453  -0.871  17.750 1.00 56.24  ?  110 ASP A HB3  1 
ATOM   1247 N N    . LEU A 1 88  ? -5.082  -1.806  18.301 1.00 32.34  ?  111 LEU A N    1 
ATOM   1248 C CA   . LEU A 1 88  ? -5.988  -2.727  17.642 1.00 29.43  ?  111 LEU A CA   1 
ATOM   1249 C C    . LEU A 1 88  ? -6.447  -2.080  16.349 1.00 29.40  ?  111 LEU A C    1 
ATOM   1250 O O    . LEU A 1 88  ? -6.918  -0.940  16.349 1.00 29.26  ?  111 LEU A O    1 
ATOM   1251 C CB   . LEU A 1 88  ? -7.180  -3.044  18.540 1.00 30.74  ?  111 LEU A CB   1 
ATOM   1252 C CG   . LEU A 1 88  ? -8.340  -3.836  17.961 1.00 33.52  ?  111 LEU A CG   1 
ATOM   1253 C CD1  . LEU A 1 88  ? -7.881  -5.147  17.324 1.00 31.86  ?  111 LEU A CD1  1 
ATOM   1254 C CD2  . LEU A 1 88  ? -9.359  -4.087  19.060 1.00 35.55  ?  111 LEU A CD2  1 
ATOM   1255 H H    . LEU A 1 88  ? -5.245  -0.983  18.110 1.00 38.81  ?  111 LEU A H    1 
ATOM   1256 H HA   . LEU A 1 88  ? -5.539  -3.561  17.431 1.00 35.31  ?  111 LEU A HA   1 
ATOM   1257 H HB2  . LEU A 1 88  ? -6.848  -3.554  19.295 1.00 36.89  ?  111 LEU A HB2  1 
ATOM   1258 H HB3  . LEU A 1 88  ? -7.548  -2.200  18.845 1.00 36.89  ?  111 LEU A HB3  1 
ATOM   1259 H HG   . LEU A 1 88  ? -8.753  -3.324  17.248 1.00 40.23  ?  111 LEU A HG   1 
ATOM   1260 H HD11 . LEU A 1 88  ? -8.654  -5.715  17.179 1.00 38.23  ?  111 LEU A HD11 1 
ATOM   1261 H HD12 . LEU A 1 88  ? -7.450  -4.953  16.477 1.00 38.23  ?  111 LEU A HD12 1 
ATOM   1262 H HD13 . LEU A 1 88  ? -7.256  -5.586  17.921 1.00 38.23  ?  111 LEU A HD13 1 
ATOM   1263 H HD21 . LEU A 1 88  ? -10.165 -4.456  18.665 1.00 42.66  ?  111 LEU A HD21 1 
ATOM   1264 H HD22 . LEU A 1 88  ? -8.987  -4.715  19.698 1.00 42.66  ?  111 LEU A HD22 1 
ATOM   1265 H HD23 . LEU A 1 88  ? -9.562  -3.247  19.501 1.00 42.66  ?  111 LEU A HD23 1 
ATOM   1266 N N    . ALA A 1 89  ? -6.259  -2.794  15.250 1.00 25.54  ?  112 ALA A N    1 
ATOM   1267 C CA   . ALA A 1 89  ? -6.561  -2.279  13.929 1.00 37.68  ?  112 ALA A CA   1 
ATOM   1268 C C    . ALA A 1 89  ? -7.135  -3.411  13.095 1.00 29.79  ?  112 ALA A C    1 
ATOM   1269 O O    . ALA A 1 89  ? -6.772  -4.572  13.291 1.00 23.85  ?  112 ALA A O    1 
ATOM   1270 C CB   . ALA A 1 89  ? -5.299  -1.705  13.250 1.00 39.51  ?  112 ALA A CB   1 
ATOM   1271 H H    . ALA A 1 89  ? -5.950  -3.597  15.246 1.00 30.64  ?  112 ALA A H    1 
ATOM   1272 H HA   . ALA A 1 89  ? -7.221  -1.570  13.985 1.00 45.21  ?  112 ALA A HA   1 
ATOM   1273 H HB1  . ALA A 1 89  ? -5.536  -1.379  12.367 1.00 47.41  ?  112 ALA A HB1  1 
ATOM   1274 H HB2  . ALA A 1 89  ? -4.953  -0.977  13.789 1.00 47.41  ?  112 ALA A HB2  1 
ATOM   1275 H HB3  . ALA A 1 89  ? -4.633  -2.406  13.175 1.00 47.41  ?  112 ALA A HB3  1 
ATOM   1276 N N    . VAL A 1 90  ? -8.010  -3.055  12.155 1.00 30.96  ?  113 VAL A N    1 
ATOM   1277 C CA   . VAL A 1 90  ? -8.528  -3.970  11.142 1.00 35.57  ?  113 VAL A CA   1 
ATOM   1278 C C    . VAL A 1 90  ? -8.407  -3.316  9.771  1.00 27.25  ?  113 VAL A C    1 
ATOM   1279 O O    . VAL A 1 90  ? -8.669  -2.124  9.612  1.00 25.54  ?  113 VAL A O    1 
ATOM   1280 C CB   . VAL A 1 90  ? -9.990  -4.370  11.441 1.00 32.57  ?  113 VAL A CB   1 
ATOM   1281 C CG1  . VAL A 1 90  ? -10.555 -5.372  10.388 1.00 31.59  ?  113 VAL A CG1  1 
ATOM   1282 C CG2  . VAL A 1 90  ? -10.045 -4.985  12.794 1.00 30.44  ?  113 VAL A CG2  1 
ATOM   1283 H H    . VAL A 1 90  ? -8.330  -2.260  12.083 1.00 37.15  ?  113 VAL A H    1 
ATOM   1284 H HA   . VAL A 1 90  ? -7.987  -4.776  11.131 1.00 42.68  ?  113 VAL A HA   1 
ATOM   1285 H HB   . VAL A 1 90  ? -10.543 -3.574  11.401 1.00 39.09  ?  113 VAL A HB   1 
ATOM   1286 H HG11 . VAL A 1 90  ? -11.394 -5.733  10.715 1.00 37.90  ?  113 VAL A HG11 1 
ATOM   1287 H HG12 . VAL A 1 90  ? -10.701 -4.902  9.552  1.00 37.90  ?  113 VAL A HG12 1 
ATOM   1288 H HG13 . VAL A 1 90  ? -9.914  -6.088  10.257 1.00 37.90  ?  113 VAL A HG13 1 
ATOM   1289 H HG21 . VAL A 1 90  ? -10.910 -5.406  12.914 1.00 36.52  ?  113 VAL A HG21 1 
ATOM   1290 H HG22 . VAL A 1 90  ? -9.341  -5.649  12.868 1.00 36.52  ?  113 VAL A HG22 1 
ATOM   1291 H HG23 . VAL A 1 90  ? -9.918  -4.293  13.461 1.00 36.52  ?  113 VAL A HG23 1 
ATOM   1292 N N    . SER A 1 91  ? -7.970  -4.093  8.786  1.00 28.82  ?  114 SER A N    1 
ATOM   1293 C CA   . SER A 1 91  ? -7.968  -3.632  7.404  1.00 27.92  ?  114 SER A CA   1 
ATOM   1294 C C    . SER A 1 91  ? -9.266  -2.936  7.027  1.00 35.71  ?  114 SER A C    1 
ATOM   1295 O O    . SER A 1 91  ? -10.361 -3.372  7.396  1.00 30.26  ?  114 SER A O    1 
ATOM   1296 C CB   . SER A 1 91  ? -7.747  -4.811  6.474  1.00 37.09  ?  114 SER A CB   1 
ATOM   1297 O OG   . SER A 1 91  ? -8.173  -4.499  5.152  1.00 51.91  ?  114 SER A OG   1 
ATOM   1298 H H    . SER A 1 91  ? -7.669  -4.891  8.893  1.00 34.58  ?  114 SER A H    1 
ATOM   1299 H HA   . SER A 1 91  ? -7.247  -2.991  7.298  1.00 33.50  ?  114 SER A HA   1 
ATOM   1300 H HB2  . SER A 1 91  ? -6.802  -5.028  6.459  1.00 44.51  ?  114 SER A HB2  1 
ATOM   1301 H HB3  . SER A 1 91  ? -8.256  -5.570  6.800  1.00 44.51  ?  114 SER A HB3  1 
ATOM   1302 H HG   . SER A 1 91  ? -7.983  -5.130  4.632  1.00 62.29  ?  114 SER A HG   1 
ATOM   1303 N N    . GLY A 1 92  ? -9.131  -1.865  6.236  1.00 39.35  ?  115 GLY A N    1 
ATOM   1304 C CA   . GLY A 1 92  ? -10.305 -1.135  5.775  1.00 40.78  ?  115 GLY A CA   1 
ATOM   1305 C C    . GLY A 1 92  ? -11.222 -1.916  4.846  1.00 32.74  ?  115 GLY A C    1 
ATOM   1306 O O    . GLY A 1 92  ? -12.411 -1.614  4.757  1.00 43.70  ?  115 GLY A O    1 
ATOM   1307 H H    . GLY A 1 92  ? -8.381  -1.549  5.958  1.00 47.22  ?  115 GLY A H    1 
ATOM   1308 H HA2  . GLY A 1 92  ? -10.826 -0.866  6.547  1.00 48.93  ?  115 GLY A HA2  1 
ATOM   1309 H HA3  . GLY A 1 92  ? -10.010 -0.341  5.300  1.00 48.93  ?  115 GLY A HA3  1 
ATOM   1310 N N    . GLU A 1 93  ? -10.691 -2.901  4.120  1.00 32.31  ?  116 GLU A N    1 
ATOM   1311 C CA   . GLU A 1 93  ? -11.514 -3.744  3.254  1.00 39.68  ?  116 GLU A CA   1 
ATOM   1312 C C    . GLU A 1 93  ? -12.161 -4.897  3.992  1.00 39.53  ?  116 GLU A C    1 
ATOM   1313 O O    . GLU A 1 93  ? -12.820 -5.718  3.350  1.00 45.58  ?  116 GLU A O    1 
ATOM   1314 C CB   . GLU A 1 93  ? -10.686 -4.321  2.099  1.00 40.22  ?  116 GLU A CB   1 
ATOM   1315 H H    . GLU A 1 93  ? -9.855  -3.101  4.112  1.00 38.77  ?  116 GLU A H    1 
ATOM   1316 H HA   . GLU A 1 93  ? -12.208 -3.179  2.879  1.00 47.61  ?  116 GLU A HA   1 
ATOM   1317 N N    . HIS A 1 94  ? -11.998 -4.968  5.313  1.00 35.95  ?  117 HIS A N    1 
ATOM   1318 C CA   . HIS A 1 94  ? -12.385 -6.125  6.100  1.00 31.29  ?  117 HIS A CA   1 
ATOM   1319 C C    . HIS A 1 94  ? -13.182 -5.708  7.331  1.00 34.39  ?  117 HIS A C    1 
ATOM   1320 O O    . HIS A 1 94  ? -13.376 -6.514  8.242  1.00 29.06  ?  117 HIS A O    1 
ATOM   1321 C CB   . HIS A 1 94  ? -11.132 -6.908  6.498  1.00 39.24  ?  117 HIS A CB   1 
ATOM   1322 C CG   . HIS A 1 94  ? -10.491 -7.673  5.371  1.00 39.43  ?  117 HIS A CG   1 
ATOM   1323 N ND1  . HIS A 1 94  ? -9.578  -7.105  4.499  1.00 38.10  ?  117 HIS A ND1  1 
ATOM   1324 C CD2  . HIS A 1 94  ? -10.597 -8.976  5.008  1.00 33.62  ?  117 HIS A CD2  1 
ATOM   1325 C CE1  . HIS A 1 94  ? -9.171  -8.024  3.635  1.00 39.44  ?  117 HIS A CE1  1 
ATOM   1326 N NE2  . HIS A 1 94  ? -9.772  -9.168  3.923  1.00 29.40  ?  117 HIS A NE2  1 
ATOM   1327 H H    . HIS A 1 94  ? -11.654 -4.338  5.786  1.00 43.14  ?  117 HIS A H    1 
ATOM   1328 H HA   . HIS A 1 94  ? -12.953 -6.711  5.576  1.00 37.55  ?  117 HIS A HA   1 
ATOM   1329 H HB2  . HIS A 1 94  ? -10.474 -6.284  6.841  1.00 47.09  ?  117 HIS A HB2  1 
ATOM   1330 H HB3  . HIS A 1 94  ? -11.374 -7.547  7.187  1.00 47.09  ?  117 HIS A HB3  1 
ATOM   1331 H HD2  . HIS A 1 94  ? -11.129 -9.620  5.416  1.00 40.34  ?  117 HIS A HD2  1 
ATOM   1332 H HE1  . HIS A 1 94  ? -8.566  -7.888  2.943  1.00 47.33  ?  117 HIS A HE1  1 
ATOM   1333 H HE2  . HIS A 1 94  ? -9.664  -9.910  3.502  1.00 35.28  ?  117 HIS A HE2  1 
ATOM   1334 N N    . ARG A 1 95  ? -13.675 -4.477  7.360  1.00 35.61  ?  118 ARG A N    1 
ATOM   1335 C CA   . ARG A 1 95  ? -14.390 -3.947  8.503  1.00 42.22  ?  118 ARG A CA   1 
ATOM   1336 C C    . ARG A 1 95  ? -15.811 -4.512  8.553  1.00 39.44  ?  118 ARG A C    1 
ATOM   1337 O O    . ARG A 1 95  ? -16.338 -5.024  7.561  1.00 35.64  ?  118 ARG A O    1 
ATOM   1338 C CB   . ARG A 1 95  ? -14.419 -2.416  8.432  1.00 47.64  ?  118 ARG A CB   1 
ATOM   1339 C CG   . ARG A 1 95  ? -13.103 -1.814  7.971  1.00 49.48  ?  118 ARG A CG   1 
ATOM   1340 C CD   . ARG A 1 95  ? -12.104 -1.796  9.119  1.00 50.44  ?  118 ARG A CD   1 
ATOM   1341 N NE   . ARG A 1 95  ? -12.000 -0.478  9.729  1.00 53.75  ?  118 ARG A NE   1 
ATOM   1342 C CZ   . ARG A 1 95  ? -10.946 0.321   9.627  1.00 55.37  ?  118 ARG A CZ   1 
ATOM   1343 N NH1  . ARG A 1 95  ? -9.869  -0.028  8.936  1.00 64.20  ?  118 ARG A NH1  1 
ATOM   1344 N NH2  . ARG A 1 95  ? -10.966 1.499   10.237 1.00 71.05  ?  118 ARG A NH2  1 
ATOM   1345 H H    . ARG A 1 95  ? -13.605 -3.917  6.712  1.00 42.73  ?  118 ARG A H    1 
ATOM   1346 H HA   . ARG A 1 95  ? -13.944 -4.203  9.325  1.00 50.66  ?  118 ARG A HA   1 
ATOM   1347 H HB2  . ARG A 1 95  ? -15.108 -2.143  7.806  1.00 57.17  ?  118 ARG A HB2  1 
ATOM   1348 H HB3  . ARG A 1 95  ? -14.615 -2.064  9.315  1.00 57.17  ?  118 ARG A HB3  1 
ATOM   1349 H HG2  . ARG A 1 95  ? -12.736 -2.347  7.249  1.00 59.37  ?  118 ARG A HG2  1 
ATOM   1350 H HG3  . ARG A 1 95  ? -13.249 -0.903  7.672  1.00 59.37  ?  118 ARG A HG3  1 
ATOM   1351 H HD2  . ARG A 1 95  ? -12.389 -2.424  9.801  1.00 60.53  ?  118 ARG A HD2  1 
ATOM   1352 H HD3  . ARG A 1 95  ? -11.229 -2.044  8.784  1.00 60.53  ?  118 ARG A HD3  1 
ATOM   1353 H HE   . ARG A 1 95  ? -12.671 -0.196  10.188 1.00 64.50  ?  118 ARG A HE   1 
ATOM   1354 H HH11 . ARG A 1 95  ? -9.841  -0.790  8.539  1.00 77.04  ?  118 ARG A HH11 1 
ATOM   1355 H HH12 . ARG A 1 95  ? -9.199  0.508   8.886  1.00 77.04  ?  118 ARG A HH12 1 
ATOM   1356 H HH21 . ARG A 1 95  ? -11.657 1.736   10.691 1.00 85.26  ?  118 ARG A HH21 1 
ATOM   1357 H HH22 . ARG A 1 95  ? -10.289 2.026   10.178 1.00 85.26  ?  118 ARG A HH22 1 
ATOM   1358 N N    . ARG A 1 96  ? -16.402 -4.462  9.752  1.00 40.60  ?  119 ARG A N    1 
ATOM   1359 C CA   . ARG A 1 96  ? -17.776 -4.906  9.983  1.00 44.48  ?  119 ARG A CA   1 
ATOM   1360 C C    . ARG A 1 96  ? -17.950 -6.382  9.640  1.00 38.24  ?  119 ARG A C    1 
ATOM   1361 O O    . ARG A 1 96  ? -19.006 -6.799  9.168  1.00 48.24  ?  119 ARG A O    1 
ATOM   1362 C CB   . ARG A 1 96  ? -18.774 -4.040  9.208  1.00 38.24  ?  119 ARG A CB   1 
ATOM   1363 H H    . ARG A 1 96  ? -16.017 -4.167  10.462 1.00 48.71  ?  119 ARG A H    1 
ATOM   1364 H HA   . ARG A 1 96  ? -17.970 -4.809  10.929 1.00 53.38  ?  119 ARG A HA   1 
ATOM   1365 N N    . GLN A 1 97  ? -16.912 -7.181  9.912  1.00 37.55  ?  120 GLN A N    1 
ATOM   1366 C CA   . GLN A 1 97  ? -16.912 -8.632  9.723  1.00 23.95  ?  120 GLN A CA   1 
ATOM   1367 C C    . GLN A 1 97  ? -16.542 -9.389  11.001 1.00 22.71  ?  120 GLN A C    1 
ATOM   1368 O O    . GLN A 1 97  ? -16.128 -10.559 10.942 1.00 19.25  ?  120 GLN A O    1 
ATOM   1369 C CB   . GLN A 1 97  ? -15.921 -9.042  8.642  1.00 28.94  ?  120 GLN A CB   1 
ATOM   1370 C CG   . GLN A 1 97  ? -16.298 -8.628  7.255  1.00 39.04  ?  120 GLN A CG   1 
ATOM   1371 C CD   . GLN A 1 97  ? -15.315 -9.175  6.264  1.00 42.63  ?  120 GLN A CD   1 
ATOM   1372 O OE1  . GLN A 1 97  ? -14.669 -10.185 6.530  1.00 43.22  ?  120 GLN A OE1  1 
ATOM   1373 N NE2  . GLN A 1 97  ? -15.181 -8.514  5.121  1.00 47.12  ?  120 GLN A NE2  1 
ATOM   1374 H H    . GLN A 1 97  ? -16.164 -6.891  10.222 1.00 45.06  ?  120 GLN A H    1 
ATOM   1375 H HA   . GLN A 1 97  ? -17.810 -8.880  9.453  1.00 28.74  ?  120 GLN A HA   1 
ATOM   1376 H HB2  . GLN A 1 97  ? -15.062 -8.639  8.843  1.00 34.73  ?  120 GLN A HB2  1 
ATOM   1377 H HB3  . GLN A 1 97  ? -15.843 -10.009 8.646  1.00 34.73  ?  120 GLN A HB3  1 
ATOM   1378 H HG2  . GLN A 1 97  ? -17.179 -8.973  7.041  1.00 46.85  ?  120 GLN A HG2  1 
ATOM   1379 H HG3  . GLN A 1 97  ? -16.296 -7.660  7.192  1.00 46.85  ?  120 GLN A HG3  1 
ATOM   1380 H HE21 . GLN A 1 97  ? -15.646 -7.805  4.977  1.00 56.54  ?  120 GLN A HE21 1 
ATOM   1381 H HE22 . GLN A 1 97  ? -14.627 -8.794  4.525  1.00 56.54  ?  120 GLN A HE22 1 
ATOM   1382 N N    . GLY A 1 98  ? -16.676 -8.767  12.154 1.00 22.55  ?  121 GLY A N    1 
ATOM   1383 C CA   . GLY A 1 98  ? -16.309 -9.453  13.378 1.00 28.46  ?  121 GLY A CA   1 
ATOM   1384 C C    . GLY A 1 98  ? -14.828 -9.623  13.661 1.00 22.98  ?  121 GLY A C    1 
ATOM   1385 O O    . GLY A 1 98  ? -14.502 -10.330 14.613 1.00 25.34  ?  121 GLY A O    1 
ATOM   1386 H H    . GLY A 1 98  ? -16.969 -7.965  12.256 1.00 27.06  ?  121 GLY A H    1 
ATOM   1387 H HA2  . GLY A 1 98  ? -16.689 -8.962  14.124 1.00 34.15  ?  121 GLY A HA2  1 
ATOM   1388 H HA3  . GLY A 1 98  ? -16.699 -10.341 13.354 1.00 34.15  ?  121 GLY A HA3  1 
ATOM   1389 N N    . ILE A 1 99  ? -13.923 -8.970  12.913 1.00 22.78  ?  122 ILE A N    1 
ATOM   1390 C CA   . ILE A 1 99  ? -12.481 -9.217  13.088 1.00 23.59  ?  122 ILE A CA   1 
ATOM   1391 C C    . ILE A 1 99  ? -12.003 -8.687  14.444 1.00 23.69  ?  122 ILE A C    1 
ATOM   1392 O O    . ILE A 1 99  ? -11.380 -9.399  15.230 1.00 20.89  ?  122 ILE A O    1 
ATOM   1393 C CB   . ILE A 1 99  ? -11.659 -8.589  11.943 1.00 30.21  ?  122 ILE A CB   1 
ATOM   1394 C CG1  . ILE A 1 99  ? -12.186 -8.996  10.557 1.00 30.26  ?  122 ILE A CG1  1 
ATOM   1395 C CG2  . ILE A 1 99  ? -10.129 -8.927  12.113 1.00 31.59  ?  122 ILE A CG2  1 
ATOM   1396 C CD1  . ILE A 1 99  ? -11.649 -10.269 10.098 1.00 31.54  ?  122 ILE A CD1  1 
ATOM   1397 H H    . ILE A 1 99  ? -14.113 -8.389  12.308 1.00 27.34  ?  122 ILE A H    1 
ATOM   1398 H HA   . ILE A 1 99  ? -12.349 -10.178 13.062 1.00 28.31  ?  122 ILE A HA   1 
ATOM   1399 H HB   . ILE A 1 99  ? -11.766 -7.627  12.001 1.00 36.26  ?  122 ILE A HB   1 
ATOM   1400 H HG12 . ILE A 1 99  ? -13.152 -9.076  10.598 1.00 36.32  ?  122 ILE A HG12 1 
ATOM   1401 H HG13 . ILE A 1 99  ? -11.936 -8.316  9.913  1.00 36.32  ?  122 ILE A HG13 1 
ATOM   1402 H HG21 . ILE A 1 99  ? -9.659  -8.676  11.303 1.00 37.91  ?  122 ILE A HG21 1 
ATOM   1403 H HG22 . ILE A 1 99  ? -9.778  -8.428  12.868 1.00 37.91  ?  122 ILE A HG22 1 
ATOM   1404 H HG23 . ILE A 1 99  ? -10.032 -9.879  12.272 1.00 37.91  ?  122 ILE A HG23 1 
ATOM   1405 H HD11 . ILE A 1 99  ? -12.209 -10.609 9.383  1.00 37.85  ?  122 ILE A HD11 1 
ATOM   1406 H HD12 . ILE A 1 99  ? -10.745 -10.132 9.774  1.00 37.85  ?  122 ILE A HD12 1 
ATOM   1407 H HD13 . ILE A 1 99  ? -11.643 -10.895 10.839 1.00 37.85  ?  122 ILE A HD13 1 
ATOM   1408 N N    . ALA A 1 100 ? -12.291 -7.427  14.737 1.00 22.78  ?  123 ALA A N    1 
ATOM   1409 C CA   . ALA A 1 100 ? -11.879 -6.871  16.016 1.00 26.05  ?  123 ALA A CA   1 
ATOM   1410 C C    . ALA A 1 100 ? -12.405 -7.695  17.185 1.00 21.25  ?  123 ALA A C    1 
ATOM   1411 O O    . ALA A 1 100 ? -11.687 -7.907  18.170 1.00 24.51  ?  123 ALA A O    1 
ATOM   1412 C CB   . ALA A 1 100 ? -12.343 -5.417  16.131 1.00 24.53  ?  123 ALA A CB   1 
ATOM   1413 H H    . ALA A 1 100 ? -12.715 -6.882  14.224 1.00 27.33  ?  123 ALA A H    1 
ATOM   1414 H HA   . ALA A 1 100 ? -10.910 -6.884  16.059 1.00 31.26  ?  123 ALA A HA   1 
ATOM   1415 H HB1  . ALA A 1 100 ? -12.026 -5.049  16.971 1.00 29.43  ?  123 ALA A HB1  1 
ATOM   1416 H HB2  . ALA A 1 100 ? -11.978 -4.909  15.389 1.00 29.43  ?  123 ALA A HB2  1 
ATOM   1417 H HB3  . ALA A 1 100 ? -13.312 -5.391  16.104 1.00 29.43  ?  123 ALA A HB3  1 
ATOM   1418 N N    . THR A 1 101 ? -13.647 -8.171  17.093 1.00 23.22  ?  124 THR A N    1 
ATOM   1419 C CA   . THR A 1 101 ? -14.281 -8.906  18.192 1.00 23.63  ?  124 THR A CA   1 
ATOM   1420 C C    . THR A 1 101 ? -13.623 -10.260 18.387 1.00 27.44  ?  124 THR A C    1 
ATOM   1421 O O    . THR A 1 101 ? -13.520 -10.750 19.519 1.00 25.72  ?  124 THR A O    1 
ATOM   1422 C CB   . THR A 1 101 ? -15.790 -9.078  17.889 1.00 25.08  ?  124 THR A CB   1 
ATOM   1423 O OG1  . THR A 1 101 ? -16.437 -7.802  17.922 1.00 34.60  ?  124 THR A OG1  1 
ATOM   1424 C CG2  . THR A 1 101 ? -16.505 -10.005 18.860 1.00 23.79  ?  124 THR A CG2  1 
ATOM   1425 H H    . THR A 1 101 ? -14.151 -8.082  16.401 1.00 27.86  ?  124 THR A H    1 
ATOM   1426 H HA   . THR A 1 101 ? -14.186 -8.403  19.016 1.00 28.35  ?  124 THR A HA   1 
ATOM   1427 H HB   . THR A 1 101 ? -15.859 -9.482  17.010 1.00 30.10  ?  124 THR A HB   1 
ATOM   1428 H HG1  . THR A 1 101 ? -16.228 -7.356  17.242 1.00 41.52  ?  124 THR A HG1  1 
ATOM   1429 H HG21 . THR A 1 101 ? -17.462 -9.981  18.699 1.00 28.55  ?  124 THR A HG21 1 
ATOM   1430 H HG22 . THR A 1 101 ? -16.189 -10.914 18.745 1.00 28.55  ?  124 THR A HG22 1 
ATOM   1431 H HG23 . THR A 1 101 ? -16.333 -9.725  19.773 1.00 28.55  ?  124 THR A HG23 1 
ATOM   1432 N N    . ALA A 1 102 ? -13.226 -10.905 17.282 1.00 22.93  ?  125 ALA A N    1 
ATOM   1433 C CA   . ALA A 1 102 ? -12.538 -12.187 17.359 1.00 20.25  ?  125 ALA A CA   1 
ATOM   1434 C C    . ALA A 1 102 ? -11.142 -12.052 17.979 1.00 19.98  ?  125 ALA A C    1 
ATOM   1435 O O    . ALA A 1 102 ? -10.713 -12.922 18.749 1.00 12.62  ?  125 ALA A O    1 
ATOM   1436 C CB   . ALA A 1 102 ? -12.423 -12.783 15.966 1.00 14.61  ?  125 ALA A CB   1 
ATOM   1437 H H    . ALA A 1 102 ? -13.346 -10.618 16.480 1.00 27.51  ?  125 ALA A H    1 
ATOM   1438 H HA   . ALA A 1 102 ? -13.059 -12.782 17.921 1.00 24.30  ?  125 ALA A HA   1 
ATOM   1439 H HB1  . ALA A 1 102 ? -11.929 -13.617 16.019 1.00 17.53  ?  125 ALA A HB1  1 
ATOM   1440 H HB2  . ALA A 1 102 ? -13.314 -12.948 15.619 1.00 17.53  ?  125 ALA A HB2  1 
ATOM   1441 H HB3  . ALA A 1 102 ? -11.955 -12.157 15.392 1.00 17.53  ?  125 ALA A HB3  1 
ATOM   1442 N N    . LEU A 1 103 ? -10.425 -10.961 17.680 1.00 20.11  ?  126 LEU A N    1 
ATOM   1443 C CA   . LEU A 1 103 ? -9.101  -10.793 18.276 1.00 22.61  ?  126 LEU A CA   1 
ATOM   1444 C C    . LEU A 1 103 ? -9.221  -10.547 19.761 1.00 20.06  ?  126 LEU A C    1 
ATOM   1445 O O    . LEU A 1 103 ? -8.405  -11.038 20.545 1.00 19.84  ?  126 LEU A O    1 
ATOM   1446 C CB   . LEU A 1 103 ? -8.353  -9.647  17.629 1.00 18.68  ?  126 LEU A CB   1 
ATOM   1447 C CG   . LEU A 1 103 ? -7.994  -9.822  16.178 1.00 20.60  ?  126 LEU A CG   1 
ATOM   1448 C CD1  . LEU A 1 103 ? -7.540  -8.467  15.560 1.00 16.75  ?  126 LEU A CD1  1 
ATOM   1449 C CD2  . LEU A 1 103 ? -6.957  -10.875 16.057 1.00 16.49  ?  126 LEU A CD2  1 
ATOM   1450 H H    . LEU A 1 103 ? -10.675 -10.329 17.154 1.00 24.13  ?  126 LEU A H    1 
ATOM   1451 H HA   . LEU A 1 103 ? -8.589  -11.602 18.120 1.00 27.14  ?  126 LEU A HA   1 
ATOM   1452 H HB2  . LEU A 1 103 ? -8.906  -8.852  17.693 1.00 22.42  ?  126 LEU A HB2  1 
ATOM   1453 H HB3  . LEU A 1 103 ? -7.525  -9.515  18.115 1.00 22.42  ?  126 LEU A HB3  1 
ATOM   1454 H HG   . LEU A 1 103 ? -8.767  -10.109 15.668 1.00 24.72  ?  126 LEU A HG   1 
ATOM   1455 H HD11 . LEU A 1 103 ? -7.238  -8.620  14.651 1.00 20.09  ?  126 LEU A HD11 1 
ATOM   1456 H HD12 . LEU A 1 103 ? -8.291  -7.853  15.561 1.00 20.09  ?  126 LEU A HD12 1 
ATOM   1457 H HD13 . LEU A 1 103 ? -6.815  -8.104  16.093 1.00 20.09  ?  126 LEU A HD13 1 
ATOM   1458 H HD21 . LEU A 1 103 ? -6.542  -10.810 15.183 1.00 19.79  ?  126 LEU A HD21 1 
ATOM   1459 H HD22 . LEU A 1 103 ? -6.291  -10.744 16.750 1.00 19.79  ?  126 LEU A HD22 1 
ATOM   1460 H HD23 . LEU A 1 103 ? -7.376  -11.744 16.160 1.00 19.79  ?  126 LEU A HD23 1 
ATOM   1461 N N    . ILE A 1 104 ? -10.255 -9.806  20.162 1.00 22.51  ?  127 ILE A N    1 
ATOM   1462 C CA   . ILE A 1 104 ? -10.486 -9.564  21.575 1.00 17.91  ?  127 ILE A CA   1 
ATOM   1463 C C    . ILE A 1 104 ? -10.931 -10.852 22.247 1.00 19.63  ?  127 ILE A C    1 
ATOM   1464 O O    . ILE A 1 104 ? -10.524 -11.157 23.380 1.00 17.68  ?  127 ILE A O    1 
ATOM   1465 C CB   . ILE A 1 104 ? -11.504 -8.430  21.753 1.00 18.44  ?  127 ILE A CB   1 
ATOM   1466 C CG1  . ILE A 1 104 ? -10.842 -7.116  21.364 1.00 19.17  ?  127 ILE A CG1  1 
ATOM   1467 C CG2  . ILE A 1 104 ? -11.973 -8.407  23.181 1.00 23.96  ?  127 ILE A CG2  1 
ATOM   1468 C CD1  . ILE A 1 104 ? -11.777 -6.007  21.084 1.00 26.36  ?  127 ILE A CD1  1 
ATOM   1469 H H    . ILE A 1 104 ? -10.830 -9.439  19.638 1.00 27.01  ?  127 ILE A H    1 
ATOM   1470 H HA   . ILE A 1 104 ? -9.659  -9.279  21.995 1.00 21.49  ?  127 ILE A HA   1 
ATOM   1471 H HB   . ILE A 1 104 ? -12.275 -8.569  21.182 1.00 22.12  ?  127 ILE A HB   1 
ATOM   1472 H HG12 . ILE A 1 104 ? -10.267 -6.835  22.093 1.00 23.01  ?  127 ILE A HG12 1 
ATOM   1473 H HG13 . ILE A 1 104 ? -10.315 -7.263  20.563 1.00 23.01  ?  127 ILE A HG13 1 
ATOM   1474 H HG21 . ILE A 1 104 ? -12.320 -7.524  23.385 1.00 28.76  ?  127 ILE A HG21 1 
ATOM   1475 H HG22 . ILE A 1 104 ? -12.672 -9.071  23.294 1.00 28.76  ?  127 ILE A HG22 1 
ATOM   1476 H HG23 . ILE A 1 104 ? -11.225 -8.612  23.763 1.00 28.76  ?  127 ILE A HG23 1 
ATOM   1477 H HD11 . ILE A 1 104 ? -11.286 -5.274  20.680 1.00 31.63  ?  127 ILE A HD11 1 
ATOM   1478 H HD12 . ILE A 1 104 ? -12.465 -6.320  20.475 1.00 31.63  ?  127 ILE A HD12 1 
ATOM   1479 H HD13 . ILE A 1 104 ? -12.181 -5.716  21.916 1.00 31.63  ?  127 ILE A HD13 1 
ATOM   1480 N N    . ASN A 1 105 ? -11.701 -11.669 21.530 1.00 17.16  ?  128 ASN A N    1 
ATOM   1481 C CA   . ASN A 1 105 ? -12.112 -12.954 22.079 1.00 19.87  ?  128 ASN A CA   1 
ATOM   1482 C C    . ASN A 1 105 ? -10.904 -13.825 22.343 1.00 16.23  ?  128 ASN A C    1 
ATOM   1483 O O    . ASN A 1 105 ? -10.812 -14.467 23.395 1.00 19.85  ?  128 ASN A O    1 
ATOM   1484 C CB   . ASN A 1 105 ? -13.097 -13.654 21.127 1.00 20.64  ?  128 ASN A CB   1 
ATOM   1485 C CG   . ASN A 1 105 ? -13.552 -14.994 21.661 1.00 22.48  ?  128 ASN A CG   1 
ATOM   1486 O OD1  . ASN A 1 105 ? -14.144 -15.060 22.724 1.00 23.27  ?  128 ASN A OD1  1 
ATOM   1487 N ND2  . ASN A 1 105 ? -13.271 -16.074 20.924 1.00 25.47  ?  128 ASN A ND2  1 
ATOM   1488 H H    . ASN A 1 105 ? -11.992 -11.504 20.738 1.00 20.60  ?  128 ASN A H    1 
ATOM   1489 H HA   . ASN A 1 105 ? -12.576 -12.806 22.919 1.00 23.84  ?  128 ASN A HA   1 
ATOM   1490 H HB2  . ASN A 1 105 ? -13.880 -13.094 21.009 1.00 24.77  ?  128 ASN A HB2  1 
ATOM   1491 H HB3  . ASN A 1 105 ? -12.662 -13.801 20.272 1.00 24.77  ?  128 ASN A HB3  1 
ATOM   1492 H HD21 . ASN A 1 105 ? -13.513 -16.854 21.194 1.00 30.56  ?  128 ASN A HD21 1 
ATOM   1493 H HD22 . ASN A 1 105 ? -12.849 -15.989 20.180 1.00 30.56  ?  128 ASN A HD22 1 
ATOM   1494 N N    . LEU A 1 106 ? -9.974  -13.878 21.381 1.00 18.11  ?  129 LEU A N    1 
ATOM   1495 C CA   . LEU A 1 106 ? -8.742  -14.626 21.578 1.00 16.77  ?  129 LEU A CA   1 
ATOM   1496 C C    . LEU A 1 106 ? -7.936  -14.045 22.738 1.00 16.70  ?  129 LEU A C    1 
ATOM   1497 O O    . LEU A 1 106 ? -7.295  -14.777 23.494 1.00 12.86  ?  129 LEU A O    1 
ATOM   1498 C CB   . LEU A 1 106 ? -7.924  -14.601 20.286 1.00 18.85  ?  129 LEU A CB   1 
ATOM   1499 C CG   . LEU A 1 106 ? -6.532  -15.205 20.242 1.00 24.61  ?  129 LEU A CG   1 
ATOM   1500 C CD1  . LEU A 1 106 ? -6.516  -16.675 20.668 1.00 18.47  ?  129 LEU A CD1  1 
ATOM   1501 C CD2  . LEU A 1 106 ? -5.942  -15.107 18.816 1.00 29.54  ?  129 LEU A CD2  1 
ATOM   1502 H H    . LEU A 1 106 ? -10.036 -13.492 20.616 1.00 21.74  ?  129 LEU A H    1 
ATOM   1503 H HA   . LEU A 1 106 ? -8.951  -15.549 21.790 1.00 20.12  ?  129 LEU A HA   1 
ATOM   1504 H HB2  . LEU A 1 106 ? -8.441  -15.071 19.613 1.00 22.63  ?  129 LEU A HB2  1 
ATOM   1505 H HB3  . LEU A 1 106 ? -7.819  -13.670 20.034 1.00 22.63  ?  129 LEU A HB3  1 
ATOM   1506 H HG   . LEU A 1 106 ? -5.989  -14.701 20.867 1.00 29.53  ?  129 LEU A HG   1 
ATOM   1507 H HD11 . LEU A 1 106 ? -5.608  -17.011 20.610 1.00 22.16  ?  129 LEU A HD11 1 
ATOM   1508 H HD12 . LEU A 1 106 ? -6.836  -16.742 21.582 1.00 22.16  ?  129 LEU A HD12 1 
ATOM   1509 H HD13 . LEU A 1 106 ? -7.095  -17.182 20.077 1.00 22.16  ?  129 LEU A HD13 1 
ATOM   1510 H HD21 . LEU A 1 106 ? -5.077  -15.545 18.801 1.00 35.44  ?  129 LEU A HD21 1 
ATOM   1511 H HD22 . LEU A 1 106 ? -6.545  -15.543 18.194 1.00 35.44  ?  129 LEU A HD22 1 
ATOM   1512 H HD23 . LEU A 1 106 ? -5.843  -14.172 18.579 1.00 35.44  ?  129 LEU A HD23 1 
ATOM   1513 N N    . LEU A 1 107 ? -7.973  -12.727 22.906 1.00 19.12  ?  130 LEU A N    1 
ATOM   1514 C CA   . LEU A 1 107 ? -7.215  -12.163 24.015 1.00 20.59  ?  130 LEU A CA   1 
ATOM   1515 C C    . LEU A 1 107 ? -7.778  -12.641 25.340 1.00 20.01  ?  130 LEU A C    1 
ATOM   1516 O O    . LEU A 1 107 ? -7.015  -12.891 26.285 1.00 19.36  ?  130 LEU A O    1 
ATOM   1517 C CB   . LEU A 1 107 ? -7.205  -10.637 23.918 1.00 18.53  ?  130 LEU A CB   1 
ATOM   1518 C CG   . LEU A 1 107 ? -6.295  -9.936  24.921 1.00 21.73  ?  130 LEU A CG   1 
ATOM   1519 C CD1  . LEU A 1 107 ? -4.858  -10.299 24.668 1.00 21.88  ?  130 LEU A CD1  1 
ATOM   1520 C CD2  . LEU A 1 107 ? -6.480  -8.428  24.829 1.00 20.49  ?  130 LEU A CD2  1 
ATOM   1521 H H    . LEU A 1 107 ? -8.406  -12.167 22.418 1.00 22.95  ?  130 LEU A H    1 
ATOM   1522 H HA   . LEU A 1 107 ? -6.292  -12.455 23.966 1.00 24.71  ?  130 LEU A HA   1 
ATOM   1523 H HB2  . LEU A 1 107 ? -6.906  -10.388 23.029 1.00 22.24  ?  130 LEU A HB2  1 
ATOM   1524 H HB3  . LEU A 1 107 ? -8.107  -10.314 24.067 1.00 22.24  ?  130 LEU A HB3  1 
ATOM   1525 H HG   . LEU A 1 107 ? -6.528  -10.222 25.818 1.00 26.07  ?  130 LEU A HG   1 
ATOM   1526 H HD11 . LEU A 1 107 ? -4.286  -9.661  25.124 1.00 26.26  ?  130 LEU A HD11 1 
ATOM   1527 H HD12 . LEU A 1 107 ? -4.693  -11.192 25.009 1.00 26.26  ?  130 LEU A HD12 1 
ATOM   1528 H HD13 . LEU A 1 107 ? -4.688  -10.272 23.714 1.00 26.26  ?  130 LEU A HD13 1 
ATOM   1529 H HD21 . LEU A 1 107 ? -5.983  -8.004  25.546 1.00 24.59  ?  130 LEU A HD21 1 
ATOM   1530 H HD22 . LEU A 1 107 ? -6.150  -8.120  23.971 1.00 24.59  ?  130 LEU A HD22 1 
ATOM   1531 H HD23 . LEU A 1 107 ? -7.424  -8.220  24.914 1.00 24.59  ?  130 LEU A HD23 1 
ATOM   1532 N N    . LYS A 1 108 ? -9.112  -12.803 25.428 1.00 19.47  ?  131 LYS A N    1 
ATOM   1533 C CA   . LYS A 1 108 ? -9.700  -13.307 26.662 1.00 18.77  ?  131 LYS A CA   1 
ATOM   1534 C C    . LYS A 1 108 ? -9.242  -14.741 26.934 1.00 23.56  ?  131 LYS A C    1 
ATOM   1535 O O    . LYS A 1 108 ? -8.993  -15.108 28.091 1.00 22.25  ?  131 LYS A O    1 
ATOM   1536 C CB   . LYS A 1 108 ? -11.234 -13.267 26.592 1.00 19.82  ?  131 LYS A CB   1 
ATOM   1537 C CG   . LYS A 1 108 ? -11.917 -11.966 26.263 1.00 16.58  ?  131 LYS A CG   1 
ATOM   1538 C CD   . LYS A 1 108 ? -13.426 -12.189 26.365 1.00 29.37  ?  131 LYS A CD   1 
ATOM   1539 C CE   . LYS A 1 108 ? -14.215 -10.951 26.144 1.00 26.38  ?  131 LYS A CE   1 
ATOM   1540 N NZ   . LYS A 1 108 ? -15.623 -11.299 25.839 1.00 34.36  ?  131 LYS A NZ   1 
ATOM   1541 H H    . LYS A 1 108 ? -9.674  -12.630 24.801 1.00 23.37  ?  131 LYS A H    1 
ATOM   1542 H HA   . LYS A 1 108 ? -9.415  -12.733 27.390 1.00 22.53  ?  131 LYS A HA   1 
ATOM   1543 H HB2  . LYS A 1 108 ? -11.511 -13.901 25.911 1.00 23.79  ?  131 LYS A HB2  1 
ATOM   1544 H HB3  . LYS A 1 108 ? -11.572 -13.543 27.458 1.00 23.79  ?  131 LYS A HB3  1 
ATOM   1545 H HG2  . LYS A 1 108 ? -11.652 -11.280 26.896 1.00 19.90  ?  131 LYS A HG2  1 
ATOM   1546 H HG3  . LYS A 1 108 ? -11.695 -11.690 25.361 1.00 19.90  ?  131 LYS A HG3  1 
ATOM   1547 H HD2  . LYS A 1 108 ? -13.695 -12.837 25.695 1.00 35.25  ?  131 LYS A HD2  1 
ATOM   1548 H HD3  . LYS A 1 108 ? -13.636 -12.521 27.252 1.00 35.25  ?  131 LYS A HD3  1 
ATOM   1549 H HE2  . LYS A 1 108 ? -14.195 -10.403 26.944 1.00 31.66  ?  131 LYS A HE2  1 
ATOM   1550 H HE3  . LYS A 1 108 ? -13.847 -10.458 25.395 1.00 31.66  ?  131 LYS A HE3  1 
ATOM   1551 H HZ1  . LYS A 1 108 ? -16.087 -10.561 25.660 1.00 41.23  ?  131 LYS A HZ1  1 
ATOM   1552 H HZ2  . LYS A 1 108 ? -15.657 -11.840 25.134 1.00 41.23  ?  131 LYS A HZ2  1 
ATOM   1553 H HZ3  . LYS A 1 108 ? -15.993 -11.710 26.537 1.00 41.23  ?  131 LYS A HZ3  1 
ATOM   1554 N N    . HIS A 1 109 ? -9.176  -15.584 25.895 1.00 21.06  ?  132 HIS A N    1 
ATOM   1555 C CA   . HIS A 1 109 ? -8.632  -16.931 26.086 1.00 22.44  ?  132 HIS A CA   1 
ATOM   1556 C C    . HIS A 1 109 ? -7.188  -16.866 26.558 1.00 24.48  ?  132 HIS A C    1 
ATOM   1557 O O    . HIS A 1 109 ? -6.777  -17.650 27.425 1.00 29.72  ?  132 HIS A O    1 
ATOM   1558 C CB   . HIS A 1 109 ? -8.697  -17.759 24.800 1.00 27.37  ?  132 HIS A CB   1 
ATOM   1559 C CG   . HIS A 1 109 ? -10.035 -18.324 24.516 1.00 25.54  ?  132 HIS A CG   1 
ATOM   1560 N ND1  . HIS A 1 109 ? -10.684 -19.169 25.384 1.00 32.09  ?  132 HIS A ND1  1 
ATOM   1561 C CD2  . HIS A 1 109 ? -10.876 -18.124 23.479 1.00 31.22  ?  132 HIS A CD2  1 
ATOM   1562 C CE1  . HIS A 1 109 ? -11.866 -19.479 24.884 1.00 36.17  ?  132 HIS A CE1  1 
ATOM   1563 N NE2  . HIS A 1 109 ? -11.999 -18.867 23.724 1.00 33.48  ?  132 HIS A NE2  1 
ATOM   1564 H H    . HIS A 1 109 ? -9.433  -15.405 25.093 1.00 25.27  ?  132 HIS A H    1 
ATOM   1565 H HA   . HIS A 1 109 ? -9.182  -17.372 26.752 1.00 26.93  ?  132 HIS A HA   1 
ATOM   1566 H HB2  . HIS A 1 109 ? -8.451  -17.193 24.052 1.00 32.85  ?  132 HIS A HB2  1 
ATOM   1567 H HB3  . HIS A 1 109 ? -8.075  -18.499 24.875 1.00 32.85  ?  132 HIS A HB3  1 
ATOM   1568 H HD2  . HIS A 1 109 ? -10.722 -17.583 22.739 1.00 37.46  ?  132 HIS A HD2  1 
ATOM   1569 H HE1  . HIS A 1 109 ? -12.497 -20.035 25.282 1.00 43.41  ?  132 HIS A HE1  1 
ATOM   1570 H HE2  . HIS A 1 109 ? -12.682 -18.925 23.205 1.00 40.18  ?  132 HIS A HE2  1 
ATOM   1571 N N    . GLU A 1 110 ? -6.385  -15.962 25.985 1.00 20.36  ?  133 GLU A N    1 
ATOM   1572 C CA   . GLU A 1 110 ? -5.025  -15.793 26.494 1.00 20.35  ?  133 GLU A CA   1 
ATOM   1573 C C    . GLU A 1 110 ? -5.043  -15.310 27.950 1.00 23.34  ?  133 GLU A C    1 
ATOM   1574 O O    . GLU A 1 110 ? -4.279  -15.790 28.793 1.00 23.60  ?  133 GLU A O    1 
ATOM   1575 C CB   . GLU A 1 110 ? -4.237  -14.801 25.625 1.00 20.73  ?  133 GLU A CB   1 
ATOM   1576 C CG   . GLU A 1 110 ? -4.114  -15.185 24.130 1.00 23.83  ?  133 GLU A CG   1 
ATOM   1577 C CD   . GLU A 1 110 ? -3.329  -16.476 23.866 1.00 31.98  ?  133 GLU A CD   1 
ATOM   1578 O OE1  . GLU A 1 110 ? -2.504  -16.910 24.712 1.00 37.88  ?  133 GLU A OE1  1 
ATOM   1579 O OE2  . GLU A 1 110 ? -3.535  -17.069 22.784 1.00 38.10  -1 133 GLU A OE2  1 
ATOM   1580 H H    . GLU A 1 110 ? -6.597  -15.454 25.325 1.00 24.43  ?  133 GLU A H    1 
ATOM   1581 H HA   . GLU A 1 110 ? -4.573  -16.650 26.450 1.00 24.42  ?  133 GLU A HA   1 
ATOM   1582 H HB2  . GLU A 1 110 ? -4.680  -13.939 25.668 1.00 24.87  ?  133 GLU A HB2  1 
ATOM   1583 H HB3  . GLU A 1 110 ? -3.338  -14.730 25.981 1.00 24.87  ?  133 GLU A HB3  1 
ATOM   1584 H HG2  . GLU A 1 110 ? -5.005  -15.305 23.767 1.00 28.60  ?  133 GLU A HG2  1 
ATOM   1585 H HG3  . GLU A 1 110 ? -3.660  -14.466 23.663 1.00 28.60  ?  133 GLU A HG3  1 
ATOM   1586 N N    . ALA A 1 111 ? -5.924  -14.365 28.272 1.00 24.19  ?  134 ALA A N    1 
ATOM   1587 C CA   . ALA A 1 111 ? -6.001  -13.916 29.662 1.00 27.94  ?  134 ALA A CA   1 
ATOM   1588 C C    . ALA A 1 111 ? -6.365  -15.069 30.590 1.00 26.29  ?  134 ALA A C    1 
ATOM   1589 O O    . ALA A 1 111 ? -5.746  -15.254 31.648 1.00 30.20  ?  134 ALA A O    1 
ATOM   1590 C CB   . ALA A 1 111 ? -7.006  -12.774 29.797 1.00 20.46  ?  134 ALA A CB   1 
ATOM   1591 H H    . ALA A 1 111 ? -6.469  -13.982 27.728 1.00 29.03  ?  134 ALA A H    1 
ATOM   1592 H HA   . ALA A 1 111 ? -5.133  -13.576 29.930 1.00 33.53  ?  134 ALA A HA   1 
ATOM   1593 H HB1  . ALA A 1 111 ? -7.003  -12.456 30.713 1.00 24.55  ?  134 ALA A HB1  1 
ATOM   1594 H HB2  . ALA A 1 111 ? -6.751  -12.056 29.197 1.00 24.55  ?  134 ALA A HB2  1 
ATOM   1595 H HB3  . ALA A 1 111 ? -7.889  -13.102 29.563 1.00 24.55  ?  134 ALA A HB3  1 
ATOM   1596 N N    . ASN A 1 112 ? -7.347  -15.881 30.203 1.00 24.72  ?  135 ASN A N    1 
ATOM   1597 C CA   . ASN A 1 112 ? -7.763  -16.958 31.098 1.00 28.56  ?  135 ASN A CA   1 
ATOM   1598 C C    . ASN A 1 112 ? -6.616  -17.934 31.324 1.00 25.64  ?  135 ASN A C    1 
ATOM   1599 O O    . ASN A 1 112 ? -6.419  -18.438 32.427 1.00 30.90  ?  135 ASN A O    1 
ATOM   1600 C CB   . ASN A 1 112 ? -8.986  -17.672 30.527 1.00 23.72  ?  135 ASN A CB   1 
ATOM   1601 C CG   . ASN A 1 112 ? -10.247 -16.808 30.576 1.00 28.49  ?  135 ASN A CG   1 
ATOM   1602 O OD1  . ASN A 1 112 ? -10.354 -15.842 31.380 1.00 22.52  ?  135 ASN A OD1  1 
ATOM   1603 N ND2  . ASN A 1 112 ? -11.224 -17.159 29.728 1.00 28.58  ?  135 ASN A ND2  1 
ATOM   1604 H H    . ASN A 1 112 ? -7.773  -15.833 29.457 1.00 29.66  ?  135 ASN A H    1 
ATOM   1605 H HA   . ASN A 1 112 ? -8.019  -16.584 31.956 1.00 34.27  ?  135 ASN A HA   1 
ATOM   1606 H HB2  . ASN A 1 112 ? -8.815  -17.902 29.600 1.00 28.46  ?  135 ASN A HB2  1 
ATOM   1607 H HB3  . ASN A 1 112 ? -9.153  -18.477 31.043 1.00 28.46  ?  135 ASN A HB3  1 
ATOM   1608 H HD21 . ASN A 1 112 ? -11.958 -16.711 29.709 1.00 34.30  ?  135 ASN A HD21 1 
ATOM   1609 H HD22 . ASN A 1 112 ? -11.117 -17.831 29.203 1.00 34.30  ?  135 ASN A HD22 1 
ATOM   1610 N N    . ALA A 1 113 ? -5.821  -18.180 30.303 1.00 24.35  ?  136 ALA A N    1 
ATOM   1611 C CA   . ALA A 1 113 ? -4.701  -19.073 30.486 1.00 27.55  ?  136 ALA A CA   1 
ATOM   1612 C C    . ALA A 1 113 ? -3.669  -18.486 31.434 1.00 33.12  ?  136 ALA A C    1 
ATOM   1613 O O    . ALA A 1 113 ? -3.029  -19.235 32.162 1.00 29.30  ?  136 ALA A O    1 
ATOM   1614 C CB   . ALA A 1 113 ? -4.060  -19.376 29.146 1.00 26.81  ?  136 ALA A CB   1 
ATOM   1615 H H    . ALA A 1 113 ? -5.906  -17.850 29.513 1.00 29.23  ?  136 ALA A H    1 
ATOM   1616 H HA   . ALA A 1 113 ? -5.022  -19.906 30.865 1.00 33.06  ?  136 ALA A HA   1 
ATOM   1617 H HB1  . ALA A 1 113 ? -3.281  -19.936 29.288 1.00 32.17  ?  136 ALA A HB1  1 
ATOM   1618 H HB2  . ALA A 1 113 ? -4.703  -19.839 28.586 1.00 32.17  ?  136 ALA A HB2  1 
ATOM   1619 H HB3  . ALA A 1 113 ? -3.796  -18.542 28.727 1.00 32.17  ?  136 ALA A HB3  1 
ATOM   1620 N N    . LEU A 1 114 ? -3.525  -17.153 31.462 1.00 37.29  ?  137 LEU A N    1 
ATOM   1621 C CA   . LEU A 1 114 ? -2.564  -16.442 32.304 1.00 35.73  ?  137 LEU A CA   1 
ATOM   1622 C C    . LEU A 1 114 ? -3.070  -16.149 33.720 1.00 32.52  ?  137 LEU A C    1 
ATOM   1623 O O    . LEU A 1 114 ? -2.385  -15.454 34.467 1.00 43.52  ?  137 LEU A O    1 
ATOM   1624 C CB   . LEU A 1 114 ? -2.200  -15.111 31.640 1.00 31.02  ?  137 LEU A CB   1 
ATOM   1625 C CG   . LEU A 1 114 ? -1.458  -15.208 30.315 1.00 38.32  ?  137 LEU A CG   1 
ATOM   1626 C CD1  . LEU A 1 114 ? -1.443  -13.855 29.585 1.00 26.87  ?  137 LEU A CD1  1 
ATOM   1627 C CD2  . LEU A 1 114 ? -0.032  -15.745 30.561 1.00 33.37  ?  137 LEU A CD2  1 
ATOM   1628 H H    . LEU A 1 114 ? -3.996  -16.619 30.979 1.00 44.74  ?  137 LEU A H    1 
ATOM   1629 H HA   . LEU A 1 114 ? -1.772  -16.997 32.386 1.00 42.88  ?  137 LEU A HA   1 
ATOM   1630 H HB2  . LEU A 1 114 ? -3.021  -14.621 31.474 1.00 37.22  ?  137 LEU A HB2  1 
ATOM   1631 H HB3  . LEU A 1 114 ? -1.634  -14.613 32.250 1.00 37.22  ?  137 LEU A HB3  1 
ATOM   1632 H HG   . LEU A 1 114 ? -1.917  -15.829 29.728 1.00 45.98  ?  137 LEU A HG   1 
ATOM   1633 H HD11 . LEU A 1 114 ? -1.012  -13.966 28.723 1.00 32.25  ?  137 LEU A HD11 1 
ATOM   1634 H HD12 . LEU A 1 114 ? -2.356  -13.553 29.461 1.00 32.25  ?  137 LEU A HD12 1 
ATOM   1635 H HD13 . LEU A 1 114 ? -0.951  -13.212 30.121 1.00 32.25  ?  137 LEU A HD13 1 
ATOM   1636 H HD21 . LEU A 1 114 ? 0.476   -15.682 29.737 1.00 40.05  ?  137 LEU A HD21 1 
ATOM   1637 H HD22 . LEU A 1 114 ? 0.392   -15.212 31.252 1.00 40.05  ?  137 LEU A HD22 1 
ATOM   1638 H HD23 . LEU A 1 114 ? -0.087  -16.671 30.845 1.00 40.05  ?  137 LEU A HD23 1 
ATOM   1639 N N    . GLY A 1 115 ? -4.253  -16.598 34.103 1.00 38.07  ?  138 GLY A N    1 
ATOM   1640 C CA   . GLY A 1 115 ? -4.816  -16.129 35.364 1.00 37.83  ?  138 GLY A CA   1 
ATOM   1641 C C    . GLY A 1 115 ? -5.012  -14.614 35.431 1.00 35.55  ?  138 GLY A C    1 
ATOM   1642 O O    . GLY A 1 115 ? -5.200  -14.036 36.514 1.00 39.16  ?  138 GLY A O    1 
ATOM   1643 H H    . GLY A 1 115 ? -4.738  -17.159 33.667 1.00 45.69  ?  138 GLY A H    1 
ATOM   1644 H HA2  . GLY A 1 115 ? -5.680  -16.549 35.498 1.00 45.40  ?  138 GLY A HA2  1 
ATOM   1645 H HA3  . GLY A 1 115 ? -4.224  -16.387 36.088 1.00 45.40  ?  138 GLY A HA3  1 
ATOM   1646 N N    . ALA A 1 116 ? -4.987  -13.948 34.283 1.00 28.66  ?  139 ALA A N    1 
ATOM   1647 C CA   . ALA A 1 116 ? -5.314  -12.533 34.271 1.00 26.50  ?  139 ALA A CA   1 
ATOM   1648 C C    . ALA A 1 116 ? -6.822  -12.343 34.456 1.00 28.97  ?  139 ALA A C    1 
ATOM   1649 O O    . ALA A 1 116 ? -7.638  -13.047 33.857 1.00 32.58  ?  139 ALA A O    1 
ATOM   1650 C CB   . ALA A 1 116 ? -4.859  -11.905 32.975 1.00 24.38  ?  139 ALA A CB   1 
ATOM   1651 H H    . ALA A 1 116 ? -4.789  -14.285 33.517 1.00 34.39  ?  139 ALA A H    1 
ATOM   1652 H HA   . ALA A 1 116 ? -4.857  -12.082 34.998 1.00 31.80  ?  139 ALA A HA   1 
ATOM   1653 H HB1  . ALA A 1 116 ? -5.089  -10.962 32.982 1.00 29.26  ?  139 ALA A HB1  1 
ATOM   1654 H HB2  . ALA A 1 116 ? -3.898  -12.009 32.893 1.00 29.26  ?  139 ALA A HB2  1 
ATOM   1655 H HB3  . ALA A 1 116 ? -5.303  -12.348 32.235 1.00 29.26  ?  139 ALA A HB3  1 
ATOM   1656 N N    . TYR A 1 117 ? -7.199  -11.378 35.289 1.00 25.37  ?  140 TYR A N    1 
ATOM   1657 C CA   . TYR A 1 117 ? -8.573  -11.279 35.723 1.00 24.34  ?  140 TYR A CA   1 
ATOM   1658 C C    . TYR A 1 117 ? -9.313  -10.157 35.020 1.00 20.92  ?  140 TYR A C    1 
ATOM   1659 O O    . TYR A 1 117 ? -10.540 -10.087 35.116 1.00 24.73  ?  140 TYR A O    1 
ATOM   1660 C CB   . TYR A 1 117 ? -8.626  -11.111 37.263 1.00 26.32  ?  140 TYR A CB   1 
ATOM   1661 C CG   . TYR A 1 117 ? -8.214  -9.737  37.748 1.00 24.03  ?  140 TYR A CG   1 
ATOM   1662 C CD1  . TYR A 1 117 ? -9.145  -8.739  37.890 1.00 29.77  ?  140 TYR A CD1  1 
ATOM   1663 C CD2  . TYR A 1 117 ? -6.896  -9.436  38.019 1.00 29.80  ?  140 TYR A CD2  1 
ATOM   1664 C CE1  . TYR A 1 117 ? -8.790  -7.466  38.313 1.00 30.74  ?  140 TYR A CE1  1 
ATOM   1665 C CE2  . TYR A 1 117 ? -6.526  -8.173  38.452 1.00 35.14  ?  140 TYR A CE2  1 
ATOM   1666 C CZ   . TYR A 1 117 ? -7.487  -7.191  38.590 1.00 34.87  ?  140 TYR A CZ   1 
ATOM   1667 O OH   . TYR A 1 117 ? -7.148  -5.928  38.992 1.00 33.15  ?  140 TYR A OH   1 
ATOM   1668 H H    . TYR A 1 117 ? -6.675  -10.777 35.611 1.00 30.45  ?  140 TYR A H    1 
ATOM   1669 H HA   . TYR A 1 117 ? -9.050  -12.100 35.523 1.00 29.20  ?  140 TYR A HA   1 
ATOM   1670 H HB2  . TYR A 1 117 ? -9.536  -11.269 37.562 1.00 31.58  ?  140 TYR A HB2  1 
ATOM   1671 H HB3  . TYR A 1 117 ? -8.027  -11.759 37.667 1.00 31.58  ?  140 TYR A HB3  1 
ATOM   1672 H HD1  . TYR A 1 117 ? -10.037 -8.920  37.698 1.00 35.72  ?  140 TYR A HD1  1 
ATOM   1673 H HD2  . TYR A 1 117 ? -6.245  -10.092 37.909 1.00 35.76  ?  140 TYR A HD2  1 
ATOM   1674 H HE1  . TYR A 1 117 ? -9.438  -6.806  38.407 1.00 36.89  ?  140 TYR A HE1  1 
ATOM   1675 H HE2  . TYR A 1 117 ? -5.636  -7.987  38.647 1.00 42.17  ?  140 TYR A HE2  1 
ATOM   1676 H HH   . TYR A 1 117 ? -6.328  -5.895  39.171 1.00 39.78  ?  140 TYR A HH   1 
ATOM   1677 N N    . VAL A 1 118 ? -8.609  -9.292  34.301 1.00 22.32  ?  141 VAL A N    1 
ATOM   1678 C CA   . VAL A 1 118 ? -9.246  -8.187  33.595 1.00 19.49  ?  141 VAL A CA   1 
ATOM   1679 C C    . VAL A 1 118 ? -8.379  -7.783  32.426 1.00 20.50  ?  141 VAL A C    1 
ATOM   1680 O O    . VAL A 1 118 ? -7.145  -7.899  32.458 1.00 22.15  ?  141 VAL A O    1 
ATOM   1681 C CB   . VAL A 1 118 ? -9.474  -6.974  34.522 1.00 27.35  ?  141 VAL A CB   1 
ATOM   1682 C CG1  . VAL A 1 118 ? -8.145  -6.424  34.978 1.00 26.31  ?  141 VAL A CG1  1 
ATOM   1683 C CG2  . VAL A 1 118 ? -10.246 -5.865  33.838 1.00 24.83  ?  141 VAL A CG2  1 
ATOM   1684 H H    . VAL A 1 118 ? -7.755  -9.323  34.206 1.00 26.79  ?  141 VAL A H    1 
ATOM   1685 H HA   . VAL A 1 118 ? -10.101 -8.497  33.257 1.00 23.39  ?  141 VAL A HA   1 
ATOM   1686 H HB   . VAL A 1 118 ? -9.996  -7.282  35.280 1.00 32.82  ?  141 VAL A HB   1 
ATOM   1687 H HG11 . VAL A 1 118 ? -8.267  -5.965  35.824 1.00 31.57  ?  141 VAL A HG11 1 
ATOM   1688 H HG12 . VAL A 1 118 ? -7.520  -7.157  35.086 1.00 31.57  ?  141 VAL A HG12 1 
ATOM   1689 H HG13 . VAL A 1 118 ? -7.815  -5.803  34.309 1.00 31.57  ?  141 VAL A HG13 1 
ATOM   1690 H HG21 . VAL A 1 118 ? -10.374 -5.136  34.466 1.00 29.80  ?  141 VAL A HG21 1 
ATOM   1691 H HG22 . VAL A 1 118 ? -9.740  -5.555  33.071 1.00 29.80  ?  141 VAL A HG22 1 
ATOM   1692 H HG23 . VAL A 1 118 ? -11.106 -6.209  33.551 1.00 29.80  ?  141 VAL A HG23 1 
ATOM   1693 N N    . ILE A 1 119 ? -9.033  -7.307  31.389 1.00 19.39  ?  142 ILE A N    1 
ATOM   1694 C CA   . ILE A 1 119 ? -8.389  -6.724  30.230 1.00 21.24  ?  142 ILE A CA   1 
ATOM   1695 C C    . ILE A 1 119 ? -8.894  -5.295  30.142 1.00 24.21  ?  142 ILE A C    1 
ATOM   1696 O O    . ILE A 1 119 ? -10.090 -5.054  30.356 1.00 25.56  ?  142 ILE A O    1 
ATOM   1697 C CB   . ILE A 1 119 ? -8.744  -7.481  28.931 1.00 18.04  ?  142 ILE A CB   1 
ATOM   1698 C CG1  . ILE A 1 119 ? -8.173  -8.877  28.901 1.00 24.42  ?  142 ILE A CG1  1 
ATOM   1699 C CG2  . ILE A 1 119 ? -8.269  -6.641  27.745 1.00 24.60  ?  142 ILE A CG2  1 
ATOM   1700 C CD1  . ILE A 1 119 ? -9.097  -9.965  28.197 1.00 20.86  ?  142 ILE A CD1  1 
ATOM   1701 H H    . ILE A 1 119 ? -9.891  -7.309  31.330 1.00 23.27  ?  142 ILE A H    1 
ATOM   1702 H HA   . ILE A 1 119 ? -7.425  -6.746  30.335 1.00 25.49  ?  142 ILE A HA   1 
ATOM   1703 H HB   . ILE A 1 119 ? -9.705  -7.600  28.886 1.00 21.65  ?  142 ILE A HB   1 
ATOM   1704 H HG12 . ILE A 1 119 ? -7.331  -8.855  28.419 1.00 29.30  ?  142 ILE A HG12 1 
ATOM   1705 H HG13 . ILE A 1 119 ? -8.025  -9.168  29.814 1.00 29.30  ?  142 ILE A HG13 1 
ATOM   1706 H HG21 . ILE A 1 119 ? -8.256  -7.197  26.950 1.00 29.52  ?  142 ILE A HG21 1 
ATOM   1707 H HG22 . ILE A 1 119 ? -8.880  -5.898  27.619 1.00 29.52  ?  142 ILE A HG22 1 
ATOM   1708 H HG23 . ILE A 1 119 ? -7.377  -6.309  27.930 1.00 29.52  ?  142 ILE A HG23 1 
ATOM   1709 H HD11 . ILE A 1 119 ? -8.617  -10.807 28.153 1.00 25.03  ?  142 ILE A HD11 1 
ATOM   1710 H HD12 . ILE A 1 119 ? -9.909  -10.074 28.716 1.00 25.03  ?  142 ILE A HD12 1 
ATOM   1711 H HD13 . ILE A 1 119 ? -9.316  -9.662  27.301 1.00 25.03  ?  142 ILE A HD13 1 
ATOM   1712 N N    . TYR A 1 120 ? -8.022  -4.349  29.826 1.00 20.34  ?  143 TYR A N    1 
ATOM   1713 C CA   . TYR A 1 120 ? -8.481  -2.980  29.729 1.00 20.75  ?  143 TYR A CA   1 
ATOM   1714 C C    . TYR A 1 120 ? -7.772  -2.258  28.599 1.00 26.24  ?  143 TYR A C    1 
ATOM   1715 O O    . TYR A 1 120 ? -6.665  -2.616  28.187 1.00 26.32  ?  143 TYR A O    1 
ATOM   1716 C CB   . TYR A 1 120 ? -8.344  -2.199  31.049 1.00 24.38  ?  143 TYR A CB   1 
ATOM   1717 C CG   . TYR A 1 120 ? -7.017  -2.123  31.697 1.00 29.85  ?  143 TYR A CG   1 
ATOM   1718 C CD1  . TYR A 1 120 ? -6.086  -1.130  31.352 1.00 39.22  ?  143 TYR A CD1  1 
ATOM   1719 C CD2  . TYR A 1 120 ? -6.699  -2.991  32.706 1.00 35.35  ?  143 TYR A CD2  1 
ATOM   1720 C CE1  . TYR A 1 120 ? -4.855  -1.067  31.985 1.00 39.89  ?  143 TYR A CE1  1 
ATOM   1721 C CE2  . TYR A 1 120 ? -5.473  -2.942  33.333 1.00 35.76  ?  143 TYR A CE2  1 
ATOM   1722 C CZ   . TYR A 1 120 ? -4.564  -1.987  32.974 1.00 40.00  ?  143 TYR A CZ   1 
ATOM   1723 O OH   . TYR A 1 120 ? -3.361  -1.974  33.648 1.00 55.63  ?  143 TYR A OH   1 
ATOM   1724 H H    . TYR A 1 120 ? -7.186  -4.475  29.669 1.00 24.40  ?  143 TYR A H    1 
ATOM   1725 H HA   . TYR A 1 120 ? -9.426  -2.998  29.509 1.00 24.90  ?  143 TYR A HA   1 
ATOM   1726 H HB2  . TYR A 1 120 ? -8.618  -1.285  30.878 1.00 29.26  ?  143 TYR A HB2  1 
ATOM   1727 H HB3  . TYR A 1 120 ? -8.941  -2.609  31.695 1.00 29.26  ?  143 TYR A HB3  1 
ATOM   1728 H HD1  . TYR A 1 120 ? -6.297  -0.509  30.692 1.00 47.07  ?  143 TYR A HD1  1 
ATOM   1729 H HD2  . TYR A 1 120 ? -7.323  -3.625  32.975 1.00 42.42  ?  143 TYR A HD2  1 
ATOM   1730 H HE1  . TYR A 1 120 ? -4.235  -0.415  31.748 1.00 47.86  ?  143 TYR A HE1  1 
ATOM   1731 H HE2  . TYR A 1 120 ? -5.264  -3.557  33.998 1.00 42.92  ?  143 TYR A HE2  1 
ATOM   1732 H HH   . TYR A 1 120 ? -3.377  -2.533  34.274 1.00 66.75  ?  143 TYR A HH   1 
ATOM   1733 N N    . VAL A 1 121 ? -8.462  -1.232  28.097 1.00 31.69  ?  144 VAL A N    1 
ATOM   1734 C CA   . VAL A 1 121 ? -8.080  -0.524  26.886 1.00 29.99  ?  144 VAL A CA   1 
ATOM   1735 C C    . VAL A 1 121 ? -8.556  0.906   27.010 1.00 34.00  ?  144 VAL A C    1 
ATOM   1736 O O    . VAL A 1 121 ? -9.571  1.187   27.656 1.00 31.80  ?  144 VAL A O    1 
ATOM   1737 C CB   . VAL A 1 121 ? -8.682  -1.169  25.620 1.00 27.82  ?  144 VAL A CB   1 
ATOM   1738 C CG1  . VAL A 1 121 ? -10.206 -1.241  25.743 1.00 31.25  ?  144 VAL A CG1  1 
ATOM   1739 C CG2  . VAL A 1 121 ? -8.260  -0.390  24.399 1.00 23.05  ?  144 VAL A CG2  1 
ATOM   1740 H H    . VAL A 1 121 ? -9.179  -0.921  28.455 1.00 38.03  ?  144 VAL A H    1 
ATOM   1741 H HA   . VAL A 1 121 ? -7.113  -0.539  26.811 1.00 35.99  ?  144 VAL A HA   1 
ATOM   1742 H HB   . VAL A 1 121 ? -8.354  -2.076  25.520 1.00 33.38  ?  144 VAL A HB   1 
ATOM   1743 H HG11 . VAL A 1 121 ? -10.558 -1.757  25.001 1.00 37.50  ?  144 VAL A HG11 1 
ATOM   1744 H HG12 . VAL A 1 121 ? -10.435 -1.669  26.582 1.00 37.50  ?  144 VAL A HG12 1 
ATOM   1745 H HG13 . VAL A 1 121 ? -10.567 -0.341  25.721 1.00 37.50  ?  144 VAL A HG13 1 
ATOM   1746 H HG21 . VAL A 1 121 ? -8.386  -0.942  23.612 1.00 27.66  ?  144 VAL A HG21 1 
ATOM   1747 H HG22 . VAL A 1 121 ? -8.803  0.411   24.332 1.00 27.66  ?  144 VAL A HG22 1 
ATOM   1748 H HG23 . VAL A 1 121 ? -7.324  -0.148  24.487 1.00 27.66  ?  144 VAL A HG23 1 
ATOM   1749 N N    . GLN A 1 122 ? -7.838  1.806   26.359 1.00 30.85  ?  145 GLN A N    1 
ATOM   1750 C CA   . GLN A 1 122 ? -8.077  3.228   26.503 1.00 39.12  ?  145 GLN A CA   1 
ATOM   1751 C C    . GLN A 1 122 ? -8.415  3.823   25.146 1.00 36.70  ?  145 GLN A C    1 
ATOM   1752 O O    . GLN A 1 122 ? -7.948  3.346   24.116 1.00 34.44  ?  145 GLN A O    1 
ATOM   1753 C CB   . GLN A 1 122 ? -6.867  3.918   27.097 1.00 41.86  ?  145 GLN A CB   1 
ATOM   1754 C CG   . GLN A 1 122 ? -6.433  3.368   28.473 1.00 51.58  ?  145 GLN A CG   1 
ATOM   1755 C CD   . GLN A 1 122 ? -6.734  4.358   29.556 1.00 57.94  ?  145 GLN A CD   1 
ATOM   1756 O OE1  . GLN A 1 122 ? -7.105  5.488   29.256 1.00 65.43  ?  145 GLN A OE1  1 
ATOM   1757 N NE2  . GLN A 1 122 ? -6.568  3.968   30.814 1.00 50.07  ?  145 GLN A NE2  1 
ATOM   1758 H H    . GLN A 1 122 ? -7.197  1.613   25.820 1.00 37.02  ?  145 GLN A H    1 
ATOM   1759 H HA   . GLN A 1 122 ? -8.830  3.386   27.094 1.00 46.94  ?  145 GLN A HA   1 
ATOM   1760 H HB2  . GLN A 1 122 ? -6.120  3.809   26.488 1.00 50.23  ?  145 GLN A HB2  1 
ATOM   1761 H HB3  . GLN A 1 122 ? -7.071  4.860   27.208 1.00 50.23  ?  145 GLN A HB3  1 
ATOM   1762 H HG2  . GLN A 1 122 ? -6.916  2.548   28.661 1.00 61.90  ?  145 GLN A HG2  1 
ATOM   1763 H HG3  . GLN A 1 122 ? -5.479  3.197   28.468 1.00 61.90  ?  145 GLN A HG3  1 
ATOM   1764 H HE21 . GLN A 1 122 ? -6.296  3.171   30.985 1.00 60.09  ?  145 GLN A HE21 1 
ATOM   1765 H HE22 . GLN A 1 122 ? -6.733  4.514   31.458 1.00 60.09  ?  145 GLN A HE22 1 
ATOM   1766 N N    . ALA A 1 123 ? -9.245  4.861   25.148 1.00 37.76  ?  146 ALA A N    1 
ATOM   1767 C CA   . ALA A 1 123 ? -9.681  5.478   23.904 1.00 43.62  ?  146 ALA A CA   1 
ATOM   1768 C C    . ALA A 1 123 ? -9.779  6.984   24.060 1.00 41.29  ?  146 ALA A C    1 
ATOM   1769 O O    . ALA A 1 123 ? -10.133 7.500   25.125 1.00 43.55  ?  146 ALA A O    1 
ATOM   1770 C CB   . ALA A 1 123 ? -11.037 4.924   23.452 1.00 38.35  ?  146 ALA A CB   1 
ATOM   1771 H H    . ALA A 1 123 ? -9.569  5.225   25.857 1.00 45.32  ?  146 ALA A H    1 
ATOM   1772 H HA   . ALA A 1 123 ? -9.017  5.297   23.220 1.00 52.35  ?  146 ALA A HA   1 
ATOM   1773 H HB1  . ALA A 1 123 ? -11.323 5.400   22.657 1.00 46.02  ?  146 ALA A HB1  1 
ATOM   1774 H HB2  . ALA A 1 123 ? -10.942 3.979   23.255 1.00 46.02  ?  146 ALA A HB2  1 
ATOM   1775 H HB3  . ALA A 1 123 ? -11.683 5.050   24.164 1.00 46.02  ?  146 ALA A HB3  1 
ATOM   1776 N N    . ASP A 1 124 ? -9.480  7.680   22.974 1.00 49.12  ?  147 ASP A N    1 
ATOM   1777 C CA   . ASP A 1 124 ? -9.565  9.129   22.935 1.00 50.23  ?  147 ASP A CA   1 
ATOM   1778 C C    . ASP A 1 124 ? -10.983 9.571   22.614 1.00 50.35  ?  147 ASP A C    1 
ATOM   1779 O O    . ASP A 1 124 ? -11.698 8.922   21.850 1.00 50.57  ?  147 ASP A O    1 
ATOM   1780 C CB   . ASP A 1 124 ? -8.611  9.695   21.893 1.00 42.31  ?  147 ASP A CB   1 
ATOM   1781 C CG   . ASP A 1 124 ? -7.219  9.860   22.431 1.00 56.16  ?  147 ASP A CG   1 
ATOM   1782 O OD1  . ASP A 1 124 ? -7.070  9.905   23.666 1.00 58.20  ?  147 ASP A OD1  1 
ATOM   1783 O OD2  . ASP A 1 124 ? -6.267  9.936   21.630 1.00 57.42  -1 147 ASP A OD2  1 
ATOM   1784 H H    . ASP A 1 124 ? -9.221  7.329   22.233 1.00 58.95  ?  147 ASP A H    1 
ATOM   1785 H HA   . ASP A 1 124 ? -9.316  9.485   23.802 1.00 60.27  ?  147 ASP A HA   1 
ATOM   1786 H HB2  . ASP A 1 124 ? -8.572  9.090   21.135 1.00 50.77  ?  147 ASP A HB2  1 
ATOM   1787 H HB3  . ASP A 1 124 ? -8.930  10.565  21.607 1.00 50.77  ?  147 ASP A HB3  1 
ATOM   1788 N N    . TYR A 1 125 ? -11.391 10.681  23.214 1.00 56.40  ?  148 TYR A N    1 
ATOM   1789 C CA   . TYR A 1 125 ? -12.655 11.299  22.828 1.00 59.29  ?  148 TYR A CA   1 
ATOM   1790 C C    . TYR A 1 125 ? -12.596 11.675  21.353 1.00 55.73  ?  148 TYR A C    1 
ATOM   1791 O O    . TYR A 1 125 ? -11.708 12.424  20.941 1.00 59.48  ?  148 TYR A O    1 
ATOM   1792 C CB   . TYR A 1 125 ? -12.938 12.529  23.699 1.00 47.81  ?  148 TYR A CB   1 
ATOM   1793 C CG   . TYR A 1 125 ? -13.313 12.174  25.123 1.00 45.70  ?  148 TYR A CG   1 
ATOM   1794 C CD1  . TYR A 1 125 ? -14.557 11.620  25.413 1.00 43.85  ?  148 TYR A CD1  1 
ATOM   1795 C CD2  . TYR A 1 125 ? -12.420 12.369  26.180 1.00 44.35  ?  148 TYR A CD2  1 
ATOM   1796 C CE1  . TYR A 1 125 ? -14.911 11.274  26.724 1.00 46.34  ?  148 TYR A CE1  1 
ATOM   1797 C CE2  . TYR A 1 125 ? -12.772 12.027  27.495 1.00 37.21  ?  148 TYR A CE2  1 
ATOM   1798 C CZ   . TYR A 1 125 ? -14.010 11.478  27.751 1.00 47.07  ?  148 TYR A CZ   1 
ATOM   1799 O OH   . TYR A 1 125 ? -14.369 11.122  29.028 1.00 55.62  ?  148 TYR A OH   1 
ATOM   1800 H H    . TYR A 1 125 ? -10.962 11.091  23.837 1.00 67.68  ?  148 TYR A H    1 
ATOM   1801 H HA   . TYR A 1 125 ? -13.384 10.675  22.968 1.00 71.15  ?  148 TYR A HA   1 
ATOM   1802 H HB2  . TYR A 1 125 ? -12.143 13.084  23.728 1.00 57.37  ?  148 TYR A HB2  1 
ATOM   1803 H HB3  . TYR A 1 125 ? -13.675 13.026  23.311 1.00 57.37  ?  148 TYR A HB3  1 
ATOM   1804 H HD1  . TYR A 1 125 ? -15.164 11.477  24.724 1.00 52.62  ?  148 TYR A HD1  1 
ATOM   1805 H HD2  . TYR A 1 125 ? -11.580 12.730  26.009 1.00 53.22  ?  148 TYR A HD2  1 
ATOM   1806 H HE1  . TYR A 1 125 ? -15.747 10.909  26.902 1.00 55.61  ?  148 TYR A HE1  1 
ATOM   1807 H HE2  . TYR A 1 125 ? -12.172 12.170  28.191 1.00 44.66  ?  148 TYR A HE2  1 
ATOM   1808 H HH   . TYR A 1 125 ? -13.696 10.848  29.450 1.00 66.74  ?  148 TYR A HH   1 
ATOM   1809 N N    . GLY A 1 126 ? -13.508 11.117  20.552 1.00 66.12  ?  149 GLY A N    1 
ATOM   1810 C CA   . GLY A 1 126 ? -13.583 11.378  19.118 1.00 71.07  ?  149 GLY A CA   1 
ATOM   1811 C C    . GLY A 1 126 ? -13.397 10.157  18.235 1.00 68.07  ?  149 GLY A C    1 
ATOM   1812 O O    . GLY A 1 126 ? -13.832 10.172  17.074 1.00 72.46  ?  149 GLY A O    1 
ATOM   1813 H H    . GLY A 1 126 ? -14.110 10.569  20.828 1.00 79.34  ?  149 GLY A H    1 
ATOM   1814 H HA2  . GLY A 1 126 ? -14.452 11.759  18.916 1.00 85.28  ?  149 GLY A HA2  1 
ATOM   1815 H HA3  . GLY A 1 126 ? -12.894 12.019  18.882 1.00 85.28  ?  149 GLY A HA3  1 
ATOM   1816 N N    . ASP A 1 127 ? -12.748 9.109   18.748 1.00 67.04  ?  150 ASP A N    1 
ATOM   1817 C CA   . ASP A 1 127 ? -12.552 7.839   18.056 1.00 58.73  ?  150 ASP A CA   1 
ATOM   1818 C C    . ASP A 1 127 ? -13.808 7.005   18.240 1.00 58.78  ?  150 ASP A C    1 
ATOM   1819 O O    . ASP A 1 127 ? -13.870 6.097   19.070 1.00 56.59  ?  150 ASP A O    1 
ATOM   1820 C CB   . ASP A 1 127 ? -11.332 7.129   18.622 1.00 60.94  ?  150 ASP A CB   1 
ATOM   1821 C CG   . ASP A 1 127 ? -10.405 6.624   17.562 1.00 75.68  ?  150 ASP A CG   1 
ATOM   1822 O OD1  . ASP A 1 127 ? -9.193  6.906   17.669 1.00 72.14  ?  150 ASP A OD1  1 
ATOM   1823 O OD2  . ASP A 1 127 ? -10.890 5.925   16.641 1.00 79.06  -1 150 ASP A OD2  1 
ATOM   1824 H H    . ASP A 1 127 ? -12.397 9.111   19.533 1.00 80.45  ?  150 ASP A H    1 
ATOM   1825 H HA   . ASP A 1 127 ? -12.416 7.996   17.108 1.00 70.48  ?  150 ASP A HA   1 
ATOM   1826 H HB2  . ASP A 1 127 ? -10.838 7.748   19.181 1.00 73.13  ?  150 ASP A HB2  1 
ATOM   1827 H HB3  . ASP A 1 127 ? -11.626 6.368   19.148 1.00 73.13  ?  150 ASP A HB3  1 
ATOM   1828 N N    . ASP A 1 128 ? -14.824 7.315   17.447 1.00 57.49  ?  151 ASP A N    1 
ATOM   1829 C CA   . ASP A 1 128 ? -16.156 6.787   17.732 1.00 55.65  ?  151 ASP A CA   1 
ATOM   1830 C C    . ASP A 1 128 ? -16.275 5.306   17.399 1.00 55.27  ?  151 ASP A C    1 
ATOM   1831 O O    . ASP A 1 128 ? -17.054 4.588   18.037 1.00 46.65  ?  151 ASP A O    1 
ATOM   1832 C CB   . ASP A 1 128 ? -17.231 7.569   16.974 1.00 68.36  ?  151 ASP A CB   1 
ATOM   1833 C CG   . ASP A 1 128 ? -17.326 9.035   17.423 1.00 77.38  ?  151 ASP A CG   1 
ATOM   1834 O OD1  . ASP A 1 128 ? -16.813 9.367   18.517 1.00 68.86  ?  151 ASP A OD1  1 
ATOM   1835 O OD2  . ASP A 1 128 ? -17.948 9.846   16.697 1.00 77.80  -1 151 ASP A OD2  1 
ATOM   1836 H H    . ASP A 1 128 ? -14.772 7.818   16.751 1.00 68.99  ?  151 ASP A H    1 
ATOM   1837 H HA   . ASP A 1 128 ? -16.301 6.884   18.687 1.00 66.79  ?  151 ASP A HA   1 
ATOM   1838 H HB2  . ASP A 1 128 ? -17.022 7.557   16.027 1.00 82.03  ?  151 ASP A HB2  1 
ATOM   1839 H HB3  . ASP A 1 128 ? -18.093 7.151   17.129 1.00 82.03  ?  151 ASP A HB3  1 
ATOM   1840 N N    . PRO A 1 129 ? -15.572 4.812   16.413 1.00 57.39  ?  152 PRO A N    1 
ATOM   1841 C CA   . PRO A 1 129 ? -15.570 3.361   16.213 1.00 62.83  ?  152 PRO A CA   1 
ATOM   1842 C C    . PRO A 1 129 ? -15.044 2.675   17.460 1.00 53.50  ?  152 PRO A C    1 
ATOM   1843 O O    . PRO A 1 129 ? -15.712 1.836   18.081 1.00 51.54  ?  152 PRO A O    1 
ATOM   1844 C CB   . PRO A 1 129 ? -14.643 3.169   15.006 1.00 60.43  ?  152 PRO A CB   1 
ATOM   1845 C CG   . PRO A 1 129 ? -14.683 4.469   14.313 1.00 62.74  ?  152 PRO A CG   1 
ATOM   1846 C CD   . PRO A 1 129 ? -14.793 5.505   15.383 1.00 57.70  ?  152 PRO A CD   1 
ATOM   1847 H HA   . PRO A 1 129 ? -16.445 3.016   15.974 1.00 75.40  ?  152 PRO A HA   1 
ATOM   1848 H HB2  . PRO A 1 129 ? -13.744 2.959   15.305 1.00 72.52  ?  152 PRO A HB2  1 
ATOM   1849 H HB3  . PRO A 1 129 ? -14.978 2.459   14.437 1.00 72.52  ?  152 PRO A HB3  1 
ATOM   1850 H HG2  . PRO A 1 129 ? -13.869 4.590   13.800 1.00 75.29  ?  152 PRO A HG2  1 
ATOM   1851 H HG3  . PRO A 1 129 ? -15.454 4.501   13.725 1.00 75.29  ?  152 PRO A HG3  1 
ATOM   1852 H HD2  . PRO A 1 129 ? -13.917 5.756   15.717 1.00 69.24  ?  152 PRO A HD2  1 
ATOM   1853 H HD3  . PRO A 1 129 ? -15.262 6.291   15.060 1.00 69.24  ?  152 PRO A HD3  1 
ATOM   1854 N N    . ALA A 1 130 ? -13.832 3.084   17.829 1.00 43.54  ?  153 ALA A N    1 
ATOM   1855 C CA   . ALA A 1 130 ? -13.168 2.567   19.014 1.00 51.29  ?  153 ALA A CA   1 
ATOM   1856 C C    . ALA A 1 130 ? -14.092 2.596   20.218 1.00 45.72  ?  153 ALA A C    1 
ATOM   1857 O O    . ALA A 1 130 ? -14.261 1.586   20.922 1.00 39.11  ?  153 ALA A O    1 
ATOM   1858 C CB   . ALA A 1 130 ? -11.908 3.389   19.295 1.00 54.85  ?  153 ALA A CB   1 
ATOM   1859 H H    . ALA A 1 130 ? -13.368 3.669   17.402 1.00 52.25  ?  153 ALA A H    1 
ATOM   1860 H HA   . ALA A 1 130 ? -12.910 1.646   18.853 1.00 61.55  ?  153 ALA A HA   1 
ATOM   1861 H HB1  . ALA A 1 130 ? -11.478 3.046   20.094 1.00 65.82  ?  153 ALA A HB1  1 
ATOM   1862 H HB2  . ALA A 1 130 ? -11.307 3.314   18.537 1.00 65.82  ?  153 ALA A HB2  1 
ATOM   1863 H HB3  . ALA A 1 130 ? -12.159 4.317   19.427 1.00 65.82  ?  153 ALA A HB3  1 
ATOM   1864 N N    . VAL A 1 131 ? -14.713 3.753   20.451 1.00 43.18  ?  154 VAL A N    1 
ATOM   1865 C CA   . VAL A 1 131 ? -15.557 3.944   21.622 1.00 41.73  ?  154 VAL A CA   1 
ATOM   1866 C C    . VAL A 1 131 ? -16.784 3.064   21.540 1.00 43.02  ?  154 VAL A C    1 
ATOM   1867 O O    . VAL A 1 131 ? -17.233 2.501   22.546 1.00 47.76  ?  154 VAL A O    1 
ATOM   1868 C CB   . VAL A 1 131 ? -15.929 5.426   21.756 1.00 43.61  ?  154 VAL A CB   1 
ATOM   1869 C CG1  . VAL A 1 131 ? -16.720 5.642   22.999 1.00 46.10  ?  154 VAL A CG1  1 
ATOM   1870 C CG2  . VAL A 1 131 ? -14.662 6.282   21.777 1.00 46.46  ?  154 VAL A CG2  1 
ATOM   1871 H H    . VAL A 1 131 ? -14.659 4.445   19.943 1.00 51.81  ?  154 VAL A H    1 
ATOM   1872 H HA   . VAL A 1 131 ? -15.062 3.681   22.414 1.00 50.07  ?  154 VAL A HA   1 
ATOM   1873 H HB   . VAL A 1 131 ? -16.469 5.695   20.996 1.00 52.33  ?  154 VAL A HB   1 
ATOM   1874 H HG11 . VAL A 1 131 ? -16.831 6.595   23.142 1.00 55.32  ?  154 VAL A HG11 1 
ATOM   1875 H HG12 . VAL A 1 131 ? -17.588 5.219   22.899 1.00 55.32  ?  154 VAL A HG12 1 
ATOM   1876 H HG13 . VAL A 1 131 ? -16.246 5.248   23.748 1.00 55.32  ?  154 VAL A HG13 1 
ATOM   1877 H HG21 . VAL A 1 131 ? -14.822 7.096   21.275 1.00 55.75  ?  154 VAL A HG21 1 
ATOM   1878 H HG22 . VAL A 1 131 ? -14.442 6.499   22.697 1.00 55.75  ?  154 VAL A HG22 1 
ATOM   1879 H HG23 . VAL A 1 131 ? -13.936 5.781   21.373 1.00 55.75  ?  154 VAL A HG23 1 
ATOM   1880 N N    . ALA A 1 132 ? -17.340 2.908   20.341 1.00 49.99  ?  155 ALA A N    1 
ATOM   1881 C CA   . ALA A 1 132 ? -18.509 2.045   20.190 1.00 53.41  ?  155 ALA A CA   1 
ATOM   1882 C C    . ALA A 1 132 ? -18.152 0.585   20.439 1.00 49.25  ?  155 ALA A C    1 
ATOM   1883 O O    . ALA A 1 132 ? -18.912 -0.143  21.082 1.00 41.09  ?  155 ALA A O    1 
ATOM   1884 C CB   . ALA A 1 132 ? -19.112 2.209   18.802 1.00 51.00  ?  155 ALA A CB   1 
ATOM   1885 H H    . ALA A 1 132 ? -17.068 3.280   19.615 1.00 59.99  ?  155 ALA A H    1 
ATOM   1886 H HA   . ALA A 1 132 ? -19.176 2.313   20.842 1.00 64.10  ?  155 ALA A HA   1 
ATOM   1887 H HB1  . ALA A 1 132 ? -19.852 1.590   18.703 1.00 61.20  ?  155 ALA A HB1  1 
ATOM   1888 H HB2  . ALA A 1 132 ? -19.428 3.121   18.700 1.00 61.20  ?  155 ALA A HB2  1 
ATOM   1889 H HB3  . ALA A 1 132 ? -18.431 2.019   18.137 1.00 61.20  ?  155 ALA A HB3  1 
ATOM   1890 N N    . LEU A 1 133 ? -17.002 0.139   19.922 1.00 50.29  ?  156 LEU A N    1 
ATOM   1891 C CA   . LEU A 1 133 ? -16.598 -1.251  20.099 1.00 49.99  ?  156 LEU A CA   1 
ATOM   1892 C C    . LEU A 1 133 ? -16.360 -1.558  21.570 1.00 44.92  ?  156 LEU A C    1 
ATOM   1893 O O    . LEU A 1 133 ? -16.837 -2.565  22.113 1.00 42.34  ?  156 LEU A O    1 
ATOM   1894 C CB   . LEU A 1 133 ? -15.334 -1.514  19.286 1.00 52.20  ?  156 LEU A CB   1 
ATOM   1895 C CG   . LEU A 1 133 ? -14.686 -2.894  19.410 1.00 43.68  ?  156 LEU A CG   1 
ATOM   1896 C CD1  . LEU A 1 133 ? -15.588 -3.946  18.820 1.00 42.99  ?  156 LEU A CD1  1 
ATOM   1897 C CD2  . LEU A 1 133 ? -13.328 -2.889  18.719 1.00 47.49  ?  156 LEU A CD2  1 
ATOM   1898 H H    . LEU A 1 133 ? -16.447 0.618   19.471 1.00 60.35  ?  156 LEU A H    1 
ATOM   1899 H HA   . LEU A 1 133 ? -17.300 -1.838  19.778 1.00 59.99  ?  156 LEU A HA   1 
ATOM   1900 H HB2  . LEU A 1 133 ? -15.554 -1.391  18.349 1.00 62.64  ?  156 LEU A HB2  1 
ATOM   1901 H HB3  . LEU A 1 133 ? -14.666 -0.865  19.558 1.00 62.64  ?  156 LEU A HB3  1 
ATOM   1902 H HG   . LEU A 1 133 ? -14.549 -3.112  20.346 1.00 52.41  ?  156 LEU A HG   1 
ATOM   1903 H HD11 . LEU A 1 133 ? -15.174 -4.816  18.931 1.00 51.58  ?  156 LEU A HD11 1 
ATOM   1904 H HD12 . LEU A 1 133 ? -16.442 -3.925  19.281 1.00 51.58  ?  156 LEU A HD12 1 
ATOM   1905 H HD13 . LEU A 1 133 ? -15.717 -3.760  17.877 1.00 51.58  ?  156 LEU A HD13 1 
ATOM   1906 H HD21 . LEU A 1 133 ? -12.910 -3.756  18.838 1.00 56.99  ?  156 LEU A HD21 1 
ATOM   1907 H HD22 . LEU A 1 133 ? -13.456 -2.711  17.774 1.00 56.99  ?  156 LEU A HD22 1 
ATOM   1908 H HD23 . LEU A 1 133 ? -12.775 -2.198  19.114 1.00 56.99  ?  156 LEU A HD23 1 
ATOM   1909 N N    . TYR A 1 134 ? -15.628 -0.681  22.236 1.00 42.96  ?  157 TYR A N    1 
ATOM   1910 C CA   . TYR A 1 134 ? -15.291 -0.940  23.618 1.00 43.17  ?  157 TYR A CA   1 
ATOM   1911 C C    . TYR A 1 134 ? -16.503 -0.775  24.518 1.00 36.70  ?  157 TYR A C    1 
ATOM   1912 O O    . TYR A 1 134 ? -16.594 -1.444  25.551 1.00 37.62  ?  157 TYR A O    1 
ATOM   1913 C CB   . TYR A 1 134 ? -14.153 -0.016  24.022 1.00 41.22  ?  157 TYR A CB   1 
ATOM   1914 C CG   . TYR A 1 134 ? -12.865 -0.222  23.227 1.00 34.63  ?  157 TYR A CG   1 
ATOM   1915 C CD1  . TYR A 1 134 ? -12.434 -1.499  22.849 1.00 38.03  ?  157 TYR A CD1  1 
ATOM   1916 C CD2  . TYR A 1 134 ? -12.085 0.860   22.852 1.00 34.48  ?  157 TYR A CD2  1 
ATOM   1917 C CE1  . TYR A 1 134 ? -11.245 -1.679  22.123 1.00 35.25  ?  157 TYR A CE1  1 
ATOM   1918 C CE2  . TYR A 1 134 ? -10.905 0.683   22.122 1.00 35.33  ?  157 TYR A CE2  1 
ATOM   1919 C CZ   . TYR A 1 134 ? -10.503 -0.583  21.775 1.00 33.98  ?  157 TYR A CZ   1 
ATOM   1920 O OH   . TYR A 1 134 ? -9.356  -0.740  21.081 1.00 40.06  ?  157 TYR A OH   1 
ATOM   1921 H H    . TYR A 1 134 ? -15.321 0.056   21.916 1.00 51.56  ?  157 TYR A H    1 
ATOM   1922 H HA   . TYR A 1 134 ? -14.983 -1.853  23.729 1.00 51.80  ?  157 TYR A HA   1 
ATOM   1923 H HB2  . TYR A 1 134 ? -14.437 0.902   23.890 1.00 49.47  ?  157 TYR A HB2  1 
ATOM   1924 H HB3  . TYR A 1 134 ? -13.948 -0.168  24.958 1.00 49.47  ?  157 TYR A HB3  1 
ATOM   1925 H HD1  . TYR A 1 134 ? -12.944 -2.241  23.082 1.00 45.64  ?  157 TYR A HD1  1 
ATOM   1926 H HD2  . TYR A 1 134 ? -12.351 1.719   23.089 1.00 41.37  ?  157 TYR A HD2  1 
ATOM   1927 H HE1  . TYR A 1 134 ? -10.965 -2.533  21.883 1.00 42.30  ?  157 TYR A HE1  1 
ATOM   1928 H HE2  . TYR A 1 134 ? -10.394 1.419   21.873 1.00 42.39  ?  157 TYR A HE2  1 
ATOM   1929 H HH   . TYR A 1 134 ? -8.973  0.002   20.986 1.00 48.07  ?  157 TYR A HH   1 
ATOM   1930 N N    . THR A 1 135 ? -17.460 0.075   24.119 1.00 45.45  ?  158 THR A N    1 
ATOM   1931 C CA   . THR A 1 135 ? -18.691 0.236   24.894 1.00 39.45  ?  158 THR A CA   1 
ATOM   1932 C C    . THR A 1 135 ? -19.599 -0.968  24.717 1.00 38.42  ?  158 THR A C    1 
ATOM   1933 O O    . THR A 1 135 ? -20.301 -1.355  25.651 1.00 44.79  ?  158 THR A O    1 
ATOM   1934 C CB   . THR A 1 135 ? -19.411 1.548   24.505 1.00 45.07  ?  158 THR A CB   1 
ATOM   1935 O OG1  . THR A 1 135 ? -19.541 1.648   23.087 1.00 51.34  ?  158 THR A OG1  1 
ATOM   1936 C CG2  . THR A 1 135 ? -18.616 2.736   24.939 1.00 36.60  ?  158 THR A CG2  1 
ATOM   1937 H H    . THR A 1 135 ? -17.419 0.562   23.412 1.00 54.54  ?  158 THR A H    1 
ATOM   1938 H HA   . THR A 1 135 ? -18.471 0.310   25.835 1.00 47.34  ?  158 THR A HA   1 
ATOM   1939 H HB   . THR A 1 135 ? -20.282 1.544   24.932 1.00 54.08  ?  158 THR A HB   1 
ATOM   1940 H HG1  . THR A 1 135 ? -18.821 1.921   22.751 1.00 61.60  ?  158 THR A HG1  1 
ATOM   1941 H HG21 . THR A 1 135 ? -18.849 3.507   24.398 1.00 43.93  ?  158 THR A HG21 1 
ATOM   1942 H HG22 . THR A 1 135 ? -18.802 2.937   25.870 1.00 43.93  ?  158 THR A HG22 1 
ATOM   1943 H HG23 . THR A 1 135 ? -17.668 2.556   24.839 1.00 43.93  ?  158 THR A HG23 1 
ATOM   1944 N N    . LYS A 1 136 ? -19.561 -1.618  23.557 1.00 39.33  ?  159 LYS A N    1 
ATOM   1945 C CA   . LYS A 1 136 ? -20.266 -2.885  23.435 1.00 37.53  ?  159 LYS A CA   1 
ATOM   1946 C C    . LYS A 1 136 ? -19.618 -3.968  24.283 1.00 41.79  ?  159 LYS A C    1 
ATOM   1947 O O    . LYS A 1 136 ? -20.305 -4.874  24.776 1.00 40.01  ?  159 LYS A O    1 
ATOM   1948 C CB   . LYS A 1 136 ? -20.306 -3.301  21.963 1.00 44.51  ?  159 LYS A CB   1 
ATOM   1949 H H    . LYS A 1 136 ? -19.148 -1.355  22.850 1.00 47.19  ?  159 LYS A H    1 
ATOM   1950 H HA   . LYS A 1 136 ? -21.179 -2.778  23.746 1.00 45.03  ?  159 LYS A HA   1 
ATOM   1951 N N    . LEU A 1 137 ? -18.301 -3.903  24.472 1.00 45.57  ?  160 LEU A N    1 
ATOM   1952 C CA   . LEU A 1 137 ? -17.569 -5.030  25.035 1.00 42.64  ?  160 LEU A CA   1 
ATOM   1953 C C    . LEU A 1 137 ? -17.201 -4.853  26.488 1.00 37.03  ?  160 LEU A C    1 
ATOM   1954 O O    . LEU A 1 137 ? -16.968 -5.855  27.169 1.00 39.98  ?  160 LEU A O    1 
ATOM   1955 C CB   . LEU A 1 137 ? -16.280 -5.274  24.254 1.00 37.53  ?  160 LEU A CB   1 
ATOM   1956 C CG   . LEU A 1 137 ? -16.421 -6.170  23.035 1.00 35.68  ?  160 LEU A CG   1 
ATOM   1957 C CD1  . LEU A 1 137 ? -15.503 -5.679  21.953 1.00 39.95  ?  160 LEU A CD1  1 
ATOM   1958 C CD2  . LEU A 1 137 ? -16.102 -7.594  23.409 1.00 52.83  ?  160 LEU A CD2  1 
ATOM   1959 H H    . LEU A 1 137 ? -17.813 -3.220  24.282 1.00 54.68  ?  160 LEU A H    1 
ATOM   1960 H HA   . LEU A 1 137 ? -18.133 -5.815  24.958 1.00 51.16  ?  160 LEU A HA   1 
ATOM   1961 H HB2  . LEU A 1 137 ? -15.941 -4.419  23.949 1.00 45.04  ?  160 LEU A HB2  1 
ATOM   1962 H HB3  . LEU A 1 137 ? -15.638 -5.692  24.849 1.00 45.04  ?  160 LEU A HB3  1 
ATOM   1963 H HG   . LEU A 1 137 ? -17.331 -6.148  22.698 1.00 42.81  ?  160 LEU A HG   1 
ATOM   1964 H HD11 . LEU A 1 137 ? -15.570 -6.272  21.188 1.00 47.94  ?  160 LEU A HD11 1 
ATOM   1965 H HD12 . LEU A 1 137 ? -15.767 -4.781  21.699 1.00 47.94  ?  160 LEU A HD12 1 
ATOM   1966 H HD13 . LEU A 1 137 ? -14.593 -5.673  22.289 1.00 47.94  ?  160 LEU A HD13 1 
ATOM   1967 H HD21 . LEU A 1 137 ? -16.207 -8.158  22.626 1.00 63.39  ?  160 LEU A HD21 1 
ATOM   1968 H HD22 . LEU A 1 137 ? -15.187 -7.639  23.729 1.00 63.39  ?  160 LEU A HD22 1 
ATOM   1969 H HD23 . LEU A 1 137 ? -16.711 -7.881  24.107 1.00 63.39  ?  160 LEU A HD23 1 
ATOM   1970 N N    . GLY A 1 138 ? -17.097 -3.619  26.965 1.00 36.21  ?  161 GLY A N    1 
ATOM   1971 C CA   . GLY A 1 138 ? -16.738 -3.417  28.345 1.00 37.33  ?  161 GLY A CA   1 
ATOM   1972 C C    . GLY A 1 138 ? -17.383 -2.201  28.966 1.00 42.80  ?  161 GLY A C    1 
ATOM   1973 O O    . GLY A 1 138 ? -18.246 -1.576  28.355 1.00 43.17  ?  161 GLY A O    1 
ATOM   1974 H H    . GLY A 1 138 ? -17.228 -2.900  26.512 1.00 43.45  ?  161 GLY A H    1 
ATOM   1975 H HA2  . GLY A 1 138 ? -17.007 -4.195  28.859 1.00 44.80  ?  161 GLY A HA2  1 
ATOM   1976 H HA3  . GLY A 1 138 ? -15.776 -3.313  28.410 1.00 44.80  ?  161 GLY A HA3  1 
ATOM   1977 N N    . ILE A 1 139 ? -16.931 -1.863  30.172 1.00 38.97  ?  162 ILE A N    1 
ATOM   1978 C CA   . ILE A 1 139 ? -17.519 -0.847  31.024 1.00 32.29  ?  162 ILE A CA   1 
ATOM   1979 C C    . ILE A 1 139 ? -16.655 0.400   30.942 1.00 36.87  ?  162 ILE A C    1 
ATOM   1980 O O    . ILE A 1 139 ? -15.490 0.368   31.342 1.00 39.49  ?  162 ILE A O    1 
ATOM   1981 C CB   . ILE A 1 139 ? -17.606 -1.356  32.472 1.00 37.69  ?  162 ILE A CB   1 
ATOM   1982 C CG1  . ILE A 1 139 ? -18.697 -2.420  32.618 1.00 46.36  ?  162 ILE A CG1  1 
ATOM   1983 C CG2  . ILE A 1 139 ? -17.846 -0.228  33.444 1.00 40.82  ?  162 ILE A CG2  1 
ATOM   1984 C CD1  . ILE A 1 139 ? -20.041 -2.022  32.053 1.00 59.42  ?  162 ILE A CD1  1 
ATOM   1985 H H    . ILE A 1 139 ? -16.245 -2.234  30.534 1.00 46.76  ?  162 ILE A H    1 
ATOM   1986 H HA   . ILE A 1 139 ? -18.407 -0.620  30.707 1.00 38.75  ?  162 ILE A HA   1 
ATOM   1987 H HB   . ILE A 1 139 ? -16.749 -1.759  32.681 1.00 45.23  ?  162 ILE A HB   1 
ATOM   1988 H HG12 . ILE A 1 139 ? -18.410 -3.222  32.155 1.00 55.63  ?  162 ILE A HG12 1 
ATOM   1989 H HG13 . ILE A 1 139 ? -18.820 -2.608  33.562 1.00 55.63  ?  162 ILE A HG13 1 
ATOM   1990 H HG21 . ILE A 1 139 ? -17.970 -0.598  34.332 1.00 48.98  ?  162 ILE A HG21 1 
ATOM   1991 H HG22 . ILE A 1 139 ? -17.078 0.364   33.436 1.00 48.98  ?  162 ILE A HG22 1 
ATOM   1992 H HG23 . ILE A 1 139 ? -18.641 0.258   33.174 1.00 48.98  ?  162 ILE A HG23 1 
ATOM   1993 H HD11 . ILE A 1 139 ? -20.698 -2.693  32.297 1.00 71.30  ?  162 ILE A HD11 1 
ATOM   1994 H HD12 . ILE A 1 139 ? -20.296 -1.161  32.420 1.00 71.30  ?  162 ILE A HD12 1 
ATOM   1995 H HD13 . ILE A 1 139 ? -19.972 -1.962  31.087 1.00 71.30  ?  162 ILE A HD13 1 
ATOM   1996 N N    . ARG A 1 140 ? -17.224 1.502   30.453 1.00 35.62  ?  163 ARG A N    1 
ATOM   1997 C CA   . ARG A 1 140 ? -16.492 2.763   30.343 1.00 38.81  ?  163 ARG A CA   1 
ATOM   1998 C C    . ARG A 1 140 ? -16.238 3.425   31.705 1.00 39.92  ?  163 ARG A C    1 
ATOM   1999 O O    . ARG A 1 140 ? -17.058 3.357   32.618 1.00 36.92  ?  163 ARG A O    1 
ATOM   2000 C CB   . ARG A 1 140 ? -17.255 3.734   29.440 1.00 38.22  ?  163 ARG A CB   1 
ATOM   2001 C CG   . ARG A 1 140 ? -16.506 5.021   29.202 1.00 56.44  ?  163 ARG A CG   1 
ATOM   2002 C CD   . ARG A 1 140 ? -17.093 5.860   28.079 1.00 66.24  ?  163 ARG A CD   1 
ATOM   2003 N NE   . ARG A 1 140 ? -18.303 6.559   28.480 1.00 93.44  ?  163 ARG A NE   1 
ATOM   2004 C CZ   . ARG A 1 140 ? -19.265 6.919   27.645 1.00 123.32 ?  163 ARG A CZ   1 
ATOM   2005 N NH1  . ARG A 1 140 ? -19.154 6.727   26.341 1.00 101.93 ?  163 ARG A NH1  1 
ATOM   2006 N NH2  . ARG A 1 140 ? -20.366 7.489   28.130 1.00 139.03 ?  163 ARG A NH2  1 
ATOM   2007 H H    . ARG A 1 140 ? -18.037 1.547   30.177 1.00 42.75  ?  163 ARG A H    1 
ATOM   2008 H HA   . ARG A 1 140 ? -15.625 2.570   29.954 1.00 46.57  ?  163 ARG A HA   1 
ATOM   2009 H HB2  . ARG A 1 140 ? -17.408 3.312   28.580 1.00 45.87  ?  163 ARG A HB2  1 
ATOM   2010 H HB3  . ARG A 1 140 ? -18.103 3.953   29.857 1.00 45.87  ?  163 ARG A HB3  1 
ATOM   2011 H HG2  . ARG A 1 140 ? -16.529 5.552   30.013 1.00 67.73  ?  163 ARG A HG2  1 
ATOM   2012 H HG3  . ARG A 1 140 ? -15.588 4.811   28.968 1.00 67.73  ?  163 ARG A HG3  1 
ATOM   2013 H HD2  . ARG A 1 140 ? -16.440 6.523   27.804 1.00 79.48  ?  163 ARG A HD2  1 
ATOM   2014 H HD3  . ARG A 1 140 ? -17.313 5.282   27.332 1.00 79.48  ?  163 ARG A HD3  1 
ATOM   2015 H HE   . ARG A 1 140 ? -18.400 6.750   29.313 1.00 112.12 ?  163 ARG A HE   1 
ATOM   2016 H HH11 . ARG A 1 140 ? -18.445 6.360   26.020 1.00 122.31 ?  163 ARG A HH11 1 
ATOM   2017 H HH12 . ARG A 1 140 ? -19.789 6.967   25.815 1.00 122.31 ?  163 ARG A HH12 1 
ATOM   2018 H HH21 . ARG A 1 140 ? -20.446 7.619   28.977 1.00 166.84 ?  163 ARG A HH21 1 
ATOM   2019 H HH22 . ARG A 1 140 ? -20.998 7.728   27.597 1.00 166.84 ?  163 ARG A HH22 1 
ATOM   2020 N N    . GLU A 1 141 ? -15.058 4.017   31.855 1.00 40.04  ?  164 GLU A N    1 
ATOM   2021 C CA   . GLU A 1 141 ? -14.749 4.935   32.938 1.00 38.18  ?  164 GLU A CA   1 
ATOM   2022 C C    . GLU A 1 141 ? -14.022 6.083   32.272 1.00 39.14  ?  164 GLU A C    1 
ATOM   2023 O O    . GLU A 1 141 ? -13.518 5.950   31.154 1.00 37.48  ?  164 GLU A O    1 
ATOM   2024 C CB   . GLU A 1 141 ? -13.916 4.289   34.057 1.00 35.25  ?  164 GLU A CB   1 
ATOM   2025 H H    . GLU A 1 141 ? -14.396 3.898   31.319 1.00 48.05  ?  164 GLU A H    1 
ATOM   2026 H HA   . GLU A 1 141 ? -15.549 5.252   33.386 1.00 45.81  ?  164 GLU A HA   1 
ATOM   2027 N N    . GLU A 1 142 ? -14.053 7.244   32.902 1.00 45.32  ?  165 GLU A N    1 
ATOM   2028 C CA   . GLU A 1 142 ? -13.339 8.391   32.371 1.00 42.14  ?  165 GLU A CA   1 
ATOM   2029 C C    . GLU A 1 142 ? -12.227 8.731   33.356 1.00 41.29  ?  165 GLU A C    1 
ATOM   2030 O O    . GLU A 1 142 ? -12.395 8.560   34.563 1.00 35.56  ?  165 GLU A O    1 
ATOM   2031 C CB   . GLU A 1 142 ? -14.285 9.572   32.123 1.00 52.80  ?  165 GLU A CB   1 
ATOM   2032 C CG   . GLU A 1 142 ? -15.251 9.361   30.934 1.00 57.89  ?  165 GLU A CG   1 
ATOM   2033 C CD   . GLU A 1 142 ? -16.532 8.607   31.312 1.00 65.28  ?  165 GLU A CD   1 
ATOM   2034 O OE1  . GLU A 1 142 ? -16.916 8.607   32.518 1.00 59.33  ?  165 GLU A OE1  1 
ATOM   2035 O OE2  . GLU A 1 142 ? -17.141 8.012   30.382 1.00 65.41  -1 165 GLU A OE2  1 
ATOM   2036 H H    . GLU A 1 142 ? -14.478 7.390   33.635 1.00 54.38  ?  165 GLU A H    1 
ATOM   2037 H HA   . GLU A 1 142 ? -12.936 8.200   31.510 1.00 50.57  ?  165 GLU A HA   1 
ATOM   2038 H HB2  . GLU A 1 142 ? -14.822 9.713   32.919 1.00 63.36  ?  165 GLU A HB2  1 
ATOM   2039 H HB3  . GLU A 1 142 ? -13.755 10.362  31.937 1.00 63.36  ?  165 GLU A HB3  1 
ATOM   2040 H HG2  . GLU A 1 142 ? -15.509 10.227  30.583 1.00 69.47  ?  165 GLU A HG2  1 
ATOM   2041 H HG3  . GLU A 1 142 ? -14.796 8.847   30.249 1.00 69.47  ?  165 GLU A HG3  1 
ATOM   2042 N N    . VAL A 1 143 ? -11.056 9.109   32.841 1.00 41.54  ?  166 VAL A N    1 
ATOM   2043 C CA   . VAL A 1 143 ? -9.868  9.300   33.667 1.00 37.67  ?  166 VAL A CA   1 
ATOM   2044 C C    . VAL A 1 143 ? -8.964  10.292  32.973 1.00 32.66  ?  166 VAL A C    1 
ATOM   2045 O O    . VAL A 1 143 ? -9.147  10.613  31.797 1.00 36.16  ?  166 VAL A O    1 
ATOM   2046 C CB   . VAL A 1 143 ? -9.081  7.990   33.945 1.00 41.65  ?  166 VAL A CB   1 
ATOM   2047 C CG1  . VAL A 1 143 ? -9.966  6.964   34.597 1.00 35.11  ?  166 VAL A CG1  1 
ATOM   2048 C CG2  . VAL A 1 143 ? -8.412  7.444   32.672 1.00 36.12  ?  166 VAL A CG2  1 
ATOM   2049 H H    . VAL A 1 143 ? -10.926 9.262   32.005 1.00 49.84  ?  166 VAL A H    1 
ATOM   2050 H HA   . VAL A 1 143 ? -10.154 9.662   34.521 1.00 45.20  ?  166 VAL A HA   1 
ATOM   2051 H HB   . VAL A 1 143 ? -8.364  8.193   34.565 1.00 49.98  ?  166 VAL A HB   1 
ATOM   2052 H HG11 . VAL A 1 143 ? -9.423  6.211   34.879 1.00 42.14  ?  166 VAL A HG11 1 
ATOM   2053 H HG12 . VAL A 1 143 ? -10.401 7.364   35.366 1.00 42.14  ?  166 VAL A HG12 1 
ATOM   2054 H HG13 . VAL A 1 143 ? -10.633 6.669   33.956 1.00 42.14  ?  166 VAL A HG13 1 
ATOM   2055 H HG21 . VAL A 1 143 ? -7.955  6.616   32.886 1.00 43.34  ?  166 VAL A HG21 1 
ATOM   2056 H HG22 . VAL A 1 143 ? -9.094  7.283   32.001 1.00 43.34  ?  166 VAL A HG22 1 
ATOM   2057 H HG23 . VAL A 1 143 ? -7.775  8.098   32.345 1.00 43.34  ?  166 VAL A HG23 1 
ATOM   2058 N N    . MET A 1 144 ? -7.973  10.768  33.726 1.00 41.42  ?  167 MET A N    1 
ATOM   2059 C CA   . MET A 1 144 ? -6.963  11.691  33.250 1.00 40.21  ?  167 MET A CA   1 
ATOM   2060 C C    . MET A 1 144 ? -5.654  10.948  33.041 1.00 37.31  ?  167 MET A C    1 
ATOM   2061 O O    . MET A 1 144 ? -5.300  10.056  33.814 1.00 36.87  ?  167 MET A O    1 
ATOM   2062 C CB   . MET A 1 144 ? -6.730  12.816  34.255 1.00 43.55  ?  167 MET A CB   1 
ATOM   2063 C CG   . MET A 1 144 ? -7.721  13.959  34.185 1.00 53.09  ?  167 MET A CG   1 
ATOM   2064 S SD   . MET A 1 144 ? -7.583  14.983  35.658 1.00 54.08  ?  167 MET A SD   1 
ATOM   2065 C CE   . MET A 1 144 ? -8.056  13.860  36.978 1.00 43.16  ?  167 MET A CE   1 
ATOM   2066 H H    . MET A 1 144 ? -7.865  10.556  34.552 1.00 49.70  ?  167 MET A H    1 
ATOM   2067 H HA   . MET A 1 144 ? -7.263  12.087  32.416 1.00 48.25  ?  167 MET A HA   1 
ATOM   2068 H HB2  . MET A 1 144 ? -6.781  12.443  35.149 1.00 52.26  ?  167 MET A HB2  1 
ATOM   2069 H HB3  . MET A 1 144 ? -5.847  13.188  34.101 1.00 52.26  ?  167 MET A HB3  1 
ATOM   2070 H HG2  . MET A 1 144 ? -7.533  14.506  33.406 1.00 63.71  ?  167 MET A HG2  1 
ATOM   2071 H HG3  . MET A 1 144 ? -8.623  13.606  34.133 1.00 63.71  ?  167 MET A HG3  1 
ATOM   2072 H HE1  . MET A 1 144 ? -8.205  14.372  37.789 1.00 51.79  ?  167 MET A HE1  1 
ATOM   2073 H HE2  . MET A 1 144 ? -8.870  13.399  36.724 1.00 51.79  ?  167 MET A HE2  1 
ATOM   2074 H HE3  . MET A 1 144 ? -7.342  13.218  37.118 1.00 51.79  ?  167 MET A HE3  1 
ATOM   2075 N N    . HIS A 1 145 ? -4.913  11.385  32.042 1.00 33.00  ?  168 HIS A N    1 
ATOM   2076 C CA   . HIS A 1 145 ? -3.619  10.847  31.682 1.00 39.34  ?  168 HIS A CA   1 
ATOM   2077 C C    . HIS A 1 145 ? -2.632  12.004  31.701 1.00 32.56  ?  168 HIS A C    1 
ATOM   2078 O O    . HIS A 1 145 ? -2.952  13.094  31.239 1.00 31.97  ?  168 HIS A O    1 
ATOM   2079 C CB   . HIS A 1 145 ? -3.748  10.191  30.303 1.00 38.41  ?  168 HIS A CB   1 
ATOM   2080 C CG   . HIS A 1 145 ? -2.497  9.581   29.756 1.00 41.83  ?  168 HIS A CG   1 
ATOM   2081 N ND1  . HIS A 1 145 ? -2.271  8.219   29.756 1.00 46.50  ?  168 HIS A ND1  1 
ATOM   2082 C CD2  . HIS A 1 145 ? -1.461  10.131  29.079 1.00 44.96  ?  168 HIS A CD2  1 
ATOM   2083 C CE1  . HIS A 1 145 ? -1.120  7.963   29.159 1.00 48.94  ?  168 HIS A CE1  1 
ATOM   2084 N NE2  . HIS A 1 145 ? -0.608  9.108   28.737 1.00 51.81  ?  168 HIS A NE2  1 
ATOM   2085 H H    . HIS A 1 145 ? -5.154  12.031  31.527 1.00 39.60  ?  168 HIS A H    1 
ATOM   2086 H HA   . HIS A 1 145 ? -3.279  10.176  32.295 1.00 47.21  ?  168 HIS A HA   1 
ATOM   2087 H HB2  . HIS A 1 145 ? -4.410  9.485   30.362 1.00 46.09  ?  168 HIS A HB2  1 
ATOM   2088 H HB3  . HIS A 1 145 ? -4.038  10.867  29.671 1.00 46.09  ?  168 HIS A HB3  1 
ATOM   2089 H HD2  . HIS A 1 145 ? -1.348  11.033  28.882 1.00 53.95  ?  168 HIS A HD2  1 
ATOM   2090 H HE1  . HIS A 1 145 ? -0.735  7.123   29.054 1.00 58.73  ?  168 HIS A HE1  1 
ATOM   2091 H HE2  . HIS A 1 145 ? 0.136   9.198   28.316 1.00 62.17  ?  168 HIS A HE2  1 
ATOM   2092 N N    . PHE A 1 146 ? -1.456  11.779  32.271 1.00 31.73  ?  169 PHE A N    1 
ATOM   2093 C CA   . PHE A 1 146 ? -0.395  12.770  32.333 1.00 34.03  ?  169 PHE A CA   1 
ATOM   2094 C C    . PHE A 1 146 ? 0.866   12.191  31.711 1.00 32.51  ?  169 PHE A C    1 
ATOM   2095 O O    . PHE A 1 146 ? 1.216   11.037  31.969 1.00 36.44  ?  169 PHE A O    1 
ATOM   2096 C CB   . PHE A 1 146 ? -0.123  13.202  33.795 1.00 35.77  ?  169 PHE A CB   1 
ATOM   2097 C CG   . PHE A 1 146 ? -1.333  13.720  34.503 1.00 27.11  ?  169 PHE A CG   1 
ATOM   2098 C CD1  . PHE A 1 146 ? -2.280  12.849  35.001 1.00 28.80  ?  169 PHE A CD1  1 
ATOM   2099 C CD2  . PHE A 1 146 ? -1.517  15.074  34.685 1.00 34.55  ?  169 PHE A CD2  1 
ATOM   2100 C CE1  . PHE A 1 146 ? -3.419  13.322  35.653 1.00 35.80  ?  169 PHE A CE1  1 
ATOM   2101 C CE2  . PHE A 1 146 ? -2.639  15.551  35.334 1.00 31.21  ?  169 PHE A CE2  1 
ATOM   2102 C CZ   . PHE A 1 146 ? -3.585  14.679  35.828 1.00 32.93  ?  169 PHE A CZ   1 
ATOM   2103 H H    . PHE A 1 146 ? -1.243  11.032  32.641 1.00 38.07  ?  169 PHE A H    1 
ATOM   2104 H HA   . PHE A 1 146 ? -0.648  13.560  31.831 1.00 40.83  ?  169 PHE A HA   1 
ATOM   2105 H HB2  . PHE A 1 146 ? 0.206   12.436  34.291 1.00 42.93  ?  169 PHE A HB2  1 
ATOM   2106 H HB3  . PHE A 1 146 ? 0.543   13.907  33.792 1.00 42.93  ?  169 PHE A HB3  1 
ATOM   2107 H HD1  . PHE A 1 146 ? -2.158  11.933  34.901 1.00 34.56  ?  169 PHE A HD1  1 
ATOM   2108 H HD2  . PHE A 1 146 ? -0.879  15.672  34.367 1.00 41.46  ?  169 PHE A HD2  1 
ATOM   2109 H HE1  . PHE A 1 146 ? -4.061  12.727  35.967 1.00 42.97  ?  169 PHE A HE1  1 
ATOM   2110 H HE2  . PHE A 1 146 ? -2.757  16.468  35.439 1.00 37.46  ?  169 PHE A HE2  1 
ATOM   2111 H HZ   . PHE A 1 146 ? -4.332  15.004  36.277 1.00 39.51  ?  169 PHE A HZ   1 
ATOM   2112 N N    . ASP A 1 147 ? 1.556   12.996  30.907 1.00 33.95  ?  170 ASP A N    1 
ATOM   2113 C CA   . ASP A 1 147 ? 2.829   12.620  30.300 1.00 34.40  ?  170 ASP A CA   1 
ATOM   2114 C C    . ASP A 1 147 ? 3.970   13.378  30.982 1.00 37.96  ?  170 ASP A C    1 
ATOM   2115 O O    . ASP A 1 147 ? 3.870   14.593  31.192 1.00 35.61  ?  170 ASP A O    1 
ATOM   2116 C CB   . ASP A 1 147 ? 2.848   12.929  28.793 1.00 31.27  ?  170 ASP A CB   1 
ATOM   2117 C CG   . ASP A 1 147 ? 2.038   11.926  27.934 1.00 42.95  ?  170 ASP A CG   1 
ATOM   2118 O OD1  . ASP A 1 147 ? 1.792   10.771  28.337 1.00 48.50  ?  170 ASP A OD1  1 
ATOM   2119 O OD2  . ASP A 1 147 ? 1.654   12.301  26.808 1.00 67.31  -1 170 ASP A OD2  1 
ATOM   2120 H H    . ASP A 1 147 ? 1.299   13.788  30.693 1.00 40.73  ?  170 ASP A H    1 
ATOM   2121 H HA   . ASP A 1 147 ? 2.961   11.667  30.425 1.00 41.28  ?  170 ASP A HA   1 
ATOM   2122 H HB2  . ASP A 1 147 ? 2.470   13.811  28.652 1.00 37.52  ?  170 ASP A HB2  1 
ATOM   2123 H HB3  . ASP A 1 147 ? 3.767   12.908  28.483 1.00 37.52  ?  170 ASP A HB3  1 
ATOM   2124 N N    . ILE A 1 148 ? 5.067   12.670  31.306 1.00 34.11  ?  171 ILE A N    1 
ATOM   2125 C CA   . ILE A 1 148 ? 6.226   13.234  31.992 1.00 26.38  ?  171 ILE A CA   1 
ATOM   2126 C C    . ILE A 1 148 ? 7.460   13.015  31.129 1.00 25.66  ?  171 ILE A C    1 
ATOM   2127 O O    . ILE A 1 148 ? 7.727   11.893  30.666 1.00 24.90  ?  171 ILE A O    1 
ATOM   2128 C CB   . ILE A 1 148 ? 6.438   12.607  33.385 1.00 30.23  ?  171 ILE A CB   1 
ATOM   2129 C CG1  . ILE A 1 148 ? 5.494   13.180  34.388 1.00 31.33  ?  171 ILE A CG1  1 
ATOM   2130 C CG2  . ILE A 1 148 ? 7.785   12.941  33.989 1.00 29.82  ?  171 ILE A CG2  1 
ATOM   2131 C CD1  . ILE A 1 148 ? 4.213   12.555  34.377 1.00 37.14  ?  171 ILE A CD1  1 
ATOM   2132 H H    . ILE A 1 148 ? 5.157   11.833  31.130 1.00 40.94  ?  171 ILE A H    1 
ATOM   2133 H HA   . ILE A 1 148 ? 6.086   14.188  32.098 1.00 31.65  ?  171 ILE A HA   1 
ATOM   2134 H HB   . ILE A 1 148 ? 6.324   11.658  33.224 1.00 36.28  ?  171 ILE A HB   1 
ATOM   2135 H HG12 . ILE A 1 148 ? 5.873   13.069  35.274 1.00 37.59  ?  171 ILE A HG12 1 
ATOM   2136 H HG13 . ILE A 1 148 ? 5.368   14.123  34.198 1.00 37.59  ?  171 ILE A HG13 1 
ATOM   2137 H HG21 . ILE A 1 148 ? 7.842   12.544  34.872 1.00 35.78  ?  171 ILE A HG21 1 
ATOM   2138 H HG22 . ILE A 1 148 ? 8.484   12.583  33.419 1.00 35.78  ?  171 ILE A HG22 1 
ATOM   2139 H HG23 . ILE A 1 148 ? 7.872   13.905  34.053 1.00 35.78  ?  171 ILE A HG23 1 
ATOM   2140 H HD11 . ILE A 1 148 ? 3.660   12.954  35.067 1.00 44.57  ?  171 ILE A HD11 1 
ATOM   2141 H HD12 . ILE A 1 148 ? 3.804   12.687  33.508 1.00 44.57  ?  171 ILE A HD12 1 
ATOM   2142 H HD13 . ILE A 1 148 ? 4.322   11.606  34.550 1.00 44.57  ?  171 ILE A HD13 1 
ATOM   2143 N N    . ASP A 1 149 ? 8.234   14.079  30.963 1.00 25.98  ?  172 ASP A N    1 
ATOM   2144 C CA   . ASP A 1 149 ? 9.434   14.068  30.148 1.00 26.36  ?  172 ASP A CA   1 
ATOM   2145 C C    . ASP A 1 149 ? 10.634  13.680  31.001 1.00 27.41  ?  172 ASP A C    1 
ATOM   2146 O O    . ASP A 1 149 ? 11.059  14.476  31.839 1.00 27.68  ?  172 ASP A O    1 
ATOM   2147 C CB   . ASP A 1 149 ? 9.664   15.436  29.574 1.00 26.32  ?  172 ASP A CB   1 
ATOM   2148 C CG   . ASP A 1 149 ? 10.850  15.486  28.633 1.00 36.22  ?  172 ASP A CG   1 
ATOM   2149 O OD1  . ASP A 1 149 ? 11.598  14.496  28.540 1.00 32.31  ?  172 ASP A OD1  1 
ATOM   2150 O OD2  . ASP A 1 149 ? 11.079  16.564  28.032 1.00 55.70  -1 172 ASP A OD2  1 
ATOM   2151 H H    . ASP A 1 149 ? 8.078   14.843  31.325 1.00 31.18  ?  172 ASP A H    1 
ATOM   2152 H HA   . ASP A 1 149 ? 9.333   13.414  29.440 1.00 31.64  ?  172 ASP A HA   1 
ATOM   2153 H HB2  . ASP A 1 149 ? 8.876   15.707  29.078 1.00 31.59  ?  172 ASP A HB2  1 
ATOM   2154 H HB3  . ASP A 1 149 ? 9.830   16.059  30.299 1.00 31.59  ?  172 ASP A HB3  1 
ATOM   2155 N N    . PRO A 1 150 ? 11.238  12.500  30.781 1.00 30.51  ?  173 PRO A N    1 
ATOM   2156 C CA   . PRO A 1 150 ? 12.400  12.094  31.599 1.00 24.35  ?  173 PRO A CA   1 
ATOM   2157 C C    . PRO A 1 150 ? 13.649  12.923  31.354 1.00 29.63  ?  173 PRO A C    1 
ATOM   2158 O O    . PRO A 1 150 ? 14.655  12.755  32.077 1.00 27.21  ?  173 PRO A O    1 
ATOM   2159 C CB   . PRO A 1 150 ? 12.624  10.646  31.154 1.00 24.69  ?  173 PRO A CB   1 
ATOM   2160 C CG   . PRO A 1 150 ? 12.191  10.667  29.729 1.00 30.78  ?  173 PRO A CG   1 
ATOM   2161 C CD   . PRO A 1 150 ? 10.936  11.511  29.742 1.00 25.73  ?  173 PRO A CD   1 
ATOM   2162 H HA   . PRO A 1 150 ? 12.175  12.126  32.542 1.00 29.22  ?  173 PRO A HA   1 
ATOM   2163 H HB2  . PRO A 1 150 ? 13.560  10.407  31.237 1.00 29.63  ?  173 PRO A HB2  1 
ATOM   2164 H HB3  . PRO A 1 150 ? 12.079  10.041  31.681 1.00 29.63  ?  173 PRO A HB3  1 
ATOM   2165 H HG2  . PRO A 1 150 ? 12.879  11.070  29.176 1.00 36.94  ?  173 PRO A HG2  1 
ATOM   2166 H HG3  . PRO A 1 150 ? 12.005  9.766   29.423 1.00 36.94  ?  173 PRO A HG3  1 
ATOM   2167 H HD2  . PRO A 1 150 ? 10.795  11.939  28.883 1.00 30.88  ?  173 PRO A HD2  1 
ATOM   2168 H HD3  . PRO A 1 150 ? 10.161  10.980  29.980 1.00 30.88  ?  173 PRO A HD3  1 
ATOM   2169 N N    . SER A 1 151 ? 13.632  13.775  30.330 1.00 28.44  ?  174 SER A N    1 
ATOM   2170 C CA   . SER A 1 151 ? 14.795  14.592  29.998 1.00 33.64  ?  174 SER A CA   1 
ATOM   2171 C C    . SER A 1 151 ? 15.181  15.517  31.142 1.00 33.84  ?  174 SER A C    1 
ATOM   2172 O O    . SER A 1 151 ? 16.353  15.871  31.295 1.00 31.98  ?  174 SER A O    1 
ATOM   2173 C CB   . SER A 1 151 ? 14.474  15.451  28.782 1.00 30.50  ?  174 SER A CB   1 
ATOM   2174 O OG   . SER A 1 151 ? 13.479  14.837  27.997 1.00 43.78  ?  174 SER A OG   1 
ATOM   2175 H H    . SER A 1 151 ? 12.958  13.898  29.810 1.00 34.13  ?  174 SER A H    1 
ATOM   2176 H HA   . SER A 1 151 ? 15.540  14.002  29.805 1.00 40.37  ?  174 SER A HA   1 
ATOM   2177 H HB2  . SER A 1 151 ? 14.155  16.317  29.080 1.00 36.60  ?  174 SER A HB2  1 
ATOM   2178 H HB3  . SER A 1 151 ? 15.277  15.559  28.248 1.00 36.60  ?  174 SER A HB3  1 
ATOM   2179 H HG   . SER A 1 151 ? 13.449  15.196  27.238 1.00 52.54  ?  174 SER A HG   1 
ATOM   2180 N N    . THR A 1 152 ? 14.206  15.951  31.919 1.00 30.02  ?  175 THR A N    1 
ATOM   2181 C CA   . THR A 1 152 ? 14.463  16.895  32.986 1.00 28.29  ?  175 THR A CA   1 
ATOM   2182 C C    . THR A 1 152 ? 15.038  16.250  34.250 1.00 36.18  ?  175 THR A C    1 
ATOM   2183 O O    . THR A 1 152 ? 15.221  16.961  35.237 1.00 30.98  ?  175 THR A O    1 
ATOM   2184 C CB   . THR A 1 152 ? 13.159  17.630  33.297 1.00 33.25  ?  175 THR A CB   1 
ATOM   2185 O OG1  . THR A 1 152 ? 12.109  16.709  33.595 1.00 36.39  ?  175 THR A OG1  1 
ATOM   2186 C CG2  . THR A 1 152 ? 12.680  18.405  32.081 1.00 35.12  ?  175 THR A CG2  1 
ATOM   2187 H H    . THR A 1 152 ? 13.383  15.713  31.847 1.00 36.03  ?  175 THR A H    1 
ATOM   2188 H HA   . THR A 1 152 ? 15.123  17.544  32.696 1.00 33.95  ?  175 THR A HA   1 
ATOM   2189 H HB   . THR A 1 152 ? 13.334  18.219  34.048 1.00 39.90  ?  175 THR A HB   1 
ATOM   2190 H HG1  . THR A 1 152 ? 11.708  16.492  32.890 1.00 43.67  ?  175 THR A HG1  1 
ATOM   2191 H HG21 . THR A 1 152 ? 11.860  18.879  32.291 1.00 42.15  ?  175 THR A HG21 1 
ATOM   2192 H HG22 . THR A 1 152 ? 13.354  19.047  31.809 1.00 42.15  ?  175 THR A HG22 1 
ATOM   2193 H HG23 . THR A 1 152 ? 12.510  17.796  31.345 1.00 42.15  ?  175 THR A HG23 1 
ATOM   2194 N N    . ALA A 1 153 ? 15.305  14.929  34.273 1.00 28.81  ?  176 ALA A N    1 
ATOM   2195 C CA   . ALA A 1 153 ? 15.911  14.325  35.457 1.00 31.45  ?  176 ALA A CA   1 
ATOM   2196 C C    . ALA A 1 153 ? 16.984  15.231  36.041 1.00 33.42  ?  176 ALA A C    1 
ATOM   2197 O O    . ALA A 1 153 ? 17.746  15.862  35.306 1.00 40.74  ?  176 ALA A O    1 
ATOM   2198 C CB   . ALA A 1 153 ? 16.533  12.979  35.121 1.00 32.91  ?  176 ALA A CB   1 
ATOM   2199 H H    . ALA A 1 153 ? 15.146  14.383  33.629 1.00 34.57  ?  176 ALA A H    1 
ATOM   2200 H HA   . ALA A 1 153 ? 15.214  14.186  36.117 1.00 37.74  ?  176 ALA A HA   1 
ATOM   2201 H HB1  . ALA A 1 153 ? 16.915  12.598  35.927 1.00 39.49  ?  176 ALA A HB1  1 
ATOM   2202 H HB2  . ALA A 1 153 ? 15.845  12.391  34.771 1.00 39.49  ?  176 ALA A HB2  1 
ATOM   2203 H HB3  . ALA A 1 153 ? 17.226  13.109  34.456 1.00 39.49  ?  176 ALA A HB3  1 
ATOM   2204 N N    . THR A 1 154 ? 17.028  15.313  37.369 1.00 32.43  ?  177 THR A N    1 
ATOM   2205 C CA   . THR A 1 154 ? 18.067  16.112  38.046 1.00 31.76  ?  177 THR A CA   1 
ATOM   2206 C C    . THR A 1 154 ? 18.913  15.338  39.071 1.00 36.09  ?  177 THR A C    1 
ATOM   2207 O O    . THR A 1 154 ? 18.528  14.307  39.639 1.00 33.21  ?  177 THR A O    1 
ATOM   2208 C CB   . THR A 1 154 ? 17.483  17.324  38.792 1.00 35.86  ?  177 THR A CB   1 
ATOM   2209 O OG1  . THR A 1 154 ? 18.554  18.249  39.093 1.00 35.87  ?  177 THR A OG1  1 
ATOM   2210 C CG2  . THR A 1 154 ? 16.794  16.883  40.111 1.00 27.15  ?  177 THR A CG2  1 
ATOM   2211 O OXT  . THR A 1 154 ? 20.028  15.772  39.376 1.00 38.65  -1 177 THR A OXT  1 
ATOM   2212 H H    . THR A 1 154 ? 16.477  14.922  37.900 1.00 38.91  ?  177 THR A H    1 
ATOM   2213 H HA   . THR A 1 154 ? 18.660  16.400  37.334 1.00 38.11  ?  177 THR A HA   1 
ATOM   2214 H HB   . THR A 1 154 ? 16.815  17.759  38.239 1.00 43.03  ?  177 THR A HB   1 
ATOM   2215 H HG1  . THR A 1 154 ? 18.533  18.458  39.907 1.00 43.04  ?  177 THR A HG1  1 
ATOM   2216 H HG21 . THR A 1 154 ? 16.170  17.566  40.404 1.00 32.58  ?  177 THR A HG21 1 
ATOM   2217 H HG22 . THR A 1 154 ? 16.310  16.054  39.971 1.00 32.58  ?  177 THR A HG22 1 
ATOM   2218 H HG23 . THR A 1 154 ? 17.459  16.746  40.804 1.00 32.58  ?  177 THR A HG23 1 
HETATM 2219 N N1A  . COA B 2 .   ? -18.648 3.087   13.569 1.00 71.33  ?  201 COA A N1A  1 
HETATM 2220 C C2A  . COA B 2 .   ? -19.274 2.953   14.773 1.00 75.15  ?  201 COA A C2A  1 
HETATM 2221 N N3A  . COA B 2 .   ? -19.112 1.814   15.484 1.00 86.70  ?  201 COA A N3A  1 
HETATM 2222 C C4A  . COA B 2 .   ? -18.331 0.802   15.018 1.00 81.36  ?  201 COA A C4A  1 
HETATM 2223 C C5A  . COA B 2 .   ? -17.715 0.934   13.826 1.00 77.58  ?  201 COA A C5A  1 
HETATM 2224 C C6A  . COA B 2 .   ? -17.890 2.101   13.103 1.00 73.36  ?  201 COA A C6A  1 
HETATM 2225 N N6A  . COA B 2 .   ? -17.261 2.248   11.840 1.00 70.76  ?  201 COA A N6A  1 
HETATM 2226 N N7A  . COA B 2 .   ? -17.013 -0.187  13.591 1.00 78.47  ?  201 COA A N7A  1 
HETATM 2227 C C8A  . COA B 2 .   ? -17.195 -1.010  14.636 1.00 75.09  ?  201 COA A C8A  1 
HETATM 2228 N N9A  . COA B 2 .   ? -18.017 -0.407  15.528 1.00 76.28  ?  201 COA A N9A  1 
HETATM 2229 C C1B  . COA B 2 .   ? -18.308 -1.162  16.748 1.00 74.72  ?  201 COA A C1B  1 
HETATM 2230 C C2B  . COA B 2 .   ? -19.621 -1.421  16.895 1.00 70.88  ?  201 COA A C2B  1 
HETATM 2231 O O2B  . COA B 2 .   ? -20.013 -1.335  18.290 1.00 68.32  ?  201 COA A O2B  1 
HETATM 2232 C C3B  . COA B 2 .   ? -19.829 -2.943  16.349 1.00 83.65  ?  201 COA A C3B  1 
HETATM 2233 O O3B  . COA B 2 .   ? -20.932 -3.622  16.949 1.00 83.51  ?  201 COA A O3B  1 
HETATM 2234 P P3B  . COA B 2 .   ? -22.272 -3.839  15.959 1.00 77.61  ?  201 COA A P3B  1 
HETATM 2235 O O7A  . COA B 2 .   ? -21.866 -4.354  14.578 1.00 48.73  ?  201 COA A O7A  1 
HETATM 2236 O O8A  . COA B 2 .   ? -23.176 -4.819  16.657 1.00 77.93  ?  201 COA A O8A  1 
HETATM 2237 O O9A  . COA B 2 .   ? -22.937 -2.463  15.847 1.00 85.81  ?  201 COA A O9A  1 
HETATM 2238 C C4B  . COA B 2 .   ? -18.686 -3.632  16.628 1.00 72.31  ?  201 COA A C4B  1 
HETATM 2239 O O4B  . COA B 2 .   ? -17.572 -2.583  16.743 1.00 79.86  ?  201 COA A O4B  1 
HETATM 2240 C C5B  . COA B 2 .   ? -18.428 -4.503  15.439 1.00 70.41  ?  201 COA A C5B  1 
HETATM 2241 O O5B  . COA B 2 .   ? -17.497 -5.509  15.841 1.00 63.80  ?  201 COA A O5B  1 
HETATM 2242 P P1A  . COA B 2 .   ? -16.312 -5.837  14.715 1.00 54.08  ?  201 COA A P1A  1 
HETATM 2243 O O1A  . COA B 2 .   ? -16.863 -6.196  13.316 1.00 45.24  ?  201 COA A O1A  1 
HETATM 2244 O O2A  . COA B 2 .   ? -15.629 -7.029  15.362 1.00 33.68  ?  201 COA A O2A  1 
HETATM 2245 O O3A  . COA B 2 .   ? -15.417 -4.408  14.475 1.00 55.46  ?  201 COA A O3A  1 
HETATM 2246 P P2A  . COA B 2 .   ? -14.244 -4.215  13.299 1.00 50.06  ?  201 COA A P2A  1 
HETATM 2247 O O4A  . COA B 2 .   ? -13.794 -5.598  12.935 1.00 33.71  ?  201 COA A O4A  1 
HETATM 2248 O O5A  . COA B 2 .   ? -14.688 -3.465  12.040 1.00 50.88  ?  201 COA A O5A  1 
HETATM 2249 O O6A  . COA B 2 .   ? -13.083 -3.327  14.103 1.00 66.82  ?  201 COA A O6A  1 
HETATM 2250 C CBP  . COA B 2 .   ? -12.702 -1.000  13.680 1.00 77.81  ?  201 COA A CBP  1 
HETATM 2251 C CCP  . COA B 2 .   ? -13.356 -2.056  14.609 1.00 63.42  ?  201 COA A CCP  1 
HETATM 2252 C CDP  . COA B 2 .   ? -11.818 -1.783  12.611 1.00 73.08  ?  201 COA A CDP  1 
HETATM 2253 C CEP  . COA B 2 .   ? -13.821 -0.214  12.904 1.00 69.63  ?  201 COA A CEP  1 
HETATM 2254 C CAP  . COA B 2 .   ? -11.725 -0.068  14.524 1.00 85.18  ?  201 COA A CAP  1 
HETATM 2255 O OAP  . COA B 2 .   ? -10.889 -0.934  15.207 1.00 77.28  ?  201 COA A OAP  1 
HETATM 2256 C C9P  . COA B 2 .   ? -10.958 0.907   13.605 1.00 96.21  ?  201 COA A C9P  1 
HETATM 2257 O O9P  . COA B 2 .   ? -11.380 1.065   12.546 1.00 89.68  ?  201 COA A O9P  1 
HETATM 2258 N N8P  . COA B 2 .   ? -9.724  1.689   13.922 1.00 84.30  ?  201 COA A N8P  1 
HETATM 2259 C C7P  . COA B 2 .   ? -9.016  1.646   15.237 1.00 77.60  ?  201 COA A C7P  1 
HETATM 2260 C C6P  . COA B 2 .   ? -9.968  2.138   16.322 1.00 98.91  ?  201 COA A C6P  1 
HETATM 2261 C C5P  . COA B 2 .   ? -10.123 0.968   17.389 1.00 87.22  ?  201 COA A C5P  1 
HETATM 2262 O O5P  . COA B 2 .   ? -11.135 0.268   17.390 1.00 86.84  ?  201 COA A O5P  1 
HETATM 2263 N N4P  . COA B 2 .   ? -9.017  0.752   18.367 1.00 60.23  ?  201 COA A N4P  1 
HETATM 2264 C C3P  . COA B 2 .   ? -7.832  1.649   18.292 1.00 65.11  ?  201 COA A C3P  1 
HETATM 2265 C C2P  . COA B 2 .   ? -6.728  1.185   19.322 1.00 68.20  ?  201 COA A C2P  1 
HETATM 2266 S S1P  . COA B 2 .   ? -5.175  1.973   18.816 1.00 78.98  ?  201 COA A S1P  1 
HETATM 2267 H H2A  . COA B 2 .   ? -19.899 3.759   15.157 1.00 90.18  ?  201 COA A H2A  1 
HETATM 2268 H H61A . COA B 2 .   ? -17.404 3.085   11.313 1.00 84.91  ?  201 COA A H61A 1 
HETATM 2269 H H62A . COA B 2 .   ? -16.684 1.519   11.478 1.00 84.91  ?  201 COA A H62A 1 
HETATM 2270 H H8A  . COA B 2 .   ? -16.746 -2.015  14.750 1.00 90.11  ?  201 COA A H8A  1 
HETATM 2271 H H1B  . COA B 2 .   ? -17.976 -0.582  17.595 1.00 89.66  ?  201 COA A H1B  1 
HETATM 2272 H H2B  . COA B 2 .   ? -20.213 -0.706  16.291 1.00 85.05  ?  201 COA A H2B  1 
HETATM 2273 H HO2A . COA B 2 .   ? -19.316 -1.666  18.847 1.00 81.99  ?  201 COA A HO2A 1 
HETATM 2274 H H3B  . COA B 2 .   ? -19.988 -2.862  15.273 1.00 100.37 ?  201 COA A H3B  1 
HETATM 2275 H H4B  . COA B 2 .   ? -18.757 -4.195  17.591 1.00 86.78  ?  201 COA A H4B  1 
HETATM 2276 H H51A . COA B 2 .   ? -19.355 -4.964  15.110 1.00 84.50  ?  201 COA A H51A 1 
HETATM 2277 H H52A . COA B 2 .   ? -18.011 -3.912  14.630 1.00 84.50  ?  201 COA A H52A 1 
HETATM 2278 H H121 . COA B 2 .   ? -14.416 -1.901  14.641 1.00 76.10  ?  201 COA A H121 1 
HETATM 2279 H H122 . COA B 2 .   ? -12.952 -1.967  15.597 1.00 76.10  ?  201 COA A H122 1 
HETATM 2280 H H131 . COA B 2 .   ? -12.460 -2.411  12.000 1.00 87.70  ?  201 COA A H131 1 
HETATM 2281 H H132 . COA B 2 .   ? -11.091 -2.404  13.127 1.00 87.70  ?  201 COA A H132 1 
HETATM 2282 H H133 . COA B 2 .   ? -11.300 -1.070  11.977 1.00 87.70  ?  201 COA A H133 1 
HETATM 2283 H H141 . COA B 2 .   ? -13.409 0.177   11.963 1.00 83.56  ?  201 COA A H141 1 
HETATM 2284 H H142 . COA B 2 .   ? -14.178 0.622   13.521 1.00 83.56  ?  201 COA A H142 1 
HETATM 2285 H H143 . COA B 2 .   ? -14.659 -0.889  12.683 1.00 83.56  ?  201 COA A H143 1 
HETATM 2286 H H10  . COA B 2 .   ? -12.268 0.583   15.231 1.00 102.22 ?  201 COA A H10  1 
HETATM 2287 H HO1  . COA B 2 .   ? -10.170 -1.173  14.669 1.00 92.73  ?  201 COA A HO1  1 
HETATM 2288 H HN8  . COA B 2 .   ? -9.341  2.292   13.191 1.00 101.16 ?  201 COA A HN8  1 
HETATM 2289 H H71  . COA B 2 .   ? -8.150  2.280   15.202 1.00 93.12  ?  201 COA A H71  1 
HETATM 2290 H H72  . COA B 2 .   ? -8.714  0.638   15.452 1.00 93.12  ?  201 COA A H72  1 
HETATM 2291 H H61  . COA B 2 .   ? -9.550  3.041   16.810 1.00 118.69 ?  201 COA A H61  1 
HETATM 2292 H H62  . COA B 2 .   ? -10.954 2.380   15.879 1.00 118.69 ?  201 COA A H62  1 
HETATM 2293 H HN4  . COA B 2 .   ? -9.068  0.054   19.028 1.00 72.27  ?  201 COA A HN4  1 
HETATM 2294 H H31  . COA B 2 .   ? -8.131  2.649   18.523 1.00 78.13  ?  201 COA A H31  1 
HETATM 2295 H H32  . COA B 2 .   ? -7.427  1.616   17.303 1.00 78.13  ?  201 COA A H32  1 
HETATM 2296 H H21  . COA B 2 .   ? -6.624  0.098   19.297 1.00 81.84  ?  201 COA A H21  1 
HETATM 2297 H H22  . COA B 2 .   ? -6.999  1.502   20.331 1.00 81.84  ?  201 COA A H22  1 
HETATM 2298 H HS1  . COA B 2 .   ? -4.795  1.413   17.680 1.00 94.78  ?  201 COA A HS1  1 
HETATM 2299 O O    . HOH C 3 .   ? 5.392   -15.439 9.808  1.00 13.94  ?  1   HOH S O    1 
HETATM 2300 O O    . HOH C 3 .   ? -14.325 -7.031  11.011 1.00 26.84  ?  2   HOH S O    1 
HETATM 2301 O O    . HOH C 3 .   ? 2.584   -12.981 21.290 1.00 18.24  ?  3   HOH S O    1 
HETATM 2302 O O    . HOH C 3 .   ? -10.636 -19.230 27.920 1.00 28.06  ?  4   HOH S O    1 
HETATM 2303 O O    . HOH C 3 .   ? 4.629   -13.165 22.784 1.00 20.02  ?  5   HOH S O    1 
HETATM 2304 O O    . HOH C 3 .   ? -1.846  -2.419  42.683 1.00 37.76  ?  6   HOH S O    1 
HETATM 2305 O O    . HOH C 3 .   ? -5.680  -19.882 23.805 1.00 39.94  ?  7   HOH S O    1 
HETATM 2306 O O    . HOH C 3 .   ? -4.976  1.418   25.116 1.00 30.38  ?  8   HOH S O    1 
HETATM 2307 O O    . HOH C 3 .   ? 12.867  1.332   15.381 1.00 33.89  ?  9   HOH S O    1 
HETATM 2308 O O    . HOH C 3 .   ? 15.786  -2.509  16.277 1.00 34.24  ?  10  HOH S O    1 
HETATM 2309 O O    . HOH C 3 .   ? 8.552   -15.206 10.209 1.00 28.50  ?  11  HOH S O    1 
HETATM 2310 O O    . HOH C 3 .   ? -15.962 -12.711 23.635 1.00 32.28  ?  12  HOH S O    1 
HETATM 2311 O O    . HOH C 3 .   ? 13.249  -15.365 16.010 1.00 28.08  ?  13  HOH S O    1 
HETATM 2312 O O    . HOH C 3 .   ? 21.819  13.683  39.697 1.00 37.23  ?  14  HOH S O    1 
HETATM 2313 O O    . HOH C 3 .   ? -8.932  -14.944 33.665 1.00 26.07  ?  15  HOH S O    1 
HETATM 2314 O O    . HOH C 3 .   ? 18.174  -8.661  13.503 1.00 31.58  ?  16  HOH S O    1 
HETATM 2315 O O    . HOH C 3 .   ? -0.042  -5.708  6.193  1.00 36.11  ?  17  HOH S O    1 
HETATM 2316 O O    . HOH C 3 .   ? 0.500   5.539   17.440 1.00 49.92  ?  18  HOH S O    1 
HETATM 2317 O O    . HOH C 3 .   ? -15.152 0.799   10.609 1.00 56.93  ?  19  HOH S O    1 
HETATM 2318 O O    . HOH C 3 .   ? -7.112  -20.278 22.230 1.00 36.19  ?  20  HOH S O    1 
HETATM 2319 O O    . HOH C 3 .   ? -14.256 -2.813  4.651  1.00 42.58  ?  21  HOH S O    1 
HETATM 2320 O O    . HOH C 3 .   ? -7.140  0.232   7.761  1.00 42.93  ?  22  HOH S O    1 
HETATM 2321 O O    . HOH C 3 .   ? 17.859  -8.593  10.860 1.00 35.90  ?  23  HOH S O    1 
HETATM 2322 O O    . HOH C 3 .   ? 18.525  14.840  32.262 1.00 40.43  ?  24  HOH S O    1 
HETATM 2323 O O    . HOH C 3 .   ? 18.478  -10.668 11.239 1.00 27.34  ?  25  HOH S O    1 
HETATM 2324 O O    . HOH C 3 .   ? 16.695  -7.043  21.076 1.00 34.56  ?  26  HOH S O    1 
HETATM 2325 O O    . HOH C 3 .   ? 2.035   1.401   6.734  1.00 47.49  ?  27  HOH S O    1 
HETATM 2326 O O    . HOH C 3 .   ? -14.971 -11.171 22.273 1.00 36.51  ?  28  HOH S O    1 
HETATM 2327 O O    . HOH C 3 .   ? 19.995  -3.129  14.497 1.00 48.21  ?  29  HOH S O    1 
# 

#XRAY-PDB-2025-08-15-17-05-00-MldVZ482oZOhKZgh43jKen5Ww17KLg
