# Supplementary material for: Enzyme-mediated aminoglycoside resistance without target mimicry
Source: Commun Chem. 2025 Aug 25;8:258. doi: 10.1038/s42004-025-01666-0 (PMC12378234; doi:10.1038/s42004-025-01666-0)
Supplement: Supplementary file 6 — Supplementary Data 3 [file 42004_2025_1666_MOESM6_ESM.cif]

data_DEPOSITED-XRAY
# 
_cell.entry_id           DEPOSITED-XRAY 
_cell.length_a           35.179 
_cell.length_b           101.598 
_cell.length_c           39.828 
_cell.angle_alpha        90.00 
_cell.angle_beta         106.11 
_cell.angle_gamma        90.00 
_cell.Z_PDB              2 
_cell.pdbx_unique_axis   ? 
# 
_symmetry.entry_id                         DEPOSITED-XRAY 
_symmetry.space_group_name_H-M             'P 1 21 1' 
_symmetry.pdbx_full_space_group_name_H-M   ? 
_symmetry.cell_setting                     ? 
_symmetry.Int_Tables_number                ? 
# 
_atom_sites.entry_id                    DEPOSITED-XRAY 
_atom_sites.fract_transf_matrix[1][1]   0.028426 
_atom_sites.fract_transf_matrix[1][2]   0.000000 
_atom_sites.fract_transf_matrix[1][3]   0.008210 
_atom_sites.fract_transf_matrix[2][1]   0.000000 
_atom_sites.fract_transf_matrix[2][2]   0.009843 
_atom_sites.fract_transf_matrix[2][3]   0.000000 
_atom_sites.fract_transf_matrix[3][1]   0.000000 
_atom_sites.fract_transf_matrix[3][2]   0.000000 
_atom_sites.fract_transf_matrix[3][3]   0.026134 
_atom_sites.fract_transf_vector[1]      0.00000 
_atom_sites.fract_transf_vector[2]      0.00000 
_atom_sites.fract_transf_vector[3]      0.00000 
# 
_refine.pdbx_refine_id                           'X-RAY DIFFRACTION' 
_refine.entry_id                                 DEPOSITED-XRAY 
_refine.pdbx_diffrn_id                           1 
_refine.pdbx_TLS_residual_ADP_flag               ? 
_refine.ls_number_reflns_obs                     19127 
_refine.ls_number_reflns_all                     ? 
_refine.pdbx_ls_sigma_I                          ? 
_refine.pdbx_ls_sigma_F                          0.00 
_refine.pdbx_data_cutoff_high_absF               ? 
_refine.pdbx_data_cutoff_low_absF                ? 
_refine.pdbx_data_cutoff_high_rms_absF           ? 
_refine.ls_d_res_low                             32.07 
_refine.ls_d_res_high                            1.96 
_refine.ls_percent_reflns_obs                    99.19 
_refine.ls_R_factor_obs                          0.1445 
_refine.ls_R_factor_all                          ? 
_refine.ls_R_factor_R_work                       0.1415 
_refine.ls_R_factor_R_free                       0.1869 
_refine.ls_R_factor_R_free_error                 ? 
_refine.ls_R_factor_R_free_error_details         ? 
_refine.ls_percent_reflns_R_free                 6.64 
_refine.ls_number_reflns_R_free                  1270 
_refine.ls_number_parameters                     ? 
_refine.ls_number_restraints                     ? 
_refine.occupancy_min                            ? 
_refine.occupancy_max                            ? 
_refine.correlation_coeff_Fo_to_Fc               ? 
_refine.correlation_coeff_Fo_to_Fc_free          ? 
_refine.B_iso_mean                               ? 
_refine.aniso_B[1][1]                            ? 
_refine.aniso_B[2][2]                            ? 
_refine.aniso_B[3][3]                            ? 
_refine.aniso_B[1][2]                            ? 
_refine.aniso_B[1][3]                            ? 
_refine.aniso_B[2][3]                            ? 
_refine.solvent_model_details                    'FLAT BULK SOLVENT MODEL' 
_refine.solvent_model_param_ksol                 ? 
_refine.solvent_model_param_bsol                 ? 
_refine.pdbx_solvent_vdw_probe_radii             1.11 
_refine.pdbx_solvent_ion_probe_radii             ? 
_refine.pdbx_solvent_shrinkage_radii             0.90 
_refine.pdbx_ls_cross_valid_method               ? 
_refine.details                                  ? 
_refine.pdbx_starting_model                      ? 
_refine.pdbx_method_to_determine_struct          ? 
_refine.pdbx_isotropic_thermal_model             ? 
_refine.pdbx_stereochemistry_target_values       ML 
_refine.pdbx_stereochem_target_val_spec_case     ? 
_refine.pdbx_R_Free_selection_details            ? 
_refine.pdbx_overall_ESU_R                       ? 
_refine.pdbx_overall_ESU_R_Free                  ? 
_refine.overall_SU_ML                            0.16 
_refine.pdbx_overall_phase_error                 17.51 
_refine.overall_SU_B                             ? 
_refine.overall_SU_R_Cruickshank_DPI             ? 
_refine.pdbx_overall_SU_R_free_Cruickshank_DPI   ? 
_refine.pdbx_overall_SU_R_Blow_DPI               ? 
_refine.pdbx_overall_SU_R_free_Blow_DPI          ? 
# 
loop_
_refine_ls_restr.type 
_refine_ls_restr.dev_ideal 
_refine_ls_restr.dev_ideal_target 
_refine_ls_restr.weight 
_refine_ls_restr.number 
_refine_ls_restr.pdbx_refine_id 
_refine_ls_restr.pdbx_restraint_function 
f_bond_d           0.005  ? ? 2495 'X-RAY DIFFRACTION' ? 
f_angle_d          0.892  ? ? 3424 'X-RAY DIFFRACTION' ? 
f_dihedral_angle_d 11.947 ? ? 362  'X-RAY DIFFRACTION' ? 
f_chiral_restr     0.048  ? ? 386  'X-RAY DIFFRACTION' ? 
f_plane_restr      0.008  ? ? 430  'X-RAY DIFFRACTION' ? 
# 
loop_
_refine_ls_shell.pdbx_refine_id 
_refine_ls_shell.pdbx_total_number_of_bins_used 
_refine_ls_shell.d_res_high 
_refine_ls_shell.d_res_low 
_refine_ls_shell.number_reflns_R_work 
_refine_ls_shell.R_factor_R_work 
_refine_ls_shell.percent_reflns_obs 
_refine_ls_shell.R_factor_R_free 
_refine_ls_shell.R_factor_R_free_error 
_refine_ls_shell.percent_reflns_R_free 
_refine_ls_shell.number_reflns_R_free 
_refine_ls_shell.number_reflns_all 
_refine_ls_shell.R_factor_all 
'X-RAY DIFFRACTION' . 1.96 2.04  1939 0.1568 98.00  0.2085 . . 138 . . 
'X-RAY DIFFRACTION' . 2.04 2.13  1979 0.1486 99.00  0.2108 . . 137 . . 
'X-RAY DIFFRACTION' . 2.13 2.24  1965 0.1359 99.00  0.2061 . . 141 . . 
'X-RAY DIFFRACTION' . 2.24 2.38  1987 0.1378 99.00  0.2095 . . 143 . . 
'X-RAY DIFFRACTION' . 2.38 2.57  1973 0.1408 99.00  0.2003 . . 140 . . 
'X-RAY DIFFRACTION' . 2.57 2.83  2010 0.1454 99.00  0.1975 . . 142 . . 
'X-RAY DIFFRACTION' . 2.83 3.23  1978 0.1416 100.00 0.1893 . . 142 . . 
'X-RAY DIFFRACTION' . 3.24 4.07  1998 0.1268 100.00 0.1491 . . 141 . . 
'X-RAY DIFFRACTION' . 4.08 32.07 2028 0.1497 100.00 0.1791 . . 146 . . 
# 
loop_
_pdbx_refine_tls.pdbx_refine_id 
_pdbx_refine_tls.id 
_pdbx_refine_tls.details 
_pdbx_refine_tls.method 
_pdbx_refine_tls.origin_x 
_pdbx_refine_tls.origin_y 
_pdbx_refine_tls.origin_z 
_pdbx_refine_tls.T[1][1] 
_pdbx_refine_tls.T[2][2] 
_pdbx_refine_tls.T[3][3] 
_pdbx_refine_tls.T[1][2] 
_pdbx_refine_tls.T[1][3] 
_pdbx_refine_tls.T[2][3] 
_pdbx_refine_tls.L[1][1] 
_pdbx_refine_tls.L[2][2] 
_pdbx_refine_tls.L[3][3] 
_pdbx_refine_tls.L[1][2] 
_pdbx_refine_tls.L[1][3] 
_pdbx_refine_tls.L[2][3] 
_pdbx_refine_tls.S[1][1] 
_pdbx_refine_tls.S[1][2] 
_pdbx_refine_tls.S[1][3] 
_pdbx_refine_tls.S[2][1] 
_pdbx_refine_tls.S[2][2] 
_pdbx_refine_tls.S[2][3] 
_pdbx_refine_tls.S[3][1] 
_pdbx_refine_tls.S[3][2] 
_pdbx_refine_tls.S[3][3] 
. 1  ? refined 16.3491 66.7895 25.1940 0.2017 0.1512 0.2177 0.0316  0.0104  0.0432  2.4457 2.3618 4.6239 -1.4647 -1.7503 -0.9440 0.2714  0.3689  0.2606  -0.0932 0.0515  0.1038  -0.2671 -0.6090 -0.2690 
. 2  ? refined 14.4725 63.8482 35.4218 0.1928 0.0896 0.2209 0.0080  0.0365  -0.0323 3.9887 4.6432 5.7137 1.6385  0.5111  0.2313  0.2940  -0.2970 0.3237  0.3743  0.1490  0.1359  -0.3451 -0.1935 -0.3591 
. 3  ? refined 24.1112 54.8306 31.9598 0.0548 0.0728 0.0801 -0.0283 -0.0008 -0.0231 1.4487 6.4946 2.4470 -0.4981 -0.2588 -1.7381 0.0035  -0.0454 0.0868  0.3303  0.0141  0.1431  -0.2249 -0.0279 -0.0321 
. 4  ? refined 28.1481 60.2509 23.5207 0.1138 0.0518 0.0994 -0.0002 0.0119  0.0108  2.0940 4.1940 3.8102 -0.1545 0.2122  -2.3594 -0.0243 0.1143  0.2605  -0.0077 -0.0223 -0.1534 -0.3306 -0.0050 0.0352  
. 5  ? refined 25.3483 51.5682 18.0229 0.0998 0.1104 0.1495 0.0076  -0.0119 0.0395  2.9958 1.7784 3.6712 0.4381  1.5262  0.1651  -0.0772 0.3222  0.1831  -0.3023 0.1108  0.0669  -0.1739 -0.1184 -0.0558 
. 6  ? refined 18.5930 42.5598 19.3175 0.0846 0.1283 0.0522 -0.0046 -0.0200 -0.0152 4.9026 0.1261 1.5945 0.4897  -2.3640 -0.3723 -0.0436 0.1166  0.0393  0.0236  -0.0135 -0.0227 0.1508  -0.0258 0.0417  
. 7  ? refined 20.9095 31.5697 38.1581 0.1277 0.1074 0.1671 0.0257  0.0001  -0.0301 1.5028 2.5072 3.3254 -0.2150 -0.0730 1.1469  0.0145  0.0888  -0.4353 0.0406  0.0680  -0.1612 0.2762  0.2800  -0.0475 
. 8  ? refined 13.3167 36.6970 40.5646 0.1446 0.0886 0.0972 -0.0082 -0.0005 -0.0006 4.8583 2.3251 4.2405 -0.1713 -0.1607 -0.5492 0.0516  -0.2406 0.0328  0.5952  0.0286  -0.2152 0.0723  -0.0249 -0.0853 
. 9  ? refined 9.7579  40.1242 31.8769 0.0746 0.0885 0.0415 -0.0246 -0.0081 -0.0081 2.1890 3.9634 1.4517 -0.2767 -0.1023 0.0605  -0.0975 0.0714  -0.0081 0.0681  0.0911  0.1294  0.1403  -0.0991 -0.0287 
. 10 ? refined 11.0343 36.5552 18.8502 0.0934 0.2371 0.0896 -0.0654 -0.0205 -0.0748 2.4200 0.3708 2.9440 0.0110  0.1974  -0.1827 -0.1709 0.3153  -0.1944 -0.0809 -0.0920 0.0704  0.4538  -0.3526 -0.0795 
. 11 ? refined 21.8232 46.4794 18.4226 0.1001 0.1093 0.0748 0.0007  0.0277  0.0373  5.5252 3.1812 5.0338 2.5179  2.2925  1.6112  -0.0970 0.0805  0.1406  -0.0973 0.0847  0.2267  -0.0081 -0.3866 -0.0552 
# 
loop_
_pdbx_refine_tls_group.pdbx_refine_id 
_pdbx_refine_tls_group.id 
_pdbx_refine_tls_group.refine_tls_id 
_pdbx_refine_tls_group.beg_auth_asym_id 
_pdbx_refine_tls_group.beg_auth_seq_id 
_pdbx_refine_tls_group.beg_label_asym_id 
_pdbx_refine_tls_group.beg_label_seq_id 
_pdbx_refine_tls_group.end_auth_asym_id 
_pdbx_refine_tls_group.end_auth_seq_id 
_pdbx_refine_tls_group.end_label_asym_id 
_pdbx_refine_tls_group.end_label_seq_id 
_pdbx_refine_tls_group.selection 
_pdbx_refine_tls_group.selection_details 
. 1  1  ? ? ? ? ? ? ? ? ? 
;chain 'A' and (resid 7 through 36 )
;
. 2  2  ? ? ? ? ? ? ? ? ? 
;chain 'A' and (resid 37 through 47 )
;
. 3  3  ? ? ? ? ? ? ? ? ? 
;chain 'A' and (resid 48 through 74 )
;
. 4  4  ? ? ? ? ? ? ? ? ? 
;chain 'A' and (resid 75 through 106 )
;
. 5  5  ? ? ? ? ? ? ? ? ? 
;chain 'A' and (resid 107 through 130 )
;
. 6  6  ? ? ? ? ? ? ? ? ? 
;chain 'A' and (resid 131 through 148 )
;
. 7  7  ? ? ? ? ? ? ? ? ? 
;chain 'B' and (resid 7 through 45 )
;
. 8  8  ? ? ? ? ? ? ? ? ? 
;chain 'B' and (resid 46 through 58 )
;
. 9  9  ? ? ? ? ? ? ? ? ? 
;chain 'B' and (resid 59 through 113 )
;
. 10 10 ? ? ? ? ? ? ? ? ? 
;chain 'B' and (resid 114 through 135 )
;
. 11 11 ? ? ? ? ? ? ? ? ? 
;chain 'B' and (resid 136 through 148 )
;
# 
loop_
_pdbx_validate_symm_contact.id 
_pdbx_validate_symm_contact.PDB_model_num 
_pdbx_validate_symm_contact.auth_atom_id_1 
_pdbx_validate_symm_contact.auth_asym_id_1 
_pdbx_validate_symm_contact.auth_comp_id_1 
_pdbx_validate_symm_contact.auth_seq_id_1 
_pdbx_validate_symm_contact.PDB_ins_code_1 
_pdbx_validate_symm_contact.label_alt_id_1 
_pdbx_validate_symm_contact.site_symmetry_1 
_pdbx_validate_symm_contact.auth_atom_id_2 
_pdbx_validate_symm_contact.auth_asym_id_2 
_pdbx_validate_symm_contact.auth_comp_id_2 
_pdbx_validate_symm_contact.auth_seq_id_2 
_pdbx_validate_symm_contact.PDB_ins_code_2 
_pdbx_validate_symm_contact.label_alt_id_2 
_pdbx_validate_symm_contact.site_symmetry_2 
_pdbx_validate_symm_contact.dist 
1 1 O S HOH 205 ? ? 1_555 O S HOH 262 ? ? 1_556 1.86 
2 1 O S HOH 47  ? ? 1_555 O S HOH 124 ? ? 1_455 2.17 
# 
_entry.id   DEPOSITED-XRAY 
# 
loop_
_software.classification 
_software.name 
_software.version 
_software.citation_id 
_software.pdbx_ordinal 
refinement        PHENIX      '(1.19.2_4158: ???)' ? 1 
'data extraction' PDB_EXTRACT ?                    ? ? 
# 
loop_
_atom_site.group_PDB 
_atom_site.id 
_atom_site.type_symbol 
_atom_site.label_atom_id 
_atom_site.label_alt_id 
_atom_site.label_comp_id 
_atom_site.label_asym_id 
_atom_site.label_entity_id 
_atom_site.label_seq_id 
_atom_site.pdbx_PDB_ins_code 
_atom_site.Cartn_x 
_atom_site.Cartn_y 
_atom_site.Cartn_z 
_atom_site.occupancy 
_atom_site.B_iso_or_equiv 
_atom_site.pdbx_formal_charge 
_atom_site.auth_seq_id 
_atom_site.auth_comp_id 
_atom_site.auth_asym_id 
_atom_site.auth_atom_id 
_atom_site.pdbx_PDB_model_num 
ATOM   1    N N    . GLU A 1 1   ? 32.878 71.950 26.536 1.00 31.86 ?  6   GLU A N    1 
ATOM   2    C CA   . GLU A 1 1   ? 33.310 70.567 26.701 1.00 34.62 ?  6   GLU A CA   1 
ATOM   3    C C    . GLU A 1 1   ? 32.153 69.696 27.198 1.00 41.10 ?  6   GLU A C    1 
ATOM   4    O O    . GLU A 1 1   ? 31.011 70.155 27.289 1.00 41.32 ?  6   GLU A O    1 
ATOM   5    C CB   . GLU A 1 1   ? 34.488 70.489 27.673 1.00 31.86 ?  6   GLU A CB   1 
ATOM   6    H HA   . GLU A 1 1   ? 33.606 70.219 25.845 1.00 41.51 ?  6   GLU A HA   1 
ATOM   7    N N    . ILE A 1 2   ? 32.451 68.442 27.525 1.00 22.29 ?  7   ILE A N    1 
ATOM   8    C CA   . ILE A 1 2   ? 31.443 67.488 27.979 1.00 19.67 ?  7   ILE A CA   1 
ATOM   9    C C    . ILE A 1 2   ? 31.457 67.442 29.496 1.00 23.09 ?  7   ILE A C    1 
ATOM   10   O O    . ILE A 1 2   ? 32.526 67.388 30.120 1.00 22.39 ?  7   ILE A O    1 
ATOM   11   C CB   . ILE A 1 2   ? 31.693 66.090 27.381 1.00 27.13 ?  7   ILE A CB   1 
ATOM   12   C CG1  . ILE A 1 2   ? 31.513 66.162 25.864 1.00 23.24 ?  7   ILE A CG1  1 
ATOM   13   C CG2  . ILE A 1 2   ? 30.743 65.057 28.006 1.00 24.55 ?  7   ILE A CG2  1 
ATOM   14   C CD1  . ILE A 1 2   ? 31.980 64.942 25.145 1.00 29.08 ?  7   ILE A CD1  1 
ATOM   15   H H    . ILE A 1 2   ? 33.245 68.114 27.491 1.00 26.71 ?  7   ILE A H    1 
ATOM   16   H HA   . ILE A 1 2   ? 30.567 67.791 27.692 1.00 23.56 ?  7   ILE A HA   1 
ATOM   17   H HB   . ILE A 1 2   ? 32.600 65.810 27.580 1.00 32.52 ?  7   ILE A HB   1 
ATOM   18   H HG12 . ILE A 1 2   ? 30.571 66.279 25.667 1.00 27.85 ?  7   ILE A HG12 1 
ATOM   19   H HG13 . ILE A 1 2   ? 32.019 66.917 25.526 1.00 27.85 ?  7   ILE A HG13 1 
ATOM   20   H HG21 . ILE A 1 2   ? 30.804 64.229 27.505 1.00 29.43 ?  7   ILE A HG21 1 
ATOM   21   H HG22 . ILE A 1 2   ? 31.003 64.906 28.928 1.00 29.43 ?  7   ILE A HG22 1 
ATOM   22   H HG23 . ILE A 1 2   ? 29.836 65.399 27.970 1.00 29.43 ?  7   ILE A HG23 1 
ATOM   23   H HD11 . ILE A 1 2   ? 31.993 65.123 24.192 1.00 34.87 ?  7   ILE A HD11 1 
ATOM   24   H HD12 . ILE A 1 2   ? 32.872 64.717 25.452 1.00 34.87 ?  7   ILE A HD12 1 
ATOM   25   H HD13 . ILE A 1 2   ? 31.370 64.211 25.334 1.00 34.87 ?  7   ILE A HD13 1 
ATOM   26   N N    . ARG A 1 3   ? 30.267 67.463 30.096 1.00 18.31 ?  8   ARG A N    1 
ATOM   27   C CA   . ARG A 1 3   ? 30.125 67.409 31.543 1.00 18.69 ?  8   ARG A CA   1 
ATOM   28   C C    . ARG A 1 3   ? 29.003 66.452 31.919 1.00 18.48 ?  8   ARG A C    1 
ATOM   29   O O    . ARG A 1 3   ? 28.092 66.180 31.129 1.00 15.92 ?  8   ARG A O    1 
ATOM   30   C CB   . ARG A 1 3   ? 29.832 68.794 32.135 1.00 36.29 ?  8   ARG A CB   1 
ATOM   31   C CG   . ARG A 1 3   ? 28.594 69.456 31.559 1.00 29.99 ?  8   ARG A CG   1 
ATOM   32   C CD   . ARG A 1 3   ? 28.632 70.957 31.771 1.00 38.21 ?  8   ARG A CD   1 
ATOM   33   N NE   . ARG A 1 3   ? 27.370 71.485 32.277 1.00 44.17 ?  8   ARG A NE   1 
ATOM   34   C CZ   . ARG A 1 3   ? 26.369 71.903 31.514 1.00 35.40 ?  8   ARG A CZ   1 
ATOM   35   N NH1  . ARG A 1 3   ? 26.426 71.828 30.193 1.00 50.81 ?  8   ARG A NH1  1 
ATOM   36   N NH2  . ARG A 1 3   ? 25.291 72.427 32.090 1.00 49.14 ?  8   ARG A NH2  1 
ATOM   37   H H    . ARG A 1 3   ? 29.517 67.508 29.676 1.00 21.93 ?  8   ARG A H    1 
ATOM   38   H HA   . ARG A 1 3   ? 30.952 67.071 31.922 1.00 22.40 ?  8   ARG A HA   1 
ATOM   39   H HB2  . ARG A 1 3   ? 29.701 68.703 33.092 1.00 43.52 ?  8   ARG A HB2  1 
ATOM   40   H HB3  . ARG A 1 3   ? 30.588 69.375 31.958 1.00 43.52 ?  8   ARG A HB3  1 
ATOM   41   H HG2  . ARG A 1 3   ? 28.548 69.282 30.606 1.00 35.95 ?  8   ARG A HG2  1 
ATOM   42   H HG3  . ARG A 1 3   ? 27.804 69.103 31.999 1.00 35.95 ?  8   ARG A HG3  1 
ATOM   43   H HD2  . ARG A 1 3   ? 29.326 71.168 32.415 1.00 45.82 ?  8   ARG A HD2  1 
ATOM   44   H HD3  . ARG A 1 3   ? 28.822 71.392 30.925 1.00 45.82 ?  8   ARG A HD3  1 
ATOM   45   H HE   . ARG A 1 3   ? 27.268 71.527 33.130 1.00 52.97 ?  8   ARG A HE   1 
ATOM   46   H HH11 . ARG A 1 3   ? 27.123 71.502 29.810 1.00 60.94 ?  8   ARG A HH11 1 
ATOM   47   H HH12 . ARG A 1 3   ? 25.764 72.106 29.718 1.00 60.94 ?  8   ARG A HH12 1 
ATOM   48   H HH21 . ARG A 1 3   ? 25.249 72.490 32.946 1.00 58.94 ?  8   ARG A HH21 1 
ATOM   49   H HH22 . ARG A 1 3   ? 24.635 72.701 31.606 1.00 58.94 ?  8   ARG A HH22 1 
ATOM   50   N N    . VAL A 1 4   ? 29.079 65.939 33.138 1.00 19.87 ?  9   VAL A N    1 
ATOM   51   C CA   . VAL A 1 4   ? 27.980 65.172 33.710 1.00 15.82 ?  9   VAL A CA   1 
ATOM   52   C C    . VAL A 1 4   ? 26.884 66.147 34.119 1.00 18.11 ?  9   VAL A C    1 
ATOM   53   O O    . VAL A 1 4   ? 27.137 67.131 34.818 1.00 18.96 ?  9   VAL A O    1 
ATOM   54   C CB   . VAL A 1 4   ? 28.458 64.327 34.900 1.00 20.32 ?  9   VAL A CB   1 
ATOM   55   C CG1  . VAL A 1 4   ? 27.269 63.710 35.631 1.00 26.77 ?  9   VAL A CG1  1 
ATOM   56   C CG2  . VAL A 1 4   ? 29.427 63.242 34.430 1.00 25.37 ?  9   VAL A CG2  1 
ATOM   57   H H    . VAL A 1 4   ? 29.759 66.022 33.659 1.00 23.81 ?  9   VAL A H    1 
ATOM   58   H HA   . VAL A 1 4   ? 27.625 64.563 33.043 1.00 18.95 ?  9   VAL A HA   1 
ATOM   59   H HB   . VAL A 1 4   ? 28.928 64.903 35.523 1.00 24.35 ?  9   VAL A HB   1 
ATOM   60   H HG11 . VAL A 1 4   ? 27.589 63.002 36.212 1.00 32.08 ?  9   VAL A HG11 1 
ATOM   61   H HG12 . VAL A 1 4   ? 26.830 64.397 36.157 1.00 32.08 ?  9   VAL A HG12 1 
ATOM   62   H HG13 . VAL A 1 4   ? 26.650 63.348 34.978 1.00 32.08 ?  9   VAL A HG13 1 
ATOM   63   H HG21 . VAL A 1 4   ? 29.710 62.719 35.197 1.00 30.41 ?  9   VAL A HG21 1 
ATOM   64   H HG22 . VAL A 1 4   ? 28.975 62.671 33.789 1.00 30.41 ?  9   VAL A HG22 1 
ATOM   65   H HG23 . VAL A 1 4   ? 30.196 63.663 34.015 1.00 30.41 ?  9   VAL A HG23 1 
ATOM   66   N N    . ALA A 1 5   ? 25.666 65.889 33.667 1.00 17.53 ?  10  ALA A N    1 
ATOM   67   C CA   . ALA A 1 5   ? 24.565 66.792 33.965 1.00 14.99 ?  10  ALA A CA   1 
ATOM   68   C C    . ALA A 1 5   ? 24.223 66.759 35.449 1.00 17.03 ?  10  ALA A C    1 
ATOM   69   O O    . ALA A 1 5   ? 24.248 65.704 36.090 1.00 15.56 ?  10  ALA A O    1 
ATOM   70   C CB   . ALA A 1 5   ? 23.337 66.416 33.142 1.00 19.08 ?  10  ALA A CB   1 
ATOM   71   H H    . ALA A 1 5   ? 25.453 65.206 33.190 1.00 21.00 ?  10  ALA A H    1 
ATOM   72   H HA   . ALA A 1 5   ? 24.824 67.697 33.735 1.00 17.95 ?  10  ALA A HA   1 
ATOM   73   H HB1  . ALA A 1 5   ? 22.623 67.043 33.335 1.00 22.87 ?  10  ALA A HB1  1 
ATOM   74   H HB2  . ALA A 1 5   ? 23.565 66.455 32.200 1.00 22.87 ?  10  ALA A HB2  1 
ATOM   75   H HB3  . ALA A 1 5   ? 23.061 65.517 33.379 1.00 22.87 ?  10  ALA A HB3  1 
ATOM   76   N N    . GLU A 1 6   ? 23.905 67.929 35.992 1.00 16.95 ?  11  GLU A N    1 
ATOM   77   C CA   . GLU A 1 6   ? 23.334 68.063 37.322 1.00 17.40 ?  11  GLU A CA   1 
ATOM   78   C C    . GLU A 1 6   ? 21.826 68.269 37.199 1.00 20.79 ?  11  GLU A C    1 
ATOM   79   O O    . GLU A 1 6   ? 21.285 68.476 36.112 1.00 17.38 ?  11  GLU A O    1 
ATOM   80   C CB   . GLU A 1 6   ? 23.985 69.234 38.073 1.00 19.58 ?  11  GLU A CB   1 
ATOM   81   H H    . GLU A 1 6   ? 24.016 68.684 35.594 1.00 20.31 ?  11  GLU A H    1 
ATOM   82   H HA   . GLU A 1 6   ? 23.500 67.260 37.839 1.00 20.84 ?  11  GLU A HA   1 
ATOM   83   N N    . VAL A 1 7   ? 21.143 68.220 38.344 1.00 23.67 ?  12  VAL A N    1 
ATOM   84   C CA   . VAL A 1 7   ? 19.693 68.396 38.334 1.00 17.31 ?  12  VAL A CA   1 
ATOM   85   C C    . VAL A 1 7   ? 19.312 69.699 37.643 1.00 20.62 ?  12  VAL A C    1 
ATOM   86   O O    . VAL A 1 7   ? 18.322 69.759 36.906 1.00 19.26 ?  12  VAL A O    1 
ATOM   87   C CB   . VAL A 1 7   ? 19.136 68.324 39.765 1.00 25.79 ?  12  VAL A CB   1 
ATOM   88   C CG1  . VAL A 1 7   ? 17.636 68.582 39.765 1.00 26.08 ?  12  VAL A CG1  1 
ATOM   89   C CG2  . VAL A 1 7   ? 19.432 66.958 40.359 1.00 30.34 ?  12  VAL A CG2  1 
ATOM   90   H H    . VAL A 1 7   ? 21.488 68.089 39.121 1.00 28.36 ?  12  VAL A H    1 
ATOM   91   H HA   . VAL A 1 7   ? 19.301 67.669 37.825 1.00 20.73 ?  12  VAL A HA   1 
ATOM   92   H HB   . VAL A 1 7   ? 19.561 69.005 40.310 1.00 30.92 ?  12  VAL A HB   1 
ATOM   93   H HG11 . VAL A 1 7   ? 17.268 68.307 40.620 1.00 31.26 ?  12  VAL A HG11 1 
ATOM   94   H HG12 . VAL A 1 7   ? 17.478 69.528 39.626 1.00 31.26 ?  12  VAL A HG12 1 
ATOM   95   H HG13 . VAL A 1 7   ? 17.228 68.069 39.050 1.00 31.26 ?  12  VAL A HG13 1 
ATOM   96   H HG21 . VAL A 1 7   ? 19.138 66.946 41.284 1.00 36.38 ?  12  VAL A HG21 1 
ATOM   97   H HG22 . VAL A 1 7   ? 18.955 66.283 39.852 1.00 36.38 ?  12  VAL A HG22 1 
ATOM   98   H HG23 . VAL A 1 7   ? 20.386 66.794 40.313 1.00 36.38 ?  12  VAL A HG23 1 
ATOM   99   N N    . ALA A 1 8   ? 20.098 70.759 37.850 1.00 21.24 ?  13  ALA A N    1 
ATOM   100  C CA   . ALA A 1 8   ? 19.768 72.041 37.242 1.00 20.73 ?  13  ALA A CA   1 
ATOM   101  C C    . ALA A 1 8   ? 19.821 71.992 35.721 1.00 25.34 ?  13  ALA A C    1 
ATOM   102  O O    . ALA A 1 8   ? 19.281 72.892 35.067 1.00 27.71 ?  13  ALA A O    1 
ATOM   103  C CB   . ALA A 1 8   ? 20.708 73.133 37.759 1.00 23.45 ?  13  ALA A CB   1 
ATOM   104  H H    . ALA A 1 8   ? 20.813 70.759 38.329 1.00 25.45 ?  13  ALA A H    1 
ATOM   105  H HA   . ALA A 1 8   ? 18.864 72.278 37.502 1.00 24.84 ?  13  ALA A HA   1 
ATOM   106  H HB1  . ALA A 1 8   ? 20.485 73.973 37.328 1.00 28.10 ?  13  ALA A HB1  1 
ATOM   107  H HB2  . ALA A 1 8   ? 20.599 73.215 38.720 1.00 28.10 ?  13  ALA A HB2  1 
ATOM   108  H HB3  . ALA A 1 8   ? 21.623 72.887 37.550 1.00 28.10 ?  13  ALA A HB3  1 
ATOM   109  N N    . ASP A 1 9   ? 20.447 70.965 35.144 1.00 28.48 ?  14  ASP A N    1 
ATOM   110  C CA   . ASP A 1 9   ? 20.552 70.817 33.698 1.00 22.89 ?  14  ASP A CA   1 
ATOM   111  C C    . ASP A 1 9   ? 19.376 70.068 33.096 1.00 22.43 ?  14  ASP A C    1 
ATOM   112  O O    . ASP A 1 9   ? 19.338 69.882 31.875 1.00 17.16 ?  14  ASP A O    1 
ATOM   113  C CB   . ASP A 1 9   ? 21.846 70.086 33.330 1.00 21.30 ?  14  ASP A CB   1 
ATOM   114  C CG   . ASP A 1 9   ? 23.082 70.844 33.756 1.00 29.85 ?  14  ASP A CG   1 
ATOM   115  O OD1  . ASP A 1 9   ? 23.240 72.018 33.349 1.00 29.01 ?  14  ASP A OD1  1 
ATOM   116  O OD2  . ASP A 1 9   ? 23.890 70.263 34.507 1.00 22.13 -1 14  ASP A OD2  1 
ATOM   117  H H    . ASP A 1 9   ? 20.826 70.328 35.582 1.00 34.14 ?  14  ASP A H    1 
ATOM   118  H HA   . ASP A 1 9   ? 20.584 71.704 33.305 1.00 27.44 ?  14  ASP A HA   1 
ATOM   119  H HB2  . ASP A 1 9   ? 21.857 69.222 33.770 1.00 25.52 ?  14  ASP A HB2  1 
ATOM   120  H HB3  . ASP A 1 9   ? 21.881 69.970 32.368 1.00 25.52 ?  14  ASP A HB3  1 
ATOM   121  N N    . ALA A 1 10  ? 18.421 69.627 33.921 1.00 23.30 ?  15  ALA A N    1 
ATOM   122  C CA   . ALA A 1 10  ? 17.302 68.849 33.405 1.00 21.02 ?  15  ALA A CA   1 
ATOM   123  C C    . ALA A 1 10  ? 16.599 69.571 32.262 1.00 21.05 ?  15  ALA A C    1 
ATOM   124  O O    . ALA A 1 10  ? 16.176 68.940 31.289 1.00 16.88 ?  15  ALA A O    1 
ATOM   125  C CB   . ALA A 1 10  ? 16.316 68.542 34.531 1.00 24.83 ?  15  ALA A CB   1 
ATOM   126  H H    . ALA A 1 10  ? 18.401 69.765 34.770 1.00 27.92 ?  15  ALA A H    1 
ATOM   127  H HA   . ALA A 1 10  ? 17.640 68.007 33.061 1.00 25.19 ?  15  ALA A HA   1 
ATOM   128  H HB1  . ALA A 1 10  ? 15.575 68.030 34.172 1.00 29.76 ?  15  ALA A HB1  1 
ATOM   129  H HB2  . ALA A 1 10  ? 16.771 68.029 35.218 1.00 29.76 ?  15  ALA A HB2  1 
ATOM   130  H HB3  . ALA A 1 10  ? 15.992 69.377 34.903 1.00 29.76 ?  15  ALA A HB3  1 
ATOM   131  N N    . GLY A 1 11  ? 16.478 70.897 32.356 1.00 22.34 ?  16  GLY A N    1 
ATOM   132  C CA   . GLY A 1 11  ? 15.803 71.646 31.307 1.00 20.15 ?  16  GLY A CA   1 
ATOM   133  C C    . GLY A 1 11  ? 16.558 71.631 29.992 1.00 20.48 ?  16  GLY A C    1 
ATOM   134  O O    . GLY A 1 11  ? 15.955 71.553 28.919 1.00 22.74 ?  16  GLY A O    1 
ATOM   135  H H    . GLY A 1 11  ? 16.773 71.376 33.007 1.00 26.78 ?  16  GLY A H    1 
ATOM   136  H HA2  . GLY A 1 11  ? 14.924 71.263 31.157 1.00 24.15 ?  16  GLY A HA2  1 
ATOM   137  H HA3  . GLY A 1 11  ? 15.702 72.569 31.588 1.00 24.15 ?  16  GLY A HA3  1 
ATOM   138  N N    . VAL A 1 12  ? 17.886 71.708 30.055 1.00 22.51 ?  17  VAL A N    1 
ATOM   139  C CA   . VAL A 1 12  ? 18.703 71.596 28.849 1.00 23.54 ?  17  VAL A CA   1 
ATOM   140  C C    . VAL A 1 12  ? 18.525 70.219 28.221 1.00 20.26 ?  17  VAL A C    1 
ATOM   141  O O    . VAL A 1 12  ? 18.367 70.082 27.000 1.00 17.32 ?  17  VAL A O    1 
ATOM   142  C CB   . VAL A 1 12  ? 20.183 71.873 29.185 1.00 35.02 ?  17  VAL A CB   1 
ATOM   143  C CG1  . VAL A 1 12  ? 21.073 71.670 27.962 1.00 20.26 ?  17  VAL A CG1  1 
ATOM   144  C CG2  . VAL A 1 12  ? 20.345 73.279 29.751 1.00 41.78 ?  17  VAL A CG2  1 
ATOM   145  H H    . VAL A 1 12  ? 18.336 71.825 30.778 1.00 26.98 ?  17  VAL A H    1 
ATOM   146  H HA   . VAL A 1 12  ? 18.408 72.260 28.206 1.00 28.21 ?  17  VAL A HA   1 
ATOM   147  H HB   . VAL A 1 12  ? 20.470 71.240 29.861 1.00 41.99 ?  17  VAL A HB   1 
ATOM   148  H HG11 . VAL A 1 12  ? 21.991 71.868 28.204 1.00 24.28 ?  17  VAL A HG11 1 
ATOM   149  H HG12 . VAL A 1 12  ? 21.000 70.748 27.669 1.00 24.28 ?  17  VAL A HG12 1 
ATOM   150  H HG13 . VAL A 1 12  ? 20.780 72.266 27.256 1.00 24.28 ?  17  VAL A HG13 1 
ATOM   151  H HG21 . VAL A 1 12  ? 21.282 73.430 29.955 1.00 50.10 ?  17  VAL A HG21 1 
ATOM   152  H HG22 . VAL A 1 12  ? 20.042 73.922 29.091 1.00 50.10 ?  17  VAL A HG22 1 
ATOM   153  H HG23 . VAL A 1 12  ? 19.814 73.358 30.558 1.00 50.10 ?  17  VAL A HG23 1 
ATOM   154  N N    . VAL A 1 13  ? 18.558 69.172 29.051 1.00 14.93 ?  18  VAL A N    1 
ATOM   155  C CA   . VAL A 1 13  ? 18.455 67.817 28.524 1.00 16.76 ?  18  VAL A CA   1 
ATOM   156  C C    . VAL A 1 13  ? 17.082 67.586 27.908 1.00 15.95 ?  18  VAL A C    1 
ATOM   157  O O    . VAL A 1 13  ? 16.966 67.012 26.818 1.00 14.37 ?  18  VAL A O    1 
ATOM   158  C CB   . VAL A 1 13  ? 18.758 66.783 29.624 1.00 20.13 ?  18  VAL A CB   1 
ATOM   159  C CG1  . VAL A 1 13  ? 18.690 65.371 29.049 1.00 13.99 ?  18  VAL A CG1  1 
ATOM   160  C CG2  . VAL A 1 13  ? 20.123 67.053 30.249 1.00 19.55 ?  18  VAL A CG2  1 
ATOM   161  H H    . VAL A 1 13  ? 18.637 69.222 29.906 1.00 17.88 ?  18  VAL A H    1 
ATOM   162  H HA   . VAL A 1 13  ? 19.120 67.713 27.825 1.00 20.07 ?  18  VAL A HA   1 
ATOM   163  H HB   . VAL A 1 13  ? 18.093 66.857 30.326 1.00 24.12 ?  18  VAL A HB   1 
ATOM   164  H HG11 . VAL A 1 13  ? 19.006 64.742 29.716 1.00 16.75 ?  18  VAL A HG11 1 
ATOM   165  H HG12 . VAL A 1 13  ? 17.770 65.169 28.815 1.00 16.75 ?  18  VAL A HG12 1 
ATOM   166  H HG13 . VAL A 1 13  ? 19.250 65.324 28.259 1.00 16.75 ?  18  VAL A HG13 1 
ATOM   167  H HG21 . VAL A 1 13  ? 20.297 66.383 30.929 1.00 23.43 ?  18  VAL A HG21 1 
ATOM   168  H HG22 . VAL A 1 13  ? 20.801 67.006 29.557 1.00 23.43 ?  18  VAL A HG22 1 
ATOM   169  H HG23 . VAL A 1 13  ? 20.118 67.937 30.648 1.00 23.43 ?  18  VAL A HG23 1 
ATOM   170  N N    . ALA A 1 14  ? 16.020 68.020 28.594 1.00 15.12 ?  19  ALA A N    1 
ATOM   171  C CA   . ALA A 1 14  ? 14.680 67.862 28.042 1.00 16.00 ?  19  ALA A CA   1 
ATOM   172  C C    . ALA A 1 14  ? 14.565 68.562 26.693 1.00 19.69 ?  19  ALA A C    1 
ATOM   173  O O    . ALA A 1 14  ? 13.976 68.019 25.752 1.00 17.42 ?  19  ALA A O    1 
ATOM   174  C CB   . ALA A 1 14  ? 13.639 68.409 29.018 1.00 20.62 ?  19  ALA A CB   1 
ATOM   175  H H    . ALA A 1 14  ? 16.051 68.401 29.365 1.00 18.11 ?  19  ALA A H    1 
ATOM   176  H HA   . ALA A 1 14  ? 14.501 66.918 27.914 1.00 19.16 ?  19  ALA A HA   1 
ATOM   177  H HB1  . ALA A 1 14  ? 12.755 68.284 28.639 1.00 24.71 ?  19  ALA A HB1  1 
ATOM   178  H HB2  . ALA A 1 14  ? 13.710 67.928 29.857 1.00 24.71 ?  19  ALA A HB2  1 
ATOM   179  H HB3  . ALA A 1 14  ? 13.807 69.353 29.162 1.00 24.71 ?  19  ALA A HB3  1 
ATOM   180  N N    A LYS A 1 15  ? 15.119 69.774 26.587 0.51 19.61 ?  20  LYS A N    1 
ATOM   181  N N    B LYS A 1 15  ? 15.131 69.767 26.582 0.49 19.61 ?  20  LYS A N    1 
ATOM   182  C CA   A LYS A 1 15  ? 15.085 70.509 25.327 0.51 18.53 ?  20  LYS A CA   1 
ATOM   183  C CA   B LYS A 1 15  ? 15.071 70.503 25.324 0.49 18.54 ?  20  LYS A CA   1 
ATOM   184  C C    A LYS A 1 15  ? 15.738 69.704 24.212 0.51 20.70 ?  20  LYS A C    1 
ATOM   185  C C    B LYS A 1 15  ? 15.749 69.725 24.204 0.49 20.68 ?  20  LYS A C    1 
ATOM   186  O O    A LYS A 1 15  ? 15.192 69.589 23.108 0.51 22.51 ?  20  LYS A O    1 
ATOM   187  O O    B LYS A 1 15  ? 15.230 69.653 23.084 0.49 22.52 ?  20  LYS A O    1 
ATOM   188  C CB   A LYS A 1 15  ? 15.785 71.860 25.496 0.51 22.31 ?  20  LYS A CB   1 
ATOM   189  C CB   B LYS A 1 15  ? 15.720 71.878 25.494 0.49 22.33 ?  20  LYS A CB   1 
ATOM   190  C CG   A LYS A 1 15  ? 15.729 72.774 24.267 0.51 27.94 ?  20  LYS A CG   1 
ATOM   191  C CG   B LYS A 1 15  ? 15.718 72.744 24.234 0.49 27.95 ?  20  LYS A CG   1 
ATOM   192  C CD   A LYS A 1 15  ? 17.025 72.734 23.465 0.51 39.54 ?  20  LYS A CD   1 
ATOM   193  C CD   B LYS A 1 15  ? 17.130 73.087 23.785 0.49 38.79 ?  20  LYS A CD   1 
ATOM   194  C CE   A LYS A 1 15  ? 17.114 73.901 22.484 0.51 39.47 ?  20  LYS A CE   1 
ATOM   195  C CE   B LYS A 1 15  ? 17.121 74.040 22.595 0.49 39.39 ?  20  LYS A CE   1 
ATOM   196  N NZ   A LYS A 1 15  ? 16.130 73.788 21.376 0.51 24.17 ?  20  LYS A NZ   1 
ATOM   197  N NZ   B LYS A 1 15  ? 18.286 73.818 21.693 0.49 36.59 ?  20  LYS A NZ   1 
ATOM   198  H H    A LYS A 1 15  ? 15.518 70.187 27.227 0.51 23.50 ?  20  LYS A H    1 
ATOM   199  H H    B LYS A 1 15  ? 15.549 70.175 27.213 0.49 23.49 ?  20  LYS A H    1 
ATOM   200  H HA   A LYS A 1 15  ? 14.161 70.675 25.082 0.51 22.20 ?  20  LYS A HA   1 
ATOM   201  H HA   B LYS A 1 15  ? 14.143 70.637 25.078 0.49 22.21 ?  20  LYS A HA   1 
ATOM   202  H HB2  A LYS A 1 15  ? 15.365 72.334 26.230 0.51 26.74 ?  20  LYS A HB2  1 
ATOM   203  H HB2  B LYS A 1 15  ? 15.238 72.363 26.182 0.49 26.76 ?  20  LYS A HB2  1 
ATOM   204  H HB3  A LYS A 1 15  ? 16.720 71.698 25.696 0.51 26.74 ?  20  LYS A HB3  1 
ATOM   205  H HB3  B LYS A 1 15  ? 16.644 71.752 25.761 0.49 26.76 ?  20  LYS A HB3  1 
ATOM   206  H HG2  A LYS A 1 15  ? 15.005 72.486 23.688 0.51 33.49 ?  20  LYS A HG2  1 
ATOM   207  H HG2  B LYS A 1 15  ? 15.279 72.263 23.515 0.49 33.50 ?  20  LYS A HG2  1 
ATOM   208  H HG3  A LYS A 1 15  ? 15.579 73.688 24.555 0.51 33.49 ?  20  LYS A HG3  1 
ATOM   209  H HG3  B LYS A 1 15  ? 15.248 73.572 24.415 0.49 33.50 ?  20  LYS A HG3  1 
ATOM   210  H HD2  A LYS A 1 15  ? 17.780 72.787 24.072 0.51 47.41 ?  20  LYS A HD2  1 
ATOM   211  H HD2  B LYS A 1 15  ? 17.605 73.514 24.515 0.49 46.52 ?  20  LYS A HD2  1 
ATOM   212  H HD3  A LYS A 1 15  ? 17.065 71.907 22.959 0.51 47.41 ?  20  LYS A HD3  1 
ATOM   213  H HD3  B LYS A 1 15  ? 17.590 72.274 23.521 0.49 46.52 ?  20  LYS A HD3  1 
ATOM   214  H HE2  A LYS A 1 15  ? 16.940 74.728 22.959 0.51 47.33 ?  20  LYS A HE2  1 
ATOM   215  H HE2  B LYS A 1 15  ? 16.310 73.901 22.081 0.49 47.24 ?  20  LYS A HE2  1 
ATOM   216  H HE3  A LYS A 1 15  ? 18.003 73.922 22.096 0.51 47.33 ?  20  LYS A HE3  1 
ATOM   217  H HE3  B LYS A 1 15  ? 17.158 74.954 22.918 0.49 47.24 ?  20  LYS A HE3  1 
ATOM   218  H HZ1  A LYS A 1 15  ? 16.136 74.531 20.886 0.51 28.97 ?  20  LYS A HZ1  1 
ATOM   219  H HZ1  B LYS A 1 15  ? 18.629 74.599 21.440 0.49 43.88 ?  20  LYS A HZ1  1 
ATOM   220  H HZ2  A LYS A 1 15  ? 16.336 73.097 20.854 0.51 28.97 ?  20  LYS A HZ2  1 
ATOM   221  H HZ2  B LYS A 1 15  ? 18.914 73.350 22.117 0.49 43.88 ?  20  LYS A HZ2  1 
ATOM   222  H HZ3  A LYS A 1 15  ? 15.312 73.667 21.706 0.51 28.97 ?  20  LYS A HZ3  1 
ATOM   223  H HZ3  B LYS A 1 15  ? 18.029 73.367 20.970 0.49 43.88 ?  20  LYS A HZ3  1 
ATOM   224  N N    . LEU A 1 16  ? 16.907 69.127 24.490 1.00 16.60 ?  21  LEU A N    1 
ATOM   225  C CA   . LEU A 1 16  ? 17.619 68.376 23.464 1.00 16.15 ?  21  LEU A CA   1 
ATOM   226  C C    . LEU A 1 16  ? 16.842 67.130 23.058 1.00 18.08 ?  21  LEU A C    1 
ATOM   227  O O    . LEU A 1 16  ? 16.754 66.812 21.867 1.00 16.75 ?  21  LEU A O    1 
ATOM   228  C CB   . LEU A 1 16  ? 19.015 68.010 23.966 1.00 15.64 ?  21  LEU A CB   1 
ATOM   229  C CG   . LEU A 1 16  ? 20.011 69.162 24.063 1.00 17.80 ?  21  LEU A CG   1 
ATOM   230  C CD1  . LEU A 1 16  ? 21.330 68.666 24.631 1.00 21.29 ?  21  LEU A CD1  1 
ATOM   231  C CD2  . LEU A 1 16  ? 20.223 69.815 22.709 1.00 26.45 ?  21  LEU A CD2  1 
ATOM   232  H H    A LEU A 1 16  ? 17.302 69.156 25.253 0.51 19.88 ?  21  LEU A H    1 
ATOM   233  H H    B LEU A 1 16  ? 17.293 69.141 25.258 0.49 19.88 ?  21  LEU A H    1 
ATOM   234  H HA   . LEU A 1 16  ? 17.721 68.931 22.675 1.00 19.35 ?  21  LEU A HA   1 
ATOM   235  H HB2  . LEU A 1 16  ? 18.928 67.630 24.855 1.00 18.73 ?  21  LEU A HB2  1 
ATOM   236  H HB3  . LEU A 1 16  ? 19.393 67.353 23.360 1.00 18.73 ?  21  LEU A HB3  1 
ATOM   237  H HG   . LEU A 1 16  ? 19.653 69.837 24.660 1.00 21.33 ?  21  LEU A HG   1 
ATOM   238  H HD11 . LEU A 1 16  ? 21.947 69.412 24.693 1.00 25.52 ?  21  LEU A HD11 1 
ATOM   239  H HD12 . LEU A 1 16  ? 21.174 68.293 25.513 1.00 25.52 ?  21  LEU A HD12 1 
ATOM   240  H HD13 . LEU A 1 16  ? 21.691 67.985 24.043 1.00 25.52 ?  21  LEU A HD13 1 
ATOM   241  H HD21 . LEU A 1 16  ? 21.036 70.343 22.737 1.00 31.71 ?  21  LEU A HD21 1 
ATOM   242  H HD22 . LEU A 1 16  ? 20.300 69.123 22.033 1.00 31.71 ?  21  LEU A HD22 1 
ATOM   243  H HD23 . LEU A 1 16  ? 19.464 70.386 22.512 1.00 31.71 ?  21  LEU A HD23 1 
ATOM   244  N N    . LEU A 1 17  ? 16.263 66.414 24.027 1.00 17.32 ?  22  LEU A N    1 
ATOM   245  C CA   . LEU A 1 17  ? 15.476 65.235 23.679 1.00 16.02 ?  22  LEU A CA   1 
ATOM   246  C C    . LEU A 1 17  ? 14.246 65.632 22.873 1.00 17.76 ?  22  LEU A C    1 
ATOM   247  O O    . LEU A 1 17  ? 13.902 64.970 21.887 1.00 23.16 ?  22  LEU A O    1 
ATOM   248  C CB   . LEU A 1 17  ? 15.078 64.460 24.936 1.00 18.50 ?  22  LEU A CB   1 
ATOM   249  C CG   . LEU A 1 17  ? 14.313 63.154 24.680 1.00 21.13 ?  22  LEU A CG   1 
ATOM   250  C CD1  . LEU A 1 17  ? 15.131 62.219 23.811 1.00 21.24 ?  22  LEU A CD1  1 
ATOM   251  C CD2  . LEU A 1 17  ? 13.960 62.459 25.981 1.00 18.07 ?  22  LEU A CD2  1 
ATOM   252  H H    . LEU A 1 17  ? 16.309 66.587 24.868 1.00 20.75 ?  22  LEU A H    1 
ATOM   253  H HA   . LEU A 1 17  ? 16.020 64.642 23.138 1.00 19.20 ?  22  LEU A HA   1 
ATOM   254  H HB2  . LEU A 1 17  ? 15.885 64.234 25.424 1.00 22.17 ?  22  LEU A HB2  1 
ATOM   255  H HB3  . LEU A 1 17  ? 14.509 65.029 25.479 1.00 22.17 ?  22  LEU A HB3  1 
ATOM   256  H HG   . LEU A 1 17  ? 13.488 63.374 24.220 1.00 25.32 ?  22  LEU A HG   1 
ATOM   257  H HD11 . LEU A 1 17  ? 14.724 61.339 23.824 1.00 25.45 ?  22  LEU A HD11 1 
ATOM   258  H HD12 . LEU A 1 17  ? 15.146 62.563 22.904 1.00 25.45 ?  22  LEU A HD12 1 
ATOM   259  H HD13 . LEU A 1 17  ? 16.034 62.170 24.162 1.00 25.45 ?  22  LEU A HD13 1 
ATOM   260  H HD21 . LEU A 1 17  ? 13.472 61.645 25.782 1.00 21.65 ?  22  LEU A HD21 1 
ATOM   261  H HD22 . LEU A 1 17  ? 14.778 62.247 26.457 1.00 21.65 ?  22  LEU A HD22 1 
ATOM   262  H HD23 . LEU A 1 17  ? 13.410 63.052 26.517 1.00 21.65 ?  22  LEU A HD23 1 
ATOM   263  N N    . ARG A 1 18  ? 13.581 66.723 23.269 1.00 20.49 ?  23  ARG A N    1 
ATOM   264  C CA   . ARG A 1 18  ? 12.475 67.254 22.473 1.00 24.71 ?  23  ARG A CA   1 
ATOM   265  C C    . ARG A 1 18  ? 12.918 67.512 21.037 1.00 21.20 ?  23  ARG A C    1 
ATOM   266  O O    . ARG A 1 18  ? 12.289 67.042 20.086 1.00 22.61 ?  23  ARG A O    1 
ATOM   267  C CB   . ARG A 1 18  ? 11.938 68.538 23.114 1.00 24.82 ?  23  ARG A CB   1 
ATOM   268  H H    . ARG A 1 18  ? 13.749 67.167 23.986 1.00 24.55 ?  23  ARG A H    1 
ATOM   269  H HA   . ARG A 1 18  ? 11.755 66.604 22.459 1.00 29.62 ?  23  ARG A HA   1 
ATOM   270  N N    . ASP A 1 19  ? 14.021 68.244 20.865 1.00 20.51 ?  24  ASP A N    1 
ATOM   271  C CA   . ASP A 1 19  ? 14.539 68.493 19.522 1.00 23.07 ?  24  ASP A CA   1 
ATOM   272  C C    . ASP A 1 19  ? 14.825 67.187 18.796 1.00 23.46 ?  24  ASP A C    1 
ATOM   273  O O    . ASP A 1 19  ? 14.507 67.042 17.612 1.00 22.50 ?  24  ASP A O    1 
ATOM   274  C CB   . ASP A 1 19  ? 15.811 69.337 19.600 1.00 31.64 ?  24  ASP A CB   1 
ATOM   275  C CG   . ASP A 1 19  ? 15.555 70.738 20.111 1.00 29.12 ?  24  ASP A CG   1 
ATOM   276  O OD1  . ASP A 1 19  ? 14.387 71.183 20.082 1.00 30.83 ?  24  ASP A OD1  1 
ATOM   277  O OD2  . ASP A 1 19  ? 16.526 71.392 20.550 1.00 40.55 -1 24  ASP A OD2  1 
ATOM   278  H H    . ASP A 1 19  ? 14.479 68.601 21.498 1.00 24.58 ?  24  ASP A H    1 
ATOM   279  H HA   . ASP A 1 19  ? 13.874 68.988 19.019 1.00 27.65 ?  24  ASP A HA   1 
ATOM   280  H HB2  . ASP A 1 19  ? 16.438 68.908 20.202 1.00 37.94 ?  24  ASP A HB2  1 
ATOM   281  H HB3  . ASP A 1 19  ? 16.197 69.407 18.713 1.00 37.94 ?  24  ASP A HB3  1 
ATOM   282  N N    . PHE A 1 20  ? 15.447 66.231 19.488 1.00 25.37 ?  25  PHE A N    1 
ATOM   283  C CA   . PHE A 1 20  ? 15.706 64.911 18.925 1.00 22.86 ?  25  PHE A CA   1 
ATOM   284  C C    . PHE A 1 20  ? 14.419 64.285 18.405 1.00 21.20 ?  25  PHE A C    1 
ATOM   285  O O    . PHE A 1 20  ? 14.329 63.892 17.237 1.00 24.79 ?  25  PHE A O    1 
ATOM   286  C CB   . PHE A 1 20  ? 16.353 64.025 19.997 1.00 24.70 ?  25  PHE A CB   1 
ATOM   287  C CG   . PHE A 1 20  ? 16.913 62.704 19.493 1.00 22.94 ?  25  PHE A CG   1 
ATOM   288  C CD1  . PHE A 1 20  ? 16.744 62.279 18.186 1.00 22.49 ?  25  PHE A CD1  1 
ATOM   289  C CD2  . PHE A 1 20  ? 17.579 61.860 20.378 1.00 28.02 ?  25  PHE A CD2  1 
ATOM   290  C CE1  . PHE A 1 20  ? 17.259 61.057 17.767 1.00 39.24 ?  25  PHE A CE1  1 
ATOM   291  C CE2  . PHE A 1 20  ? 18.093 60.646 19.963 1.00 22.27 ?  25  PHE A CE2  1 
ATOM   292  C CZ   . PHE A 1 20  ? 17.932 60.242 18.660 1.00 29.54 ?  25  PHE A CZ   1 
ATOM   293  H H    . PHE A 1 20  ? 15.731 66.325 20.295 1.00 30.41 ?  25  PHE A H    1 
ATOM   294  H HA   . PHE A 1 20  ? 16.323 64.991 18.180 1.00 27.40 ?  25  PHE A HA   1 
ATOM   295  H HB2  . PHE A 1 20  ? 17.086 64.516 20.400 1.00 29.61 ?  25  PHE A HB2  1 
ATOM   296  H HB3  . PHE A 1 20  ? 15.684 63.818 20.669 1.00 29.61 ?  25  PHE A HB3  1 
ATOM   297  H HD1  . PHE A 1 20  ? 16.281 62.815 17.584 1.00 26.96 ?  25  PHE A HD1  1 
ATOM   298  H HD2  . PHE A 1 20  ? 17.681 62.119 21.265 1.00 33.59 ?  25  PHE A HD2  1 
ATOM   299  H HE1  . PHE A 1 20  ? 17.151 60.787 16.883 1.00 47.05 ?  25  PHE A HE1  1 
ATOM   300  H HE2  . PHE A 1 20  ? 18.547 60.103 20.566 1.00 26.69 ?  25  PHE A HE2  1 
ATOM   301  H HZ   . PHE A 1 20  ? 18.274 59.424 18.379 1.00 35.42 ?  25  PHE A HZ   1 
ATOM   302  N N    . ASN A 1 21  ? 13.405 64.176 19.267 1.00 24.76 ?  26  ASN A N    1 
ATOM   303  C CA   . ASN A 1 21  ? 12.168 63.530 18.840 1.00 23.56 ?  26  ASN A CA   1 
ATOM   304  C C    . ASN A 1 21  ? 11.466 64.338 17.751 1.00 25.75 ?  26  ASN A C    1 
ATOM   305  O O    . ASN A 1 21  ? 10.916 63.762 16.808 1.00 30.58 ?  26  ASN A O    1 
ATOM   306  C CB   . ASN A 1 21  ? 11.245 63.302 20.035 1.00 27.22 ?  26  ASN A CB   1 
ATOM   307  C CG   . ASN A 1 21  ? 11.731 62.182 20.939 1.00 32.72 ?  26  ASN A CG   1 
ATOM   308  O OD1  . ASN A 1 21  ? 12.892 62.157 21.341 1.00 51.22 ?  26  ASN A OD1  1 
ATOM   309  N ND2  . ASN A 1 21  ? 10.855 61.230 21.229 1.00 50.06 ?  26  ASN A ND2  1 
ATOM   310  H H    . ASN A 1 21  ? 13.409 64.461 20.079 1.00 29.68 ?  26  ASN A H    1 
ATOM   311  H HA   . ASN A 1 21  ? 12.385 62.660 18.470 1.00 28.24 ?  26  ASN A HA   1 
ATOM   312  H HB2  . ASN A 1 21  ? 11.201 64.116 20.561 1.00 32.63 ?  26  ASN A HB2  1 
ATOM   313  H HB3  . ASN A 1 21  ? 10.361 63.067 19.713 1.00 32.63 ?  26  ASN A HB3  1 
ATOM   314  H HD21 . ASN A 1 21  ? 11.084 60.575 21.737 1.00 60.03 ?  26  ASN A HD21 1 
ATOM   315  H HD22 . ASN A 1 21  ? 10.057 61.268 20.909 1.00 60.03 ?  26  ASN A HD22 1 
ATOM   316  N N    . THR A 1 22  ? 11.481 65.670 17.853 1.00 36.18 ?  27  THR A N    1 
ATOM   317  C CA   . THR A 1 22  ? 10.903 66.498 16.794 1.00 28.14 ?  27  THR A CA   1 
ATOM   318  C C    . THR A 1 22  ? 11.590 66.244 15.457 1.00 28.56 ?  27  THR A C    1 
ATOM   319  O O    . THR A 1 22  ? 10.927 66.172 14.417 1.00 31.36 ?  27  THR A O    1 
ATOM   320  C CB   . THR A 1 22  ? 10.998 67.979 17.172 1.00 31.46 ?  27  THR A CB   1 
ATOM   321  O OG1  . THR A 1 22  ? 10.285 68.210 18.391 1.00 31.75 ?  27  THR A OG1  1 
ATOM   322  C CG2  . THR A 1 22  ? 10.413 68.871 16.086 1.00 45.19 ?  27  THR A CG2  1 
ATOM   323  H H    . THR A 1 22  ? 11.813 66.110 18.513 1.00 43.38 ?  27  THR A H    1 
ATOM   324  H HA   . THR A 1 22  ? 9.965  66.271 16.700 1.00 33.73 ?  27  THR A HA   1 
ATOM   325  H HB   . THR A 1 22  ? 11.933 68.213 17.281 1.00 37.72 ?  27  THR A HB   1 
ATOM   326  H HG1  . THR A 1 22  ? 10.350 69.017 18.613 1.00 38.06 ?  27  THR A HG1  1 
ATOM   327  H HG21 . THR A 1 22  ? 10.477 69.802 16.350 1.00 54.20 ?  27  THR A HG21 1 
ATOM   328  H HG22 . THR A 1 22  ? 10.900 68.746 15.256 1.00 54.20 ?  27  THR A HG22 1 
ATOM   329  H HG23 . THR A 1 22  ? 9.481  68.648 15.940 1.00 54.20 ?  27  THR A HG23 1 
ATOM   330  N N    . GLU A 1 23  ? 12.920 66.109 15.458 1.00 27.17 ?  28  GLU A N    1 
ATOM   331  C CA   . GLU A 1 23  ? 13.631 65.878 14.203 1.00 34.82 ?  28  GLU A CA   1 
ATOM   332  C C    . GLU A 1 23  ? 13.130 64.616 13.507 1.00 32.31 ?  28  GLU A C    1 
ATOM   333  O O    . GLU A 1 23  ? 13.028 64.577 12.275 1.00 32.81 ?  28  GLU A O    1 
ATOM   334  C CB   . GLU A 1 23  ? 15.140 65.789 14.457 1.00 27.56 ?  28  GLU A CB   1 
ATOM   335  C CG   . GLU A 1 23  ? 15.972 65.616 13.186 1.00 28.26 ?  28  GLU A CG   1 
ATOM   336  C CD   . GLU A 1 23  ? 17.465 65.564 13.458 1.00 33.54 ?  28  GLU A CD   1 
ATOM   337  O OE1  . GLU A 1 23  ? 17.869 65.818 14.610 1.00 27.27 ?  28  GLU A OE1  1 
ATOM   338  O OE2  . GLU A 1 23  ? 18.235 65.257 12.526 1.00 29.00 -1 28  GLU A OE2  1 
ATOM   339  H H    . GLU A 1 23  ? 13.420 66.148 16.157 1.00 32.57 ?  28  GLU A H    1 
ATOM   340  H HA   . GLU A 1 23  ? 13.471 66.631 13.613 1.00 41.75 ?  28  GLU A HA   1 
ATOM   341  H HB2  . GLU A 1 23  ? 15.431 66.606 14.892 1.00 33.03 ?  28  GLU A HB2  1 
ATOM   342  H HB3  . GLU A 1 23  ? 15.315 65.027 15.031 1.00 33.03 ?  28  GLU A HB3  1 
ATOM   343  H HG2  . GLU A 1 23  ? 15.717 64.786 12.753 1.00 33.87 ?  28  GLU A HG2  1 
ATOM   344  H HG3  . GLU A 1 23  ? 15.802 66.365 12.593 1.00 33.87 ?  28  GLU A HG3  1 
ATOM   345  N N    . PHE A 1 24  ? 12.795 63.581 14.276 1.00 35.49 ?  29  PHE A N    1 
ATOM   346  C CA   . PHE A 1 24  ? 12.419 62.291 13.713 1.00 44.93 ?  29  PHE A CA   1 
ATOM   347  C C    . PHE A 1 24  ? 10.919 62.029 13.826 1.00 47.59 ?  29  PHE A C    1 
ATOM   348  O O    . PHE A 1 24  ? 10.486 60.876 13.868 1.00 51.38 ?  29  PHE A O    1 
ATOM   349  C CB   . PHE A 1 24  ? 13.213 61.172 14.383 1.00 45.95 ?  29  PHE A CB   1 
ATOM   350  C CG   . PHE A 1 24  ? 14.682 61.204 14.065 1.00 49.94 ?  29  PHE A CG   1 
ATOM   351  C CD1  . PHE A 1 24  ? 15.529 62.075 14.736 1.00 42.26 ?  29  PHE A CD1  1 
ATOM   352  C CD2  . PHE A 1 24  ? 15.215 60.380 13.084 1.00 53.98 ?  29  PHE A CD2  1 
ATOM   353  C CE1  . PHE A 1 24  ? 16.879 62.120 14.445 1.00 33.95 ?  29  PHE A CE1  1 
ATOM   354  C CE2  . PHE A 1 24  ? 16.568 60.418 12.788 1.00 60.17 ?  29  PHE A CE2  1 
ATOM   355  C CZ   . PHE A 1 24  ? 17.400 61.290 13.469 1.00 57.15 ?  29  PHE A CZ   1 
ATOM   356  H H    . PHE A 1 24  ? 12.779 63.604 15.136 1.00 42.55 ?  29  PHE A H    1 
ATOM   357  H HA   . PHE A 1 24  ? 12.638 62.290 12.768 1.00 53.88 ?  29  PHE A HA   1 
ATOM   358  H HB2  . PHE A 1 24  ? 13.116 61.253 15.345 1.00 55.10 ?  29  PHE A HB2  1 
ATOM   359  H HB3  . PHE A 1 24  ? 12.863 60.318 14.085 1.00 55.10 ?  29  PHE A HB3  1 
ATOM   360  H HD1  . PHE A 1 24  ? 15.183 62.637 15.391 1.00 50.68 ?  29  PHE A HD1  1 
ATOM   361  H HD2  . PHE A 1 24  ? 14.658 59.797 12.620 1.00 64.74 ?  29  PHE A HD2  1 
ATOM   362  H HE1  . PHE A 1 24  ? 17.435 62.706 14.904 1.00 40.71 ?  29  PHE A HE1  1 
ATOM   363  H HE2  . PHE A 1 24  ? 16.917 59.858 12.132 1.00 72.17 ?  29  PHE A HE2  1 
ATOM   364  H HZ   . PHE A 1 24  ? 18.308 61.319 13.270 1.00 68.54 ?  29  PHE A HZ   1 
ATOM   365  N N    . ASP A 1 25  ? 10.121 63.095 13.871 1.00 38.55 ?  30  ASP A N    1 
ATOM   366  C CA   . ASP A 1 25  ? 8.660  62.998 13.874 1.00 52.27 ?  30  ASP A CA   1 
ATOM   367  C C    . ASP A 1 25  ? 8.180  61.970 14.896 1.00 54.55 ?  30  ASP A C    1 
ATOM   368  O O    . ASP A 1 25  ? 7.391  61.072 14.593 1.00 58.62 ?  30  ASP A O    1 
ATOM   369  C CB   . ASP A 1 25  ? 8.134  62.666 12.476 1.00 48.08 ?  30  ASP A CB   1 
ATOM   370  H H    . ASP A 1 25  ? 10.407 63.905 13.902 1.00 46.23 ?  30  ASP A H    1 
ATOM   371  H HA   . ASP A 1 25  ? 8.299  63.860 14.135 1.00 62.68 ?  30  ASP A HA   1 
ATOM   372  N N    . THR A 1 26  ? 8.676  62.107 16.126 1.00 46.69 ?  31  THR A N    1 
ATOM   373  C CA   . THR A 1 26  ? 8.303  61.232 17.221 1.00 54.81 ?  31  THR A CA   1 
ATOM   374  C C    . THR A 1 26  ? 7.599  62.031 18.311 1.00 54.10 ?  31  THR A C    1 
ATOM   375  O O    . THR A 1 26  ? 8.023  63.148 18.627 1.00 48.97 ?  31  THR A O    1 
ATOM   376  C CB   . THR A 1 26  ? 9.530  60.530 17.822 1.00 44.60 ?  31  THR A CB   1 
ATOM   377  H H    . THR A 1 26  ? 9.242  62.715 16.349 1.00 56.00 ?  31  THR A H    1 
ATOM   378  H HA   . THR A 1 26  ? 7.699  60.546 16.894 1.00 65.74 ?  31  THR A HA   1 
ATOM   379  N N    . PRO A 1 27  ? 6.527  61.499 18.898 1.00 67.75 ?  32  PRO A N    1 
ATOM   380  C CA   . PRO A 1 27  ? 5.831  62.243 19.956 1.00 64.59 ?  32  PRO A CA   1 
ATOM   381  C C    . PRO A 1 27  ? 6.767  62.584 21.104 1.00 45.73 ?  32  PRO A C    1 
ATOM   382  O O    . PRO A 1 27  ? 7.607  61.777 21.509 1.00 68.83 ?  32  PRO A O    1 
ATOM   383  C CB   . PRO A 1 27  ? 4.720  61.283 20.400 1.00 62.45 ?  32  PRO A CB   1 
ATOM   384  C CG   . PRO A 1 27  ? 4.517  60.364 19.238 1.00 60.40 ?  32  PRO A CG   1 
ATOM   385  C CD   . PRO A 1 27  ? 5.874  60.207 18.612 1.00 56.04 ?  32  PRO A CD   1 
ATOM   386  H HA   . PRO A 1 27  ? 5.439  63.056 19.600 1.00 77.47 ?  32  PRO A HA   1 
ATOM   387  H HB2  . PRO A 1 27  ? 5.004  60.791 21.186 1.00 74.90 ?  32  PRO A HB2  1 
ATOM   388  H HB3  . PRO A 1 27  ? 3.911  61.781 20.595 1.00 74.90 ?  32  PRO A HB3  1 
ATOM   389  H HG2  . PRO A 1 27  ? 4.179  59.510 19.549 1.00 72.45 ?  32  PRO A HG2  1 
ATOM   390  H HG3  . PRO A 1 27  ? 3.891  60.760 18.611 1.00 72.45 ?  32  PRO A HG3  1 
ATOM   391  H HD2  . PRO A 1 27  ? 6.361  59.474 19.021 1.00 67.22 ?  32  PRO A HD2  1 
ATOM   392  H HD3  . PRO A 1 27  ? 5.798  60.062 17.656 1.00 67.22 ?  32  PRO A HD3  1 
ATOM   393  N N    . VAL A 1 28  ? 6.616  63.799 21.624 1.00 42.20 ?  33  VAL A N    1 
ATOM   394  C CA   . VAL A 1 28  ? 7.395  64.280 22.761 1.00 50.84 ?  33  VAL A CA   1 
ATOM   395  C C    . VAL A 1 28  ? 6.508  64.180 24.001 1.00 52.68 ?  33  VAL A C    1 
ATOM   396  O O    . VAL A 1 28  ? 5.544  64.955 24.121 1.00 42.04 ?  33  VAL A O    1 
ATOM   397  C CB   . VAL A 1 28  ? 7.879  65.719 22.540 1.00 41.95 ?  33  VAL A CB   1 
ATOM   398  C CG1  . VAL A 1 28  ? 8.692  66.197 23.731 1.00 38.10 ?  33  VAL A CG1  1 
ATOM   399  C CG2  . VAL A 1 28  ? 8.700  65.820 21.259 1.00 30.74 ?  33  VAL A CG2  1 
ATOM   400  H H    . VAL A 1 28  ? 6.054  64.377 21.328 1.00 50.61 ?  33  VAL A H    1 
ATOM   401  H HA   . VAL A 1 28  ? 8.171  63.712 22.889 1.00 60.97 ?  33  VAL A HA   1 
ATOM   402  H HB   . VAL A 1 28  ? 7.104  66.296 22.449 1.00 50.31 ?  33  VAL A HB   1 
ATOM   403  H HG11 . VAL A 1 28  ? 9.126  67.033 23.502 1.00 45.68 ?  33  VAL A HG11 1 
ATOM   404  H HG12 . VAL A 1 28  ? 8.098  66.328 24.486 1.00 45.68 ?  33  VAL A HG12 1 
ATOM   405  H HG13 . VAL A 1 28  ? 9.358  65.526 23.947 1.00 45.68 ?  33  VAL A HG13 1 
ATOM   406  H HG21 . VAL A 1 28  ? 9.042  66.724 21.174 1.00 36.85 ?  33  VAL A HG21 1 
ATOM   407  H HG22 . VAL A 1 28  ? 9.437  65.191 21.306 1.00 36.85 ?  33  VAL A HG22 1 
ATOM   408  H HG23 . VAL A 1 28  ? 8.132  65.609 20.502 1.00 36.85 ?  33  VAL A HG23 1 
ATOM   409  N N    . PRO A 1 29  ? 6.778  63.263 24.928 1.00 57.54 ?  34  PRO A N    1 
ATOM   410  C CA   . PRO A 1 29  ? 5.905  63.146 26.101 1.00 51.50 ?  34  PRO A CA   1 
ATOM   411  C C    . PRO A 1 29  ? 6.051  64.351 27.014 1.00 32.57 ?  34  PRO A C    1 
ATOM   412  O O    . PRO A 1 29  ? 7.085  65.021 27.044 1.00 33.64 ?  34  PRO A O    1 
ATOM   413  C CB   . PRO A 1 29  ? 6.395  61.866 26.786 1.00 55.97 ?  34  PRO A CB   1 
ATOM   414  C CG   . PRO A 1 29  ? 7.835  61.801 26.432 1.00 48.35 ?  34  PRO A CG   1 
ATOM   415  C CD   . PRO A 1 29  ? 7.938  62.354 25.021 1.00 53.41 ?  34  PRO A CD   1 
ATOM   416  H HA   . PRO A 1 29  ? 4.978  63.039 25.839 1.00 61.76 ?  34  PRO A HA   1 
ATOM   417  H HB2  . PRO A 1 29  ? 6.272  61.931 27.746 1.00 67.13 ?  34  PRO A HB2  1 
ATOM   418  H HB3  . PRO A 1 29  ? 5.915  61.097 26.442 1.00 67.13 ?  34  PRO A HB3  1 
ATOM   419  H HG2  . PRO A 1 29  ? 8.349  62.343 27.052 1.00 57.99 ?  34  PRO A HG2  1 
ATOM   420  H HG3  . PRO A 1 29  ? 8.139  60.881 26.464 1.00 57.99 ?  34  PRO A HG3  1 
ATOM   421  H HD2  . PRO A 1 29  ? 8.768  62.841 24.901 1.00 64.06 ?  34  PRO A HD2  1 
ATOM   422  H HD3  . PRO A 1 29  ? 7.873  61.642 24.365 1.00 64.06 ?  34  PRO A HD3  1 
ATOM   423  N N    . GLU A 1 30  ? 4.989  64.628 27.759 1.00 35.42 ?  35  GLU A N    1 
ATOM   424  C CA   . GLU A 1 30  ? 5.037  65.710 28.725 1.00 34.59 ?  35  GLU A CA   1 
ATOM   425  C C    . GLU A 1 30  ? 5.866  65.295 29.936 1.00 28.43 ?  35  GLU A C    1 
ATOM   426  O O    . GLU A 1 30  ? 6.123  64.112 30.176 1.00 38.38 ?  35  GLU A O    1 
ATOM   427  C CB   . GLU A 1 30  ? 3.629  66.105 29.162 1.00 42.92 ?  35  GLU A CB   1 
ATOM   428  H H    . GLU A 1 30  ? 4.239  64.208 27.724 1.00 42.47 ?  35  GLU A H    1 
ATOM   429  H HA   . GLU A 1 30  ? 5.451  66.489 28.321 1.00 41.47 ?  35  GLU A HA   1 
ATOM   430  N N    . GLY A 1 31  ? 6.295  66.293 30.699 1.00 33.08 ?  36  GLY A N    1 
ATOM   431  C CA   . GLY A 1 31  ? 7.019  66.032 31.924 1.00 28.56 ?  36  GLY A CA   1 
ATOM   432  C C    . GLY A 1 31  ? 8.442  65.571 31.739 1.00 26.05 ?  36  GLY A C    1 
ATOM   433  O O    . GLY A 1 31  ? 9.013  64.992 32.666 1.00 23.34 ?  36  GLY A O    1 
ATOM   434  H H    . GLY A 1 31  ? 6.179  67.128 30.527 1.00 39.66 ?  36  GLY A H    1 
ATOM   435  H HA2  . GLY A 1 31  ? 7.039  66.845 32.452 1.00 34.24 ?  36  GLY A HA2  1 
ATOM   436  H HA3  . GLY A 1 31  ? 6.549  65.344 32.421 1.00 34.24 ?  36  GLY A HA3  1 
ATOM   437  N N    . LEU A 1 32  ? 9.038  65.814 30.569 1.00 22.36 ?  37  LEU A N    1 
ATOM   438  C CA   . LEU A 1 32  ? 10.419 65.403 30.345 1.00 25.11 ?  37  LEU A CA   1 
ATOM   439  C C    . LEU A 1 32  ? 11.350 66.038 31.370 1.00 17.15 ?  37  LEU A C    1 
ATOM   440  O O    . LEU A 1 32  ? 12.172 65.352 31.986 1.00 31.51 ?  37  LEU A O    1 
ATOM   441  C CB   . LEU A 1 32  ? 10.857 65.768 28.927 1.00 26.30 ?  37  LEU A CB   1 
ATOM   442  C CG   . LEU A 1 32  ? 10.412 64.855 27.783 1.00 34.98 ?  37  LEU A CG   1 
ATOM   443  C CD1  . LEU A 1 32  ? 11.064 65.283 26.461 1.00 23.01 ?  37  LEU A CD1  1 
ATOM   444  C CD2  . LEU A 1 32  ? 10.732 63.398 28.088 1.00 32.29 ?  37  LEU A CD2  1 
ATOM   445  H H    . LEU A 1 32  ? 8.669  66.209 29.900 1.00 26.80 ?  37  LEU A H    1 
ATOM   446  H HA   . LEU A 1 32  ? 10.474 64.439 30.438 1.00 30.10 ?  37  LEU A HA   1 
ATOM   447  H HB2  . LEU A 1 32  ? 10.509 66.652 28.730 1.00 31.53 ?  37  LEU A HB2  1 
ATOM   448  H HB3  . LEU A 1 32  ? 11.827 65.783 28.912 1.00 31.53 ?  37  LEU A HB3  1 
ATOM   449  H HG   . LEU A 1 32  ? 9.450  64.932 27.685 1.00 41.94 ?  37  LEU A HG   1 
ATOM   450  H HD11 . LEU A 1 32  ? 10.760 64.693 25.754 1.00 27.58 ?  37  LEU A HD11 1 
ATOM   451  H HD12 . LEU A 1 32  ? 10.805 66.197 26.263 1.00 27.58 ?  37  LEU A HD12 1 
ATOM   452  H HD13 . LEU A 1 32  ? 12.028 65.224 26.550 1.00 27.58 ?  37  LEU A HD13 1 
ATOM   453  H HD21 . LEU A 1 32  ? 10.690 62.886 27.265 1.00 38.72 ?  37  LEU A HD21 1 
ATOM   454  H HD22 . LEU A 1 32  ? 11.623 63.342 28.467 1.00 38.72 ?  37  LEU A HD22 1 
ATOM   455  H HD23 . LEU A 1 32  ? 10.081 63.058 28.722 1.00 38.72 ?  37  LEU A HD23 1 
ATOM   456  N N    . GLU A 1 33  ? 11.241 67.352 31.567 1.00 18.45 ?  38  GLU A N    1 
ATOM   457  C CA   . GLU A 1 33  ? 12.170 68.030 32.463 1.00 22.14 ?  38  GLU A CA   1 
ATOM   458  C C    . GLU A 1 33  ? 12.047 67.489 33.884 1.00 24.02 ?  38  GLU A C    1 
ATOM   459  O O    . GLU A 1 33  ? 13.052 67.164 34.526 1.00 21.69 ?  38  GLU A O    1 
ATOM   460  C CB   . GLU A 1 33  ? 11.937 69.543 32.445 1.00 24.40 ?  38  GLU A CB   1 
ATOM   461  C CG   . GLU A 1 33  ? 12.709 70.266 33.546 1.00 30.97 ?  38  GLU A CG   1 
ATOM   462  C CD   . GLU A 1 33  ? 12.754 71.776 33.377 1.00 42.14 ?  38  GLU A CD   1 
ATOM   463  O OE1  . GLU A 1 33  ? 12.172 72.298 32.399 1.00 36.72 ?  38  GLU A OE1  1 
ATOM   464  O OE2  . GLU A 1 33  ? 13.382 72.439 34.233 1.00 38.91 -1 38  GLU A OE2  1 
ATOM   465  H H    . GLU A 1 33  ? 10.652 67.860 31.200 1.00 22.11 ?  38  GLU A H    1 
ATOM   466  H HA   . GLU A 1 33  ? 13.072 67.869 32.147 1.00 26.54 ?  38  GLU A HA   1 
ATOM   467  H HB2  . GLU A 1 33  ? 12.227 69.898 31.590 1.00 29.25 ?  38  GLU A HB2  1 
ATOM   468  H HB3  . GLU A 1 33  ? 10.991 69.719 32.574 1.00 29.25 ?  38  GLU A HB3  1 
ATOM   469  H HG2  . GLU A 1 33  ? 12.286 70.077 34.399 1.00 37.14 ?  38  GLU A HG2  1 
ATOM   470  H HG3  . GLU A 1 33  ? 13.623 69.942 33.550 1.00 37.14 ?  38  GLU A HG3  1 
ATOM   471  N N    . GLU A 1 34  ? 10.815 67.373 34.387 1.00 20.74 ?  39  GLU A N    1 
ATOM   472  C CA   . GLU A 1 34  ? 10.617 66.889 35.751 1.00 18.93 ?  39  GLU A CA   1 
ATOM   473  C C    . GLU A 1 34  ? 11.133 65.463 35.920 1.00 18.74 ?  39  GLU A C    1 
ATOM   474  O O    . GLU A 1 34  ? 11.649 65.101 36.986 1.00 17.08 ?  39  GLU A O    1 
ATOM   475  C CB   . GLU A 1 34  ? 9.135  66.964 36.123 1.00 22.55 ?  39  GLU A CB   1 
ATOM   476  H H    . GLU A 1 34  ? 10.090 67.565 33.966 1.00 24.86 ?  39  GLU A H    1 
ATOM   477  H HA   . GLU A 1 34  ? 11.113 67.461 36.357 1.00 22.69 ?  39  GLU A HA   1 
ATOM   478  N N    . ARG A 1 35  ? 10.989 64.629 34.889 1.00 16.86 ?  40  ARG A N    1 
ATOM   479  C CA   . ARG A 1 35  ? 11.468 63.258 35.007 1.00 15.34 ?  40  ARG A CA   1 
ATOM   480  C C    . ARG A 1 35  ? 12.987 63.205 34.943 1.00 15.46 ?  40  ARG A C    1 
ATOM   481  O O    . ARG A 1 35  ? 13.616 62.458 35.695 1.00 13.18 ?  40  ARG A O    1 
ATOM   482  C CB   . ARG A 1 35  ? 10.857 62.387 33.914 1.00 26.05 ?  40  ARG A CB   1 
ATOM   483  C CG   . ARG A 1 35  ? 9.390  62.123 34.120 1.00 38.53 ?  40  ARG A CG   1 
ATOM   484  C CD   . ARG A 1 35  ? 8.938  60.867 33.417 1.00 28.24 ?  40  ARG A CD   1 
ATOM   485  N NE   . ARG A 1 35  ? 7.483  60.832 33.348 1.00 31.91 ?  40  ARG A NE   1 
ATOM   486  C CZ   . ARG A 1 35  ? 6.769  61.287 32.328 1.00 25.63 ?  40  ARG A CZ   1 
ATOM   487  N NH1  . ARG A 1 35  ? 7.348  61.773 31.244 1.00 26.05 ?  40  ARG A NH1  1 
ATOM   488  N NH2  . ARG A 1 35  ? 5.441  61.256 32.401 1.00 33.97 ?  40  ARG A NH2  1 
ATOM   489  H H    . ARG A 1 35  ? 10.629 64.828 34.134 1.00 20.20 ?  40  ARG A H    1 
ATOM   490  H HA   . ARG A 1 35  ? 11.185 62.901 35.863 1.00 18.37 ?  40  ARG A HA   1 
ATOM   491  H HB2  . ARG A 1 35  ? 10.964 62.833 33.060 1.00 31.23 ?  40  ARG A HB2  1 
ATOM   492  H HB3  . ARG A 1 35  ? 11.316 61.532 33.901 1.00 31.23 ?  40  ARG A HB3  1 
ATOM   493  H HG2  . ARG A 1 35  ? 9.214  62.020 35.068 1.00 46.20 ?  40  ARG A HG2  1 
ATOM   494  H HG3  . ARG A 1 35  ? 8.879  62.869 33.767 1.00 46.20 ?  40  ARG A HG3  1 
ATOM   495  H HD2  . ARG A 1 35  ? 9.292  60.852 32.514 1.00 33.85 ?  40  ARG A HD2  1 
ATOM   496  H HD3  . ARG A 1 35  ? 9.245  60.089 33.908 1.00 33.85 ?  40  ARG A HD3  1 
ATOM   497  H HE   . ARG A 1 35  ? 7.058  60.492 34.015 1.00 38.26 ?  40  ARG A HE   1 
ATOM   498  H HH11 . ARG A 1 35  ? 8.206  61.799 31.190 1.00 31.22 ?  40  ARG A HH11 1 
ATOM   499  H HH12 . ARG A 1 35  ? 6.867  62.064 30.593 1.00 31.22 ?  40  ARG A HH12 1 
ATOM   500  H HH21 . ARG A 1 35  ? 5.055  60.944 33.103 1.00 40.73 ?  40  ARG A HH21 1 
ATOM   501  H HH22 . ARG A 1 35  ? 4.968  61.549 31.745 1.00 40.73 ?  40  ARG A HH22 1 
ATOM   502  N N    . PHE A 1 36  ? 13.595 63.992 34.053 1.00 16.48 ?  41  PHE A N    1 
ATOM   503  C CA   . PHE A 1 36  ? 15.054 64.025 33.999 1.00 16.45 ?  41  PHE A CA   1 
ATOM   504  C C    . PHE A 1 36  ? 15.638 64.542 35.308 1.00 13.55 ?  41  PHE A C    1 
ATOM   505  O O    . PHE A 1 36  ? 16.682 64.062 35.762 1.00 16.94 ?  41  PHE A O    1 
ATOM   506  C CB   . PHE A 1 36  ? 15.516 64.875 32.816 1.00 13.43 ?  41  PHE A CB   1 
ATOM   507  C CG   . PHE A 1 36  ? 15.774 64.073 31.573 1.00 12.00 ?  41  PHE A CG   1 
ATOM   508  C CD1  . PHE A 1 36  ? 16.619 62.977 31.602 1.00 13.08 ?  41  PHE A CD1  1 
ATOM   509  C CD2  . PHE A 1 36  ? 15.159 64.406 30.378 1.00 20.52 ?  41  PHE A CD2  1 
ATOM   510  C CE1  . PHE A 1 36  ? 16.857 62.231 30.458 1.00 15.85 ?  41  PHE A CE1  1 
ATOM   511  C CE2  . PHE A 1 36  ? 15.388 63.665 29.231 1.00 14.22 ?  41  PHE A CE2  1 
ATOM   512  C CZ   . PHE A 1 36  ? 16.229 62.574 29.270 1.00 11.44 ?  41  PHE A CZ   1 
ATOM   513  H H    . PHE A 1 36  ? 13.197 64.501 33.486 1.00 19.74 ?  41  PHE A H    1 
ATOM   514  H HA   . PHE A 1 36  ? 15.387 63.125 33.861 1.00 19.70 ?  41  PHE A HA   1 
ATOM   515  H HB2  . PHE A 1 36  ? 14.829 65.529 32.612 1.00 16.08 ?  41  PHE A HB2  1 
ATOM   516  H HB3  . PHE A 1 36  ? 16.341 65.325 33.057 1.00 16.08 ?  41  PHE A HB3  1 
ATOM   517  H HD1  . PHE A 1 36  ? 17.033 62.738 32.400 1.00 15.66 ?  41  PHE A HD1  1 
ATOM   518  H HD2  . PHE A 1 36  ? 14.585 65.137 30.346 1.00 24.59 ?  41  PHE A HD2  1 
ATOM   519  H HE1  . PHE A 1 36  ? 17.436 61.504 30.487 1.00 18.98 ?  41  PHE A HE1  1 
ATOM   520  H HE2  . PHE A 1 36  ? 14.974 63.904 28.434 1.00 17.03 ?  41  PHE A HE2  1 
ATOM   521  H HZ   . PHE A 1 36  ? 16.375 62.069 28.503 1.00 13.69 ?  41  PHE A HZ   1 
ATOM   522  N N    . ALA A 1 37  ? 14.973 65.512 35.937 1.00 17.09 ?  42  ALA A N    1 
ATOM   523  C CA   . ALA A 1 37  ? 15.452 66.013 37.219 1.00 22.33 ?  42  ALA A CA   1 
ATOM   524  C C    . ALA A 1 37  ? 15.492 64.900 38.260 1.00 16.17 ?  42  ALA A C    1 
ATOM   525  O O    . ALA A 1 37  ? 16.473 64.772 39.002 1.00 19.42 ?  42  ALA A O    1 
ATOM   526  C CB   . ALA A 1 37  ? 14.575 67.171 37.690 1.00 22.20 ?  42  ALA A CB   1 
ATOM   527  H H    . ALA A 1 37  ? 14.256 65.888 35.646 1.00 20.47 ?  42  ALA A H    1 
ATOM   528  H HA   . ALA A 1 37  ? 16.354 66.352 37.111 1.00 26.76 ?  42  ALA A HA   1 
ATOM   529  H HB1  . ALA A 1 37  ? 14.906 67.491 38.544 1.00 26.60 ?  42  ALA A HB1  1 
ATOM   530  H HB2  . ALA A 1 37  ? 14.613 67.883 37.033 1.00 26.60 ?  42  ALA A HB2  1 
ATOM   531  H HB3  . ALA A 1 37  ? 13.662 66.857 37.785 1.00 26.60 ?  42  ALA A HB3  1 
ATOM   532  N N    . GLN A 1 38  ? 14.448 64.067 38.311 1.00 19.09 ?  43  GLN A N    1 
ATOM   533  C CA   . GLN A 1 38  ? 14.435 62.953 39.255 1.00 18.93 ?  43  GLN A CA   1 
ATOM   534  C C    . GLN A 1 38  ? 15.478 61.903 38.881 1.00 22.39 ?  43  GLN A C    1 
ATOM   535  O O    . GLN A 1 38  ? 16.214 61.412 39.749 1.00 17.13 ?  43  GLN A O    1 
ATOM   536  C CB   . GLN A 1 38  ? 13.040 62.323 39.312 1.00 18.22 ?  43  GLN A CB   1 
ATOM   537  H H    . GLN A 1 38  ? 13.747 64.125 37.817 1.00 22.87 ?  43  GLN A H    1 
ATOM   538  H HA   . GLN A 1 38  ? 14.648 63.292 40.138 1.00 22.68 ?  43  GLN A HA   1 
ATOM   539  N N    . ILE A 1 39  ? 15.557 61.559 37.593 1.00 14.42 ?  44  ILE A N    1 
ATOM   540  C CA   . ILE A 1 39  ? 16.486 60.527 37.138 1.00 13.39 ?  44  ILE A CA   1 
ATOM   541  C C    . ILE A 1 39  ? 17.916 60.945 37.441 1.00 14.18 ?  44  ILE A C    1 
ATOM   542  O O    . ILE A 1 39  ? 18.707 60.177 37.999 1.00 20.39 ?  44  ILE A O    1 
ATOM   543  C CB   . ILE A 1 39  ? 16.281 60.255 35.635 1.00 15.23 ?  44  ILE A CB   1 
ATOM   544  C CG1  . ILE A 1 39  ? 14.911 59.610 35.385 1.00 20.76 ?  44  ILE A CG1  1 
ATOM   545  C CG2  . ILE A 1 39  ? 17.394 59.355 35.083 1.00 24.34 ?  44  ILE A CG2  1 
ATOM   546  C CD1  . ILE A 1 39  ? 14.556 59.443 33.899 1.00 11.40 ?  44  ILE A CD1  1 
ATOM   547  H H    . ILE A 1 39  ? 15.085 61.908 36.965 1.00 17.27 ?  44  ILE A H    1 
ATOM   548  H HA   . ILE A 1 39  ? 16.305 59.704 37.619 1.00 16.04 ?  44  ILE A HA   1 
ATOM   549  H HB   . ILE A 1 39  ? 16.315 61.108 35.174 1.00 18.24 ?  44  ILE A HB   1 
ATOM   550  H HG12 . ILE A 1 39  ? 14.904 58.729 35.790 1.00 24.87 ?  44  ILE A HG12 1 
ATOM   551  H HG13 . ILE A 1 39  ? 14.227 60.167 35.790 1.00 24.87 ?  44  ILE A HG13 1 
ATOM   552  H HG21 . ILE A 1 39  ? 17.163 59.085 34.180 1.00 29.17 ?  44  ILE A HG21 1 
ATOM   553  H HG22 . ILE A 1 39  ? 18.228 59.850 35.078 1.00 29.17 ?  44  ILE A HG22 1 
ATOM   554  H HG23 . ILE A 1 39  ? 17.478 58.572 35.650 1.00 29.17 ?  44  ILE A HG23 1 
ATOM   555  H HD11 . ILE A 1 39  ? 13.606 59.264 33.819 1.00 13.65 ?  44  ILE A HD11 1 
ATOM   556  H HD12 . ILE A 1 39  ? 14.779 60.261 33.427 1.00 13.65 ?  44  ILE A HD12 1 
ATOM   557  H HD13 . ILE A 1 39  ? 15.065 58.702 33.534 1.00 13.65 ?  44  ILE A HD13 1 
ATOM   558  N N    . ILE A 1 40  ? 18.262 62.182 37.093 1.00 14.48 ?  45  ILE A N    1 
ATOM   559  C CA   . ILE A 1 40  ? 19.615 62.672 37.334 1.00 22.31 ?  45  ILE A CA   1 
ATOM   560  C C    . ILE A 1 40  ? 19.926 62.670 38.825 1.00 20.24 ?  45  ILE A C    1 
ATOM   561  O O    . ILE A 1 40  ? 21.048 62.362 39.238 1.00 18.74 ?  45  ILE A O    1 
ATOM   562  C CB   . ILE A 1 40  ? 19.778 64.078 36.728 1.00 15.81 ?  45  ILE A CB   1 
ATOM   563  C CG1  . ILE A 1 40  ? 19.844 63.996 35.205 1.00 15.26 ?  45  ILE A CG1  1 
ATOM   564  C CG2  . ILE A 1 40  ? 21.020 64.755 37.271 1.00 17.45 ?  45  ILE A CG2  1 
ATOM   565  C CD1  . ILE A 1 40  ? 19.654 65.327 34.531 1.00 14.51 ?  45  ILE A CD1  1 
ATOM   566  H H    . ILE A 1 40  ? 17.737 62.752 36.720 1.00 17.34 ?  45  ILE A H    1 
ATOM   567  H HA   . ILE A 1 40  ? 20.244 62.075 36.898 1.00 26.74 ?  45  ILE A HA   1 
ATOM   568  H HB   . ILE A 1 40  ? 19.004 64.606 36.979 1.00 18.94 ?  45  ILE A HB   1 
ATOM   569  H HG12 . ILE A 1 40  ? 20.713 63.651 34.946 1.00 18.28 ?  45  ILE A HG12 1 
ATOM   570  H HG13 . ILE A 1 40  ? 19.144 63.401 34.892 1.00 18.28 ?  45  ILE A HG13 1 
ATOM   571  H HG21 . ILE A 1 40  ? 21.256 65.495 36.690 1.00 20.90 ?  45  ILE A HG21 1 
ATOM   572  H HG22 . ILE A 1 40  ? 20.836 65.081 38.165 1.00 20.90 ?  45  ILE A HG22 1 
ATOM   573  H HG23 . ILE A 1 40  ? 21.745 64.111 37.296 1.00 20.90 ?  45  ILE A HG23 1 
ATOM   574  H HD11 . ILE A 1 40  ? 19.511 65.184 33.582 1.00 17.37 ?  45  ILE A HD11 1 
ATOM   575  H HD12 . ILE A 1 40  ? 18.883 65.770 34.919 1.00 17.37 ?  45  ILE A HD12 1 
ATOM   576  H HD13 . ILE A 1 40  ? 20.449 65.866 34.668 1.00 17.37 ?  45  ILE A HD13 1 
ATOM   577  N N    . ALA A 1 41  ? 18.932 62.993 39.653 1.00 17.06 ?  46  ALA A N    1 
ATOM   578  C CA   . ALA A 1 41  ? 19.163 63.158 41.085 1.00 19.03 ?  46  ALA A CA   1 
ATOM   579  C C    . ALA A 1 41  ? 19.289 61.831 41.825 1.00 19.80 ?  46  ALA A C    1 
ATOM   580  O O    . ALA A 1 41  ? 20.154 61.691 42.698 1.00 21.61 ?  46  ALA A O    1 
ATOM   581  C CB   . ALA A 1 41  ? 18.024 63.977 41.700 1.00 27.75 ?  46  ALA A CB   1 
ATOM   582  H H    . ALA A 1 41  ? 18.117 63.121 39.411 1.00 20.44 ?  46  ALA A H    1 
ATOM   583  H HA   . ALA A 1 41  ? 20.001 63.634 41.194 1.00 22.80 ?  46  ALA A HA   1 
ATOM   584  H HB1  . ALA A 1 41  ? 18.203 64.108 42.644 1.00 33.27 ?  46  ALA A HB1  1 
ATOM   585  H HB2  . ALA A 1 41  ? 17.973 64.835 41.251 1.00 33.27 ?  46  ALA A HB2  1 
ATOM   586  H HB3  . ALA A 1 41  ? 17.190 63.494 41.586 1.00 33.27 ?  46  ALA A HB3  1 
ATOM   587  N N    . HIS A 1 42  ? 18.442 60.852 41.503 1.00 31.50 ?  47  HIS A N    1 
ATOM   588  C CA   . HIS A 1 42  ? 18.199 59.713 42.387 1.00 44.90 ?  47  HIS A CA   1 
ATOM   589  C C    . HIS A 1 42  ? 18.583 58.363 41.804 1.00 31.76 ?  47  HIS A C    1 
ATOM   590  O O    . HIS A 1 42  ? 19.057 57.492 42.543 1.00 49.46 ?  47  HIS A O    1 
ATOM   591  C CB   . HIS A 1 42  ? 16.710 59.665 42.779 1.00 34.81 ?  47  HIS A CB   1 
ATOM   592  H H    . HIS A 1 42  ? 17.993 60.826 40.770 1.00 37.76 ?  47  HIS A H    1 
ATOM   593  H HA   . HIS A 1 42  ? 18.737 59.844 43.184 1.00 53.85 ?  47  HIS A HA   1 
ATOM   594  N N    . ASP A 1 43  ? 18.394 58.158 40.510 1.00 20.80 ?  48  ASP A N    1 
ATOM   595  C CA   . ASP A 1 43  ? 18.431 56.822 39.938 1.00 33.43 ?  48  ASP A CA   1 
ATOM   596  C C    . ASP A 1 43  ? 19.848 56.417 39.533 1.00 49.84 ?  48  ASP A C    1 
ATOM   597  O O    . ASP A 1 43  ? 20.795 57.208 39.578 1.00 50.62 ?  48  ASP A O    1 
ATOM   598  C CB   . ASP A 1 43  ? 17.492 56.748 38.731 1.00 33.94 ?  48  ASP A CB   1 
ATOM   599  C CG   . ASP A 1 43  ? 16.075 57.189 39.068 1.00 34.23 ?  48  ASP A CG   1 
ATOM   600  O OD1  . ASP A 1 43  ? 15.812 57.518 40.248 1.00 62.28 ?  48  ASP A OD1  1 
ATOM   601  O OD2  . ASP A 1 43  ? 15.224 57.229 38.159 1.00 32.16 -1 48  ASP A OD2  1 
ATOM   602  H H    . ASP A 1 43  ? 18.239 58.781 39.938 1.00 24.93 ?  48  ASP A H    1 
ATOM   603  H HA   . ASP A 1 43  ? 18.135 56.189 40.610 1.00 40.09 ?  48  ASP A HA   1 
ATOM   604  H HB2  . ASP A 1 43  ? 17.829 57.328 38.030 1.00 40.70 ?  48  ASP A HB2  1 
ATOM   605  H HB3  . ASP A 1 43  ? 17.454 55.832 38.413 1.00 40.70 ?  48  ASP A HB3  1 
ATOM   606  N N    . ASP A 1 44  ? 19.982 55.145 39.148 1.00 28.82 ?  49  ASP A N    1 
ATOM   607  C CA   . ASP A 1 44  ? 21.238 54.613 38.628 1.00 21.60 ?  49  ASP A CA   1 
ATOM   608  C C    . ASP A 1 44  ? 21.269 54.913 37.132 1.00 17.53 ?  49  ASP A C    1 
ATOM   609  O O    . ASP A 1 44  ? 21.014 54.058 36.277 1.00 16.87 ?  49  ASP A O    1 
ATOM   610  C CB   . ASP A 1 44  ? 21.360 53.124 38.917 1.00 35.52 ?  49  ASP A CB   1 
ATOM   611  H H    . ASP A 1 44  ? 19.348 54.565 39.180 1.00 34.55 ?  49  ASP A H    1 
ATOM   612  H HA   . ASP A 1 44  ? 21.987 55.054 39.058 1.00 25.88 ?  49  ASP A HA   1 
ATOM   613  N N    . ALA A 1 45  ? 21.566 56.172 36.826 1.00 12.38 ?  50  ALA A N    1 
ATOM   614  C CA   . ALA A 1 45  ? 21.590 56.677 35.466 1.00 10.39 ?  50  ALA A CA   1 
ATOM   615  C C    . ALA A 1 45  ? 22.309 58.015 35.493 1.00 9.64  ?  50  ALA A C    1 
ATOM   616  O O    . ALA A 1 45  ? 22.476 58.621 36.552 1.00 13.86 ?  50  ALA A O    1 
ATOM   617  C CB   . ALA A 1 45  ? 20.176 56.831 34.891 1.00 13.35 ?  50  ALA A CB   1 
ATOM   618  H H    . ALA A 1 45  ? 21.763 56.770 37.411 1.00 14.82 ?  50  ALA A H    1 
ATOM   619  H HA   . ALA A 1 45  ? 22.077 56.066 34.891 1.00 12.43 ?  50  ALA A HA   1 
ATOM   620  H HB1  . ALA A 1 45  ? 20.240 57.162 33.981 1.00 15.99 ?  50  ALA A HB1  1 
ATOM   621  H HB2  . ALA A 1 45  ? 19.737 55.967 34.898 1.00 15.99 ?  50  ALA A HB2  1 
ATOM   622  H HB3  . ALA A 1 45  ? 19.680 57.460 35.438 1.00 15.99 ?  50  ALA A HB3  1 
ATOM   623  N N    . PHE A 1 46  ? 22.744 58.464 34.321 1.00 9.87  ?  51  PHE A N    1 
ATOM   624  C CA   . PHE A 1 46  ? 23.362 59.775 34.226 1.00 14.48 ?  51  PHE A CA   1 
ATOM   625  C C    . PHE A 1 46  ? 23.208 60.290 32.804 1.00 13.16 ?  51  PHE A C    1 
ATOM   626  O O    . PHE A 1 46  ? 22.941 59.536 31.869 1.00 11.17 ?  51  PHE A O    1 
ATOM   627  C CB   . PHE A 1 46  ? 24.842 59.741 34.656 1.00 14.11 ?  51  PHE A CB   1 
ATOM   628  C CG   . PHE A 1 46  ? 25.730 58.907 33.766 1.00 12.57 ?  51  PHE A CG   1 
ATOM   629  C CD1  . PHE A 1 46  ? 26.319 59.455 32.630 1.00 13.50 ?  51  PHE A CD1  1 
ATOM   630  C CD2  . PHE A 1 46  ? 25.994 57.583 34.073 1.00 16.66 ?  51  PHE A CD2  1 
ATOM   631  C CE1  . PHE A 1 46  ? 27.131 58.694 31.811 1.00 8.97  ?  51  PHE A CE1  1 
ATOM   632  C CE2  . PHE A 1 46  ? 26.817 56.818 33.259 1.00 13.05 ?  51  PHE A CE2  1 
ATOM   633  C CZ   . PHE A 1 46  ? 27.384 57.374 32.129 1.00 11.59 ?  51  PHE A CZ   1 
ATOM   634  H H    . PHE A 1 46  ? 22.691 58.034 33.578 1.00 11.81 ?  51  PHE A H    1 
ATOM   635  H HA   . PHE A 1 46  ? 22.900 60.392 34.815 1.00 17.34 ?  51  PHE A HA   1 
ATOM   636  H HB2  . PHE A 1 46  ? 25.188 60.648 34.649 1.00 16.90 ?  51  PHE A HB2  1 
ATOM   637  H HB3  . PHE A 1 46  ? 24.896 59.373 35.552 1.00 16.90 ?  51  PHE A HB3  1 
ATOM   638  H HD1  . PHE A 1 46  ? 26.164 60.347 32.418 1.00 16.17 ?  51  PHE A HD1  1 
ATOM   639  H HD2  . PHE A 1 46  ? 25.616 57.203 34.833 1.00 19.96 ?  51  PHE A HD2  1 
ATOM   640  H HE1  . PHE A 1 46  ? 27.507 59.070 31.047 1.00 10.72 ?  51  PHE A HE1  1 
ATOM   641  H HE2  . PHE A 1 46  ? 26.988 55.930 33.475 1.00 15.63 ?  51  PHE A HE2  1 
ATOM   642  H HZ   . PHE A 1 46  ? 27.934 56.860 31.583 1.00 13.88 ?  51  PHE A HZ   1 
ATOM   643  N N    . VAL A 1 47  ? 23.353 61.599 32.669 1.00 11.53 ?  52  VAL A N    1 
ATOM   644  C CA   . VAL A 1 47  ? 23.304 62.283 31.389 1.00 9.47  ?  52  VAL A CA   1 
ATOM   645  C C    . VAL A 1 47  ? 24.612 63.031 31.193 1.00 9.66  ?  52  VAL A C    1 
ATOM   646  O O    . VAL A 1 47  ? 25.064 63.746 32.093 1.00 13.33 ?  52  VAL A O    1 
ATOM   647  C CB   . VAL A 1 47  ? 22.114 63.254 31.311 1.00 10.39 ?  52  VAL A CB   1 
ATOM   648  C CG1  . VAL A 1 47  ? 22.162 64.020 29.999 1.00 11.84 ?  52  VAL A CG1  1 
ATOM   649  C CG2  . VAL A 1 47  ? 20.787 62.492 31.478 1.00 14.86 ?  52  VAL A CG2  1 
ATOM   650  H H    . VAL A 1 47  ? 23.485 62.132 33.331 1.00 13.80 ?  52  VAL A H    1 
ATOM   651  H HA   . VAL A 1 47  ? 23.216 61.625 30.681 1.00 11.33 ?  52  VAL A HA   1 
ATOM   652  H HB   . VAL A 1 47  ? 22.167 63.899 32.034 1.00 12.44 ?  52  VAL A HB   1 
ATOM   653  H HG11 . VAL A 1 47  ? 21.310 64.461 29.859 1.00 14.17 ?  52  VAL A HG11 1 
ATOM   654  H HG12 . VAL A 1 47  ? 22.873 64.679 30.044 1.00 14.17 ?  52  VAL A HG12 1 
ATOM   655  H HG13 . VAL A 1 47  ? 22.334 63.397 29.276 1.00 14.17 ?  52  VAL A HG13 1 
ATOM   656  H HG21 . VAL A 1 47  ? 20.051 63.120 31.402 1.00 17.80 ?  52  VAL A HG21 1 
ATOM   657  H HG22 . VAL A 1 47  ? 20.720 61.818 30.784 1.00 17.80 ?  52  VAL A HG22 1 
ATOM   658  H HG23 . VAL A 1 47  ? 20.772 62.071 32.352 1.00 17.80 ?  52  VAL A HG23 1 
ATOM   659  N N    . LEU A 1 48  ? 25.200 62.882 30.014 1.00 9.08  ?  53  LEU A N    1 
ATOM   660  C CA   . LEU A 1 48  ? 26.352 63.663 29.592 1.00 14.00 ?  53  LEU A CA   1 
ATOM   661  C C    . LEU A 1 48  ? 25.873 64.774 28.670 1.00 12.50 ?  53  LEU A C    1 
ATOM   662  O O    . LEU A 1 48  ? 25.014 64.543 27.816 1.00 18.08 ?  53  LEU A O    1 
ATOM   663  C CB   . LEU A 1 48  ? 27.369 62.797 28.849 1.00 12.41 ?  53  LEU A CB   1 
ATOM   664  C CG   . LEU A 1 48  ? 27.946 61.609 29.614 1.00 14.67 ?  53  LEU A CG   1 
ATOM   665  C CD1  . LEU A 1 48  ? 28.890 60.823 28.712 1.00 21.83 ?  53  LEU A CD1  1 
ATOM   666  C CD2  . LEU A 1 48  ? 28.646 62.087 30.862 1.00 19.16 ?  53  LEU A CD2  1 
ATOM   667  H H    . LEU A 1 48  ? 24.941 62.315 29.421 1.00 10.86 ?  53  LEU A H    1 
ATOM   668  H HA   . LEU A 1 48  ? 26.794 64.044 30.368 1.00 16.77 ?  53  LEU A HA   1 
ATOM   669  H HB2  . LEU A 1 48  ? 26.937 62.442 28.056 1.00 14.86 ?  53  LEU A HB2  1 
ATOM   670  H HB3  . LEU A 1 48  ? 28.116 63.361 28.595 1.00 14.86 ?  53  LEU A HB3  1 
ATOM   671  H HG   . LEU A 1 48  ? 27.232 61.012 29.890 1.00 17.57 ?  53  LEU A HG   1 
ATOM   672  H HD11 . LEU A 1 48  ? 29.259 60.079 29.213 1.00 26.17 ?  53  LEU A HD11 1 
ATOM   673  H HD12 . LEU A 1 48  ? 28.394 60.492 27.947 1.00 26.17 ?  53  LEU A HD12 1 
ATOM   674  H HD13 . LEU A 1 48  ? 29.604 61.409 28.415 1.00 26.17 ?  53  LEU A HD13 1 
ATOM   675  H HD21 . LEU A 1 48  ? 29.111 61.339 31.270 1.00 22.96 ?  53  LEU A HD21 1 
ATOM   676  H HD22 . LEU A 1 48  ? 29.281 62.780 30.622 1.00 22.96 ?  53  LEU A HD22 1 
ATOM   677  H HD23 . LEU A 1 48  ? 27.987 62.442 31.479 1.00 22.96 ?  53  LEU A HD23 1 
ATOM   678  N N    . LEU A 1 49  ? 26.443 65.967 28.827 1.00 14.21 ?  54  LEU A N    1 
ATOM   679  C CA   . LEU A 1 49  ? 26.077 67.120 28.018 1.00 13.28 ?  54  LEU A CA   1 
ATOM   680  C C    . LEU A 1 49  ? 27.302 67.670 27.304 1.00 21.19 ?  54  LEU A C    1 
ATOM   681  O O    . LEU A 1 49  ? 28.326 67.945 27.935 1.00 17.94 ?  54  LEU A O    1 
ATOM   682  C CB   . LEU A 1 49  ? 25.449 68.222 28.866 1.00 25.37 ?  54  LEU A CB   1 
ATOM   683  C CG   . LEU A 1 49  ? 23.983 67.996 29.243 1.00 18.80 ?  54  LEU A CG   1 
ATOM   684  C CD1  . LEU A 1 49  ? 23.600 68.888 30.413 1.00 23.02 ?  54  LEU A CD1  1 
ATOM   685  C CD2  . LEU A 1 49  ? 23.098 68.257 28.035 1.00 18.59 ?  54  LEU A CD2  1 
ATOM   686  H H    . LEU A 1 49  ? 27.055 66.133 29.407 1.00 17.01 ?  54  LEU A H    1 
ATOM   687  H HA   . LEU A 1 49  ? 25.435 66.832 27.350 1.00 15.91 ?  54  LEU A HA   1 
ATOM   688  H HB2  . LEU A 1 49  ? 25.953 68.298 29.691 1.00 30.41 ?  54  LEU A HB2  1 
ATOM   689  H HB3  . LEU A 1 49  ? 25.497 69.054 28.370 1.00 30.41 ?  54  LEU A HB3  1 
ATOM   690  H HG   . LEU A 1 49  ? 23.848 67.076 29.520 1.00 22.52 ?  54  LEU A HG   1 
ATOM   691  H HD11 . LEU A 1 49  ? 22.669 68.732 30.637 1.00 27.59 ?  54  LEU A HD11 1 
ATOM   692  H HD12 . LEU A 1 49  ? 24.163 68.672 31.172 1.00 27.59 ?  54  LEU A HD12 1 
ATOM   693  H HD13 . LEU A 1 49  ? 23.728 69.815 30.159 1.00 27.59 ?  54  LEU A HD13 1 
ATOM   694  H HD21 . LEU A 1 49  ? 22.170 68.262 28.318 1.00 22.28 ?  54  LEU A HD21 1 
ATOM   695  H HD22 . LEU A 1 49  ? 23.332 69.118 27.653 1.00 22.28 ?  54  LEU A HD22 1 
ATOM   696  H HD23 . LEU A 1 49  ? 23.241 67.555 27.381 1.00 22.28 ?  54  LEU A HD23 1 
ATOM   697  N N    . ALA A 1 50  ? 27.182 67.838 25.996 1.00 15.73 ?  55  ALA A N    1 
ATOM   698  C CA   . ALA A 1 50  ? 28.167 68.551 25.189 1.00 22.29 ?  55  ALA A CA   1 
ATOM   699  C C    . ALA A 1 50  ? 27.636 69.969 25.025 1.00 23.84 ?  55  ALA A C    1 
ATOM   700  O O    . ALA A 1 50  ? 26.799 70.232 24.157 1.00 20.09 ?  55  ALA A O    1 
ATOM   701  C CB   . ALA A 1 50  ? 28.377 67.856 23.850 1.00 18.28 ?  55  ALA A CB   1 
ATOM   702  H H    . ALA A 1 50  ? 26.519 67.539 25.537 1.00 18.85 ?  55  ALA A H    1 
ATOM   703  H HA   . ALA A 1 50  ? 29.026 68.578 25.638 1.00 26.72 ?  55  ALA A HA   1 
ATOM   704  H HB1  . ALA A 1 50  ? 29.029 68.356 23.334 1.00 21.91 ?  55  ALA A HB1  1 
ATOM   705  H HB2  . ALA A 1 50  ? 28.702 66.956 24.009 1.00 21.91 ?  55  ALA A HB2  1 
ATOM   706  H HB3  . ALA A 1 50  ? 27.532 67.825 23.375 1.00 21.91 ?  55  ALA A HB3  1 
ATOM   707  N N    . GLY A 1 51  ? 28.113 70.880 25.871 1.00 23.08 ?  56  GLY A N    1 
ATOM   708  C CA   . GLY A 1 51  ? 27.538 72.214 25.897 1.00 33.03 ?  56  GLY A CA   1 
ATOM   709  C C    . GLY A 1 51  ? 26.034 72.103 26.009 1.00 26.15 ?  56  GLY A C    1 
ATOM   710  O O    . GLY A 1 51  ? 25.508 71.413 26.890 1.00 34.76 ?  56  GLY A O    1 
ATOM   711  H H    . GLY A 1 51  ? 28.755 70.751 26.428 1.00 27.67 ?  56  GLY A H    1 
ATOM   712  H HA2  . GLY A 1 51  ? 27.879 72.710 26.657 1.00 39.60 ?  56  GLY A HA2  1 
ATOM   713  H HA3  . GLY A 1 51  ? 27.763 72.690 25.082 1.00 39.60 ?  56  GLY A HA3  1 
ATOM   714  N N    . ASP A 1 52  ? 25.321 72.763 25.096 1.00 21.23 ?  57  ASP A N    1 
ATOM   715  C CA   . ASP A 1 52  ? 23.884 72.569 24.943 1.00 20.47 ?  57  ASP A CA   1 
ATOM   716  C C    . ASP A 1 52  ? 23.534 72.101 23.529 1.00 24.61 ?  57  ASP A C    1 
ATOM   717  O O    . ASP A 1 52  ? 22.424 72.328 23.045 1.00 23.37 ?  57  ASP A O    1 
ATOM   718  C CB   . ASP A 1 52  ? 23.127 73.845 25.309 1.00 29.05 ?  57  ASP A CB   1 
ATOM   719  C CG   . ASP A 1 52  ? 23.582 75.051 24.511 1.00 36.52 ?  57  ASP A CG   1 
ATOM   720  O OD1  . ASP A 1 52  ? 24.078 74.879 23.380 1.00 36.76 ?  57  ASP A OD1  1 
ATOM   721  O OD2  . ASP A 1 52  ? 23.445 76.182 25.024 1.00 49.31 -1 57  ASP A OD2  1 
ATOM   722  H H    . ASP A 1 52  ? 25.655 73.337 24.549 1.00 25.44 ?  57  ASP A H    1 
ATOM   723  H HA   . ASP A 1 52  ? 23.594 71.873 25.554 1.00 24.54 ?  57  ASP A HA   1 
ATOM   724  H HB2  . ASP A 1 52  ? 22.182 73.712 25.137 1.00 34.82 ?  57  ASP A HB2  1 
ATOM   725  H HB3  . ASP A 1 52  ? 23.269 74.037 26.249 1.00 34.82 ?  57  ASP A HB3  1 
ATOM   726  N N    . ILE A 1 53  ? 24.466 71.408 22.875 1.00 21.10 ?  58  ILE A N    1 
ATOM   727  C CA   . ILE A 1 53  ? 24.298 70.963 21.496 1.00 24.05 ?  58  ILE A CA   1 
ATOM   728  C C    . ILE A 1 53  ? 24.214 69.449 21.369 1.00 20.06 ?  58  ILE A C    1 
ATOM   729  O O    . ILE A 1 53  ? 24.022 68.953 20.249 1.00 19.59 ?  58  ILE A O    1 
ATOM   730  C CB   . ILE A 1 53  ? 25.427 71.516 20.595 1.00 21.71 ?  58  ILE A CB   1 
ATOM   731  C CG1  . ILE A 1 53  ? 26.720 70.707 20.788 1.00 27.59 ?  58  ILE A CG1  1 
ATOM   732  C CG2  . ILE A 1 53  ? 25.626 73.009 20.849 1.00 35.93 ?  58  ILE A CG2  1 
ATOM   733  C CD1  . ILE A 1 53  ? 27.816 71.032 19.794 1.00 43.64 ?  58  ILE A CD1  1 
ATOM   734  H H    . ILE A 1 53  ? 25.221 71.180 23.218 1.00 25.28 ?  58  ILE A H    1 
ATOM   735  H HA   . ILE A 1 53  ? 23.455 71.315 21.170 1.00 28.82 ?  58  ILE A HA   1 
ATOM   736  H HB   . ILE A 1 53  ? 25.167 71.414 19.666 1.00 26.02 ?  58  ILE A HB   1 
ATOM   737  H HG12 . ILE A 1 53  ? 27.067 70.885 21.676 1.00 33.08 ?  58  ILE A HG12 1 
ATOM   738  H HG13 . ILE A 1 53  ? 26.511 69.764 20.696 1.00 33.08 ?  58  ILE A HG13 1 
ATOM   739  H HG21 . ILE A 1 53  ? 26.143 73.386 20.120 1.00 43.08 ?  58  ILE A HG21 1 
ATOM   740  H HG22 . ILE A 1 53  ? 24.759 73.439 20.897 1.00 43.08 ?  58  ILE A HG22 1 
ATOM   741  H HG23 . ILE A 1 53  ? 26.101 73.126 21.686 1.00 43.08 ?  58  ILE A HG23 1 
ATOM   742  H HD11 . ILE A 1 53  ? 28.662 71.093 20.264 1.00 52.34 ?  58  ILE A HD11 1 
ATOM   743  H HD12 . ILE A 1 53  ? 27.858 70.329 19.127 1.00 52.34 ?  58  ILE A HD12 1 
ATOM   744  H HD13 . ILE A 1 53  ? 27.614 71.880 19.367 1.00 52.34 ?  58  ILE A HD13 1 
ATOM   745  N N    . GLY A 1 54  ? 24.359 68.697 22.463 1.00 24.04 ?  59  GLY A N    1 
ATOM   746  C CA   . GLY A 1 54  ? 24.338 67.232 22.377 1.00 20.17 ?  59  GLY A CA   1 
ATOM   747  C C    . GLY A 1 54  ? 24.328 66.598 23.756 1.00 12.08 ?  59  GLY A C    1 
ATOM   748  O O    . GLY A 1 54  ? 24.745 67.201 24.736 1.00 17.41 ?  59  GLY A O    1 
ATOM   749  H H    . GLY A 1 54  ? 24.469 69.005 23.258 1.00 28.82 ?  59  GLY A H    1 
ATOM   750  H HA2  . GLY A 1 54  ? 23.545 66.945 21.899 1.00 24.17 ?  59  GLY A HA2  1 
ATOM   751  H HA3  . GLY A 1 54  ? 25.124 66.923 21.900 1.00 24.17 ?  59  GLY A HA3  1 
ATOM   752  N N    . PHE A 1 55  ? 23.830 65.355 23.806 1.00 14.38 ?  60  PHE A N    1 
ATOM   753  C CA   . PHE A 1 55  ? 23.797 64.649 25.092 1.00 10.26 ?  60  PHE A CA   1 
ATOM   754  C C    . PHE A 1 55  ? 23.826 63.141 24.886 1.00 9.46  ?  60  PHE A C    1 
ATOM   755  O O    . PHE A 1 55  ? 23.527 62.631 23.806 1.00 11.08 ?  60  PHE A O    1 
ATOM   756  C CB   . PHE A 1 55  ? 22.554 65.031 25.921 1.00 12.20 ?  60  PHE A CB   1 
ATOM   757  C CG   . PHE A 1 55  ? 21.279 64.370 25.456 1.00 13.39 ?  60  PHE A CG   1 
ATOM   758  C CD1  . PHE A 1 55  ? 20.659 64.781 24.281 1.00 14.66 ?  60  PHE A CD1  1 
ATOM   759  C CD2  . PHE A 1 55  ? 20.686 63.361 26.199 1.00 11.77 ?  60  PHE A CD2  1 
ATOM   760  C CE1  . PHE A 1 55  ? 19.488 64.183 23.849 1.00 15.52 ?  60  PHE A CE1  1 
ATOM   761  C CE2  . PHE A 1 55  ? 19.519 62.763 25.771 1.00 14.27 ?  60  PHE A CE2  1 
ATOM   762  C CZ   . PHE A 1 55  ? 18.913 63.179 24.599 1.00 19.77 ?  60  PHE A CZ   1 
ATOM   763  H H    . PHE A 1 55  ? 23.518 64.917 23.135 1.00 17.22 ?  60  PHE A H    1 
ATOM   764  H HA   . PHE A 1 55  ? 24.599 64.893 25.580 1.00 12.28 ?  60  PHE A HA   1 
ATOM   765  H HB2  . PHE A 1 55  ? 22.702 64.769 26.843 1.00 14.61 ?  60  PHE A HB2  1 
ATOM   766  H HB3  . PHE A 1 55  ? 22.426 65.991 25.866 1.00 14.61 ?  60  PHE A HB3  1 
ATOM   767  H HD1  . PHE A 1 55  ? 21.037 65.466 23.779 1.00 17.55 ?  60  PHE A HD1  1 
ATOM   768  H HD2  . PHE A 1 55  ? 21.080 63.084 26.995 1.00 14.09 ?  60  PHE A HD2  1 
ATOM   769  H HE1  . PHE A 1 55  ? 19.089 64.459 23.055 1.00 18.59 ?  60  PHE A HE1  1 
ATOM   770  H HE2  . PHE A 1 55  ? 19.139 62.078 26.272 1.00 17.09 ?  60  PHE A HE2  1 
ATOM   771  H HZ   . PHE A 1 55  ? 18.120 62.783 24.317 1.00 23.69 ?  60  PHE A HZ   1 
ATOM   772  N N    . ALA A 1 56  ? 24.199 62.436 25.952 1.00 10.67 ?  61  ALA A N    1 
ATOM   773  C CA   . ALA A 1 56  ? 24.104 60.983 26.035 1.00 9.19  ?  61  ALA A CA   1 
ATOM   774  C C    . ALA A 1 56  ? 23.395 60.647 27.336 1.00 7.51  ?  61  ALA A C    1 
ATOM   775  O O    . ALA A 1 56  ? 23.738 61.197 28.389 1.00 15.83 ?  61  ALA A O    1 
ATOM   776  C CB   . ALA A 1 56  ? 25.483 60.318 25.985 1.00 14.42 ?  61  ALA A CB   1 
ATOM   777  H H    . ALA A 1 56  ? 24.523 62.791 26.665 1.00 12.77 ?  61  ALA A H    1 
ATOM   778  H HA   . ALA A 1 56  ? 23.593 60.636 25.287 1.00 10.99 ?  61  ALA A HA   1 
ATOM   779  H HB1  . ALA A 1 56  ? 25.375 59.359 26.086 1.00 17.27 ?  61  ALA A HB1  1 
ATOM   780  H HB2  . ALA A 1 56  ? 25.899 60.516 25.131 1.00 17.27 ?  61  ALA A HB2  1 
ATOM   781  H HB3  . ALA A 1 56  ? 26.029 60.667 26.707 1.00 17.27 ?  61  ALA A HB3  1 
ATOM   782  N N    . TYR A 1 57  ? 22.387 59.789 27.263 1.00 9.75  ?  62  TYR A N    1 
ATOM   783  C CA   . TYR A 1 57  ? 21.642 59.339 28.438 1.00 8.16  ?  62  TYR A CA   1 
ATOM   784  C C    . TYR A 1 57  ? 21.929 57.858 28.639 1.00 8.64  ?  62  TYR A C    1 
ATOM   785  O O    . TYR A 1 57  ? 21.676 57.047 27.738 1.00 7.92  ?  62  TYR A O    1 
ATOM   786  C CB   . TYR A 1 57  ? 20.143 59.584 28.271 1.00 8.53  ?  62  TYR A CB   1 
ATOM   787  C CG   . TYR A 1 57  ? 19.270 58.914 29.326 1.00 8.90  ?  62  TYR A CG   1 
ATOM   788  C CD1  . TYR A 1 57  ? 19.529 59.073 30.681 1.00 9.02  ?  62  TYR A CD1  1 
ATOM   789  C CD2  . TYR A 1 57  ? 18.183 58.136 28.959 1.00 9.56  ?  62  TYR A CD2  1 
ATOM   790  C CE1  . TYR A 1 57  ? 18.727 58.469 31.643 1.00 12.28 ?  62  TYR A CE1  1 
ATOM   791  C CE2  . TYR A 1 57  ? 17.387 57.519 29.913 1.00 10.25 ?  62  TYR A CE2  1 
ATOM   792  C CZ   . TYR A 1 57  ? 17.659 57.689 31.249 1.00 10.31 ?  62  TYR A CZ   1 
ATOM   793  O OH   . TYR A 1 57  ? 16.853 57.088 32.185 1.00 13.09 ?  62  TYR A OH   1 
ATOM   794  H H    . TYR A 1 57  ? 22.106 59.444 26.527 1.00 11.67 ?  62  TYR A H    1 
ATOM   795  H HA   . TYR A 1 57  ? 21.937 59.826 29.223 1.00 9.75  ?  62  TYR A HA   1 
ATOM   796  H HB2  . TYR A 1 57  ? 19.979 60.539 28.318 1.00 10.21 ?  62  TYR A HB2  1 
ATOM   797  H HB3  . TYR A 1 57  ? 19.869 59.243 27.405 1.00 10.21 ?  62  TYR A HB3  1 
ATOM   798  H HD1  . TYR A 1 57  ? 20.251 59.593 30.950 1.00 10.79 ?  62  TYR A HD1  1 
ATOM   799  H HD2  . TYR A 1 57  ? 17.984 58.026 28.057 1.00 11.43 ?  62  TYR A HD2  1 
ATOM   800  H HE1  . TYR A 1 57  ? 18.910 58.589 32.547 1.00 14.70 ?  62  TYR A HE1  1 
ATOM   801  H HE2  . TYR A 1 57  ? 16.669 56.990 29.649 1.00 12.27 ?  62  TYR A HE2  1 
ATOM   802  H HH   . TYR A 1 57  ? 16.229 56.674 31.804 1.00 15.67 ?  62  TYR A HH   1 
ATOM   803  N N    . VAL A 1 58  ? 22.451 57.512 29.812 1.00 8.08  ?  63  VAL A N    1 
ATOM   804  C CA   . VAL A 1 58  ? 22.965 56.177 30.100 1.00 7.96  ?  63  VAL A CA   1 
ATOM   805  C C    . VAL A 1 58  ? 22.247 55.654 31.337 1.00 9.70  ?  63  VAL A C    1 
ATOM   806  O O    . VAL A 1 58  ? 22.162 56.356 32.353 1.00 9.74  ?  63  VAL A O    1 
ATOM   807  C CB   . VAL A 1 58  ? 24.491 56.196 30.323 1.00 7.59  ?  63  VAL A CB   1 
ATOM   808  C CG1  . VAL A 1 58  ? 25.000 54.788 30.712 1.00 9.98  ?  63  VAL A CG1  1 
ATOM   809  C CG2  . VAL A 1 58  ? 25.227 56.722 29.099 1.00 6.38  ?  63  VAL A CG2  1 
ATOM   810  H H    . VAL A 1 58  ? 22.521 58.051 30.478 1.00 9.67  ?  63  VAL A H    1 
ATOM   811  H HA   . VAL A 1 58  ? 22.771 55.586 29.355 1.00 9.52  ?  63  VAL A HA   1 
ATOM   812  H HB   . VAL A 1 58  ? 24.684 56.801 31.056 1.00 9.07  ?  63  VAL A HB   1 
ATOM   813  H HG11 . VAL A 1 58  ? 25.968 54.776 30.659 1.00 11.94 ?  63  VAL A HG11 1 
ATOM   814  H HG12 . VAL A 1 58  ? 24.716 54.588 31.617 1.00 11.94 ?  63  VAL A HG12 1 
ATOM   815  H HG13 . VAL A 1 58  ? 24.627 54.136 30.097 1.00 11.94 ?  63  VAL A HG13 1 
ATOM   816  H HG21 . VAL A 1 58  ? 26.183 56.677 29.261 1.00 7.63  ?  63  VAL A HG21 1 
ATOM   817  H HG22 . VAL A 1 58  ? 24.996 56.175 28.332 1.00 7.63  ?  63  VAL A HG22 1 
ATOM   818  H HG23 . VAL A 1 58  ? 24.962 57.641 28.941 1.00 7.63  ?  63  VAL A HG23 1 
ATOM   819  N N    . THR A 1 59  ? 21.726 54.435 31.254 1.00 6.23  ?  64  THR A N    1 
ATOM   820  C CA   . THR A 1 59  ? 21.164 53.768 32.416 1.00 6.74  ?  64  THR A CA   1 
ATOM   821  C C    . THR A 1 59  ? 22.059 52.613 32.833 1.00 12.91 ?  64  THR A C    1 
ATOM   822  O O    . THR A 1 59  ? 22.775 52.023 32.012 1.00 9.94  ?  64  THR A O    1 
ATOM   823  C CB   . THR A 1 59  ? 19.749 53.249 32.153 1.00 13.70 ?  64  THR A CB   1 
ATOM   824  O OG1  . THR A 1 59  ? 19.744 52.423 30.981 1.00 10.70 ?  64  THR A OG1  1 
ATOM   825  C CG2  . THR A 1 59  ? 18.800 54.415 31.981 1.00 12.63 ?  64  THR A CG2  1 
ATOM   826  H H    . THR A 1 59  ? 21.687 53.973 30.529 1.00 7.44  ?  64  THR A H    1 
ATOM   827  H HA   . THR A 1 59  ? 21.112 54.405 33.146 1.00 8.05  ?  64  THR A HA   1 
ATOM   828  H HB   . THR A 1 59  ? 19.443 52.716 32.904 1.00 16.41 ?  64  THR A HB   1 
ATOM   829  H HG1  . THR A 1 59  ? 20.008 52.864 30.317 1.00 12.81 ?  64  THR A HG1  1 
ATOM   830  H HG21 . THR A 1 59  ? 17.903 54.089 31.804 1.00 15.12 ?  64  THR A HG21 1 
ATOM   831  H HG22 . THR A 1 59  ? 18.785 54.953 32.787 1.00 15.12 ?  64  THR A HG22 1 
ATOM   832  H HG23 . THR A 1 59  ? 19.086 54.968 31.238 1.00 15.12 ?  64  THR A HG23 1 
ATOM   833  N N    . LEU A 1 60  ? 22.016 52.309 34.126 1.00 9.51  ?  65  LEU A N    1 
ATOM   834  C CA   . LEU A 1 60  ? 22.777 51.225 34.732 1.00 9.87  ?  65  LEU A CA   1 
ATOM   835  C C    . LEU A 1 60  ? 21.791 50.272 35.386 1.00 13.61 ?  65  LEU A C    1 
ATOM   836  O O    . LEU A 1 60  ? 20.868 50.715 36.078 1.00 21.65 ?  65  LEU A O    1 
ATOM   837  C CB   . LEU A 1 60  ? 23.773 51.758 35.765 1.00 16.08 ?  65  LEU A CB   1 
ATOM   838  C CG   . LEU A 1 60  ? 24.730 52.825 35.231 1.00 15.46 ?  65  LEU A CG   1 
ATOM   839  C CD1  . LEU A 1 60  ? 25.527 53.451 36.352 1.00 25.49 ?  65  LEU A CD1  1 
ATOM   840  C CD2  . LEU A 1 60  ? 25.636 52.208 34.181 1.00 14.00 ?  65  LEU A CD2  1 
ATOM   841  H H    . LEU A 1 60  ? 21.532 52.736 34.695 1.00 11.38 ?  65  LEU A H    1 
ATOM   842  H HA   . LEU A 1 60  ? 23.282 50.747 34.056 1.00 11.81 ?  65  LEU A HA   1 
ATOM   843  H HB2  . LEU A 1 60  ? 23.275 52.150 36.500 1.00 19.26 ?  65  LEU A HB2  1 
ATOM   844  H HB3  . LEU A 1 60  ? 24.309 51.016 36.087 1.00 19.26 ?  65  LEU A HB3  1 
ATOM   845  H HG   . LEU A 1 60  ? 24.223 53.541 34.816 1.00 18.52 ?  65  LEU A HG   1 
ATOM   846  H HD11 . LEU A 1 60  ? 26.113 54.130 35.982 1.00 30.56 ?  65  LEU A HD11 1 
ATOM   847  H HD12 . LEU A 1 60  ? 24.915 53.853 36.989 1.00 30.56 ?  65  LEU A HD12 1 
ATOM   848  H HD13 . LEU A 1 60  ? 26.053 52.763 36.788 1.00 30.56 ?  65  LEU A HD13 1 
ATOM   849  H HD21 . LEU A 1 60  ? 26.296 52.864 33.909 1.00 16.77 ?  65  LEU A HD21 1 
ATOM   850  H HD22 . LEU A 1 60  ? 26.078 51.433 34.562 1.00 16.77 ?  65  LEU A HD22 1 
ATOM   851  H HD23 . LEU A 1 60  ? 25.100 51.941 33.418 1.00 16.77 ?  65  LEU A HD23 1 
ATOM   852  N N    . ARG A 1 61  ? 21.963 48.982 35.160 1.00 11.42 ?  66  ARG A N    1 
ATOM   853  C CA   . ARG A 1 61  ? 21.046 48.000 35.714 1.00 15.46 ?  66  ARG A CA   1 
ATOM   854  C C    . ARG A 1 61  ? 21.827 46.759 36.107 1.00 7.80  ?  66  ARG A C    1 
ATOM   855  O O    . ARG A 1 61  ? 22.946 46.542 35.630 1.00 8.79  ?  66  ARG A O    1 
ATOM   856  C CB   . ARG A 1 61  ? 19.920 47.659 34.729 1.00 14.96 ?  66  ARG A CB   1 
ATOM   857  C CG   . ARG A 1 61  ? 20.342 46.864 33.500 1.00 12.44 ?  66  ARG A CG   1 
ATOM   858  C CD   . ARG A 1 61  ? 19.177 46.725 32.495 1.00 9.16  ?  66  ARG A CD   1 
ATOM   859  N NE   . ARG A 1 61  ? 19.396 45.603 31.586 1.00 14.82 ?  66  ARG A NE   1 
ATOM   860  C CZ   . ARG A 1 61  ? 20.065 45.691 30.443 1.00 17.36 ?  66  ARG A CZ   1 
ATOM   861  N NH1  . ARG A 1 61  ? 20.589 46.836 30.037 1.00 17.71 ?  66  ARG A NH1  1 
ATOM   862  N NH2  . ARG A 1 61  ? 20.228 44.602 29.699 1.00 22.98 ?  66  ARG A NH2  1 
ATOM   863  H H    . ARG A 1 61  ? 22.603 48.650 34.690 1.00 13.67 ?  66  ARG A H    1 
ATOM   864  H HA   . ARG A 1 61  ? 20.634 48.349 36.519 1.00 18.52 ?  66  ARG A HA   1 
ATOM   865  H HB2  . ARG A 1 61  ? 19.253 47.133 35.199 1.00 17.92 ?  66  ARG A HB2  1 
ATOM   866  H HB3  . ARG A 1 61  ? 19.527 48.489 34.416 1.00 17.92 ?  66  ARG A HB3  1 
ATOM   867  H HG2  . ARG A 1 61  ? 21.075 47.319 33.058 1.00 14.90 ?  66  ARG A HG2  1 
ATOM   868  H HG3  . ARG A 1 61  ? 20.619 45.975 33.771 1.00 14.90 ?  66  ARG A HG3  1 
ATOM   869  H HD2  . ARG A 1 61  ? 18.351 46.571 32.979 1.00 10.96 ?  66  ARG A HD2  1 
ATOM   870  H HD3  . ARG A 1 61  ? 19.107 47.537 31.969 1.00 10.96 ?  66  ARG A HD3  1 
ATOM   871  H HE   . ARG A 1 61  ? 19.072 44.837 31.805 1.00 17.75 ?  66  ARG A HE   1 
ATOM   872  H HH11 . ARG A 1 61  ? 20.500 47.544 30.517 1.00 21.22 ?  66  ARG A HH11 1 
ATOM   873  H HH12 . ARG A 1 61  ? 21.019 46.872 29.293 1.00 21.22 ?  66  ARG A HH12 1 
ATOM   874  H HH21 . ARG A 1 61  ? 19.902 43.850 29.959 1.00 27.55 ?  66  ARG A HH21 1 
ATOM   875  H HH22 . ARG A 1 61  ? 20.660 44.649 28.956 1.00 27.55 ?  66  ARG A HH22 1 
ATOM   876  N N    . PRO A 1 62  ? 21.287 45.953 37.011 1.00 10.92 ?  67  PRO A N    1 
ATOM   877  C CA   . PRO A 1 62  ? 22.076 44.848 37.570 1.00 10.70 ?  67  PRO A CA   1 
ATOM   878  C C    . PRO A 1 62  ? 22.290 43.719 36.581 1.00 9.43  ?  67  PRO A C    1 
ATOM   879  O O    . PRO A 1 62  ? 21.473 43.471 35.690 1.00 8.98  ?  67  PRO A O    1 
ATOM   880  C CB   . PRO A 1 62  ? 21.234 44.365 38.761 1.00 10.58 ?  67  PRO A CB   1 
ATOM   881  C CG   . PRO A 1 62  ? 19.902 44.983 38.594 1.00 15.01 ?  67  PRO A CG   1 
ATOM   882  C CD   . PRO A 1 62  ? 20.066 46.220 37.791 1.00 11.47 ?  67  PRO A CD   1 
ATOM   883  H HA   . PRO A 1 62  ? 22.935 45.181 37.873 1.00 12.81 ?  67  PRO A HA   1 
ATOM   884  H HB2  . PRO A 1 62  ? 21.168 43.397 38.743 1.00 12.66 ?  67  PRO A HB2  1 
ATOM   885  H HB3  . PRO A 1 62  ? 21.645 44.655 39.590 1.00 12.66 ?  67  PRO A HB3  1 
ATOM   886  H HG2  . PRO A 1 62  ? 19.317 44.360 38.134 1.00 17.98 ?  67  PRO A HG2  1 
ATOM   887  H HG3  . PRO A 1 62  ? 19.538 45.196 39.468 1.00 17.98 ?  67  PRO A HG3  1 
ATOM   888  H HD2  . PRO A 1 62  ? 19.305 46.356 37.205 1.00 13.73 ?  67  PRO A HD2  1 
ATOM   889  H HD3  . PRO A 1 62  ? 20.185 46.992 38.365 1.00 13.73 ?  67  PRO A HD3  1 
ATOM   890  N N    . SER A 1 63  ? 23.385 42.990 36.791 1.00 11.05 ?  68  SER A N    1 
ATOM   891  C CA   . SER A 1 63  ? 23.711 41.814 36.007 1.00 13.20 ?  68  SER A CA   1 
ATOM   892  C C    . SER A 1 63  ? 24.337 40.754 36.902 1.00 9.07  ?  68  SER A C    1 
ATOM   893  O O    . SER A 1 63  ? 25.188 41.080 37.740 1.00 11.43 ?  68  SER A O    1 
ATOM   894  C CB   . SER A 1 63  ? 24.687 42.139 34.867 1.00 10.77 ?  68  SER A CB   1 
ATOM   895  O OG   . SER A 1 63  ? 25.118 40.929 34.256 1.00 10.63 ?  68  SER A OG   1 
ATOM   896  H H    . SER A 1 63  ? 23.966 43.167 37.400 1.00 13.23 ?  68  SER A H    1 
ATOM   897  H HA   . SER A 1 63  ? 22.890 41.458 35.632 1.00 15.81 ?  68  SER A HA   1 
ATOM   898  H HB2  . SER A 1 63  ? 24.239 42.691 34.207 1.00 12.90 ?  68  SER A HB2  1 
ATOM   899  H HB3  . SER A 1 63  ? 25.456 42.610 35.226 1.00 12.90 ?  68  SER A HB3  1 
ATOM   900  H HG   . SER A 1 63  ? 25.680 41.095 33.654 1.00 12.72 ?  68  SER A HG   1 
ATOM   901  N N    . PRO A 1 64  ? 23.955 39.484 36.749 1.00 9.71  ?  69  PRO A N    1 
ATOM   902  C CA   . PRO A 1 64  ? 24.653 38.414 37.469 1.00 11.96 ?  69  PRO A CA   1 
ATOM   903  C C    . PRO A 1 64  ? 25.974 38.010 36.830 1.00 13.52 ?  69  PRO A C    1 
ATOM   904  O O    . PRO A 1 64  ? 26.664 37.146 37.375 1.00 14.21 ?  69  PRO A O    1 
ATOM   905  C CB   . PRO A 1 64  ? 23.650 37.261 37.410 1.00 11.50 ?  69  PRO A CB   1 
ATOM   906  C CG   . PRO A 1 64  ? 22.953 37.482 36.086 1.00 14.37 ?  69  PRO A CG   1 
ATOM   907  C CD   . PRO A 1 64  ? 22.755 38.975 36.052 1.00 10.12 ?  69  PRO A CD   1 
ATOM   908  H HA   . PRO A 1 64  ? 24.801 38.663 38.395 1.00 14.31 ?  69  PRO A HA   1 
ATOM   909  H HB2  . PRO A 1 64  ? 24.114 36.409 37.428 1.00 13.76 ?  69  PRO A HB2  1 
ATOM   910  H HB3  . PRO A 1 64  ? 23.028 37.316 38.152 1.00 13.76 ?  69  PRO A HB3  1 
ATOM   911  H HG2  . PRO A 1 64  ? 23.514 37.183 35.353 1.00 17.21 ?  69  PRO A HG2  1 
ATOM   912  H HG3  . PRO A 1 64  ? 22.104 37.012 36.068 1.00 17.21 ?  69  PRO A HG3  1 
ATOM   913  H HD2  . PRO A 1 64  ? 22.721 39.299 35.138 1.00 12.10 ?  69  PRO A HD2  1 
ATOM   914  H HD3  . PRO A 1 64  ? 21.946 39.228 36.524 1.00 12.10 ?  69  PRO A HD3  1 
ATOM   915  N N    . TYR A 1 65  ? 26.332 38.601 35.691 1.00 10.90 ?  70  TYR A N    1 
ATOM   916  C CA   . TYR A 1 65  ? 27.499 38.168 34.934 1.00 14.43 ?  70  TYR A CA   1 
ATOM   917  C C    . TYR A 1 65  ? 28.790 38.779 35.455 1.00 19.78 ?  70  TYR A C    1 
ATOM   918  O O    . TYR A 1 65  ? 29.866 38.247 35.176 1.00 15.40 ?  70  TYR A O    1 
ATOM   919  C CB   . TYR A 1 65  ? 27.311 38.508 33.452 1.00 12.60 ?  70  TYR A CB   1 
ATOM   920  C CG   . TYR A 1 65  ? 26.347 37.565 32.764 1.00 16.03 ?  70  TYR A CG   1 
ATOM   921  C CD1  . TYR A 1 65  ? 24.981 37.682 32.950 1.00 14.53 ?  70  TYR A CD1  1 
ATOM   922  C CD2  . TYR A 1 65  ? 26.810 36.540 31.957 1.00 24.10 ?  70  TYR A CD2  1 
ATOM   923  C CE1  . TYR A 1 65  ? 24.090 36.801 32.334 1.00 12.95 ?  70  TYR A CE1  1 
ATOM   924  C CE2  . TYR A 1 65  ? 25.936 35.659 31.342 1.00 28.84 ?  70  TYR A CE2  1 
ATOM   925  C CZ   . TYR A 1 65  ? 24.578 35.793 31.537 1.00 15.76 ?  70  TYR A CZ   1 
ATOM   926  O OH   . TYR A 1 65  ? 23.712 34.918 30.922 1.00 19.64 ?  70  TYR A OH   1 
ATOM   927  H H    . TYR A 1 65  ? 25.911 39.260 35.334 1.00 13.04 ?  70  TYR A H    1 
ATOM   928  H HA   . TYR A 1 65  ? 27.584 37.205 35.004 1.00 17.28 ?  70  TYR A HA   1 
ATOM   929  H HB2  . TYR A 1 65  ? 26.960 39.409 33.375 1.00 15.08 ?  70  TYR A HB2  1 
ATOM   930  H HB3  . TYR A 1 65  ? 28.168 38.447 33.001 1.00 15.08 ?  70  TYR A HB3  1 
ATOM   931  H HD1  . TYR A 1 65  ? 24.651 38.359 33.496 1.00 17.40 ?  70  TYR A HD1  1 
ATOM   932  H HD2  . TYR A 1 65  ? 27.725 36.441 31.824 1.00 28.89 ?  70  TYR A HD2  1 
ATOM   933  H HE1  . TYR A 1 65  ? 23.173 36.896 32.461 1.00 15.51 ?  70  TYR A HE1  1 
ATOM   934  H HE2  . TYR A 1 65  ? 26.264 34.979 30.799 1.00 34.58 ?  70  TYR A HE2  1 
ATOM   935  H HH   . TYR A 1 65  ? 22.920 35.099 31.134 1.00 23.53 ?  70  TYR A HH   1 
ATOM   936  N N    . TYR A 1 66  ? 28.704 39.862 36.219 1.00 18.09 ?  71  TYR A N    1 
ATOM   937  C CA   . TYR A 1 66  ? 29.882 40.470 36.820 1.00 23.50 ?  71  TYR A CA   1 
ATOM   938  C C    . TYR A 1 66  ? 29.407 41.371 37.950 1.00 16.45 ?  71  TYR A C    1 
ATOM   939  O O    . TYR A 1 66  ? 28.209 41.628 38.108 1.00 11.84 ?  71  TYR A O    1 
ATOM   940  C CB   . TYR A 1 66  ? 30.689 41.233 35.769 1.00 26.92 ?  71  TYR A CB   1 
ATOM   941  C CG   . TYR A 1 66  ? 29.792 41.807 34.702 1.00 16.61 ?  71  TYR A CG   1 
ATOM   942  C CD1  . TYR A 1 66  ? 28.933 42.840 35.006 1.00 21.51 ?  71  TYR A CD1  1 
ATOM   943  C CD2  . TYR A 1 66  ? 29.764 41.280 33.416 1.00 18.02 ?  71  TYR A CD2  1 
ATOM   944  C CE1  . TYR A 1 66  ? 28.080 43.364 34.065 1.00 29.23 ?  71  TYR A CE1  1 
ATOM   945  C CE2  . TYR A 1 66  ? 28.902 41.800 32.452 1.00 17.09 ?  71  TYR A CE2  1 
ATOM   946  C CZ   . TYR A 1 66  ? 28.068 42.846 32.794 1.00 21.46 ?  71  TYR A CZ   1 
ATOM   947  O OH   . TYR A 1 66  ? 27.204 43.397 31.879 1.00 25.27 ?  71  TYR A OH   1 
ATOM   948  H H    . TYR A 1 66  ? 27.968 40.266 36.405 1.00 21.68 ?  71  TYR A H    1 
ATOM   949  H HA   . TYR A 1 66  ? 30.462 39.794 37.203 1.00 28.17 ?  71  TYR A HA   1 
ATOM   950  H HB2  . TYR A 1 66  ? 31.164 41.963 36.196 1.00 32.27 ?  71  TYR A HB2  1 
ATOM   951  H HB3  . TYR A 1 66  ? 31.320 40.629 35.347 1.00 32.27 ?  71  TYR A HB3  1 
ATOM   952  H HD1  . TYR A 1 66  ? 28.931 43.191 35.867 1.00 25.77 ?  71  TYR A HD1  1 
ATOM   953  H HD2  . TYR A 1 66  ? 30.327 40.574 33.196 1.00 21.59 ?  71  TYR A HD2  1 
ATOM   954  H HE1  . TYR A 1 66  ? 27.514 44.067 34.288 1.00 35.04 ?  71  TYR A HE1  1 
ATOM   955  H HE2  . TYR A 1 66  ? 28.889 41.448 31.591 1.00 20.48 ?  71  TYR A HE2  1 
ATOM   956  H HH   . TYR A 1 66  ? 27.294 43.018 31.135 1.00 30.29 ?  71  TYR A HH   1 
ATOM   957  N N    . ASP A 1 67  ? 30.369 41.863 38.729 1.00 14.74 ?  72  ASP A N    1 
ATOM   958  C CA   . ASP A 1 67  ? 30.025 42.626 39.919 1.00 18.85 ?  72  ASP A CA   1 
ATOM   959  C C    . ASP A 1 67  ? 29.330 43.927 39.562 1.00 11.07 ?  72  ASP A C    1 
ATOM   960  O O    . ASP A 1 67  ? 28.438 44.381 40.290 1.00 19.08 ?  72  ASP A O    1 
ATOM   961  C CB   . ASP A 1 67  ? 31.280 42.904 40.736 1.00 16.28 ?  72  ASP A CB   1 
ATOM   962  C CG   . ASP A 1 67  ? 31.848 41.656 41.348 1.00 22.75 ?  72  ASP A CG   1 
ATOM   963  O OD1  . ASP A 1 67  ? 31.109 40.647 41.411 1.00 22.85 ?  72  ASP A OD1  1 
ATOM   964  O OD2  . ASP A 1 67  ? 33.022 41.691 41.764 1.00 32.50 -1 72  ASP A OD2  1 
ATOM   965  H H    . ASP A 1 67  ? 31.213 41.769 38.591 1.00 17.65 ?  72  ASP A H    1 
ATOM   966  H HA   . ASP A 1 67  ? 29.417 42.099 40.461 1.00 22.59 ?  72  ASP A HA   1 
ATOM   967  H HB2  . ASP A 1 67  ? 31.956 43.292 40.158 1.00 19.51 ?  72  ASP A HB2  1 
ATOM   968  H HB3  . ASP A 1 67  ? 31.063 43.521 41.453 1.00 19.51 ?  72  ASP A HB3  1 
ATOM   969  N N    . GLY A 1 68  ? 29.732 44.550 38.465 1.00 10.32 ?  73  GLY A N    1 
ATOM   970  C CA   . GLY A 1 68  ? 29.186 45.828 38.089 1.00 10.87 ?  73  GLY A CA   1 
ATOM   971  C C    . GLY A 1 68  ? 27.896 45.694 37.314 1.00 12.13 ?  73  GLY A C    1 
ATOM   972  O O    . GLY A 1 68  ? 27.367 44.597 37.087 1.00 14.24 ?  73  GLY A O    1 
ATOM   973  H H    . GLY A 1 68  ? 30.325 44.245 37.922 1.00 12.35 ?  73  GLY A H    1 
ATOM   974  H HA2  . GLY A 1 68  ? 29.011 46.350 38.888 1.00 13.01 ?  73  GLY A HA2  1 
ATOM   975  H HA3  . GLY A 1 68  ? 29.828 46.302 37.537 1.00 13.01 ?  73  GLY A HA3  1 
ATOM   976  N N    . PRO A 1 69  ? 27.367 46.836 36.893 1.00 9.34  ?  74  PRO A N    1 
ATOM   977  C CA   . PRO A 1 69  ? 26.125 46.844 36.122 1.00 6.84  ?  74  PRO A CA   1 
ATOM   978  C C    . PRO A 1 69  ? 26.382 46.605 34.642 1.00 8.98  ?  74  PRO A C    1 
ATOM   979  O O    . PRO A 1 69  ? 27.515 46.589 34.162 1.00 14.47 ?  74  PRO A O    1 
ATOM   980  C CB   . PRO A 1 69  ? 25.585 48.254 36.356 1.00 8.97  ?  74  PRO A CB   1 
ATOM   981  C CG   . PRO A 1 69  ? 26.845 49.088 36.482 1.00 14.49 ?  74  PRO A CG   1 
ATOM   982  C CD   . PRO A 1 69  ? 27.813 48.202 37.238 1.00 10.42 ?  74  PRO A CD   1 
ATOM   983  H HA   . PRO A 1 69  ? 25.501 46.181 36.459 1.00 8.17  ?  74  PRO A HA   1 
ATOM   984  H HB2  . PRO A 1 69  ? 25.046 48.539 35.602 1.00 10.73 ?  74  PRO A HB2  1 
ATOM   985  H HB3  . PRO A 1 69  ? 25.059 48.284 37.170 1.00 10.73 ?  74  PRO A HB3  1 
ATOM   986  H HG2  . PRO A 1 69  ? 27.189 49.306 35.601 1.00 17.35 ?  74  PRO A HG2  1 
ATOM   987  H HG3  . PRO A 1 69  ? 26.658 49.901 36.976 1.00 17.35 ?  74  PRO A HG3  1 
ATOM   988  H HD2  . PRO A 1 69  ? 28.724 48.354 36.941 1.00 12.47 ?  74  PRO A HD2  1 
ATOM   989  H HD3  . PRO A 1 69  ? 27.746 48.356 38.194 1.00 12.47 ?  74  PRO A HD3  1 
ATOM   990  N N    . VAL A 1 70  ? 25.291 46.413 33.919 1.00 9.29  ?  75  VAL A N    1 
ATOM   991  C CA   . VAL A 1 70  ? 25.287 46.533 32.473 1.00 7.42  ?  75  VAL A CA   1 
ATOM   992  C C    . VAL A 1 70  ? 24.743 47.915 32.153 1.00 9.52  ?  75  VAL A C    1 
ATOM   993  O O    . VAL A 1 70  ? 23.711 48.332 32.703 1.00 8.82  ?  75  VAL A O    1 
ATOM   994  C CB   . VAL A 1 70  ? 24.475 45.410 31.801 1.00 16.50 ?  75  VAL A CB   1 
ATOM   995  C CG1  . VAL A 1 70  ? 23.108 45.221 32.436 1.00 25.03 ?  75  VAL A CG1  1 
ATOM   996  C CG2  . VAL A 1 70  ? 24.323 45.697 30.303 1.00 16.12 ?  75  VAL A CG2  1 
ATOM   997  H H    . VAL A 1 70  ? 24.525 46.208 34.252 1.00 11.12 ?  75  VAL A H    1 
ATOM   998  H HA   . VAL A 1 70  ? 26.188 46.460 32.122 1.00 8.87  ?  75  VAL A HA   1 
ATOM   999  H HB   . VAL A 1 70  ? 24.963 44.581 31.927 1.00 19.76 ?  75  VAL A HB   1 
ATOM   1000 H HG11 . VAL A 1 70  ? 22.924 44.271 32.513 1.00 30.00 ?  75  VAL A HG11 1 
ATOM   1001 H HG12 . VAL A 1 70  ? 23.108 45.630 33.315 1.00 30.00 ?  75  VAL A HG12 1 
ATOM   1002 H HG13 . VAL A 1 70  ? 22.438 45.643 31.875 1.00 30.00 ?  75  VAL A HG13 1 
ATOM   1003 H HG21 . VAL A 1 70  ? 23.946 44.916 29.869 1.00 19.31 ?  75  VAL A HG21 1 
ATOM   1004 H HG22 . VAL A 1 70  ? 23.734 46.458 30.185 1.00 19.31 ?  75  VAL A HG22 1 
ATOM   1005 H HG23 . VAL A 1 70  ? 25.197 45.893 29.929 1.00 19.31 ?  75  VAL A HG23 1 
ATOM   1006 N N    . ALA A 1 71  ? 25.477 48.644 31.323 1.00 8.29  ?  76  ALA A N    1 
ATOM   1007 C CA   . ALA A 1 71  ? 25.131 49.989 30.908 1.00 6.99  ?  76  ALA A CA   1 
ATOM   1008 C C    . ALA A 1 71  ? 24.390 49.955 29.581 1.00 9.51  ?  76  ALA A C    1 
ATOM   1009 O O    . ALA A 1 71  ? 24.719 49.175 28.682 1.00 9.56  ?  76  ALA A O    1 
ATOM   1010 C CB   . ALA A 1 71  ? 26.380 50.859 30.768 1.00 7.59  ?  76  ALA A CB   1 
ATOM   1011 H H    . ALA A 1 71  ? 26.212 48.366 30.974 1.00 9.91  ?  76  ALA A H    1 
ATOM   1012 H HA   . ALA A 1 71  ? 24.551 50.386 31.577 1.00 8.35  ?  76  ALA A HA   1 
ATOM   1013 H HB1  . ALA A 1 71  ? 26.113 51.754 30.507 1.00 9.07  ?  76  ALA A HB1  1 
ATOM   1014 H HB2  . ALA A 1 71  ? 26.843 50.886 31.620 1.00 9.07  ?  76  ALA A HB2  1 
ATOM   1015 H HB3  . ALA A 1 71  ? 26.957 50.475 30.090 1.00 9.07  ?  76  ALA A HB3  1 
ATOM   1016 N N    . MET A 1 72  ? 23.399 50.832 29.458 1.00 6.23  ?  77  MET A N    1 
ATOM   1017 C CA   . MET A 1 72  ? 22.661 51.004 28.217 1.00 9.89  ?  77  MET A CA   1 
ATOM   1018 C C    . MET A 1 72  ? 22.715 52.471 27.825 1.00 7.12  ?  77  MET A C    1 
ATOM   1019 O O    . MET A 1 72  ? 22.377 53.340 28.633 1.00 9.39  ?  77  MET A O    1 
ATOM   1020 C CB   . MET A 1 72  ? 21.203 50.556 28.348 1.00 8.21  ?  77  MET A CB   1 
ATOM   1021 C CG   . MET A 1 72  ? 20.438 50.719 27.025 1.00 20.70 ?  77  MET A CG   1 
ATOM   1022 S SD   . MET A 1 72  ? 19.227 49.481 26.547 1.00 48.58 ?  77  MET A SD   1 
ATOM   1023 C CE   . MET A 1 72  ? 20.083 47.954 26.877 1.00 27.42 ?  77  MET A CE   1 
ATOM   1024 H H    . MET A 1 72  ? 23.132 51.347 30.092 1.00 7.45  ?  77  MET A H    1 
ATOM   1025 H HA   . MET A 1 72  ? 23.072 50.460 27.528 1.00 11.83 ?  77  MET A HA   1 
ATOM   1026 H HB2  . MET A 1 72  ? 21.177 49.620 28.602 1.00 9.82  ?  77  MET A HB2  1 
ATOM   1027 H HB3  . MET A 1 72  ? 20.762 51.095 29.024 1.00 9.82  ?  77  MET A HB3  1 
ATOM   1028 H HG2  . MET A 1 72  ? 19.960 51.563 27.068 1.00 24.81 ?  77  MET A HG2  1 
ATOM   1029 H HG3  . MET A 1 72  ? 21.094 50.746 26.311 1.00 24.81 ?  77  MET A HG3  1 
ATOM   1030 H HE1  . MET A 1 72  ? 19.497 47.211 26.666 1.00 32.87 ?  77  MET A HE1  1 
ATOM   1031 H HE2  . MET A 1 72  ? 20.880 47.913 26.325 1.00 32.87 ?  77  MET A HE2  1 
ATOM   1032 H HE3  . MET A 1 72  ? 20.329 47.926 27.815 1.00 32.87 ?  77  MET A HE3  1 
ATOM   1033 N N    . LEU A 1 73  ? 23.151 52.740 26.596 1.00 6.30  ?  78  LEU A N    1 
ATOM   1034 C CA   . LEU A 1 73  ? 23.118 54.091 26.040 1.00 9.40  ?  78  LEU A CA   1 
ATOM   1035 C C    . LEU A 1 73  ? 21.737 54.259 25.430 1.00 7.33  ?  78  LEU A C    1 
ATOM   1036 O O    . LEU A 1 73  ? 21.502 53.924 24.266 1.00 12.08 ?  78  LEU A O    1 
ATOM   1037 C CB   . LEU A 1 73  ? 24.217 54.295 25.014 1.00 9.50  ?  78  LEU A CB   1 
ATOM   1038 C CG   . LEU A 1 73  ? 24.285 55.671 24.361 1.00 16.93 ?  78  LEU A CG   1 
ATOM   1039 C CD1  . LEU A 1 73  ? 24.431 56.749 25.399 1.00 13.11 ?  78  LEU A CD1  1 
ATOM   1040 C CD2  . LEU A 1 73  ? 25.426 55.722 23.354 1.00 14.02 ?  78  LEU A CD2  1 
ATOM   1041 H H    . LEU A 1 73  ? 23.473 52.150 26.059 1.00 7.52  ?  78  LEU A H    1 
ATOM   1042 H HA   . LEU A 1 73  ? 23.255 54.746 26.742 1.00 11.24 ?  78  LEU A HA   1 
ATOM   1043 H HB2  . LEU A 1 73  ? 25.069 54.144 25.452 1.00 11.37 ?  78  LEU A HB2  1 
ATOM   1044 H HB3  . LEU A 1 73  ? 24.090 53.647 24.304 1.00 11.37 ?  78  LEU A HB3  1 
ATOM   1045 H HG   . LEU A 1 73  ? 23.457 55.838 23.883 1.00 20.28 ?  78  LEU A HG   1 
ATOM   1046 H HD11 . LEU A 1 73  ? 24.583 57.598 24.954 1.00 15.70 ?  78  LEU A HD11 1 
ATOM   1047 H HD12 . LEU A 1 73  ? 23.618 56.792 25.926 1.00 15.70 ?  78  LEU A HD12 1 
ATOM   1048 H HD13 . LEU A 1 73  ? 25.185 56.536 25.971 1.00 15.70 ?  78  LEU A HD13 1 
ATOM   1049 H HD21 . LEU A 1 73  ? 25.666 56.648 23.195 1.00 16.79 ?  78  LEU A HD21 1 
ATOM   1050 H HD22 . LEU A 1 73  ? 26.186 55.240 23.714 1.00 16.79 ?  78  LEU A HD22 1 
ATOM   1051 H HD23 . LEU A 1 73  ? 25.135 55.310 22.525 1.00 16.79 ?  78  LEU A HD23 1 
ATOM   1052 N N    . ASP A 1 74  ? 20.806 54.764 26.235 1.00 7.72  ?  79  ASP A N    1 
ATOM   1053 C CA   . ASP A 1 74  ? 19.414 54.833 25.812 1.00 13.13 ?  79  ASP A CA   1 
ATOM   1054 C C    . ASP A 1 74  ? 19.152 55.981 24.842 1.00 10.95 ?  79  ASP A C    1 
ATOM   1055 O O    . ASP A 1 74  ? 18.230 55.883 24.027 1.00 12.02 ?  79  ASP A O    1 
ATOM   1056 C CB   . ASP A 1 74  ? 18.513 54.930 27.047 1.00 15.20 ?  79  ASP A CB   1 
ATOM   1057 C CG   . ASP A 1 74  ? 18.198 53.561 27.638 1.00 18.30 ?  79  ASP A CG   1 
ATOM   1058 O OD1  . ASP A 1 74  ? 17.983 52.616 26.848 1.00 31.05 ?  79  ASP A OD1  1 
ATOM   1059 O OD2  . ASP A 1 74  ? 18.170 53.411 28.873 1.00 19.27 -1 79  ASP A OD2  1 
ATOM   1060 H H    . ASP A 1 74  ? 20.955 55.071 27.025 1.00 9.23  ?  79  ASP A H    1 
ATOM   1061 H HA   . ASP A 1 74  ? 19.182 54.019 25.339 1.00 15.72 ?  79  ASP A HA   1 
ATOM   1062 H HB2  . ASP A 1 74  ? 18.960 55.458 27.727 1.00 18.21 ?  79  ASP A HB2  1 
ATOM   1063 H HB3  . ASP A 1 74  ? 17.675 55.352 26.798 1.00 18.21 ?  79  ASP A HB3  1 
ATOM   1064 N N    . GLU A 1 75  ? 19.925 57.066 24.907 1.00 9.22  ?  80  GLU A N    1 
ATOM   1065 C CA   . GLU A 1 75  ? 19.798 58.146 23.933 1.00 11.14 ?  80  GLU A CA   1 
ATOM   1066 C C    . GLU A 1 75  ? 21.176 58.732 23.674 1.00 13.12 ?  80  GLU A C    1 
ATOM   1067 O O    . GLU A 1 75  ? 21.955 58.925 24.612 1.00 8.52  ?  80  GLU A O    1 
ATOM   1068 C CB   . GLU A 1 75  ? 18.881 59.277 24.405 1.00 11.09 ?  80  GLU A CB   1 
ATOM   1069 C CG   . GLU A 1 75  ? 17.508 58.856 24.869 1.00 15.52 ?  80  GLU A CG   1 
ATOM   1070 C CD   . GLU A 1 75  ? 16.525 58.673 23.731 1.00 27.30 ?  80  GLU A CD   1 
ATOM   1071 O OE1  . GLU A 1 75  ? 16.854 59.051 22.583 1.00 27.31 ?  80  GLU A OE1  1 
ATOM   1072 O OE2  . GLU A 1 75  ? 15.408 58.167 23.991 1.00 25.81 -1 80  GLU A OE2  1 
ATOM   1073 H H    . GLU A 1 75  ? 20.530 57.197 25.504 1.00 11.03 ?  80  GLU A H    1 
ATOM   1074 H HA   . GLU A 1 75  ? 19.427 57.772 23.119 1.00 13.33 ?  80  GLU A HA   1 
ATOM   1075 H HB2  . GLU A 1 75  ? 19.311 59.728 25.149 1.00 13.27 ?  80  GLU A HB2  1 
ATOM   1076 H HB3  . GLU A 1 75  ? 18.759 59.897 23.668 1.00 13.27 ?  80  GLU A HB3  1 
ATOM   1077 H HG2  . GLU A 1 75  ? 17.580 58.011 25.340 1.00 18.59 ?  80  GLU A HG2  1 
ATOM   1078 H HG3  . GLU A 1 75  ? 17.153 59.537 25.463 1.00 18.59 ?  80  GLU A HG3  1 
ATOM   1079 N N    . LEU A 1 76  ? 21.462 59.022 22.406 1.00 10.84 ?  81  LEU A N    1 
ATOM   1080 C CA   . LEU A 1 76  ? 22.670 59.745 22.010 1.00 13.26 ?  81  LEU A CA   1 
ATOM   1081 C C    . LEU A 1 76  ? 22.291 60.699 20.887 1.00 13.96 ?  81  LEU A C    1 
ATOM   1082 O O    . LEU A 1 76  ? 21.751 60.266 19.865 1.00 16.72 ?  81  LEU A O    1 
ATOM   1083 C CB   . LEU A 1 76  ? 23.778 58.793 21.554 1.00 11.88 ?  81  LEU A CB   1 
ATOM   1084 C CG   . LEU A 1 76  ? 25.076 59.464 21.089 1.00 13.08 ?  81  LEU A CG   1 
ATOM   1085 C CD1  . LEU A 1 76  ? 25.800 60.133 22.241 1.00 7.34  ?  81  LEU A CD1  1 
ATOM   1086 C CD2  . LEU A 1 76  ? 26.006 58.480 20.375 1.00 19.64 ?  81  LEU A CD2  1 
ATOM   1087 H H    . LEU A 1 76  ? 20.960 58.806 21.741 1.00 12.98 ?  81  LEU A H    1 
ATOM   1088 H HA   . LEU A 1 76  ? 23.008 60.253 22.764 1.00 15.88 ?  81  LEU A HA   1 
ATOM   1089 H HB2  . LEU A 1 76  ? 24.004 58.210 22.296 1.00 14.23 ?  81  LEU A HB2  1 
ATOM   1090 H HB3  . LEU A 1 76  ? 23.442 58.268 20.811 1.00 14.23 ?  81  LEU A HB3  1 
ATOM   1091 H HG   . LEU A 1 76  ? 24.831 60.152 20.450 1.00 15.67 ?  81  LEU A HG   1 
ATOM   1092 H HD11 . LEU A 1 76  ? 26.626 60.520 21.913 1.00 8.77  ?  81  LEU A HD11 1 
ATOM   1093 H HD12 . LEU A 1 76  ? 25.232 60.828 22.610 1.00 8.77  ?  81  LEU A HD12 1 
ATOM   1094 H HD13 . LEU A 1 76  ? 25.992 59.468 22.921 1.00 8.77  ?  81  LEU A HD13 1 
ATOM   1095 H HD21 . LEU A 1 76  ? 26.805 58.951 20.089 1.00 23.54 ?  81  LEU A HD21 1 
ATOM   1096 H HD22 . LEU A 1 76  ? 26.244 57.768 20.989 1.00 23.54 ?  81  LEU A HD22 1 
ATOM   1097 H HD23 . LEU A 1 76  ? 25.545 58.112 19.605 1.00 23.54 ?  81  LEU A HD23 1 
ATOM   1098 N N    . TYR A 1 77  ? 22.584 61.985 21.058 1.00 12.43 ?  82  TYR A N    1 
ATOM   1099 C CA   . TYR A 1 77  ? 22.117 62.972 20.095 1.00 14.86 ?  82  TYR A CA   1 
ATOM   1100 C C    . TYR A 1 77  ? 23.070 64.152 20.038 1.00 15.14 ?  82  TYR A C    1 
ATOM   1101 O O    . TYR A 1 77  ? 23.550 64.625 21.072 1.00 11.47 ?  82  TYR A O    1 
ATOM   1102 C CB   . TYR A 1 77  ? 20.707 63.439 20.475 1.00 20.07 ?  82  TYR A CB   1 
ATOM   1103 C CG   . TYR A 1 77  ? 20.191 64.673 19.760 1.00 29.23 ?  82  TYR A CG   1 
ATOM   1104 C CD1  . TYR A 1 77  ? 19.601 64.582 18.506 1.00 23.25 ?  82  TYR A CD1  1 
ATOM   1105 C CD2  . TYR A 1 77  ? 20.260 65.923 20.362 1.00 21.77 ?  82  TYR A CD2  1 
ATOM   1106 C CE1  . TYR A 1 77  ? 19.108 65.718 17.858 1.00 26.86 ?  82  TYR A CE1  1 
ATOM   1107 C CE2  . TYR A 1 77  ? 19.781 67.052 19.728 1.00 23.39 ?  82  TYR A CE2  1 
ATOM   1108 C CZ   . TYR A 1 77  ? 19.202 66.947 18.480 1.00 17.49 ?  82  TYR A CZ   1 
ATOM   1109 O OH   . TYR A 1 77  ? 18.727 68.080 17.863 1.00 27.51 ?  82  TYR A OH   1 
ATOM   1110 H H    . TYR A 1 77  ? 23.043 62.303 21.711 1.00 14.88 ?  82  TYR A H    1 
ATOM   1111 H HA   . TYR A 1 77  ? 22.106 62.584 19.206 1.00 17.80 ?  82  TYR A HA   1 
ATOM   1112 H HB2  . TYR A 1 77  ? 20.088 62.718 20.282 1.00 24.05 ?  82  TYR A HB2  1 
ATOM   1113 H HB3  . TYR A 1 77  ? 20.700 63.636 21.425 1.00 24.05 ?  82  TYR A HB3  1 
ATOM   1114 H HD1  . TYR A 1 77  ? 19.534 63.753 18.090 1.00 27.86 ?  82  TYR A HD1  1 
ATOM   1115 H HD2  . TYR A 1 77  ? 20.637 66.001 21.209 1.00 26.09 ?  82  TYR A HD2  1 
ATOM   1116 H HE1  . TYR A 1 77  ? 18.721 65.646 17.016 1.00 32.20 ?  82  TYR A HE1  1 
ATOM   1117 H HE2  . TYR A 1 77  ? 19.848 67.883 20.141 1.00 28.03 ?  82  TYR A HE2  1 
ATOM   1118 H HH   . TYR A 1 77  ? 18.364 67.878 17.132 1.00 32.98 ?  82  TYR A HH   1 
ATOM   1119 N N    . VAL A 1 78  ? 23.341 64.610 18.817 1.00 15.62 ?  83  VAL A N    1 
ATOM   1120 C CA   . VAL A 1 78  ? 24.053 65.857 18.562 1.00 20.56 ?  83  VAL A CA   1 
ATOM   1121 C C    . VAL A 1 78  ? 23.163 66.709 17.669 1.00 14.49 ?  83  VAL A C    1 
ATOM   1122 O O    . VAL A 1 78  ? 22.600 66.208 16.689 1.00 23.38 ?  83  VAL A O    1 
ATOM   1123 C CB   . VAL A 1 78  ? 25.426 65.619 17.904 1.00 15.98 ?  83  VAL A CB   1 
ATOM   1124 C CG1  . VAL A 1 78  ? 26.061 66.942 17.486 1.00 18.61 ?  83  VAL A CG1  1 
ATOM   1125 C CG2  . VAL A 1 78  ? 26.352 64.859 18.852 1.00 32.60 ?  83  VAL A CG2  1 
ATOM   1126 H H    . VAL A 1 78  ? 23.113 64.200 18.096 1.00 18.71 ?  83  VAL A H    1 
ATOM   1127 H HA   . VAL A 1 78  ? 24.207 66.323 19.398 1.00 24.64 ?  83  VAL A HA   1 
ATOM   1128 H HB   . VAL A 1 78  ? 25.297 65.080 17.108 1.00 19.14 ?  83  VAL A HB   1 
ATOM   1129 H HG11 . VAL A 1 78  ? 26.995 66.791 17.274 1.00 22.30 ?  83  VAL A HG11 1 
ATOM   1130 H HG12 . VAL A 1 78  ? 25.595 67.283 16.707 1.00 22.30 ?  83  VAL A HG12 1 
ATOM   1131 H HG13 . VAL A 1 78  ? 25.986 67.573 18.219 1.00 22.30 ?  83  VAL A HG13 1 
ATOM   1132 H HG21 . VAL A 1 78  ? 27.213 64.736 18.421 1.00 39.08 ?  83  VAL A HG21 1 
ATOM   1133 H HG22 . VAL A 1 78  ? 26.461 65.374 19.666 1.00 39.08 ?  83  VAL A HG22 1 
ATOM   1134 H HG23 . VAL A 1 78  ? 25.958 63.997 19.055 1.00 39.08 ?  83  VAL A HG23 1 
ATOM   1135 N N    . ALA A 1 79  ? 23.040 67.985 18.000 1.00 15.50 ?  84  ALA A N    1 
ATOM   1136 C CA   . ALA A 1 79  ? 22.154 68.853 17.239 1.00 19.54 ?  84  ALA A CA   1 
ATOM   1137 C C    . ALA A 1 79  ? 22.575 68.856 15.770 1.00 22.28 ?  84  ALA A C    1 
ATOM   1138 O O    . ALA A 1 79  ? 23.774 68.817 15.469 1.00 18.09 ?  84  ALA A O    1 
ATOM   1139 C CB   . ALA A 1 79  ? 22.178 70.273 17.803 1.00 27.72 ?  84  ALA A CB   1 
ATOM   1140 H H    . ALA A 1 79  ? 23.451 68.369 18.651 1.00 18.57 ?  84  ALA A H    1 
ATOM   1141 H HA   . ALA A 1 79  ? 21.243 68.525 17.297 1.00 23.42 ?  84  ALA A HA   1 
ATOM   1142 H HB1  . ALA A 1 79  ? 21.584 70.832 17.277 1.00 33.23 ?  84  ALA A HB1  1 
ATOM   1143 H HB2  . ALA A 1 79  ? 21.880 70.251 18.726 1.00 33.23 ?  84  ALA A HB2  1 
ATOM   1144 H HB3  . ALA A 1 79  ? 23.084 70.616 17.755 1.00 33.23 ?  84  ALA A HB3  1 
ATOM   1145 N N    . PRO A 1 80  ? 21.624 68.919 14.833 1.00 23.58 ?  85  PRO A N    1 
ATOM   1146 C CA   . PRO A 1 80  ? 21.986 68.755 13.415 1.00 22.53 ?  85  PRO A CA   1 
ATOM   1147 C C    . PRO A 1 80  ? 23.117 69.651 12.946 1.00 20.14 ?  85  PRO A C    1 
ATOM   1148 O O    . PRO A 1 80  ? 23.998 69.181 12.219 1.00 35.54 ?  85  PRO A O    1 
ATOM   1149 C CB   . PRO A 1 80  ? 20.673 69.080 12.686 1.00 27.61 ?  85  PRO A CB   1 
ATOM   1150 C CG   . PRO A 1 80  ? 19.617 68.743 13.662 1.00 25.75 ?  85  PRO A CG   1 
ATOM   1151 C CD   . PRO A 1 80  ? 20.169 69.091 15.014 1.00 24.74 ?  85  PRO A CD   1 
ATOM   1152 H HA   . PRO A 1 80  ? 22.234 67.830 13.259 1.00 27.00 ?  85  PRO A HA   1 
ATOM   1153 H HB2  . PRO A 1 80  ? 20.646 70.021 12.453 1.00 33.10 ?  85  PRO A HB2  1 
ATOM   1154 H HB3  . PRO A 1 80  ? 20.594 68.538 11.885 1.00 33.10 ?  85  PRO A HB3  1 
ATOM   1155 H HG2  . PRO A 1 80  ? 18.821 69.264 13.473 1.00 30.86 ?  85  PRO A HG2  1 
ATOM   1156 H HG3  . PRO A 1 80  ? 19.415 67.796 13.609 1.00 30.86 ?  85  PRO A HG3  1 
ATOM   1157 H HD2  . PRO A 1 80  ? 19.955 70.007 15.250 1.00 29.65 ?  85  PRO A HD2  1 
ATOM   1158 H HD3  . PRO A 1 80  ? 19.831 68.486 15.692 1.00 29.65 ?  85  PRO A HD3  1 
ATOM   1159 N N    . ALA A 1 81  ? 23.130 70.924 13.339 1.00 22.90 ?  86  ALA A N    1 
ATOM   1160 C CA   . ALA A 1 81  ? 24.136 71.833 12.810 1.00 37.26 ?  86  ALA A CA   1 
ATOM   1161 C C    . ALA A 1 81  ? 25.531 71.559 13.355 1.00 24.96 ?  86  ALA A C    1 
ATOM   1162 O O    . ALA A 1 81  ? 26.494 72.147 12.855 1.00 26.59 ?  86  ALA A O    1 
ATOM   1163 C CB   . ALA A 1 81  ? 23.750 73.287 13.105 1.00 33.70 ?  86  ALA A CB   1 
ATOM   1164 H H    . ALA A 1 81  ? 22.578 71.275 13.897 1.00 27.45 ?  86  ALA A H    1 
ATOM   1165 H HA   . ALA A 1 81  ? 24.166 71.722 11.847 1.00 44.68 ?  86  ALA A HA   1 
ATOM   1166 H HB1  . ALA A 1 81  ? 24.436 73.875 12.752 1.00 40.41 ?  86  ALA A HB1  1 
ATOM   1167 H HB2  . ALA A 1 81  ? 22.899 73.480 12.679 1.00 40.41 ?  86  ALA A HB2  1 
ATOM   1168 H HB3  . ALA A 1 81  ? 23.674 73.406 14.064 1.00 40.41 ?  86  ALA A HB3  1 
ATOM   1169 N N    . HIS A 1 82  ? 25.674 70.687 14.351 1.00 19.94 ?  87  HIS A N    1 
ATOM   1170 C CA   . HIS A 1 82  ? 26.967 70.456 14.986 1.00 18.82 ?  87  HIS A CA   1 
ATOM   1171 C C    . HIS A 1 82  ? 27.489 69.040 14.782 1.00 17.40 ?  87  HIS A C    1 
ATOM   1172 O O    . HIS A 1 82  ? 28.469 68.654 15.430 1.00 23.38 ?  87  HIS A O    1 
ATOM   1173 C CB   . HIS A 1 82  ? 26.872 70.766 16.480 1.00 20.63 ?  87  HIS A CB   1 
ATOM   1174 C CG   . HIS A 1 82  ? 26.670 72.217 16.776 1.00 29.36 ?  87  HIS A CG   1 
ATOM   1175 N ND1  . HIS A 1 82  ? 27.705 73.127 16.784 1.00 37.78 ?  87  HIS A ND1  1 
ATOM   1176 C CD2  . HIS A 1 82  ? 25.550 72.918 17.067 1.00 24.10 ?  87  HIS A CD2  1 
ATOM   1177 C CE1  . HIS A 1 82  ? 27.230 74.327 17.065 1.00 38.28 ?  87  HIS A CE1  1 
ATOM   1178 N NE2  . HIS A 1 82  ? 25.925 74.227 17.243 1.00 31.17 ?  87  HIS A NE2  1 
ATOM   1179 H H    . HIS A 1 82  ? 25.032 70.216 14.677 1.00 23.90 ?  87  HIS A H    1 
ATOM   1180 H HA   . HIS A 1 82  ? 27.615 71.056 14.586 1.00 22.54 ?  87  HIS A HA   1 
ATOM   1181 H HB2  . HIS A 1 82  ? 26.120 70.280 16.854 1.00 24.72 ?  87  HIS A HB2  1 
ATOM   1182 H HB3  . HIS A 1 82  ? 27.695 70.487 16.911 1.00 24.72 ?  87  HIS A HB3  1 
ATOM   1183 H HD2  . HIS A 1 82  ? 24.688 72.576 17.136 1.00 28.88 ?  87  HIS A HD2  1 
ATOM   1184 H HE1  . HIS A 1 82  ? 27.728 75.110 17.126 1.00 45.90 ?  87  HIS A HE1  1 
ATOM   1185 H HE2  . HIS A 1 82  ? 25.396 74.876 17.437 1.00 37.37 ?  87  HIS A HE2  1 
ATOM   1186 N N    . ARG A 1 83  ? 26.882 68.266 13.888 1.00 21.58 ?  88  ARG A N    1 
ATOM   1187 C CA   . ARG A 1 83  ? 27.317 66.905 13.619 1.00 22.79 ?  88  ARG A CA   1 
ATOM   1188 C C    . ARG A 1 83  ? 28.558 66.889 12.723 1.00 25.66 ?  88  ARG A C    1 
ATOM   1189 O O    . ARG A 1 83  ? 28.998 67.913 12.200 1.00 21.14 ?  88  ARG A O    1 
ATOM   1190 C CB   . ARG A 1 83  ? 26.182 66.112 12.974 1.00 22.05 ?  88  ARG A CB   1 
ATOM   1191 C CG   . ARG A 1 83  ? 25.004 65.921 13.908 1.00 28.20 ?  88  ARG A CG   1 
ATOM   1192 C CD   . ARG A 1 83  ? 23.795 65.289 13.248 1.00 18.56 ?  88  ARG A CD   1 
ATOM   1193 N NE   . ARG A 1 83  ? 22.686 65.251 14.192 1.00 25.09 ?  88  ARG A NE   1 
ATOM   1194 C CZ   . ARG A 1 83  ? 21.408 65.132 13.863 1.00 21.34 ?  88  ARG A CZ   1 
ATOM   1195 N NH1  . ARG A 1 83  ? 21.025 65.015 12.602 1.00 21.28 ?  88  ARG A NH1  1 
ATOM   1196 N NH2  . ARG A 1 83  ? 20.491 65.131 14.825 1.00 16.51 ?  88  ARG A NH2  1 
ATOM   1197 H H    . ARG A 1 83  ? 26.205 68.511 13.418 1.00 25.87 ?  88  ARG A H    1 
ATOM   1198 H HA   . ARG A 1 83  ? 27.556 66.477 14.456 1.00 27.31 ?  88  ARG A HA   1 
ATOM   1199 H HB2  . ARG A 1 83  ? 25.870 66.588 12.189 1.00 26.42 ?  88  ARG A HB2  1 
ATOM   1200 H HB3  . ARG A 1 83  ? 26.512 65.236 12.721 1.00 26.42 ?  88  ARG A HB3  1 
ATOM   1201 H HG2  . ARG A 1 83  ? 25.276 65.344 14.639 1.00 33.80 ?  88  ARG A HG2  1 
ATOM   1202 H HG3  . ARG A 1 83  ? 24.734 66.787 14.251 1.00 33.80 ?  88  ARG A HG3  1 
ATOM   1203 H HD2  . ARG A 1 83  ? 23.531 65.813 12.476 1.00 22.23 ?  88  ARG A HD2  1 
ATOM   1204 H HD3  . ARG A 1 83  ? 24.006 64.382 12.976 1.00 22.23 ?  88  ARG A HD3  1 
ATOM   1205 H HE   . ARG A 1 83  ? 22.876 65.311 15.029 1.00 30.08 ?  88  ARG A HE   1 
ATOM   1206 H HH11 . ARG A 1 83  ? 21.611 65.015 11.973 1.00 25.51 ?  88  ARG A HH11 1 
ATOM   1207 H HH12 . ARG A 1 83  ? 20.190 64.939 12.412 1.00 25.51 ?  88  ARG A HH12 1 
ATOM   1208 H HH21 . ARG A 1 83  ? 20.731 65.207 15.647 1.00 19.77 ?  88  ARG A HH21 1 
ATOM   1209 H HH22 . ARG A 1 83  ? 19.658 65.055 14.624 1.00 19.77 ?  88  ARG A HH22 1 
ATOM   1210 N N    . ASN A 1 84  ? 29.127 65.693 12.562 1.00 22.48 ?  89  ASN A N    1 
ATOM   1211 C CA   . ASN A 1 84  ? 30.294 65.466 11.712 1.00 22.20 ?  89  ASN A CA   1 
ATOM   1212 C C    . ASN A 1 84  ? 31.477 66.344 12.099 1.00 25.68 ?  89  ASN A C    1 
ATOM   1213 O O    . ASN A 1 84  ? 32.280 66.736 11.243 1.00 25.54 ?  89  ASN A O    1 
ATOM   1214 C CB   . ASN A 1 84  ? 29.947 65.678 10.240 1.00 28.86 ?  89  ASN A CB   1 
ATOM   1215 C CG   . ASN A 1 84  ? 28.753 64.878 9.824  1.00 30.30 ?  89  ASN A CG   1 
ATOM   1216 O OD1  . ASN A 1 84  ? 28.818 63.653 9.773  1.00 27.19 ?  89  ASN A OD1  1 
ATOM   1217 N ND2  . ASN A 1 84  ? 27.648 65.554 9.534  1.00 38.86 ?  89  ASN A ND2  1 
ATOM   1218 H H    . ASN A 1 84  ? 28.847 64.977 12.947 1.00 26.94 ?  89  ASN A H    1 
ATOM   1219 H HA   . ASN A 1 84  ? 30.571 64.545 11.837 1.00 26.60 ?  89  ASN A HA   1 
ATOM   1220 H HB2  . ASN A 1 84  ? 29.750 66.616 10.090 1.00 34.59 ?  89  ASN A HB2  1 
ATOM   1221 H HB3  . ASN A 1 84  ? 30.700 65.406 9.692  1.00 34.59 ?  89  ASN A HB3  1 
ATOM   1222 H HD21 . ASN A 1 84  ? 26.939 65.134 9.290  1.00 46.59 ?  89  ASN A HD21 1 
ATOM   1223 H HD22 . ASN A 1 84  ? 27.643 66.412 9.588  1.00 46.59 ?  89  ASN A HD22 1 
ATOM   1224 N N    . ARG A 1 85  ? 31.604 66.647 13.389 1.00 18.32 ?  90  ARG A N    1 
ATOM   1225 C CA   . ARG A 1 85  ? 32.736 67.416 13.889 1.00 27.93 ?  90  ARG A CA   1 
ATOM   1226 C C    . ARG A 1 85  ? 33.380 66.751 15.100 1.00 30.57 ?  90  ARG A C    1 
ATOM   1227 O O    . ARG A 1 85  ? 34.256 67.353 15.728 1.00 20.47 ?  90  ARG A O    1 
ATOM   1228 C CB   . ARG A 1 85  ? 32.315 68.847 14.251 1.00 27.11 ?  90  ARG A CB   1 
ATOM   1229 C CG   . ARG A 1 85  ? 31.933 69.721 13.054 1.00 40.97 ?  90  ARG A CG   1 
ATOM   1230 C CD   . ARG A 1 85  ? 30.803 70.686 13.418 1.00 40.38 ?  90  ARG A CD   1 
ATOM   1231 N NE   . ARG A 1 85  ? 30.641 71.776 12.462 1.00 46.65 ?  90  ARG A NE   1 
ATOM   1232 C CZ   . ARG A 1 85  ? 31.398 72.866 12.415 1.00 54.51 ?  90  ARG A CZ   1 
ATOM   1233 N NH1  . ARG A 1 85  ? 32.423 73.037 13.238 1.00 40.51 ?  90  ARG A NH1  1 
ATOM   1234 N NH2  . ARG A 1 85  ? 31.118 73.811 11.520 1.00 53.41 ?  90  ARG A NH2  1 
ATOM   1235 H H    . ARG A 1 85  ? 31.041 66.417 13.997 1.00 21.95 ?  90  ARG A H    1 
ATOM   1236 H HA   . ARG A 1 85  ? 33.402 67.480 13.186 1.00 33.48 ?  90  ARG A HA   1 
ATOM   1237 H HB2  . ARG A 1 85  ? 31.544 68.802 14.838 1.00 32.49 ?  90  ARG A HB2  1 
ATOM   1238 H HB3  . ARG A 1 85  ? 33.053 69.281 14.706 1.00 32.49 ?  90  ARG A HB3  1 
ATOM   1239 H HG2  . ARG A 1 85  ? 32.703 70.241 12.775 1.00 49.13 ?  90  ARG A HG2  1 
ATOM   1240 H HG3  . ARG A 1 85  ? 31.632 69.157 12.325 1.00 49.13 ?  90  ARG A HG3  1 
ATOM   1241 H HD2  . ARG A 1 85  ? 29.968 70.193 13.451 1.00 48.42 ?  90  ARG A HD2  1 
ATOM   1242 H HD3  . ARG A 1 85  ? 30.992 71.077 14.286 1.00 48.42 ?  90  ARG A HD3  1 
ATOM   1243 H HE   . ARG A 1 85  ? 30.007 71.708 11.885 1.00 55.94 ?  90  ARG A HE   1 
ATOM   1244 H HH11 . ARG A 1 85  ? 32.612 72.434 13.821 1.00 48.57 ?  90  ARG A HH11 1 
ATOM   1245 H HH12 . ARG A 1 85  ? 32.899 73.752 13.189 1.00 48.57 ?  90  ARG A HH12 1 
ATOM   1246 H HH21 . ARG A 1 85  ? 30.454 73.710 10.983 1.00 64.06 ?  90  ARG A HH21 1 
ATOM   1247 H HH22 . ARG A 1 85  ? 31.600 74.521 11.480 1.00 64.06 ?  90  ARG A HH22 1 
ATOM   1248 N N    . GLY A 1 86  ? 32.965 65.535 15.447 1.00 20.22 ?  91  GLY A N    1 
ATOM   1249 C CA   . GLY A 1 86  ? 33.563 64.799 16.538 1.00 19.14 ?  91  GLY A CA   1 
ATOM   1250 C C    . GLY A 1 86  ? 32.843 64.895 17.865 1.00 14.14 ?  91  GLY A C    1 
ATOM   1251 O O    . GLY A 1 86  ? 33.334 64.337 18.855 1.00 13.75 ?  91  GLY A O    1 
ATOM   1252 H H    . GLY A 1 86  ? 32.327 65.114 15.055 1.00 24.23 ?  91  GLY A H    1 
ATOM   1253 H HA2  . GLY A 1 86  ? 33.600 63.861 16.293 1.00 22.93 ?  91  GLY A HA2  1 
ATOM   1254 H HA3  . GLY A 1 86  ? 34.467 65.126 16.671 1.00 22.93 ?  91  GLY A HA3  1 
ATOM   1255 N N    . VAL A 1 87  ? 31.707 65.591 17.929 1.00 16.94 ?  92  VAL A N    1 
ATOM   1256 C CA   . VAL A 1 87  ? 30.992 65.714 19.199 1.00 15.36 ?  92  VAL A CA   1 
ATOM   1257 C C    . VAL A 1 87  ? 30.432 64.364 19.620 1.00 12.58 ?  92  VAL A C    1 
ATOM   1258 O O    . VAL A 1 87  ? 30.567 63.951 20.778 1.00 10.86 ?  92  VAL A O    1 
ATOM   1259 C CB   . VAL A 1 87  ? 29.880 66.777 19.099 1.00 16.11 ?  92  VAL A CB   1 
ATOM   1260 C CG1  . VAL A 1 87  ? 29.117 66.870 20.421 1.00 15.21 ?  92  VAL A CG1  1 
ATOM   1261 C CG2  . VAL A 1 87  ? 30.474 68.122 18.726 1.00 23.63 ?  92  VAL A CG2  1 
ATOM   1262 H H    . VAL A 1 87  ? 31.337 65.994 17.266 1.00 20.30 ?  92  VAL A H    1 
ATOM   1263 H HA   . VAL A 1 87  ? 31.622 66.007 19.876 1.00 18.40 ?  92  VAL A HA   1 
ATOM   1264 H HB   . VAL A 1 87  ? 29.252 66.520 18.406 1.00 19.30 ?  92  VAL A HB   1 
ATOM   1265 H HG11 . VAL A 1 87  ? 28.568 67.670 20.413 1.00 18.21 ?  92  VAL A HG11 1 
ATOM   1266 H HG12 . VAL A 1 87  ? 28.555 66.085 20.517 1.00 18.21 ?  92  VAL A HG12 1 
ATOM   1267 H HG13 . VAL A 1 87  ? 29.753 66.913 21.151 1.00 18.21 ?  92  VAL A HG13 1 
ATOM   1268 H HG21 . VAL A 1 87  ? 29.771 68.790 18.731 1.00 28.32 ?  92  VAL A HG21 1 
ATOM   1269 H HG22 . VAL A 1 87  ? 31.158 68.356 19.373 1.00 28.32 ?  92  VAL A HG22 1 
ATOM   1270 H HG23 . VAL A 1 87  ? 30.865 68.060 17.840 1.00 28.32 ?  92  VAL A HG23 1 
ATOM   1271 N N    . GLY A 1 88  ? 29.791 63.656 18.686 1.00 16.48 ?  93  GLY A N    1 
ATOM   1272 C CA   . GLY A 1 88  ? 29.250 62.352 19.011 1.00 16.61 ?  93  GLY A CA   1 
ATOM   1273 C C    . GLY A 1 88  ? 30.323 61.384 19.465 1.00 15.65 ?  93  GLY A C    1 
ATOM   1274 O O    . GLY A 1 88  ? 30.137 60.644 20.435 1.00 12.37 ?  93  GLY A O    1 
ATOM   1275 H H    . GLY A 1 88  ? 29.662 63.909 17.874 1.00 19.75 ?  93  GLY A H    1 
ATOM   1276 H HA2  . GLY A 1 88  ? 28.598 62.443 19.724 1.00 19.90 ?  93  GLY A HA2  1 
ATOM   1277 H HA3  . GLY A 1 88  ? 28.813 61.981 18.229 1.00 19.90 ?  93  GLY A HA3  1 
ATOM   1278 N N    . THR A 1 89  ? 31.463 61.382 18.774 1.00 18.73 ?  94  THR A N    1 
ATOM   1279 C CA   . THR A 1 89  ? 32.584 60.545 19.193 1.00 16.25 ?  94  THR A CA   1 
ATOM   1280 C C    . THR A 1 89  ? 33.020 60.901 20.608 1.00 12.67 ?  94  THR A C    1 
ATOM   1281 O O    . THR A 1 89  ? 33.286 60.012 21.425 1.00 11.87 ?  94  THR A O    1 
ATOM   1282 C CB   . THR A 1 89  ? 33.756 60.701 18.223 1.00 15.00 ?  94  THR A CB   1 
ATOM   1283 O OG1  . THR A 1 89  ? 33.415 60.161 16.937 1.00 17.33 ?  94  THR A OG1  1 
ATOM   1284 C CG2  . THR A 1 89  ? 35.019 59.999 18.759 1.00 21.34 ?  94  THR A CG2  1 
ATOM   1285 H H    . THR A 1 89  ? 31.611 61.850 18.068 1.00 22.44 ?  94  THR A H    1 
ATOM   1286 H HA   . THR A 1 89  ? 32.306 59.616 19.176 1.00 19.47 ?  94  THR A HA   1 
ATOM   1287 H HB   . THR A 1 89  ? 33.955 61.645 18.126 1.00 17.96 ?  94  THR A HB   1 
ATOM   1288 H HG1  . THR A 1 89  ? 32.762 60.580 16.614 1.00 20.76 ?  94  THR A HG1  1 
ATOM   1289 H HG21 . THR A 1 89  ? 35.664 59.885 18.044 1.00 25.57 ?  94  THR A HG21 1 
ATOM   1290 H HG22 . THR A 1 89  ? 35.421 60.533 19.463 1.00 25.57 ?  94  THR A HG22 1 
ATOM   1291 H HG23 . THR A 1 89  ? 34.788 59.128 19.117 1.00 25.57 ?  94  THR A HG23 1 
ATOM   1292 N N    . ALA A 1 90  ? 33.088 62.202 20.916 1.00 12.67 ?  95  ALA A N    1 
ATOM   1293 C CA   . ALA A 1 90  ? 33.521 62.638 22.240 1.00 14.02 ?  95  ALA A CA   1 
ATOM   1294 C C    . ALA A 1 90  ? 32.533 62.209 23.317 1.00 14.03 ?  95  ALA A C    1 
ATOM   1295 O O    . ALA A 1 90  ? 32.935 61.819 24.419 1.00 11.91 ?  95  ALA A O    1 
ATOM   1296 C CB   . ALA A 1 90  ? 33.694 64.158 22.262 1.00 12.99 ?  95  ALA A CB   1 
ATOM   1297 H H    . ALA A 1 90  ? 32.890 62.843 20.379 1.00 15.16 ?  95  ALA A H    1 
ATOM   1298 H HA   . ALA A 1 90  ? 34.379 62.229 22.433 1.00 16.79 ?  95  ALA A HA   1 
ATOM   1299 H HB1  . ALA A 1 90  ? 33.990 64.429 23.145 1.00 15.55 ?  95  ALA A HB1  1 
ATOM   1300 H HB2  . ALA A 1 90  ? 34.356 64.410 21.599 1.00 15.55 ?  95  ALA A HB2  1 
ATOM   1301 H HB3  . ALA A 1 90  ? 32.843 64.575 22.056 1.00 15.55 ?  95  ALA A HB3  1 
ATOM   1302 N N    . LEU A 1 91  ? 31.234 62.296 23.030 1.00 12.05 ?  96  LEU A N    1 
ATOM   1303 C CA   . LEU A 1 91  ? 30.239 61.846 23.997 1.00 10.22 ?  96  LEU A CA   1 
ATOM   1304 C C    . LEU A 1 91  ? 30.373 60.352 24.256 1.00 12.39 ?  96  LEU A C    1 
ATOM   1305 O O    . LEU A 1 91  ? 30.331 59.901 25.407 1.00 8.32  ?  96  LEU A O    1 
ATOM   1306 C CB   . LEU A 1 91  ? 28.831 62.167 23.497 1.00 10.77 ?  96  LEU A CB   1 
ATOM   1307 C CG   . LEU A 1 91  ? 28.369 63.609 23.690 1.00 15.36 ?  96  LEU A CG   1 
ATOM   1308 C CD1  . LEU A 1 91  ? 27.193 63.906 22.773 1.00 15.18 ?  96  LEU A CD1  1 
ATOM   1309 C CD2  . LEU A 1 91  ? 27.995 63.883 25.141 1.00 15.02 ?  96  LEU A CD2  1 
ATOM   1310 H H    . LEU A 1 91  ? 30.910 62.605 22.295 1.00 14.42 ?  96  LEU A H    1 
ATOM   1311 H HA   . LEU A 1 91  ? 30.381 62.322 24.830 1.00 12.22 ?  96  LEU A HA   1 
ATOM   1312 H HB2  . LEU A 1 91  ? 28.797 61.978 22.546 1.00 12.88 ?  96  LEU A HB2  1 
ATOM   1313 H HB3  . LEU A 1 91  ? 28.205 61.598 23.971 1.00 12.88 ?  96  LEU A HB3  1 
ATOM   1314 H HG   . LEU A 1 91  ? 29.101 64.203 23.461 1.00 18.39 ?  96  LEU A HG   1 
ATOM   1315 H HD11 . LEU A 1 91  ? 26.898 64.817 22.924 1.00 18.18 ?  96  LEU A HD11 1 
ATOM   1316 H HD12 . LEU A 1 91  ? 27.476 63.798 21.852 1.00 18.18 ?  96  LEU A HD12 1 
ATOM   1317 H HD13 . LEU A 1 91  ? 26.473 63.287 22.973 1.00 18.18 ?  96  LEU A HD13 1 
ATOM   1318 H HD21 . LEU A 1 91  ? 27.699 64.803 25.222 1.00 17.99 ?  96  LEU A HD21 1 
ATOM   1319 H HD22 . LEU A 1 91  ? 27.281 63.281 25.402 1.00 17.99 ?  96  LEU A HD22 1 
ATOM   1320 H HD23 . LEU A 1 91  ? 28.774 63.735 25.700 1.00 17.99 ?  96  LEU A HD23 1 
ATOM   1321 N N    . LEU A 1 92  ? 30.505 59.564 23.186 1.00 9.37  ?  97  LEU A N    1 
ATOM   1322 C CA   . LEU A 1 92  ? 30.608 58.119 23.342 1.00 14.20 ?  97  LEU A CA   1 
ATOM   1323 C C    . LEU A 1 92  ? 31.877 57.735 24.095 1.00 8.99  ?  97  LEU A C    1 
ATOM   1324 O O    . LEU A 1 92  ? 31.864 56.799 24.901 1.00 11.99 ?  97  LEU A O    1 
ATOM   1325 C CB   . LEU A 1 92  ? 30.572 57.434 21.973 1.00 10.04 ?  97  LEU A CB   1 
ATOM   1326 C CG   . LEU A 1 92  ? 30.634 55.904 21.980 1.00 6.95  ?  97  LEU A CG   1 
ATOM   1327 C CD1  . LEU A 1 92  ? 29.491 55.341 22.789 1.00 13.68 ?  97  LEU A CD1  1 
ATOM   1328 C CD2  . LEU A 1 92  ? 30.620 55.351 20.567 1.00 10.51 ?  97  LEU A CD2  1 
ATOM   1329 H H    . LEU A 1 92  ? 30.537 59.840 22.372 1.00 11.21 ?  97  LEU A H    1 
ATOM   1330 H HA   . LEU A 1 92  ? 29.846 57.808 23.854 1.00 17.01 ?  97  LEU A HA   1 
ATOM   1331 H HB2  . LEU A 1 92  ? 29.745 57.685 21.532 1.00 12.01 ?  97  LEU A HB2  1 
ATOM   1332 H HB3  . LEU A 1 92  ? 31.331 57.749 21.458 1.00 12.01 ?  97  LEU A HB3  1 
ATOM   1333 H HG   . LEU A 1 92  ? 31.466 55.623 22.392 1.00 8.30  ?  97  LEU A HG   1 
ATOM   1334 H HD11 . LEU A 1 92  ? 29.458 54.380 22.663 1.00 16.38 ?  97  LEU A HD11 1 
ATOM   1335 H HD12 . LEU A 1 92  ? 29.635 55.548 23.726 1.00 16.38 ?  97  LEU A HD12 1 
ATOM   1336 H HD13 . LEU A 1 92  ? 28.661 55.743 22.486 1.00 16.38 ?  97  LEU A HD13 1 
ATOM   1337 H HD21 . LEU A 1 92  ? 30.683 54.383 20.605 1.00 12.57 ?  97  LEU A HD21 1 
ATOM   1338 H HD22 . LEU A 1 92  ? 29.791 55.611 20.134 1.00 12.57 ?  97  LEU A HD22 1 
ATOM   1339 H HD23 . LEU A 1 92  ? 31.376 55.712 20.078 1.00 12.57 ?  97  LEU A HD23 1 
ATOM   1340 N N    . GLN A 1 93  ? 32.987 58.428 23.834 1.00 13.40 ?  98  GLN A N    1 
ATOM   1341 C CA   . GLN A 1 93  ? 34.202 58.153 24.597 1.00 10.94 ?  98  GLN A CA   1 
ATOM   1342 C C    . GLN A 1 93  ? 33.978 58.437 26.073 1.00 9.08  ?  98  GLN A C    1 
ATOM   1343 O O    . GLN A 1 93  ? 34.445 57.689 26.940 1.00 11.65 ?  98  GLN A O    1 
ATOM   1344 C CB   . GLN A 1 93  ? 35.373 58.985 24.073 1.00 13.82 ?  98  GLN A CB   1 
ATOM   1345 H H    . GLN A 1 93  ? 33.060 59.044 23.237 1.00 16.04 ?  98  GLN A H    1 
ATOM   1346 H HA   . GLN A 1 93  ? 34.434 57.218 24.485 1.00 13.09 ?  98  GLN A HA   1 
ATOM   1347 N N    . ARG A 1 94  ? 33.262 59.518 26.377 1.00 11.95 ?  99  ARG A N    1 
ATOM   1348 C CA   . ARG A 1 94  ? 32.996 59.856 27.768 1.00 9.41  ?  99  ARG A CA   1 
ATOM   1349 C C    . ARG A 1 94  ? 32.024 58.865 28.389 1.00 8.29  ?  99  ARG A C    1 
ATOM   1350 O O    . ARG A 1 94  ? 32.136 58.561 29.581 1.00 9.72  ?  99  ARG A O    1 
ATOM   1351 C CB   . ARG A 1 94  ? 32.457 61.282 27.866 1.00 11.68 ?  99  ARG A CB   1 
ATOM   1352 C CG   . ARG A 1 94  ? 32.226 61.754 29.285 1.00 25.82 ?  99  ARG A CG   1 
ATOM   1353 C CD   . ARG A 1 94  ? 33.537 61.887 30.031 1.00 32.11 ?  99  ARG A CD   1 
ATOM   1354 N NE   . ARG A 1 94  ? 33.328 62.420 31.370 1.00 32.45 ?  99  ARG A NE   1 
ATOM   1355 C CZ   . ARG A 1 94  ? 33.269 63.712 31.655 1.00 31.15 ?  99  ARG A CZ   1 
ATOM   1356 N NH1  . ARG A 1 94  ? 33.441 64.635 30.720 1.00 36.65 ?  99  ARG A NH1  1 
ATOM   1357 N NH2  . ARG A 1 94  ? 33.026 64.090 32.907 1.00 49.12 ?  99  ARG A NH2  1 
ATOM   1358 H H    . ARG A 1 94  ? 32.925 60.064 25.803 1.00 14.31 ?  99  ARG A H    1 
ATOM   1359 H HA   . ARG A 1 94  ? 33.824 59.824 28.273 1.00 11.25 ?  99  ARG A HA   1 
ATOM   1360 H HB2  . ARG A 1 94  ? 33.095 61.885 27.454 1.00 13.98 ?  99  ARG A HB2  1 
ATOM   1361 H HB3  . ARG A 1 94  ? 31.608 61.327 27.398 1.00 13.98 ?  99  ARG A HB3  1 
ATOM   1362 H HG2  . ARG A 1 94  ? 31.792 62.622 29.270 1.00 30.94 ?  99  ARG A HG2  1 
ATOM   1363 H HG3  . ARG A 1 94  ? 31.670 61.112 29.753 1.00 30.94 ?  99  ARG A HG3  1 
ATOM   1364 H HD2  . ARG A 1 94  ? 33.953 61.014 30.110 1.00 38.50 ?  99  ARG A HD2  1 
ATOM   1365 H HD3  . ARG A 1 94  ? 34.123 62.491 29.549 1.00 38.50 ?  99  ARG A HD3  1 
ATOM   1366 H HE   . ARG A 1 94  ? 33.237 61.861 32.017 1.00 38.91 ?  99  ARG A HE   1 
ATOM   1367 H HH11 . ARG A 1 94  ? 33.595 64.400 29.908 1.00 43.95 ?  99  ARG A HH11 1 
ATOM   1368 H HH12 . ARG A 1 94  ? 33.399 65.469 30.926 1.00 43.95 ?  99  ARG A HH12 1 
ATOM   1369 H HH21 . ARG A 1 94  ? 32.909 63.497 33.520 1.00 58.91 ?  99  ARG A HH21 1 
ATOM   1370 H HH22 . ARG A 1 94  ? 32.985 64.926 33.104 1.00 58.91 ?  99  ARG A HH22 1 
ATOM   1371 N N    . VAL A 1 95  ? 31.076 58.346 27.597 1.00 10.52 ?  100 VAL A N    1 
ATOM   1372 C CA   . VAL A 1 95  ? 30.222 57.255 28.067 1.00 7.44  ?  100 VAL A CA   1 
ATOM   1373 C C    . VAL A 1 95  ? 31.080 56.097 28.558 1.00 10.15 ?  100 VAL A C    1 
ATOM   1374 O O    . VAL A 1 95  ? 30.935 55.619 29.687 1.00 10.09 ?  100 VAL A O    1 
ATOM   1375 C CB   . VAL A 1 95  ? 29.260 56.801 26.958 1.00 6.34  ?  100 VAL A CB   1 
ATOM   1376 C CG1  . VAL A 1 95  ? 28.593 55.497 27.353 1.00 5.32  ?  100 VAL A CG1  1 
ATOM   1377 C CG2  . VAL A 1 95  ? 28.209 57.875 26.698 1.00 12.44 ?  100 VAL A CG2  1 
ATOM   1378 H H    . VAL A 1 95  ? 30.911 58.606 26.794 1.00 12.59 ?  100 VAL A H    1 
ATOM   1379 H HA   . VAL A 1 95  ? 29.689 57.579 28.810 1.00 8.89  ?  100 VAL A HA   1 
ATOM   1380 H HB   . VAL A 1 95  ? 29.760 56.658 26.139 1.00 7.57  ?  100 VAL A HB   1 
ATOM   1381 H HG11 . VAL A 1 95  ? 27.819 55.354 26.787 1.00 6.35  ?  100 VAL A HG11 1 
ATOM   1382 H HG12 . VAL A 1 95  ? 29.226 54.771 27.238 1.00 6.35  ?  100 VAL A HG12 1 
ATOM   1383 H HG13 . VAL A 1 95  ? 28.318 55.552 28.282 1.00 6.35  ?  100 VAL A HG13 1 
ATOM   1384 H HG21 . VAL A 1 95  ? 27.716 57.647 25.895 1.00 14.89 ?  100 VAL A HG21 1 
ATOM   1385 H HG22 . VAL A 1 95  ? 27.606 57.916 27.456 1.00 14.89 ?  100 VAL A HG22 1 
ATOM   1386 H HG23 . VAL A 1 95  ? 28.653 58.730 26.581 1.00 14.89 ?  100 VAL A HG23 1 
ATOM   1387 N N    . PHE A 1 96  ? 32.006 55.639 27.720 1.00 7.16  ?  101 PHE A N    1 
ATOM   1388 C CA   . PHE A 1 96  ? 32.872 54.543 28.141 1.00 8.01  ?  101 PHE A CA   1 
ATOM   1389 C C    . PHE A 1 96  ? 33.664 54.921 29.385 1.00 8.01  ?  101 PHE A C    1 
ATOM   1390 O O    . PHE A 1 96  ? 33.832 54.099 30.293 1.00 8.58  ?  101 PHE A O    1 
ATOM   1391 C CB   . PHE A 1 96  ? 33.801 54.150 26.997 1.00 7.68  ?  101 PHE A CB   1 
ATOM   1392 C CG   . PHE A 1 96  ? 33.135 53.310 25.943 1.00 9.12  ?  101 PHE A CG   1 
ATOM   1393 C CD1  . PHE A 1 96  ? 32.709 52.021 26.226 1.00 9.74  ?  101 PHE A CD1  1 
ATOM   1394 C CD2  . PHE A 1 96  ? 32.916 53.818 24.674 1.00 13.95 ?  101 PHE A CD2  1 
ATOM   1395 C CE1  . PHE A 1 96  ? 32.090 51.249 25.265 1.00 11.06 ?  101 PHE A CE1  1 
ATOM   1396 C CE2  . PHE A 1 96  ? 32.291 53.044 23.701 1.00 16.62 ?  101 PHE A CE2  1 
ATOM   1397 C CZ   . PHE A 1 96  ? 31.881 51.758 24.001 1.00 10.22 ?  101 PHE A CZ   1 
ATOM   1398 H H    . PHE A 1 96  ? 32.149 55.937 26.926 1.00 8.55  ?  101 PHE A H    1 
ATOM   1399 H HA   . PHE A 1 96  ? 32.329 53.770 28.359 1.00 9.58  ?  101 PHE A HA   1 
ATOM   1400 H HB2  . PHE A 1 96  ? 34.130 54.957 26.570 1.00 9.18  ?  101 PHE A HB2  1 
ATOM   1401 H HB3  . PHE A 1 96  ? 34.543 53.640 27.358 1.00 9.18  ?  101 PHE A HB3  1 
ATOM   1402 H HD1  . PHE A 1 96  ? 32.843 51.671 27.077 1.00 11.66 ?  101 PHE A HD1  1 
ATOM   1403 H HD2  . PHE A 1 96  ? 33.189 54.684 24.471 1.00 16.71 ?  101 PHE A HD2  1 
ATOM   1404 H HE1  . PHE A 1 96  ? 31.814 50.385 25.470 1.00 13.24 ?  101 PHE A HE1  1 
ATOM   1405 H HE2  . PHE A 1 96  ? 32.150 53.391 22.850 1.00 19.92 ?  101 PHE A HE2  1 
ATOM   1406 H HZ   . PHE A 1 96  ? 31.465 51.238 23.352 1.00 12.23 ?  101 PHE A HZ   1 
ATOM   1407 N N    . GLU A 1 97  ? 34.115 56.176 29.466 1.00 8.84  ?  102 GLU A N    1 
ATOM   1408 C CA   . GLU A 1 97  ? 34.900 56.616 30.614 1.00 13.45 ?  102 GLU A CA   1 
ATOM   1409 C C    . GLU A 1 97  ? 34.063 56.601 31.891 1.00 11.92 ?  102 GLU A C    1 
ATOM   1410 O O    . GLU A 1 97  ? 34.534 56.142 32.941 1.00 10.89 ?  102 GLU A O    1 
ATOM   1411 C CB   . GLU A 1 97  ? 35.483 58.011 30.339 1.00 15.50 ?  102 GLU A CB   1 
ATOM   1412 C CG   . GLU A 1 97  ? 36.374 58.582 31.447 1.00 38.51 ?  102 GLU A CG   1 
ATOM   1413 C CD   . GLU A 1 97  ? 36.616 60.090 31.322 1.00 34.03 ?  102 GLU A CD   1 
ATOM   1414 O OE1  . GLU A 1 97  ? 36.753 60.584 30.181 1.00 40.48 ?  102 GLU A OE1  1 
ATOM   1415 O OE2  . GLU A 1 97  ? 36.703 60.775 32.368 1.00 37.78 -1 102 GLU A OE2  1 
ATOM   1416 H H    . GLU A 1 97  ? 33.982 56.785 28.874 1.00 10.57 ?  102 GLU A H    1 
ATOM   1417 H HA   . GLU A 1 97  ? 35.644 56.008 30.749 1.00 16.11 ?  102 GLU A HA   1 
ATOM   1418 H HB2  . GLU A 1 97  ? 36.019 57.964 29.532 1.00 18.57 ?  102 GLU A HB2  1 
ATOM   1419 H HB3  . GLU A 1 97  ? 34.747 58.630 30.212 1.00 18.57 ?  102 GLU A HB3  1 
ATOM   1420 H HG2  . GLU A 1 97  ? 35.951 58.420 32.305 1.00 46.18 ?  102 GLU A HG2  1 
ATOM   1421 H HG3  . GLU A 1 97  ? 37.237 58.140 31.415 1.00 46.18 ?  102 GLU A HG3  1 
ATOM   1422 N N    . GLU A 1 98  ? 32.812 57.065 31.821 1.00 10.24 ?  103 GLU A N    1 
ATOM   1423 C CA   . GLU A 1 98  ? 31.992 57.152 33.024 1.00 12.61 ?  103 GLU A CA   1 
ATOM   1424 C C    . GLU A 1 98  ? 31.493 55.782 33.471 1.00 8.88  ?  103 GLU A C    1 
ATOM   1425 O O    . GLU A 1 98  ? 31.496 55.482 34.668 1.00 12.84 ?  103 GLU A O    1 
ATOM   1426 C CB   . GLU A 1 98  ? 30.801 58.085 32.795 1.00 13.17 ?  103 GLU A CB   1 
ATOM   1427 C CG   . GLU A 1 98  ? 31.160 59.555 32.689 1.00 24.78 ?  103 GLU A CG   1 
ATOM   1428 C CD   . GLU A 1 98  ? 31.787 60.114 33.946 1.00 27.04 ?  103 GLU A CD   1 
ATOM   1429 O OE1  . GLU A 1 98  ? 31.347 59.757 35.062 1.00 21.99 ?  103 GLU A OE1  1 
ATOM   1430 O OE2  . GLU A 1 98  ? 32.719 60.928 33.809 1.00 29.19 -1 103 GLU A OE2  1 
ATOM   1431 H H    . GLU A 1 98  ? 32.424 57.331 31.100 1.00 12.25 ?  103 GLU A H    1 
ATOM   1432 H HA   . GLU A 1 98  ? 32.539 57.526 33.733 1.00 15.09 ?  103 GLU A HA   1 
ATOM   1433 H HB2  . GLU A 1 98  ? 30.364 57.830 31.968 1.00 15.77 ?  103 GLU A HB2  1 
ATOM   1434 H HB3  . GLU A 1 98  ? 30.186 57.988 33.539 1.00 15.77 ?  103 GLU A HB3  1 
ATOM   1435 H HG2  . GLU A 1 98  ? 31.794 59.671 31.964 1.00 29.70 ?  103 GLU A HG2  1 
ATOM   1436 H HG3  . GLU A 1 98  ? 30.354 60.062 32.508 1.00 29.70 ?  103 GLU A HG3  1 
ATOM   1437 N N    . ILE A 1 99  ? 31.058 54.934 32.538 1.00 9.63  ?  104 ILE A N    1 
ATOM   1438 C CA   . ILE A 1 99  ? 30.592 53.620 32.962 1.00 9.28  ?  104 ILE A CA   1 
ATOM   1439 C C    . ILE A 1 99  ? 31.760 52.809 33.508 1.00 10.18 ?  104 ILE A C    1 
ATOM   1440 O O    . ILE A 1 99  ? 31.572 51.960 34.381 1.00 8.26  ?  104 ILE A O    1 
ATOM   1441 C CB   . ILE A 1 99  ? 29.856 52.875 31.835 1.00 7.38  ?  104 ILE A CB   1 
ATOM   1442 C CG1  . ILE A 1 99  ? 30.803 52.481 30.705 1.00 8.50  ?  104 ILE A CG1  1 
ATOM   1443 C CG2  . ILE A 1 99  ? 28.711 53.743 31.305 1.00 10.89 ?  104 ILE A CG2  1 
ATOM   1444 C CD1  . ILE A 1 99  ? 30.105 51.808 29.522 1.00 9.08  ?  104 ILE A CD1  1 
ATOM   1445 H H    . ILE A 1 99  ? 31.025 55.089 31.693 1.00 11.52 ?  104 ILE A H    1 
ATOM   1446 H HA   . ILE A 1 99  ? 29.941 53.749 33.669 1.00 11.10 ?  104 ILE A HA   1 
ATOM   1447 H HB   . ILE A 1 99  ? 29.494 52.054 32.203 1.00 8.82  ?  104 ILE A HB   1 
ATOM   1448 H HG12 . ILE A 1 99  ? 31.243 53.280 30.374 1.00 10.17 ?  104 ILE A HG12 1 
ATOM   1449 H HG13 . ILE A 1 99  ? 31.462 51.860 31.052 1.00 10.17 ?  104 ILE A HG13 1 
ATOM   1450 H HG21 . ILE A 1 99  ? 28.136 53.200 30.744 1.00 13.03 ?  104 ILE A HG21 1 
ATOM   1451 H HG22 . ILE A 1 99  ? 28.206 54.092 32.056 1.00 13.03 ?  104 ILE A HG22 1 
ATOM   1452 H HG23 . ILE A 1 99  ? 29.082 54.474 30.788 1.00 13.03 ?  104 ILE A HG23 1 
ATOM   1453 H HD11 . ILE A 1 99  ? 30.775 51.430 28.932 1.00 10.86 ?  104 ILE A HD11 1 
ATOM   1454 H HD12 . ILE A 1 99  ? 29.524 51.106 29.856 1.00 10.86 ?  104 ILE A HD12 1 
ATOM   1455 H HD13 . ILE A 1 99  ? 29.581 52.471 29.046 1.00 10.86 ?  104 ILE A HD13 1 
ATOM   1456 N N    . ARG A 1 100 ? 32.986 53.080 33.038 1.00 9.32  ?  105 ARG A N    1 
ATOM   1457 C CA   . ARG A 1 100 ? 34.142 52.403 33.617 1.00 9.61  ?  105 ARG A CA   1 
ATOM   1458 C C    . ARG A 1 100 ? 34.303 52.757 35.092 1.00 14.93 ?  105 ARG A C    1 
ATOM   1459 O O    . ARG A 1 100 ? 34.769 51.925 35.879 1.00 11.63 ?  105 ARG A O    1 
ATOM   1460 C CB   . ARG A 1 100 ? 35.415 52.745 32.834 1.00 11.76 ?  105 ARG A CB   1 
ATOM   1461 C CG   . ARG A 1 100 ? 36.549 51.750 33.032 1.00 14.46 ?  105 ARG A CG   1 
ATOM   1462 C CD   . ARG A 1 100 ? 37.817 52.193 32.307 1.00 22.74 ?  105 ARG A CD   1 
ATOM   1463 N NE   . ARG A 1 100 ? 37.557 52.457 30.898 1.00 28.68 ?  105 ARG A NE   1 
ATOM   1464 C CZ   . ARG A 1 100 ? 37.720 53.629 30.300 1.00 29.24 ?  105 ARG A CZ   1 
ATOM   1465 N NH1  . ARG A 1 100 ? 38.223 54.675 30.940 1.00 18.24 ?  105 ARG A NH1  1 
ATOM   1466 N NH2  . ARG A 1 100 ? 37.371 53.754 29.024 1.00 20.05 ?  105 ARG A NH2  1 
ATOM   1467 H H    . ARG A 1 100 ? 33.165 53.634 32.405 1.00 11.15 ?  105 ARG A H    1 
ATOM   1468 H HA   . ARG A 1 100 ? 34.013 51.445 33.546 1.00 11.50 ?  105 ARG A HA   1 
ATOM   1469 H HB2  . ARG A 1 100 ? 35.202 52.765 31.888 1.00 14.08 ?  105 ARG A HB2  1 
ATOM   1470 H HB3  . ARG A 1 100 ? 35.732 53.615 33.121 1.00 14.08 ?  105 ARG A HB3  1 
ATOM   1471 H HG2  . ARG A 1 100 ? 36.749 51.676 33.978 1.00 17.32 ?  105 ARG A HG2  1 
ATOM   1472 H HG3  . ARG A 1 100 ? 36.283 50.886 32.681 1.00 17.32 ?  105 ARG A HG3  1 
ATOM   1473 H HD2  . ARG A 1 100 ? 38.152 53.007 32.714 1.00 27.25 ?  105 ARG A HD2  1 
ATOM   1474 H HD3  . ARG A 1 100 ? 38.484 51.491 32.368 1.00 27.25 ?  105 ARG A HD3  1 
ATOM   1475 H HE   . ARG A 1 100 ? 37.277 51.802 30.417 1.00 34.38 ?  105 ARG A HE   1 
ATOM   1476 H HH11 . ARG A 1 100 ? 38.453 54.603 31.766 1.00 21.85 ?  105 ARG A HH11 1 
ATOM   1477 H HH12 . ARG A 1 100 ? 38.318 55.425 30.531 1.00 21.85 ?  105 ARG A HH12 1 
ATOM   1478 H HH21 . ARG A 1 100 ? 37.045 53.081 28.599 1.00 24.02 ?  105 ARG A HH21 1 
ATOM   1479 H HH22 . ARG A 1 100 ? 37.470 54.509 28.623 1.00 24.02 ?  105 ARG A HH22 1 
ATOM   1480 N N    . LYS A 1 101 ? 33.905 53.969 35.495 1.00 12.78 ?  106 LYS A N    1 
ATOM   1481 C CA   . LYS A 1 101 ? 33.922 54.301 36.916 1.00 15.16 ?  106 LYS A CA   1 
ATOM   1482 C C    . LYS A 1 101 ? 32.947 53.449 37.719 1.00 17.76 ?  106 LYS A C    1 
ATOM   1483 O O    . LYS A 1 101 ? 33.153 53.268 38.922 1.00 17.91 ?  106 LYS A O    1 
ATOM   1484 C CB   . LYS A 1 101 ? 33.598 55.780 37.144 1.00 17.58 ?  106 LYS A CB   1 
ATOM   1485 C CG   . LYS A 1 101 ? 34.477 56.757 36.381 1.00 30.91 ?  106 LYS A CG   1 
ATOM   1486 C CD   . LYS A 1 101 ? 34.325 58.170 36.949 1.00 28.82 ?  106 LYS A CD   1 
ATOM   1487 C CE   . LYS A 1 101 ? 35.076 59.214 36.120 1.00 41.03 ?  106 LYS A CE   1 
ATOM   1488 N NZ   . LYS A 1 101 ? 34.276 60.463 35.939 1.00 47.45 ?  106 LYS A NZ   1 
ATOM   1489 H H    . LYS A 1 101 ? 33.628 54.598 34.977 1.00 15.30 ?  106 LYS A H    1 
ATOM   1490 H HA   . LYS A 1 101 ? 34.822 54.142 37.243 1.00 18.15 ?  106 LYS A HA   1 
ATOM   1491 H HB2  . LYS A 1 101 ? 32.682 55.938 36.870 1.00 21.06 ?  106 LYS A HB2  1 
ATOM   1492 H HB3  . LYS A 1 101 ? 33.700 55.974 38.089 1.00 21.06 ?  106 LYS A HB3  1 
ATOM   1493 H HG2  . LYS A 1 101 ? 35.406 56.490 36.462 1.00 37.05 ?  106 LYS A HG2  1 
ATOM   1494 H HG3  . LYS A 1 101 ? 34.215 56.769 35.448 1.00 37.05 ?  106 LYS A HG3  1 
ATOM   1495 H HD2  . LYS A 1 101 ? 33.385 58.410 36.957 1.00 34.55 ?  106 LYS A HD2  1 
ATOM   1496 H HD3  . LYS A 1 101 ? 34.680 58.190 37.852 1.00 34.55 ?  106 LYS A HD3  1 
ATOM   1497 H HE2  . LYS A 1 101 ? 35.903 59.446 36.571 1.00 49.20 ?  106 LYS A HE2  1 
ATOM   1498 H HE3  . LYS A 1 101 ? 35.268 58.847 35.243 1.00 49.20 ?  106 LYS A HE3  1 
ATOM   1499 H HZ1  . LYS A 1 101 ? 34.047 60.557 35.084 1.00 56.91 ?  106 LYS A HZ1  1 
ATOM   1500 H HZ2  . LYS A 1 101 ? 33.536 60.425 36.433 1.00 56.91 ?  106 LYS A HZ2  1 
ATOM   1501 H HZ3  . LYS A 1 101 ? 34.755 61.170 36.190 1.00 56.91 ?  106 LYS A HZ3  1 
ATOM   1502 N N    . HIS A 1 102 ? 31.899 52.917 37.079 1.00 14.54 ?  107 HIS A N    1 
ATOM   1503 C CA   . HIS A 1 102 ? 30.942 52.026 37.721 1.00 26.55 ?  107 HIS A CA   1 
ATOM   1504 C C    . HIS A 1 102 ? 31.285 50.553 37.516 1.00 13.55 ?  107 HIS A C    1 
ATOM   1505 O O    . HIS A 1 102 ? 30.481 49.687 37.874 1.00 19.96 ?  107 HIS A O    1 
ATOM   1506 C CB   . HIS A 1 102 ? 29.531 52.289 37.182 1.00 15.05 ?  107 HIS A CB   1 
ATOM   1507 C CG   . HIS A 1 102 ? 29.073 53.705 37.332 1.00 22.87 ?  107 HIS A CG   1 
ATOM   1508 N ND1  . HIS A 1 102 ? 28.202 54.102 38.322 1.00 29.11 ?  107 HIS A ND1  1 
ATOM   1509 C CD2  . HIS A 1 102 ? 29.356 54.815 36.612 1.00 29.09 ?  107 HIS A CD2  1 
ATOM   1510 C CE1  . HIS A 1 102 ? 27.974 55.399 38.211 1.00 33.07 ?  107 HIS A CE1  1 
ATOM   1511 N NE2  . HIS A 1 102 ? 28.660 55.855 37.180 1.00 33.48 ?  107 HIS A NE2  1 
ATOM   1512 H H    . HIS A 1 102 ? 31.722 53.065 36.251 1.00 17.42 ?  107 HIS A H    1 
ATOM   1513 H HA   . HIS A 1 102 ? 30.946 52.212 38.673 1.00 31.82 ?  107 HIS A HA   1 
ATOM   1514 H HB2  . HIS A 1 102 ? 29.516 52.074 36.236 1.00 18.03 ?  107 HIS A HB2  1 
ATOM   1515 H HB3  . HIS A 1 102 ? 28.905 51.725 37.661 1.00 18.03 ?  107 HIS A HB3  1 
ATOM   1516 H HD2  . HIS A 1 102 ? 29.916 54.865 35.872 1.00 34.87 ?  107 HIS A HD2  1 
ATOM   1517 H HE1  . HIS A 1 102 ? 27.423 55.904 38.765 1.00 39.64 ?  107 HIS A HE1  1 
ATOM   1518 H HE2  . HIS A 1 102 ? 28.669 56.670 36.907 1.00 40.15 ?  107 HIS A HE2  1 
ATOM   1519 N N    . SER A 1 103 ? 32.437 50.258 36.927 1.00 11.33 ?  108 SER A N    1 
ATOM   1520 C CA   . SER A 1 103 ? 32.844 48.891 36.585 1.00 13.00 ?  108 SER A CA   1 
ATOM   1521 C C    . SER A 1 103 ? 31.762 48.166 35.780 1.00 13.30 ?  108 SER A C    1 
ATOM   1522 O O    . SER A 1 103 ? 31.513 46.970 35.956 1.00 10.31 ?  108 SER A O    1 
ATOM   1523 C CB   . SER A 1 103 ? 33.210 48.103 37.845 1.00 21.53 ?  108 SER A CB   1 
ATOM   1524 O OG   . SER A 1 103 ? 34.453 48.546 38.352 1.00 32.38 ?  108 SER A OG   1 
ATOM   1525 H H    . SER A 1 103 ? 33.023 50.847 36.707 1.00 13.56 ?  108 SER A H    1 
ATOM   1526 H HA   . SER A 1 103 ? 33.631 48.942 36.019 1.00 15.56 ?  108 SER A HA   1 
ATOM   1527 H HB2  . SER A 1 103 ? 32.525 48.240 38.517 1.00 25.80 ?  108 SER A HB2  1 
ATOM   1528 H HB3  . SER A 1 103 ? 33.274 47.160 37.624 1.00 25.80 ?  108 SER A HB3  1 
ATOM   1529 H HG   . SER A 1 103 ? 34.668 48.089 39.024 1.00 38.82 ?  108 SER A HG   1 
ATOM   1530 N N    . ALA A 1 104 ? 31.121 48.894 34.871 1.00 10.56 ?  109 ALA A N    1 
ATOM   1531 C CA   . ALA A 1 104 ? 30.124 48.279 34.007 1.00 8.31  ?  109 ALA A CA   1 
ATOM   1532 C C    . ALA A 1 104 ? 30.784 47.239 33.119 1.00 7.98  ?  109 ALA A C    1 
ATOM   1533 O O    . ALA A 1 104 ? 31.820 47.499 32.497 1.00 7.68  ?  109 ALA A O    1 
ATOM   1534 C CB   . ALA A 1 104 ? 29.428 49.340 33.152 1.00 7.93  ?  109 ALA A CB   1 
ATOM   1535 H H    . ALA A 1 104 ? 31.244 49.735 34.738 1.00 12.64 ?  109 ALA A H    1 
ATOM   1536 H HA   . ALA A 1 104 ? 29.448 47.846 34.551 1.00 9.94  ?  109 ALA A HA   1 
ATOM   1537 H HB1  . ALA A 1 104 ? 28.751 48.911 32.605 1.00 9.48  ?  109 ALA A HB1  1 
ATOM   1538 H HB2  . ALA A 1 104 ? 29.014 49.995 33.736 1.00 9.48  ?  109 ALA A HB2  1 
ATOM   1539 H HB3  . ALA A 1 104 ? 30.086 49.772 32.585 1.00 9.48  ?  109 ALA A HB3  1 
ATOM   1540 N N    . GLY A 1 105 ? 30.182 46.056 33.056 1.00 8.31  ?  110 GLY A N    1 
ATOM   1541 C CA   . GLY A 1 105 ? 30.753 44.974 32.288 1.00 11.48 ?  110 GLY A CA   1 
ATOM   1542 C C    . GLY A 1 105 ? 30.469 45.006 30.805 1.00 10.90 ?  110 GLY A C    1 
ATOM   1543 O O    . GLY A 1 105 ? 31.095 44.249 30.060 1.00 8.04  ?  110 GLY A O    1 
ATOM   1544 H H    . GLY A 1 105 ? 29.443 45.861 33.451 1.00 9.94  ?  110 GLY A H    1 
ATOM   1545 H HA2  . GLY A 1 105 ? 31.717 44.991 32.401 1.00 13.74 ?  110 GLY A HA2  1 
ATOM   1546 H HA3  . GLY A 1 105 ? 30.410 44.135 32.634 1.00 13.74 ?  110 GLY A HA3  1 
ATOM   1547 N N    . GLU A 1 106 ? 29.557 45.865 30.356 1.00 7.40  ?  111 GLU A N    1 
ATOM   1548 C CA   . GLU A 1 106 ? 29.105 45.853 28.968 1.00 7.11  ?  111 GLU A CA   1 
ATOM   1549 C C    . GLU A 1 106 ? 28.313 47.125 28.713 1.00 8.30  ?  111 GLU A C    1 
ATOM   1550 O O    . GLU A 1 106 ? 27.656 47.652 29.619 1.00 10.53 ?  111 GLU A O    1 
ATOM   1551 C CB   . GLU A 1 106 ? 28.258 44.598 28.684 1.00 11.33 ?  111 GLU A CB   1 
ATOM   1552 C CG   . GLU A 1 106 ? 27.764 44.420 27.263 1.00 16.64 ?  111 GLU A CG   1 
ATOM   1553 C CD   . GLU A 1 106 ? 26.972 43.114 27.086 1.00 16.80 ?  111 GLU A CD   1 
ATOM   1554 O OE1  . GLU A 1 106 ? 27.605 42.047 26.948 1.00 34.75 ?  111 GLU A OE1  1 
ATOM   1555 O OE2  . GLU A 1 106 ? 25.726 43.142 27.116 1.00 28.19 -1 111 GLU A OE2  1 
ATOM   1556 H H    . GLU A 1 106 ? 29.181 46.468 30.839 1.00 8.84  ?  111 GLU A H    1 
ATOM   1557 H HA   . GLU A 1 106 ? 29.862 45.851 28.360 1.00 8.49  ?  111 GLU A HA   1 
ATOM   1558 H HB2  . GLU A 1 106 ? 28.794 43.818 28.898 1.00 13.57 ?  111 GLU A HB2  1 
ATOM   1559 H HB3  . GLU A 1 106 ? 27.474 44.629 29.255 1.00 13.57 ?  111 GLU A HB3  1 
ATOM   1560 H HG2  . GLU A 1 106 ? 27.181 45.161 27.033 1.00 19.94 ?  111 GLU A HG2  1 
ATOM   1561 H HG3  . GLU A 1 106 ? 28.525 44.397 26.662 1.00 19.94 ?  111 GLU A HG3  1 
ATOM   1562 N N    . LEU A 1 107 ? 28.425 47.640 27.489 1.00 6.54  ?  112 LEU A N    1 
ATOM   1563 C CA   . LEU A 1 107 ? 27.591 48.730 27.008 1.00 6.53  ?  112 LEU A CA   1 
ATOM   1564 C C    . LEU A 1 107 ? 26.686 48.187 25.911 1.00 10.21 ?  112 LEU A C    1 
ATOM   1565 O O    . LEU A 1 107 ? 27.158 47.511 24.991 1.00 9.34  ?  112 LEU A O    1 
ATOM   1566 C CB   . LEU A 1 107 ? 28.410 49.897 26.473 1.00 6.46  ?  112 LEU A CB   1 
ATOM   1567 C CG   . LEU A 1 107 ? 27.596 51.056 25.888 1.00 10.35 ?  112 LEU A CG   1 
ATOM   1568 C CD1  . LEU A 1 107 ? 26.789 51.775 26.959 1.00 10.38 ?  112 LEU A CD1  1 
ATOM   1569 C CD2  . LEU A 1 107 ? 28.511 52.042 25.169 1.00 11.35 ?  112 LEU A CD2  1 
ATOM   1570 H H    . LEU A 1 107 ? 28.994 47.365 26.907 1.00 7.81  ?  112 LEU A H    1 
ATOM   1571 H HA   . LEU A 1 107 ? 27.055 49.070 27.741 1.00 7.81  ?  112 LEU A HA   1 
ATOM   1572 H HB2  . LEU A 1 107 ? 28.943 50.254 27.200 1.00 7.71  ?  112 LEU A HB2  1 
ATOM   1573 H HB3  . LEU A 1 107 ? 28.990 49.565 25.769 1.00 7.71  ?  112 LEU A HB3  1 
ATOM   1574 H HG   . LEU A 1 107 ? 26.968 50.688 25.247 1.00 12.39 ?  112 LEU A HG   1 
ATOM   1575 H HD11 . LEU A 1 107 ? 26.331 52.529 26.556 1.00 12.42 ?  112 LEU A HD11 1 
ATOM   1576 H HD12 . LEU A 1 107 ? 26.142 51.158 27.335 1.00 12.42 ?  112 LEU A HD12 1 
ATOM   1577 H HD13 . LEU A 1 107 ? 27.391 52.086 27.653 1.00 12.42 ?  112 LEU A HD13 1 
ATOM   1578 H HD21 . LEU A 1 107 ? 27.977 52.776 24.826 1.00 13.58 ?  112 LEU A HD21 1 
ATOM   1579 H HD22 . LEU A 1 107 ? 29.169 52.378 25.798 1.00 13.58 ?  112 LEU A HD22 1 
ATOM   1580 H HD23 . LEU A 1 107 ? 28.955 51.586 24.438 1.00 13.58 ?  112 LEU A HD23 1 
ATOM   1581 N N    . GLN A 1 108 ? 25.396 48.483 26.016 1.00 9.18  ?  113 GLN A N    1 
ATOM   1582 C CA   . GLN A 1 108 ? 24.399 48.062 25.045 1.00 8.43  ?  113 GLN A CA   1 
ATOM   1583 C C    . GLN A 1 108 ? 23.701 49.283 24.465 1.00 12.01 ?  113 GLN A C    1 
ATOM   1584 O O    . GLN A 1 108 ? 23.481 50.276 25.166 1.00 7.97  ?  113 GLN A O    1 
ATOM   1585 C CB   . GLN A 1 108 ? 23.377 47.123 25.681 1.00 11.42 ?  113 GLN A CB   1 
ATOM   1586 C CG   . GLN A 1 108 ? 24.010 45.902 26.339 1.00 13.87 ?  113 GLN A CG   1 
ATOM   1587 C CD   . GLN A 1 108 ? 22.998 44.987 26.987 1.00 11.40 ?  113 GLN A CD   1 
ATOM   1588 O OE1  . GLN A 1 108 ? 21.860 45.378 27.231 1.00 15.90 ?  113 GLN A OE1  1 
ATOM   1589 N NE2  . GLN A 1 108 ? 23.414 43.754 27.280 1.00 15.05 ?  113 GLN A NE2  1 
ATOM   1590 H H    . GLN A 1 108 ? 25.066 48.943 26.663 1.00 10.99 ?  113 GLN A H    1 
ATOM   1591 H HA   . GLN A 1 108 ? 24.831 47.588 24.318 1.00 10.08 ?  113 GLN A HA   1 
ATOM   1592 H HB2  . GLN A 1 108 ? 22.886 47.608 26.362 1.00 13.67 ?  113 GLN A HB2  1 
ATOM   1593 H HB3  . GLN A 1 108 ? 22.769 46.810 24.993 1.00 13.67 ?  113 GLN A HB3  1 
ATOM   1594 H HG2  . GLN A 1 108 ? 24.485 45.392 25.664 1.00 16.60 ?  113 GLN A HG2  1 
ATOM   1595 H HG3  . GLN A 1 108 ? 24.627 46.199 27.026 1.00 16.60 ?  113 GLN A HG3  1 
ATOM   1596 H HE21 . GLN A 1 108 ? 24.221 43.518 27.099 1.00 18.02 ?  113 GLN A HE21 1 
ATOM   1597 H HE22 . GLN A 1 108 ? 22.876 43.195 27.651 1.00 18.02 ?  113 GLN A HE22 1 
ATOM   1598 N N    . ILE A 1 109 ? 23.370 49.203 23.175 1.00 9.59  ?  114 ILE A N    1 
ATOM   1599 C CA   . ILE A 1 109 ? 22.704 50.278 22.448 1.00 10.22 ?  114 ILE A CA   1 
ATOM   1600 C C    . ILE A 1 109 ? 21.708 49.655 21.482 1.00 12.20 ?  114 ILE A C    1 
ATOM   1601 O O    . ILE A 1 109 ? 22.053 48.737 20.729 1.00 11.54 ?  114 ILE A O    1 
ATOM   1602 C CB   . ILE A 1 109 ? 23.694 51.171 21.669 1.00 9.58  ?  114 ILE A CB   1 
ATOM   1603 C CG1  . ILE A 1 109 ? 24.956 51.435 22.483 1.00 18.30 ?  114 ILE A CG1  1 
ATOM   1604 C CG2  . ILE A 1 109 ? 23.012 52.485 21.253 1.00 16.42 ?  114 ILE A CG2  1 
ATOM   1605 C CD1  . ILE A 1 109 ? 25.929 52.392 21.810 1.00 14.02 ?  114 ILE A CD1  1 
ATOM   1606 H H    . ILE A 1 109 ? 23.527 48.513 22.687 1.00 11.47 ?  114 ILE A H    1 
ATOM   1607 H HA   . ILE A 1 109 ? 22.229 50.834 23.086 1.00 12.23 ?  114 ILE A HA   1 
ATOM   1608 H HB   . ILE A 1 109 ? 23.961 50.698 20.866 1.00 11.46 ?  114 ILE A HB   1 
ATOM   1609 H HG12 . ILE A 1 109 ? 24.703 51.821 23.336 1.00 21.93 ?  114 ILE A HG12 1 
ATOM   1610 H HG13 . ILE A 1 109 ? 25.418 50.594 22.624 1.00 21.93 ?  114 ILE A HG13 1 
ATOM   1611 H HG21 . ILE A 1 109 ? 23.565 52.932 20.593 1.00 19.67 ?  114 ILE A HG21 1 
ATOM   1612 H HG22 . ILE A 1 109 ? 22.143 52.283 20.874 1.00 19.67 ?  114 ILE A HG22 1 
ATOM   1613 H HG23 . ILE A 1 109 ? 22.909 53.049 22.035 1.00 19.67 ?  114 ILE A HG23 1 
ATOM   1614 H HD11 . ILE A 1 109 ? 26.752 52.418 22.323 1.00 16.79 ?  114 ILE A HD11 1 
ATOM   1615 H HD12 . ILE A 1 109 ? 26.109 52.077 20.910 1.00 16.79 ?  114 ILE A HD12 1 
ATOM   1616 H HD13 . ILE A 1 109 ? 25.531 53.276 21.778 1.00 16.79 ?  114 ILE A HD13 1 
ATOM   1617 N N    . ASN A 1 110 ? 20.480 50.158 21.500 1.00 10.00 ?  115 ASN A N    1 
ATOM   1618 C CA   . ASN A 1 110 ? 19.460 49.789 20.534 1.00 10.85 ?  115 ASN A CA   1 
ATOM   1619 C C    . ASN A 1 110 ? 19.553 50.758 19.360 1.00 14.44 ?  115 ASN A C    1 
ATOM   1620 O O    . ASN A 1 110 ? 19.592 51.977 19.550 1.00 12.25 ?  115 ASN A O    1 
ATOM   1621 C CB   . ASN A 1 110 ? 18.090 49.800 21.222 1.00 20.40 ?  115 ASN A CB   1 
ATOM   1622 C CG   . ASN A 1 110 ? 16.920 50.028 20.262 1.00 38.14 ?  115 ASN A CG   1 
ATOM   1623 O OD1  . ASN A 1 110 ? 17.039 49.903 19.039 1.00 45.04 ?  115 ASN A OD1  1 
ATOM   1624 N ND2  . ASN A 1 110 ? 15.761 50.333 20.836 1.00 38.37 ?  115 ASN A ND2  1 
ATOM   1625 H H    . ASN A 1 110 ? 20.208 50.733 22.079 1.00 11.96 ?  115 ASN A H    1 
ATOM   1626 H HA   . ASN A 1 110 ? 19.586 48.895 20.179 1.00 12.98 ?  115 ASN A HA   1 
ATOM   1627 H HB2  . ASN A 1 110 ? 17.952 48.945 21.658 1.00 24.45 ?  115 ASN A HB2  1 
ATOM   1628 H HB3  . ASN A 1 110 ? 18.076 50.514 21.879 1.00 24.45 ?  115 ASN A HB3  1 
ATOM   1629 H HD21 . ASN A 1 110 ? 15.064 50.473 20.352 1.00 46.01 ?  115 ASN A HD21 1 
ATOM   1630 H HD22 . ASN A 1 110 ? 15.707 50.390 21.693 1.00 46.01 ?  115 ASN A HD22 1 
ATOM   1631 N N    . VAL A 1 111 ? 19.631 50.211 18.148 1.00 12.17 ?  116 VAL A N    1 
ATOM   1632 C CA   . VAL A 1 111 ? 19.812 51.012 16.939 1.00 12.25 ?  116 VAL A CA   1 
ATOM   1633 C C    . VAL A 1 111 ? 18.902 50.461 15.852 1.00 13.28 ?  116 VAL A C    1 
ATOM   1634 O O    . VAL A 1 111 ? 18.858 49.248 15.626 1.00 13.21 ?  116 VAL A O    1 
ATOM   1635 C CB   . VAL A 1 111 ? 21.283 51.010 16.465 1.00 11.90 ?  116 VAL A CB   1 
ATOM   1636 C CG1  . VAL A 1 111 ? 21.462 51.941 15.270 1.00 20.91 ?  116 VAL A CG1  1 
ATOM   1637 C CG2  . VAL A 1 111 ? 22.206 51.409 17.601 1.00 21.07 ?  116 VAL A CG2  1 
ATOM   1638 H H    . VAL A 1 111 ? 19.581 49.366 17.999 1.00 14.57 ?  116 VAL A H    1 
ATOM   1639 H HA   . VAL A 1 111 ? 19.549 51.928 17.120 1.00 14.67 ?  116 VAL A HA   1 
ATOM   1640 H HB   . VAL A 1 111 ? 21.521 50.112 16.184 1.00 14.25 ?  116 VAL A HB   1 
ATOM   1641 H HG11 . VAL A 1 111 ? 22.408 52.015 15.067 1.00 25.06 ?  116 VAL A HG11 1 
ATOM   1642 H HG12 . VAL A 1 111 ? 20.988 51.571 14.508 1.00 25.06 ?  116 VAL A HG12 1 
ATOM   1643 H HG13 . VAL A 1 111 ? 21.102 52.813 15.493 1.00 25.06 ?  116 VAL A HG13 1 
ATOM   1644 H HG21 . VAL A 1 111 ? 23.116 51.451 17.268 1.00 25.25 ?  116 VAL A HG21 1 
ATOM   1645 H HG22 . VAL A 1 111 ? 21.936 52.278 17.936 1.00 25.25 ?  116 VAL A HG22 1 
ATOM   1646 H HG23 . VAL A 1 111 ? 22.142 50.748 18.307 1.00 25.25 ?  116 VAL A HG23 1 
ATOM   1647 N N    . ASP A 1 112 ? 18.176 51.348 15.177 1.00 14.47 ?  117 ASP A N    1 
ATOM   1648 C CA   . ASP A 1 112 ? 17.310 50.920 14.091 1.00 15.77 ?  117 ASP A CA   1 
ATOM   1649 C C    . ASP A 1 112 ? 18.150 50.467 12.903 1.00 18.13 ?  117 ASP A C    1 
ATOM   1650 O O    . ASP A 1 112 ? 19.190 51.053 12.596 1.00 16.92 ?  117 ASP A O    1 
ATOM   1651 C CB   . ASP A 1 112 ? 16.373 52.051 13.692 1.00 30.06 ?  117 ASP A CB   1 
ATOM   1652 C CG   . ASP A 1 112 ? 15.297 52.300 14.735 1.00 49.75 ?  117 ASP A CG   1 
ATOM   1653 O OD1  . ASP A 1 112 ? 14.611 51.331 15.125 1.00 37.73 -1 117 ASP A OD1  1 
ATOM   1654 O OD2  . ASP A 1 112 ? 15.158 53.456 15.187 1.00 54.24 -1 117 ASP A OD2  1 
ATOM   1655 H H    . ASP A 1 112 ? 18.168 52.194 15.330 1.00 17.33 ?  117 ASP A H    1 
ATOM   1656 H HA   . ASP A 1 112 ? 16.763 50.172 14.376 1.00 18.89 ?  117 ASP A HA   1 
ATOM   1657 H HB2  . ASP A 1 112 ? 16.886 52.868 13.586 1.00 36.04 ?  117 ASP A HB2  1 
ATOM   1658 H HB3  . ASP A 1 112 ? 15.937 51.823 12.856 1.00 36.04 ?  117 ASP A HB3  1 
ATOM   1659 N N    . GLU A 1 113 ? 17.706 49.388 12.254 1.00 16.39 ?  118 GLU A N    1 
ATOM   1660 C CA   . GLU A 1 113 ? 18.474 48.818 11.151 1.00 16.79 ?  118 GLU A CA   1 
ATOM   1661 C C    . GLU A 1 113 ? 18.654 49.820 10.019 1.00 25.07 ?  118 GLU A C    1 
ATOM   1662 O O    . GLU A 1 113 ? 19.698 49.828 9.350  1.00 18.14 ?  118 GLU A O    1 
ATOM   1663 C CB   . GLU A 1 113 ? 17.777 47.556 10.641 1.00 19.81 ?  118 GLU A CB   1 
ATOM   1664 C CG   . GLU A 1 113 ? 18.491 46.847 9.509  1.00 21.76 ?  118 GLU A CG   1 
ATOM   1665 C CD   . GLU A 1 113 ? 17.799 45.567 9.086  1.00 23.26 ?  118 GLU A CD   1 
ATOM   1666 O OE1  . GLU A 1 113 ? 16.569 45.462 9.246  1.00 28.28 ?  118 GLU A OE1  1 
ATOM   1667 O OE2  . GLU A 1 113 ? 18.493 44.656 8.593  1.00 28.06 -1 118 GLU A OE2  1 
ATOM   1668 H H    . GLU A 1 113 ? 16.973 48.974 12.431 1.00 19.63 ?  118 GLU A H    1 
ATOM   1669 H HA   . GLU A 1 113 ? 19.356 48.571 11.470 1.00 20.11 ?  118 GLU A HA   1 
ATOM   1670 H HB2  . GLU A 1 113 ? 17.701 46.927 11.376 1.00 23.74 ?  118 GLU A HB2  1 
ATOM   1671 H HB3  . GLU A 1 113 ? 16.894 47.800 10.322 1.00 23.74 ?  118 GLU A HB3  1 
ATOM   1672 H HG2  . GLU A 1 113 ? 18.525 47.437 8.739  1.00 26.07 ?  118 GLU A HG2  1 
ATOM   1673 H HG3  . GLU A 1 113 ? 19.390 46.622 9.794  1.00 26.07 ?  118 GLU A HG3  1 
ATOM   1674 N N    . VAL A 1 114 ? 17.654 50.676 9.791  1.00 18.99 ?  119 VAL A N    1 
ATOM   1675 C CA   . VAL A 1 114 ? 17.716 51.616 8.676  1.00 20.47 ?  119 VAL A CA   1 
ATOM   1676 C C    . VAL A 1 114 ? 18.630 52.804 8.945  1.00 20.35 ?  119 VAL A C    1 
ATOM   1677 O O    . VAL A 1 114 ? 19.001 53.508 7.998  1.00 21.50 ?  119 VAL A O    1 
ATOM   1678 C CB   . VAL A 1 114 ? 16.302 52.120 8.321  1.00 22.03 ?  119 VAL A CB   1 
ATOM   1679 C CG1  . VAL A 1 114 ? 15.467 50.975 7.765  1.00 38.32 ?  119 VAL A CG1  1 
ATOM   1680 C CG2  . VAL A 1 114 ? 15.630 52.757 9.529  1.00 31.50 ?  119 VAL A CG2  1 
ATOM   1681 H H    . VAL A 1 114 ? 16.938 50.730 10.264 1.00 22.75 ?  119 VAL A H    1 
ATOM   1682 H HA   . VAL A 1 114 ? 18.081 51.141 7.913  1.00 24.53 ?  119 VAL A HA   1 
ATOM   1683 H HB   . VAL A 1 114 ? 16.371 52.806 7.637  1.00 26.40 ?  119 VAL A HB   1 
ATOM   1684 H HG11 . VAL A 1 114 ? 14.570 51.297 7.585  1.00 45.94 ?  119 VAL A HG11 1 
ATOM   1685 H HG12 . VAL A 1 114 ? 15.875 50.656 6.945  1.00 45.94 ?  119 VAL A HG12 1 
ATOM   1686 H HG13 . VAL A 1 114 ? 15.437 50.260 8.420  1.00 45.94 ?  119 VAL A HG13 1 
ATOM   1687 H HG21 . VAL A 1 114 ? 14.790 53.154 9.251  1.00 37.77 ?  119 VAL A HG21 1 
ATOM   1688 H HG22 . VAL A 1 114 ? 15.467 52.073 10.197 1.00 37.77 ?  119 VAL A HG22 1 
ATOM   1689 H HG23 . VAL A 1 114 ? 16.214 53.441 9.892  1.00 37.77 ?  119 VAL A HG23 1 
ATOM   1690 N N    A ASP A 1 115 ? 19.021 53.031 10.200 0.42 20.47 ?  120 ASP A N    1 
ATOM   1691 N N    B ASP A 1 115 ? 18.984 53.060 10.211 0.58 20.49 ?  120 ASP A N    1 
ATOM   1692 C CA   A ASP A 1 115 ? 19.887 54.151 10.568 0.42 18.84 ?  120 ASP A CA   1 
ATOM   1693 C CA   B ASP A 1 115 ? 19.901 54.145 10.570 0.58 18.81 ?  120 ASP A CA   1 
ATOM   1694 C C    A ASP A 1 115 ? 21.343 53.777 10.278 0.42 20.69 ?  120 ASP A C    1 
ATOM   1695 C C    B ASP A 1 115 ? 21.342 53.726 10.275 0.58 20.70 ?  120 ASP A C    1 
ATOM   1696 O O    A ASP A 1 115 ? 22.174 53.593 11.170 0.42 16.97 ?  120 ASP A O    1 
ATOM   1697 O O    B ASP A 1 115 ? 22.168 53.487 11.159 0.58 16.88 ?  120 ASP A O    1 
ATOM   1698 C CB   A ASP A 1 115 ? 19.671 54.510 12.031 0.42 23.21 ?  120 ASP A CB   1 
ATOM   1699 C CB   B ASP A 1 115 ? 19.738 54.533 12.032 0.58 23.20 ?  120 ASP A CB   1 
ATOM   1700 C CG   A ASP A 1 115 ? 18.327 55.172 12.276 0.42 28.63 ?  120 ASP A CG   1 
ATOM   1701 C CG   B ASP A 1 115 ? 20.195 55.954 12.303 0.58 32.81 ?  120 ASP A CG   1 
ATOM   1702 O OD1  A ASP A 1 115 ? 17.700 55.629 11.297 0.42 27.75 ?  120 ASP A OD1  1 
ATOM   1703 O OD1  B ASP A 1 115 ? 21.018 56.472 11.510 0.58 19.00 ?  120 ASP A OD1  1 
ATOM   1704 O OD2  A ASP A 1 115 ? 17.885 55.214 13.445 0.42 26.95 -1 120 ASP A OD2  1 
ATOM   1705 O OD2  B ASP A 1 115 ? 19.734 56.553 13.301 0.58 41.80 -1 120 ASP A OD2  1 
ATOM   1706 H H    A ASP A 1 115 ? 18.793 52.540 10.869 0.42 24.53 ?  120 ASP A H    1 
ATOM   1707 H H    B ASP A 1 115 ? 18.702 52.611 10.888 0.58 24.55 ?  120 ASP A H    1 
ATOM   1708 H HA   A ASP A 1 115 ? 19.666 54.925 10.026 0.42 22.57 ?  120 ASP A HA   1 
ATOM   1709 H HA   B ASP A 1 115 ? 19.683 54.914 10.021 0.58 22.54 ?  120 ASP A HA   1 
ATOM   1710 H HB2  A ASP A 1 115 ? 19.710 53.701 12.565 0.42 27.82 ?  120 ASP A HB2  1 
ATOM   1711 H HB2  B ASP A 1 115 ? 18.803 54.464 12.278 0.58 27.81 ?  120 ASP A HB2  1 
ATOM   1712 H HB3  A ASP A 1 115 ? 20.366 55.126 12.312 0.42 27.82 ?  120 ASP A HB3  1 
ATOM   1713 H HB3  B ASP A 1 115 ? 20.270 53.935 12.581 0.58 27.81 ?  120 ASP A HB3  1 
ATOM   1714 N N    . THR A 1 116 ? 21.647 53.675 8.982  1.00 24.54 ?  121 THR A N    1 
ATOM   1715 C CA   . THR A 1 116 ? 22.954 53.189 8.565  1.00 19.79 ?  121 THR A CA   1 
ATOM   1716 C C    . THR A 1 116 ? 24.077 54.119 9.017  1.00 20.91 ?  121 THR A C    1 
ATOM   1717 O O    . THR A 1 116 ? 25.148 53.646 9.403  1.00 18.81 ?  121 THR A O    1 
ATOM   1718 C CB   . THR A 1 116 ? 22.964 52.987 7.048  1.00 39.96 ?  121 THR A CB   1 
ATOM   1719 O OG1  . THR A 1 116 ? 22.371 54.117 6.408  1.00 31.60 ?  121 THR A OG1  1 
ATOM   1720 C CG2  . THR A 1 116 ? 22.168 51.740 6.673  1.00 35.53 ?  121 THR A CG2  1 
ATOM   1721 H H    A THR A 1 116 ? 21.119 53.879 8.335  0.42 29.42 ?  121 THR A H    1 
ATOM   1722 H H    B THR A 1 116 ? 21.126 53.911 8.340  0.58 29.42 ?  121 THR A H    1 
ATOM   1723 H HA   . THR A 1 116 ? 23.121 52.329 8.981  1.00 23.71 ?  121 THR A HA   1 
ATOM   1724 H HB   . THR A 1 116 ? 23.879 52.880 6.744  1.00 47.92 ?  121 THR A HB   1 
ATOM   1725 H HG1  . THR A 1 116 ? 22.355 54.001 5.576  1.00 37.88 ?  121 THR A HG1  1 
ATOM   1726 H HG21 . THR A 1 116 ? 22.186 51.611 5.712  1.00 42.60 ?  121 THR A HG21 1 
ATOM   1727 H HG22 . THR A 1 116 ? 22.552 50.959 7.103  1.00 42.60 ?  121 THR A HG22 1 
ATOM   1728 H HG23 . THR A 1 116 ? 21.246 51.836 6.961  1.00 42.60 ?  121 THR A HG23 1 
ATOM   1729 N N    . ASP A 1 117 ? 23.860 55.438 9.008  1.00 22.74 ?  122 ASP A N    1 
ATOM   1730 C CA   . ASP A 1 117 ? 24.921 56.331 9.472  1.00 20.70 ?  122 ASP A CA   1 
ATOM   1731 C C    . ASP A 1 117 ? 25.218 56.101 10.949 1.00 26.84 ?  122 ASP A C    1 
ATOM   1732 O O    . ASP A 1 117 ? 26.385 56.050 11.354 1.00 20.15 ?  122 ASP A O    1 
ATOM   1733 C CB   . ASP A 1 117 ? 24.555 57.797 9.246  1.00 27.18 ?  122 ASP A CB   1 
ATOM   1734 C CG   . ASP A 1 117 ? 24.645 58.209 7.787  1.00 46.09 ?  122 ASP A CG   1 
ATOM   1735 O OD1  . ASP A 1 117 ? 25.347 57.530 7.001  1.00 33.84 -1 122 ASP A OD1  1 
ATOM   1736 O OD2  . ASP A 1 117 ? 24.007 59.219 7.430  1.00 49.06 -1 122 ASP A OD2  1 
ATOM   1737 H H    . ASP A 1 117 ? 23.137 55.824 8.748  1.00 27.25 ?  122 ASP A H    1 
ATOM   1738 H HA   . ASP A 1 117 ? 25.716 56.142 8.949  1.00 24.81 ?  122 ASP A HA   1 
ATOM   1739 H HB2  . ASP A 1 117 ? 23.643 57.944 9.542  1.00 32.58 ?  122 ASP A HB2  1 
ATOM   1740 H HB3  . ASP A 1 117 ? 25.163 58.356 9.753  1.00 32.58 ?  122 ASP A HB3  1 
ATOM   1741 N N    . ALA A 1 118 ? 24.172 55.967 11.771 1.00 17.39 ?  123 ALA A N    1 
ATOM   1742 C CA   . ALA A 1 118 ? 24.386 55.700 13.186 1.00 20.01 ?  123 ALA A CA   1 
ATOM   1743 C C    . ALA A 1 118 ? 25.075 54.358 13.384 1.00 14.52 ?  123 ALA A C    1 
ATOM   1744 O O    . ALA A 1 118 ? 25.983 54.241 14.210 1.00 14.22 ?  123 ALA A O    1 
ATOM   1745 C CB   . ALA A 1 118 ? 23.059 55.736 13.946 1.00 28.06 ?  123 ALA A CB   1 
ATOM   1746 H H    . ALA A 1 118 ? 23.347 56.027 11.536 1.00 20.84 ?  123 ALA A H    1 
ATOM   1747 H HA   . ALA A 1 118 ? 24.954 56.396 13.552 1.00 23.98 ?  123 ALA A HA   1 
ATOM   1748 H HB1  . ALA A 1 118 ? 23.227 55.552 14.883 1.00 33.64 ?  123 ALA A HB1  1 
ATOM   1749 H HB2  . ALA A 1 118 ? 22.663 56.616 13.848 1.00 33.64 ?  123 ALA A HB2  1 
ATOM   1750 H HB3  . ALA A 1 118 ? 22.466 55.063 13.578 1.00 33.64 ?  123 ALA A HB3  1 
ATOM   1751 N N    . ARG A 1 119 ? 24.667 53.340 12.619 1.00 14.69 ?  124 ARG A N    1 
ATOM   1752 C CA   . ARG A 1 119 ? 25.296 52.026 12.720 1.00 15.84 ?  124 ARG A CA   1 
ATOM   1753 C C    . ARG A 1 119 ? 26.785 52.085 12.383 1.00 14.33 ?  124 ARG A C    1 
ATOM   1754 O O    . ARG A 1 119 ? 27.607 51.488 13.084 1.00 16.28 ?  124 ARG A O    1 
ATOM   1755 C CB   . ARG A 1 119 ? 24.586 51.027 11.802 1.00 18.57 ?  124 ARG A CB   1 
ATOM   1756 C CG   . ARG A 1 119 ? 23.181 50.659 12.239 1.00 14.23 ?  124 ARG A CG   1 
ATOM   1757 C CD   . ARG A 1 119 ? 22.520 49.751 11.215 1.00 16.19 ?  124 ARG A CD   1 
ATOM   1758 N NE   . ARG A 1 119 ? 23.162 48.447 11.145 1.00 16.50 ?  124 ARG A NE   1 
ATOM   1759 C CZ   . ARG A 1 119 ? 22.848 47.499 10.268 1.00 20.70 ?  124 ARG A CZ   1 
ATOM   1760 N NH1  . ARG A 1 119 ? 21.919 47.688 9.352  1.00 17.21 ?  124 ARG A NH1  1 
ATOM   1761 N NH2  . ARG A 1 119 ? 23.481 46.330 10.320 1.00 22.40 ?  124 ARG A NH2  1 
ATOM   1762 H H    . ARG A 1 119 ? 24.033 53.386 12.040 1.00 17.59 ?  124 ARG A H    1 
ATOM   1763 H HA   . ARG A 1 119 ? 25.207 51.719 13.636 1.00 18.97 ?  124 ARG A HA   1 
ATOM   1764 H HB2  . ARG A 1 119 ? 24.525 51.414 10.915 1.00 22.24 ?  124 ARG A HB2  1 
ATOM   1765 H HB3  . ARG A 1 119 ? 25.107 50.210 11.773 1.00 22.24 ?  124 ARG A HB3  1 
ATOM   1766 H HG2  . ARG A 1 119 ? 23.217 50.191 13.088 1.00 17.04 ?  124 ARG A HG2  1 
ATOM   1767 H HG3  . ARG A 1 119 ? 22.647 51.464 12.327 1.00 17.04 ?  124 ARG A HG3  1 
ATOM   1768 H HD2  . ARG A 1 119 ? 21.591 49.618 11.460 1.00 19.39 ?  124 ARG A HD2  1 
ATOM   1769 H HD3  . ARG A 1 119 ? 22.576 50.164 10.340 1.00 19.39 ?  124 ARG A HD3  1 
ATOM   1770 H HE   . ARG A 1 119 ? 23.788 48.278 11.709 1.00 19.76 ?  124 ARG A HE   1 
ATOM   1771 H HH11 . ARG A 1 119 ? 21.500 48.437 9.312  1.00 20.62 ?  124 ARG A HH11 1 
ATOM   1772 H HH12 . ARG A 1 119 ? 21.732 47.060 8.794  1.00 20.62 ?  124 ARG A HH12 1 
ATOM   1773 H HH21 . ARG A 1 119 ? 24.085 46.194 10.917 1.00 26.84 ?  124 ARG A HH21 1 
ATOM   1774 H HH22 . ARG A 1 119 ? 23.285 45.710 9.758  1.00 26.84 ?  124 ARG A HH22 1 
ATOM   1775 N N    . ARG A 1 120 ? 27.155 52.777 11.296 1.00 16.09 ?  125 ARG A N    1 
ATOM   1776 C CA   . ARG A 1 120 ? 28.575 52.885 10.962 1.00 16.58 ?  125 ARG A CA   1 
ATOM   1777 C C    . ARG A 1 120 ? 29.344 53.587 12.079 1.00 15.86 ?  125 ARG A C    1 
ATOM   1778 O O    . ARG A 1 120 ? 30.486 53.220 12.390 1.00 15.73 ?  125 ARG A O    1 
ATOM   1779 C CB   . ARG A 1 120 ? 28.771 53.633 9.638  1.00 18.68 ?  125 ARG A CB   1 
ATOM   1780 C CG   . ARG A 1 120 ? 28.019 53.037 8.451  1.00 43.92 ?  125 ARG A CG   1 
ATOM   1781 C CD   . ARG A 1 120 ? 28.342 53.749 7.120  1.00 33.87 ?  125 ARG A CD   1 
ATOM   1782 N NE   . ARG A 1 120 ? 27.972 55.160 7.135  1.00 44.97 ?  125 ARG A NE   1 
ATOM   1783 C CZ   . ARG A 1 120 ? 28.779 56.149 7.501  1.00 27.61 ?  125 ARG A CZ   1 
ATOM   1784 N NH1  . ARG A 1 120 ? 30.041 55.927 7.826  1.00 32.03 ?  125 ARG A NH1  1 
ATOM   1785 N NH2  . ARG A 1 120 ? 28.306 57.392 7.545  1.00 39.56 ?  125 ARG A NH2  1 
ATOM   1786 H H    . ARG A 1 120 ? 26.620 53.178 10.756 1.00 19.27 ?  125 ARG A H    1 
ATOM   1787 H HA   . ARG A 1 120 ? 28.930 51.989 10.849 1.00 19.87 ?  125 ARG A HA   1 
ATOM   1788 H HB2  . ARG A 1 120 ? 28.462 54.545 9.751  1.00 22.38 ?  125 ARG A HB2  1 
ATOM   1789 H HB3  . ARG A 1 120 ? 29.716 53.627 9.418  1.00 22.38 ?  125 ARG A HB3  1 
ATOM   1790 H HG2  . ARG A 1 120 ? 28.264 52.103 8.358  1.00 52.67 ?  125 ARG A HG2  1 
ATOM   1791 H HG3  . ARG A 1 120 ? 27.066 53.116 8.609  1.00 52.67 ?  125 ARG A HG3  1 
ATOM   1792 H HD2  . ARG A 1 120 ? 29.296 53.690 6.953  1.00 40.61 ?  125 ARG A HD2  1 
ATOM   1793 H HD3  . ARG A 1 120 ? 27.852 53.317 6.403  1.00 40.61 ?  125 ARG A HD3  1 
ATOM   1794 H HE   . ARG A 1 120 ? 27.175 55.367 6.889  1.00 53.93 ?  125 ARG A HE   1 
ATOM   1795 H HH11 . ARG A 1 120 ? 30.356 55.127 7.804  1.00 38.40 ?  125 ARG A HH11 1 
ATOM   1796 H HH12 . ARG A 1 120 ? 30.546 56.582 8.061  1.00 38.40 ?  125 ARG A HH12 1 
ATOM   1797 H HH21 . ARG A 1 120 ? 27.486 57.547 7.337  1.00 47.44 ?  125 ARG A HH21 1 
ATOM   1798 H HH22 . ARG A 1 120 ? 28.819 58.040 7.780  1.00 47.44 ?  125 ARG A HH22 1 
ATOM   1799 N N    . PHE A 1 121 ? 28.731 54.603 12.685 1.00 15.62 ?  126 PHE A N    1 
ATOM   1800 C CA   . PHE A 1 121 ? 29.346 55.301 13.808 1.00 15.26 ?  126 PHE A CA   1 
ATOM   1801 C C    . PHE A 1 121 ? 29.635 54.344 14.958 1.00 13.42 ?  126 PHE A C    1 
ATOM   1802 O O    . PHE A 1 121 ? 30.764 54.273 15.451 1.00 13.26 ?  126 PHE A O    1 
ATOM   1803 C CB   . PHE A 1 121 ? 28.421 56.428 14.262 1.00 17.84 ?  126 PHE A CB   1 
ATOM   1804 C CG   . PHE A 1 121 ? 28.809 57.057 15.564 1.00 16.75 ?  126 PHE A CG   1 
ATOM   1805 C CD1  . PHE A 1 121 ? 29.819 58.003 15.615 1.00 24.17 ?  126 PHE A CD1  1 
ATOM   1806 C CD2  . PHE A 1 121 ? 28.152 56.714 16.738 1.00 13.42 ?  126 PHE A CD2  1 
ATOM   1807 C CE1  . PHE A 1 121 ? 30.169 58.597 16.819 1.00 23.57 ?  126 PHE A CE1  1 
ATOM   1808 C CE2  . PHE A 1 121 ? 28.494 57.298 17.935 1.00 13.10 ?  126 PHE A CE2  1 
ATOM   1809 C CZ   . PHE A 1 121 ? 29.510 58.245 17.979 1.00 14.10 ?  126 PHE A CZ   1 
ATOM   1810 H H    . PHE A 1 121 ? 27.957 54.908 12.465 1.00 18.71 ?  126 PHE A H    1 
ATOM   1811 H HA   . PHE A 1 121 ? 30.191 55.686 13.526 1.00 18.27 ?  126 PHE A HA   1 
ATOM   1812 H HB2  . PHE A 1 121 ? 28.425 57.124 13.586 1.00 21.37 ?  126 PHE A HB2  1 
ATOM   1813 H HB3  . PHE A 1 121 ? 27.525 56.070 14.364 1.00 21.37 ?  126 PHE A HB3  1 
ATOM   1814 H HD1  . PHE A 1 121 ? 30.267 58.242 14.836 1.00 28.97 ?  126 PHE A HD1  1 
ATOM   1815 H HD2  . PHE A 1 121 ? 27.472 56.081 16.714 1.00 16.06 ?  126 PHE A HD2  1 
ATOM   1816 H HE1  . PHE A 1 121 ? 30.847 59.233 16.844 1.00 28.25 ?  126 PHE A HE1  1 
ATOM   1817 H HE2  . PHE A 1 121 ? 28.047 57.060 18.715 1.00 15.69 ?  126 PHE A HE2  1 
ATOM   1818 H HZ   . PHE A 1 121 ? 29.745 58.640 18.787 1.00 16.88 ?  126 PHE A HZ   1 
ATOM   1819 N N    . TYR A 1 122 ? 28.622 53.591 15.392 1.00 12.39 ?  127 TYR A N    1 
ATOM   1820 C CA   . TYR A 1 122 ? 28.817 52.660 16.498 1.00 11.73 ?  127 TYR A CA   1 
ATOM   1821 C C    . TYR A 1 122 ? 29.805 51.563 16.130 1.00 12.95 ?  127 TYR A C    1 
ATOM   1822 O O    . TYR A 1 122 ? 30.662 51.190 16.940 1.00 14.55 ?  127 TYR A O    1 
ATOM   1823 C CB   . TYR A 1 122 ? 27.475 52.065 16.916 1.00 10.39 ?  127 TYR A CB   1 
ATOM   1824 C CG   . TYR A 1 122 ? 26.601 53.047 17.659 1.00 14.54 ?  127 TYR A CG   1 
ATOM   1825 C CD1  . TYR A 1 122 ? 27.109 53.786 18.715 1.00 20.03 ?  127 TYR A CD1  1 
ATOM   1826 C CD2  . TYR A 1 122 ? 25.277 53.243 17.305 1.00 14.50 ?  127 TYR A CD2  1 
ATOM   1827 C CE1  . TYR A 1 122 ? 26.329 54.689 19.396 1.00 12.73 ?  127 TYR A CE1  1 
ATOM   1828 C CE2  . TYR A 1 122 ? 24.482 54.145 17.992 1.00 19.64 ?  127 TYR A CE2  1 
ATOM   1829 C CZ   . TYR A 1 122 ? 25.020 54.858 19.039 1.00 18.26 ?  127 TYR A CZ   1 
ATOM   1830 O OH   . TYR A 1 122 ? 24.258 55.757 19.739 1.00 28.02 ?  127 TYR A OH   1 
ATOM   1831 H H    . TYR A 1 122 ? 27.826 53.602 15.068 1.00 14.83 ?  127 TYR A H    1 
ATOM   1832 H HA   . TYR A 1 122 ? 29.181 53.143 17.256 1.00 14.04 ?  127 TYR A HA   1 
ATOM   1833 H HB2  . TYR A 1 122 ? 26.997 51.778 16.123 1.00 12.43 ?  127 TYR A HB2  1 
ATOM   1834 H HB3  . TYR A 1 122 ? 27.636 51.306 17.499 1.00 12.43 ?  127 TYR A HB3  1 
ATOM   1835 H HD1  . TYR A 1 122 ? 27.997 53.668 18.968 1.00 24.01 ?  127 TYR A HD1  1 
ATOM   1836 H HD2  . TYR A 1 122 ? 24.916 52.762 16.595 1.00 17.37 ?  127 TYR A HD2  1 
ATOM   1837 H HE1  . TYR A 1 122 ? 26.689 55.183 20.097 1.00 15.24 ?  127 TYR A HE1  1 
ATOM   1838 H HE2  . TYR A 1 122 ? 23.592 54.267 17.749 1.00 23.54 ?  127 TYR A HE2  1 
ATOM   1839 H HH   . TYR A 1 122 ? 24.718 56.116 20.343 1.00 33.59 ?  127 TYR A HH   1 
ATOM   1840 N N    . GLU A 1 123 ? 29.721 51.050 14.901 1.00 14.80 ?  128 GLU A N    1 
ATOM   1841 C CA   . GLU A 1 123 ? 30.657 50.017 14.477 1.00 14.73 ?  128 GLU A CA   1 
ATOM   1842 C C    . GLU A 1 123 ? 32.080 50.555 14.402 1.00 21.36 ?  128 GLU A C    1 
ATOM   1843 O O    . GLU A 1 123 ? 33.031 49.867 14.796 1.00 17.47 ?  128 GLU A O    1 
ATOM   1844 C CB   . GLU A 1 123 ? 30.213 49.440 13.135 1.00 16.10 ?  128 GLU A CB   1 
ATOM   1845 C CG   . GLU A 1 123 ? 28.936 48.625 13.257 1.00 20.48 ?  128 GLU A CG   1 
ATOM   1846 C CD   . GLU A 1 123 ? 28.394 48.154 11.926 1.00 28.72 ?  128 GLU A CD   1 
ATOM   1847 O OE1  . GLU A 1 123 ? 29.040 48.416 10.893 1.00 27.90 ?  128 GLU A OE1  1 
ATOM   1848 O OE2  . GLU A 1 123 ? 27.308 47.530 11.919 1.00 21.47 -1 128 GLU A OE2  1 
ATOM   1849 H H    . GLU A 1 123 ? 29.143 51.280 14.308 1.00 17.73 ?  128 GLU A H    1 
ATOM   1850 H HA   . GLU A 1 123 ? 30.653 49.296 15.127 1.00 17.64 ?  128 GLU A HA   1 
ATOM   1851 H HB2  . GLU A 1 123 ? 30.050 50.168 12.515 1.00 19.29 ?  128 GLU A HB2  1 
ATOM   1852 H HB3  . GLU A 1 123 ? 30.911 48.861 12.791 1.00 19.29 ?  128 GLU A HB3  1 
ATOM   1853 H HG2  . GLU A 1 123 ? 29.115 47.841 13.799 1.00 24.54 ?  128 GLU A HG2  1 
ATOM   1854 H HG3  . GLU A 1 123 ? 28.254 49.171 13.678 1.00 24.54 ?  128 GLU A HG3  1 
ATOM   1855 N N    . ARG A 1 124 ? 32.249 51.789 13.927 1.00 14.30 ?  129 ARG A N    1 
ATOM   1856 C CA   . ARG A 1 124 ? 33.577 52.391 13.896 1.00 21.29 ?  129 ARG A CA   1 
ATOM   1857 C C    . ARG A 1 124 ? 34.161 52.561 15.292 1.00 15.83 ?  129 ARG A C    1 
ATOM   1858 O O    . ARG A 1 124 ? 35.383 52.685 15.426 1.00 22.40 ?  129 ARG A O    1 
ATOM   1859 C CB   . ARG A 1 124 ? 33.521 53.749 13.183 1.00 17.27 ?  129 ARG A CB   1 
ATOM   1860 H H    . ARG A 1 124 ? 31.620 52.289 13.621 1.00 17.12 ?  129 ARG A H    1 
ATOM   1861 H HA   . ARG A 1 124 ? 34.170 51.812 13.393 1.00 25.51 ?  129 ARG A HA   1 
ATOM   1862 N N    . HIS A 1 125 ? 33.326 52.541 16.333 1.00 16.41 ?  130 HIS A N    1 
ATOM   1863 C CA   . HIS A 1 125 ? 33.736 52.856 17.695 1.00 11.98 ?  130 HIS A CA   1 
ATOM   1864 C C    . HIS A 1 125 ? 33.593 51.656 18.626 1.00 12.81 ?  130 HIS A C    1 
ATOM   1865 O O    . HIS A 1 125 ? 33.372 51.813 19.827 1.00 17.41 ?  130 HIS A O    1 
ATOM   1866 C CB   . HIS A 1 125 ? 32.929 54.041 18.225 1.00 22.04 ?  130 HIS A CB   1 
ATOM   1867 C CG   . HIS A 1 125 ? 33.275 55.341 17.572 1.00 18.84 ?  130 HIS A CG   1 
ATOM   1868 N ND1  . HIS A 1 125 ? 34.567 55.819 17.506 1.00 18.48 ?  130 HIS A ND1  1 
ATOM   1869 C CD2  . HIS A 1 125 ? 32.506 56.246 16.924 1.00 31.23 ?  130 HIS A CD2  1 
ATOM   1870 C CE1  . HIS A 1 125 ? 34.574 56.972 16.861 1.00 17.64 ?  130 HIS A CE1  1 
ATOM   1871 N NE2  . HIS A 1 125 ? 33.337 57.254 16.497 1.00 28.84 ?  130 HIS A NE2  1 
ATOM   1872 H H    . HIS A 1 125 ? 32.491 52.343 16.269 1.00 19.65 ?  130 HIS A H    1 
ATOM   1873 H HA   . HIS A 1 125 ? 34.675 53.099 17.686 1.00 14.34 ?  130 HIS A HA   1 
ATOM   1874 H HB2  . HIS A 1 125 ? 31.987 53.872 18.069 1.00 26.42 ?  130 HIS A HB2  1 
ATOM   1875 H HB3  . HIS A 1 125 ? 33.097 54.133 19.176 1.00 26.42 ?  130 HIS A HB3  1 
ATOM   1876 H HD2  . HIS A 1 125 ? 31.587 56.195 16.792 1.00 37.45 ?  130 HIS A HD2  1 
ATOM   1877 H HE1  . HIS A 1 125 ? 35.324 57.496 16.692 1.00 21.13 ?  130 HIS A HE1  1 
ATOM   1878 H HE2  . HIS A 1 125 ? 33.091 57.955 16.064 1.00 34.57 ?  130 HIS A HE2  1 
ATOM   1879 N N    . GLY A 1 126 ? 33.699 50.449 18.082 1.00 17.13 ?  131 GLY A N    1 
ATOM   1880 C CA   . GLY A 1 126 ? 33.869 49.265 18.893 1.00 13.41 ?  131 GLY A CA   1 
ATOM   1881 C C    . GLY A 1 126 ? 32.615 48.531 19.302 1.00 10.41 ?  131 GLY A C    1 
ATOM   1882 O O    . GLY A 1 126 ? 32.702 47.617 20.128 1.00 13.39 ?  131 GLY A O    1 
ATOM   1883 H H    . GLY A 1 126 ? 33.675 50.294 17.237 1.00 20.52 ?  131 GLY A H    1 
ATOM   1884 H HA2  . GLY A 1 126 ? 34.420 48.637 18.400 1.00 16.06 ?  131 GLY A HA2  1 
ATOM   1885 H HA3  . GLY A 1 126 ? 34.331 49.520 19.707 1.00 16.06 ?  131 GLY A HA3  1 
ATOM   1886 N N    . LEU A 1 127 ? 31.457 48.876 18.758 1.00 9.96  ?  132 LEU A N    1 
ATOM   1887 C CA   . LEU A 1 127 ? 30.236 48.150 19.070 1.00 10.60 ?  132 LEU A CA   1 
ATOM   1888 C C    . LEU A 1 127 ? 29.934 47.146 17.966 1.00 12.71 ?  132 LEU A C    1 
ATOM   1889 O O    . LEU A 1 127 ? 30.236 47.374 16.788 1.00 9.13  ?  132 LEU A O    1 
ATOM   1890 C CB   . LEU A 1 127 ? 29.070 49.121 19.271 1.00 9.65  ?  132 LEU A CB   1 
ATOM   1891 C CG   . LEU A 1 127 ? 29.268 49.771 20.646 1.00 12.86 ?  132 LEU A CG   1 
ATOM   1892 C CD1  . LEU A 1 127 ? 29.721 51.227 20.516 1.00 16.50 ?  132 LEU A CD1  1 
ATOM   1893 C CD2  . LEU A 1 127 ? 28.065 49.628 21.538 1.00 17.27 ?  132 LEU A CD2  1 
ATOM   1894 H H    . LEU A 1 127 ? 31.353 49.526 18.204 1.00 11.91 ?  132 LEU A H    1 
ATOM   1895 H HA   . LEU A 1 127 ? 30.341 47.652 19.896 1.00 12.68 ?  132 LEU A HA   1 
ATOM   1896 H HB2  . LEU A 1 127 ? 29.077 49.805 18.584 1.00 11.55 ?  132 LEU A HB2  1 
ATOM   1897 H HB3  . LEU A 1 127 ? 28.226 48.643 19.255 1.00 11.55 ?  132 LEU A HB3  1 
ATOM   1898 H HG   . LEU A 1 127 ? 29.981 49.289 21.094 1.00 15.39 ?  132 LEU A HG   1 
ATOM   1899 H HD11 . LEU A 1 127 ? 29.850 51.599 21.403 1.00 19.77 ?  132 LEU A HD11 1 
ATOM   1900 H HD12 . LEU A 1 127 ? 30.555 51.256 20.021 1.00 19.77 ?  132 LEU A HD12 1 
ATOM   1901 H HD13 . LEU A 1 127 ? 29.038 51.729 20.043 1.00 19.77 ?  132 LEU A HD13 1 
ATOM   1902 H HD21 . LEU A 1 127 ? 28.241 50.075 22.381 1.00 20.69 ?  132 LEU A HD21 1 
ATOM   1903 H HD22 . LEU A 1 127 ? 27.299 50.035 21.103 1.00 20.69 ?  132 LEU A HD22 1 
ATOM   1904 H HD23 . LEU A 1 127 ? 27.896 48.686 21.693 1.00 20.69 ?  132 LEU A HD23 1 
ATOM   1905 N N    . THR A 1 128 ? 29.354 46.014 18.361 1.00 9.05  ?  133 THR A N    1 
ATOM   1906 C CA   . THR A 1 128 ? 29.026 44.962 17.413 1.00 8.19  ?  133 THR A CA   1 
ATOM   1907 C C    . THR A 1 128 ? 27.588 44.504 17.605 1.00 8.29  ?  133 THR A C    1 
ATOM   1908 O O    . THR A 1 128 ? 27.079 44.442 18.734 1.00 7.86  ?  133 THR A O    1 
ATOM   1909 C CB   . THR A 1 128 ? 29.985 43.763 17.540 1.00 8.50  ?  133 THR A CB   1 
ATOM   1910 O OG1  . THR A 1 128 ? 29.655 42.783 16.539 1.00 12.95 ?  133 THR A OG1  1 
ATOM   1911 C CG2  . THR A 1 128 ? 29.905 43.136 18.924 1.00 14.89 ?  133 THR A CG2  1 
ATOM   1912 H H    . THR A 1 128 ? 29.142 45.835 19.175 1.00 10.82 ?  133 THR A H    1 
ATOM   1913 H HA   . THR A 1 128 ? 29.103 45.317 16.514 1.00 9.79  ?  133 THR A HA   1 
ATOM   1914 H HB   . THR A 1 128 ? 30.897 44.065 17.410 1.00 10.16 ?  133 THR A HB   1 
ATOM   1915 H HG1  . THR A 1 128 ? 29.737 43.117 15.772 1.00 15.51 ?  133 THR A HG1  1 
ATOM   1916 H HG21 . THR A 1 128 ? 30.589 42.454 19.020 1.00 17.84 ?  133 THR A HG21 1 
ATOM   1917 H HG22 . THR A 1 128 ? 30.041 43.815 19.604 1.00 17.84 ?  133 THR A HG22 1 
ATOM   1918 H HG23 . THR A 1 128 ? 29.035 42.729 19.055 1.00 17.84 ?  133 THR A HG23 1 
ATOM   1919 N N    . ASN A 1 129 ? 26.940 44.206 16.483 1.00 9.07  ?  134 ASN A N    1 
ATOM   1920 C CA   . ASN A 1 129 ? 25.614 43.598 16.435 1.00 13.99 ?  134 ASN A CA   1 
ATOM   1921 C C    . ASN A 1 129 ? 25.686 42.077 16.387 1.00 11.04 ?  134 ASN A C    1 
ATOM   1922 O O    . ASN A 1 129 ? 24.639 41.420 16.434 1.00 8.05  ?  134 ASN A O    1 
ATOM   1923 C CB   . ASN A 1 129 ? 24.858 44.155 15.217 1.00 7.58  ?  134 ASN A CB   1 
ATOM   1924 C CG   . ASN A 1 129 ? 23.473 43.543 15.021 1.00 9.51  ?  134 ASN A CG   1 
ATOM   1925 O OD1  . ASN A 1 129 ? 23.179 43.003 13.954 1.00 11.66 ?  134 ASN A OD1  1 
ATOM   1926 N ND2  . ASN A 1 129 ? 22.619 43.649 16.028 1.00 11.92 ?  134 ASN A ND2  1 
ATOM   1927 H H    . ASN A 1 129 ? 27.263 44.353 15.700 1.00 10.84 ?  134 ASN A H    1 
ATOM   1928 H HA   . ASN A 1 129 ? 25.102 43.831 17.225 1.00 16.76 ?  134 ASN A HA   1 
ATOM   1929 H HB2  . ASN A 1 129 ? 24.745 45.112 15.331 1.00 9.06  ?  134 ASN A HB2  1 
ATOM   1930 H HB3  . ASN A 1 129 ? 25.378 43.975 14.418 1.00 9.06  ?  134 ASN A HB3  1 
ATOM   1931 H HD21 . ASN A 1 129 ? 21.829 43.318 15.958 1.00 14.27 ?  134 ASN A HD21 1 
ATOM   1932 H HD22 . ASN A 1 129 ? 22.856 44.050 16.751 1.00 14.27 ?  134 ASN A HD22 1 
ATOM   1933 N N    . ILE A 1 130 ? 26.893 41.501 16.323 1.00 8.01  ?  135 ILE A N    1 
ATOM   1934 C CA   . ILE A 1 130 ? 27.074 40.068 16.100 1.00 8.57  ?  135 ILE A CA   1 
ATOM   1935 C C    . ILE A 1 130 ? 27.421 39.369 17.405 1.00 16.54 ?  135 ILE A C    1 
ATOM   1936 O O    . ILE A 1 130 ? 28.400 39.726 18.074 1.00 12.64 ?  135 ILE A O    1 
ATOM   1937 C CB   . ILE A 1 130 ? 28.166 39.795 15.052 1.00 13.37 ?  135 ILE A CB   1 
ATOM   1938 C CG1  . ILE A 1 130 ? 27.930 40.642 13.804 1.00 11.64 ?  135 ILE A CG1  1 
ATOM   1939 C CG2  . ILE A 1 130 ? 28.186 38.310 14.697 1.00 12.25 ?  135 ILE A CG2  1 
ATOM   1940 C CD1  . ILE A 1 130 ? 26.518 40.512 13.240 1.00 10.35 ?  135 ILE A CD1  1 
ATOM   1941 H H    . ILE A 1 130 ? 27.633 41.931 16.408 1.00 9.58  ?  135 ILE A H    1 
ATOM   1942 H HA   . ILE A 1 130 ? 26.228 39.712 15.786 1.00 10.25 ?  135 ILE A HA   1 
ATOM   1943 H HB   . ILE A 1 130 ? 29.027 40.039 15.428 1.00 16.01 ?  135 ILE A HB   1 
ATOM   1944 H HG12 . ILE A 1 130 ? 28.077 41.574 14.026 1.00 13.94 ?  135 ILE A HG12 1 
ATOM   1945 H HG13 . ILE A 1 130 ? 28.553 40.363 13.114 1.00 13.94 ?  135 ILE A HG13 1 
ATOM   1946 H HG21 . ILE A 1 130 ? 28.752 38.178 13.920 1.00 14.67 ?  135 ILE A HG21 1 
ATOM   1947 H HG22 . ILE A 1 130 ? 28.536 37.809 15.450 1.00 14.67 ?  135 ILE A HG22 1 
ATOM   1948 H HG23 . ILE A 1 130 ? 27.281 38.020 14.499 1.00 14.67 ?  135 ILE A HG23 1 
ATOM   1949 H HD11 . ILE A 1 130 ? 26.487 40.932 12.366 1.00 12.38 ?  135 ILE A HD11 1 
ATOM   1950 H HD12 . ILE A 1 130 ? 26.294 39.571 13.162 1.00 12.38 ?  135 ILE A HD12 1 
ATOM   1951 H HD13 . ILE A 1 130 ? 25.896 40.951 13.841 1.00 12.38 ?  135 ILE A HD13 1 
ATOM   1952 N N    . GLU A 1 131 ? 26.641 38.349 17.747 1.00 11.21 ?  136 GLU A N    1 
ATOM   1953 C CA   . GLU A 1 131 ? 26.906 37.493 18.895 1.00 17.57 ?  136 GLU A CA   1 
ATOM   1954 C C    . GLU A 1 131 ? 26.771 36.052 18.435 1.00 14.04 ?  136 GLU A C    1 
ATOM   1955 O O    . GLU A 1 131 ? 25.725 35.667 17.908 1.00 12.97 ?  136 GLU A O    1 
ATOM   1956 C CB   . GLU A 1 131 ? 25.939 37.796 20.040 1.00 16.26 ?  136 GLU A CB   1 
ATOM   1957 C CG   . GLU A 1 131 ? 26.231 37.082 21.351 1.00 22.54 ?  136 GLU A CG   1 
ATOM   1958 C CD   . GLU A 1 131 ? 25.954 37.960 22.572 1.00 42.16 ?  136 GLU A CD   1 
ATOM   1959 O OE1  . GLU A 1 131 ? 26.684 38.963 22.775 1.00 29.33 ?  136 GLU A OE1  1 
ATOM   1960 O OE2  . GLU A 1 131 ? 25.003 37.653 23.326 1.00 27.53 -1 136 GLU A OE2  1 
ATOM   1961 H H    . GLU A 1 131 ? 25.930 38.128 17.315 1.00 13.41 ?  136 GLU A H    1 
ATOM   1962 H HA   . GLU A 1 131 ? 27.808 37.633 19.222 1.00 21.05 ?  136 GLU A HA   1 
ATOM   1963 H HB2  . GLU A 1 131 ? 25.967 38.749 20.218 1.00 19.48 ?  136 GLU A HB2  1 
ATOM   1964 H HB3  . GLU A 1 131 ? 25.047 37.536 19.762 1.00 19.48 ?  136 GLU A HB3  1 
ATOM   1965 H HG2  . GLU A 1 131 ? 25.669 36.294 21.414 1.00 27.01 ?  136 GLU A HG2  1 
ATOM   1966 H HG3  . GLU A 1 131 ? 27.166 36.826 21.370 1.00 27.01 ?  136 GLU A HG3  1 
ATOM   1967 N N    . GLN A 1 132 ? 27.828 35.263 18.622 1.00 18.09 ?  137 GLN A N    1 
ATOM   1968 C CA   . GLN A 1 132 ? 27.837 33.859 18.208 1.00 16.54 ?  137 GLN A CA   1 
ATOM   1969 C C    . GLN A 1 132 ? 27.444 33.710 16.737 1.00 22.04 ?  137 GLN A C    1 
ATOM   1970 O O    . GLN A 1 132 ? 26.667 32.825 16.365 1.00 17.93 ?  137 GLN A O    1 
ATOM   1971 C CB   . GLN A 1 132 ? 26.906 33.024 19.089 1.00 23.02 ?  137 GLN A CB   1 
ATOM   1972 C CG   . GLN A 1 132 ? 27.288 32.961 20.562 1.00 31.95 ?  137 GLN A CG   1 
ATOM   1973 C CD   . GLN A 1 132 ? 26.405 32.001 21.347 1.00 39.18 ?  137 GLN A CD   1 
ATOM   1974 O OE1  . GLN A 1 132 ? 25.231 32.280 21.607 1.00 38.28 ?  137 GLN A OE1  1 
ATOM   1975 N NE2  . GLN A 1 132 ? 26.966 30.858 21.716 1.00 37.01 ?  137 GLN A NE2  1 
ATOM   1976 H H    . GLN A 1 132 ? 28.562 35.519 18.991 1.00 21.68 ?  137 GLN A H    1 
ATOM   1977 H HA   . GLN A 1 132 ? 28.741 33.524 18.309 1.00 19.81 ?  137 GLN A HA   1 
ATOM   1978 H HB2  . GLN A 1 132 ? 26.015 33.402 19.036 1.00 27.59 ?  137 GLN A HB2  1 
ATOM   1979 H HB3  . GLN A 1 132 ? 26.901 32.115 18.752 1.00 27.59 ?  137 GLN A HB3  1 
ATOM   1980 H HG2  . GLN A 1 132 ? 28.206 32.659 20.640 1.00 38.31 ?  137 GLN A HG2  1 
ATOM   1981 H HG3  . GLN A 1 132 ? 27.195 33.844 20.953 1.00 38.31 ?  137 GLN A HG3  1 
ATOM   1982 H HE21 . GLN A 1 132 ? 27.785 30.695 21.510 1.00 44.38 ?  137 GLN A HE21 1 
ATOM   1983 H HE22 . GLN A 1 132 ? 26.511 30.280 22.162 1.00 44.38 ?  137 GLN A HE22 1 
ATOM   1984 N N    . GLY A 1 133 ? 27.975 34.594 15.892 1.00 15.69 ?  138 GLY A N    1 
ATOM   1985 C CA   . GLY A 1 133 ? 27.715 34.519 14.464 1.00 19.33 ?  138 GLY A CA   1 
ATOM   1986 C C    . GLY A 1 133 ? 26.324 34.939 14.043 1.00 12.49 ?  138 GLY A C    1 
ATOM   1987 O O    . GLY A 1 133 ? 25.924 34.663 12.906 1.00 13.11 ?  138 GLY A O    1 
ATOM   1988 H H    . GLY A 1 133 ? 28.487 35.244 16.125 1.00 18.79 ?  138 GLY A H    1 
ATOM   1989 H HA2  . GLY A 1 133 ? 28.349 35.091 14.004 1.00 23.16 ?  138 GLY A HA2  1 
ATOM   1990 H HA3  . GLY A 1 133 ? 27.848 33.603 14.173 1.00 23.16 ?  138 GLY A HA3  1 
ATOM   1991 N N    . SER A 1 134 ? 25.579 35.597 14.926 1.00 11.60 ?  139 SER A N    1 
ATOM   1992 C CA   . SER A 1 134 ? 24.208 36.001 14.666 1.00 11.23 ?  139 SER A CA   1 
ATOM   1993 C C    . SER A 1 134 ? 24.002 37.457 15.037 1.00 10.76 ?  139 SER A C    1 
ATOM   1994 O O    . SER A 1 134 ? 24.542 37.930 16.039 1.00 13.19 ?  139 SER A O    1 
ATOM   1995 C CB   . SER A 1 134 ? 23.226 35.154 15.461 1.00 11.74 ?  139 SER A CB   1 
ATOM   1996 O OG   . SER A 1 134 ? 21.918 35.659 15.313 1.00 12.82 ?  139 SER A OG   1 
ATOM   1997 H H    . SER A 1 134 ? 25.857 35.826 15.707 1.00 13.88 ?  139 SER A H    1 
ATOM   1998 H HA   . SER A 1 134 ? 24.033 35.899 13.718 1.00 13.45 ?  139 SER A HA   1 
ATOM   1999 H HB2  . SER A 1 134 ? 23.254 34.241 15.132 1.00 14.06 ?  139 SER A HB2  1 
ATOM   2000 H HB3  . SER A 1 134 ? 23.472 35.176 16.399 1.00 14.06 ?  139 SER A HB3  1 
ATOM   2001 H HG   . SER A 1 134 ? 21.410 35.312 15.885 1.00 15.34 ?  139 SER A HG   1 
ATOM   2002 N N    . ARG A 1 135 ? 23.203 38.159 14.233 1.00 9.96  ?  140 ARG A N    1 
ATOM   2003 C CA   . ARG A 1 135 ? 22.730 39.478 14.632 1.00 8.92  ?  140 ARG A CA   1 
ATOM   2004 C C    . ARG A 1 135 ? 21.888 39.386 15.897 1.00 8.63  ?  140 ARG A C    1 
ATOM   2005 O O    . ARG A 1 135 ? 21.178 38.402 16.125 1.00 9.10  ?  140 ARG A O    1 
ATOM   2006 C CB   . ARG A 1 135 ? 21.878 40.106 13.531 1.00 9.13  ?  140 ARG A CB   1 
ATOM   2007 C CG   . ARG A 1 135 ? 22.611 40.371 12.249 1.00 10.33 ?  140 ARG A CG   1 
ATOM   2008 C CD   . ARG A 1 135 ? 21.623 40.524 11.136 1.00 37.13 ?  140 ARG A CD   1 
ATOM   2009 N NE   . ARG A 1 135 ? 21.433 41.917 10.768 1.00 47.27 ?  140 ARG A NE   1 
ATOM   2010 C CZ   . ARG A 1 135 ? 20.286 42.433 10.344 1.00 32.17 ?  140 ARG A CZ   1 
ATOM   2011 N NH1  . ARG A 1 135 ? 19.171 41.719 10.312 1.00 31.74 ?  140 ARG A NH1  1 
ATOM   2012 N NH2  . ARG A 1 135 ? 20.257 43.699 9.938  1.00 26.90 ?  140 ARG A NH2  1 
ATOM   2013 H H    . ARG A 1 135 ? 22.925 37.896 13.463 1.00 11.92 ?  140 ARG A H    1 
ATOM   2014 H HA   . ARG A 1 135 ? 23.501 40.044 14.795 1.00 10.67 ?  140 ARG A HA   1 
ATOM   2015 H HB2  . ARG A 1 135 ? 21.143 39.506 13.330 1.00 10.92 ?  140 ARG A HB2  1 
ATOM   2016 H HB3  . ARG A 1 135 ? 21.535 40.954 13.853 1.00 10.92 ?  140 ARG A HB3  1 
ATOM   2017 H HG2  . ARG A 1 135 ? 23.126 41.189 12.327 1.00 12.36 ?  140 ARG A HG2  1 
ATOM   2018 H HG3  . ARG A 1 135 ? 23.199 39.627 12.047 1.00 12.36 ?  140 ARG A HG3  1 
ATOM   2019 H HD2  . ARG A 1 135 ? 21.944 40.045 10.356 1.00 44.52 ?  140 ARG A HD2  1 
ATOM   2020 H HD3  . ARG A 1 135 ? 20.767 40.165 11.417 1.00 44.52 ?  140 ARG A HD3  1 
ATOM   2021 H HE   . ARG A 1 135 ? 22.111 42.443 10.829 1.00 56.69 ?  140 ARG A HE   1 
ATOM   2022 H HH11 . ARG A 1 135 ? 19.178 40.899 10.570 1.00 38.05 ?  140 ARG A HH11 1 
ATOM   2023 H HH12 . ARG A 1 135 ? 18.439 42.076 10.033 1.00 38.05 ?  140 ARG A HH12 1 
ATOM   2024 H HH21 . ARG A 1 135 ? 20.975 44.171 9.953  1.00 32.24 ?  140 ARG A HH21 1 
ATOM   2025 H HH22 . ARG A 1 135 ? 19.520 44.045 9.662  1.00 32.24 ?  140 ARG A HH22 1 
ATOM   2026 N N    . MET A 1 136 ? 21.949 40.429 16.716 1.00 8.01  ?  141 MET A N    1 
ATOM   2027 C CA   . MET A 1 136 ? 21.072 40.534 17.873 1.00 8.74  ?  141 MET A CA   1 
ATOM   2028 C C    . MET A 1 136 ? 19.964 41.530 17.572 1.00 10.19 ?  141 MET A C    1 
ATOM   2029 O O    . MET A 1 136 ? 20.218 42.629 17.058 1.00 7.55  ?  141 MET A O    1 
ATOM   2030 C CB   . MET A 1 136 ? 21.801 40.926 19.158 1.00 8.04  ?  141 MET A CB   1 
ATOM   2031 C CG   . MET A 1 136 ? 22.902 39.984 19.582 1.00 11.74 ?  141 MET A CG   1 
ATOM   2032 S SD   . MET A 1 136 ? 23.913 40.726 20.896 1.00 12.85 ?  141 MET A SD   1 
ATOM   2033 C CE   . MET A 1 136 ? 24.987 41.777 19.911 1.00 12.00 ?  141 MET A CE   1 
ATOM   2034 H H    . MET A 1 136 ? 22.492 41.090 16.621 1.00 9.57  ?  141 MET A H    1 
ATOM   2035 H HA   . MET A 1 136 ? 20.697 39.654 18.037 1.00 10.45 ?  141 MET A HA   1 
ATOM   2036 H HB2  . MET A 1 136 ? 22.200 41.800 19.030 1.00 9.62  ?  141 MET A HB2  1 
ATOM   2037 H HB3  . MET A 1 136 ? 21.154 40.959 19.880 1.00 9.62  ?  141 MET A HB3  1 
ATOM   2038 H HG2  . MET A 1 136 ? 22.513 39.162 19.920 1.00 14.05 ?  141 MET A HG2  1 
ATOM   2039 H HG3  . MET A 1 136 ? 23.475 39.793 18.823 1.00 14.05 ?  141 MET A HG3  1 
ATOM   2040 H HE1  . MET A 1 136 ? 25.290 42.519 20.457 1.00 14.36 ?  141 MET A HE1  1 
ATOM   2041 H HE2  . MET A 1 136 ? 25.748 41.257 19.610 1.00 14.36 ?  141 MET A HE2  1 
ATOM   2042 H HE3  . MET A 1 136 ? 24.490 42.109 19.147 1.00 14.36 ?  141 MET A HE3  1 
ATOM   2043 N N    . LEU A 1 137 ? 18.737 41.096 17.832 1.00 7.64  ?  142 LEU A N    1 
ATOM   2044 C CA   . LEU A 1 137 ? 17.524 41.858 17.623 1.00 12.19 ?  142 LEU A CA   1 
ATOM   2045 C C    . LEU A 1 137 ? 16.961 42.334 18.954 1.00 10.63 ?  142 LEU A C    1 
ATOM   2046 O O    . LEU A 1 137 ? 17.021 41.630 19.963 1.00 11.25 ?  142 LEU A O    1 
ATOM   2047 C CB   . LEU A 1 137 ? 16.460 41.013 16.933 1.00 8.64  ?  142 LEU A CB   1 
ATOM   2048 C CG   . LEU A 1 137 ? 16.881 40.347 15.629 1.00 9.33  ?  142 LEU A CG   1 
ATOM   2049 C CD1  . LEU A 1 137 ? 15.704 39.550 15.093 1.00 16.37 ?  142 LEU A CD1  1 
ATOM   2050 C CD2  . LEU A 1 137 ? 17.340 41.415 14.648 1.00 9.22  ?  142 LEU A CD2  1 
ATOM   2051 H H    . LEU A 1 137 ? 18.576 40.314 18.150 1.00 9.13  ?  142 LEU A H    1 
ATOM   2052 H HA   . LEU A 1 137 ? 17.732 42.629 17.072 1.00 14.59 ?  142 LEU A HA   1 
ATOM   2053 H HB2  . LEU A 1 137 ? 16.192 40.307 17.542 1.00 10.33 ?  142 LEU A HB2  1 
ATOM   2054 H HB3  . LEU A 1 137 ? 15.703 41.584 16.733 1.00 10.33 ?  142 LEU A HB3  1 
ATOM   2055 H HG   . LEU A 1 137 ? 17.623 39.737 15.759 1.00 11.16 ?  142 LEU A HG   1 
ATOM   2056 H HD11 . LEU A 1 137 ? 15.960 39.132 14.256 1.00 19.61 ?  142 LEU A HD11 1 
ATOM   2057 H HD12 . LEU A 1 137 ? 15.461 38.871 15.741 1.00 19.61 ?  142 LEU A HD12 1 
ATOM   2058 H HD13 . LEU A 1 137 ? 14.956 40.150 14.947 1.00 19.61 ?  142 LEU A HD13 1 
ATOM   2059 H HD21 . LEU A 1 137 ? 17.453 41.012 13.773 1.00 11.03 ?  142 LEU A HD21 1 
ATOM   2060 H HD22 . LEU A 1 137 ? 16.669 42.114 14.606 1.00 11.03 ?  142 LEU A HD22 1 
ATOM   2061 H HD23 . LEU A 1 137 ? 18.183 41.784 14.955 1.00 11.03 ?  142 LEU A HD23 1 
ATOM   2062 N N    . LEU A 1 138 ? 16.378 43.523 18.929 1.00 9.88  ?  143 LEU A N    1 
ATOM   2063 C CA   . LEU A 1 138 ? 15.678 44.086 20.076 1.00 10.38 ?  143 LEU A CA   1 
ATOM   2064 C C    . LEU A 1 138 ? 14.181 43.953 19.815 1.00 9.32  ?  143 LEU A C    1 
ATOM   2065 O O    . LEU A 1 138 ? 13.669 44.481 18.824 1.00 13.28 ?  143 LEU A O    1 
ATOM   2066 C CB   . LEU A 1 138 ? 16.108 45.535 20.287 1.00 13.23 ?  143 LEU A CB   1 
ATOM   2067 C CG   . LEU A 1 138 ? 15.877 46.241 21.622 1.00 29.44 ?  143 LEU A CG   1 
ATOM   2068 C CD1  . LEU A 1 138 ? 14.449 46.627 21.765 1.00 31.84 ?  143 LEU A CD1  1 
ATOM   2069 C CD2  . LEU A 1 138 ? 16.301 45.355 22.781 1.00 28.99 ?  143 LEU A CD2  1 
ATOM   2070 H H    . LEU A 1 138 ? 16.373 44.038 18.240 1.00 11.82 ?  143 LEU A H    1 
ATOM   2071 H HA   . LEU A 1 138 ? 15.881 43.603 20.892 1.00 12.42 ?  143 LEU A HA   1 
ATOM   2072 H HB2  . LEU A 1 138 ? 17.064 45.571 20.131 1.00 15.84 ?  143 LEU A HB2  1 
ATOM   2073 H HB3  . LEU A 1 138 ? 15.643 46.067 19.623 1.00 15.84 ?  143 LEU A HB3  1 
ATOM   2074 H HG   . LEU A 1 138 ? 16.417 47.046 21.647 1.00 35.29 ?  143 LEU A HG   1 
ATOM   2075 H HD11 . LEU A 1 138 ? 14.337 47.120 22.593 1.00 38.17 ?  143 LEU A HD11 1 
ATOM   2076 H HD12 . LEU A 1 138 ? 14.196 47.183 21.012 1.00 38.17 ?  143 LEU A HD12 1 
ATOM   2077 H HD13 . LEU A 1 138 ? 13.905 45.824 21.782 1.00 38.17 ?  143 LEU A HD13 1 
ATOM   2078 H HD21 . LEU A 1 138 ? 16.343 45.890 23.589 1.00 34.76 ?  143 LEU A HD21 1 
ATOM   2079 H HD22 . LEU A 1 138 ? 15.651 44.643 22.889 1.00 34.76 ?  143 LEU A HD22 1 
ATOM   2080 H HD23 . LEU A 1 138 ? 17.174 44.979 22.588 1.00 34.76 ?  143 LEU A HD23 1 
ATOM   2081 N N    . TYR A 1 139 ? 13.504 43.193 20.671 1.00 7.21  ?  144 TYR A N    1 
ATOM   2082 C CA   . TYR A 1 139 ? 12.056 43.016 20.631 1.00 8.95  ?  144 TYR A CA   1 
ATOM   2083 C C    . TYR A 1 139 ? 11.439 43.829 21.756 1.00 10.07 ?  144 TYR A C    1 
ATOM   2084 O O    . TYR A 1 139 ? 11.993 43.886 22.859 1.00 10.84 ?  144 TYR A O    1 
ATOM   2085 C CB   . TYR A 1 139 ? 11.664 41.548 20.801 1.00 8.78  ?  144 TYR A CB   1 
ATOM   2086 C CG   . TYR A 1 139 ? 11.664 40.733 19.528 1.00 8.65  ?  144 TYR A CG   1 
ATOM   2087 C CD1  . TYR A 1 139 ? 12.844 40.243 19.001 1.00 11.56 ?  144 TYR A CD1  1 
ATOM   2088 C CD2  . TYR A 1 139 ? 10.478 40.452 18.858 1.00 9.09  ?  144 TYR A CD2  1 
ATOM   2089 C CE1  . TYR A 1 139 ? 12.854 39.495 17.833 1.00 13.12 ?  144 TYR A CE1  1 
ATOM   2090 C CE2  . TYR A 1 139 ? 10.477 39.702 17.687 1.00 15.16 ?  144 TYR A CE2  1 
ATOM   2091 C CZ   . TYR A 1 139 ? 11.672 39.226 17.181 1.00 11.67 ?  144 TYR A CZ   1 
ATOM   2092 O OH   . TYR A 1 139 ? 11.694 38.476 16.026 1.00 12.64 ?  144 TYR A OH   1 
ATOM   2093 H H    . TYR A 1 139 ? 13.876 42.753 21.309 1.00 8.61  ?  144 TYR A H    1 
ATOM   2094 H HA   . TYR A 1 139 ? 11.715 43.316 19.774 1.00 10.71 ?  144 TYR A HA   1 
ATOM   2095 H HB2  . TYR A 1 139 ? 12.292 41.131 21.412 1.00 10.50 ?  144 TYR A HB2  1 
ATOM   2096 H HB3  . TYR A 1 139 ? 10.768 41.510 21.170 1.00 10.50 ?  144 TYR A HB3  1 
ATOM   2097 H HD1  . TYR A 1 139 ? 13.646 40.418 19.437 1.00 13.83 ?  144 TYR A HD1  1 
ATOM   2098 H HD2  . TYR A 1 139 ? 9.673  40.769 19.199 1.00 10.87 ?  144 TYR A HD2  1 
ATOM   2099 H HE1  . TYR A 1 139 ? 13.658 39.176 17.491 1.00 15.71 ?  144 TYR A HE1  1 
ATOM   2100 H HE2  . TYR A 1 139 ? 9.677  39.523 17.247 1.00 18.16 ?  144 TYR A HE2  1 
ATOM   2101 H HH   . TYR A 1 139 ? 10.910 38.355 15.748 1.00 15.14 ?  144 TYR A HH   1 
ATOM   2102 N N    . ILE A 1 140 ? 10.297 44.469 21.483 1.00 9.46  ?  145 ILE A N    1 
ATOM   2103 C CA   . ILE A 1 140 ? 9.625  45.263 22.500 1.00 9.06  ?  145 ILE A CA   1 
ATOM   2104 C C    . ILE A 1 140 ? 8.121  45.007 22.503 1.00 11.15 ?  145 ILE A C    1 
ATOM   2105 O O    . ILE A 1 140 ? 7.533  44.516 21.532 1.00 12.46 ?  145 ILE A O    1 
ATOM   2106 C CB   . ILE A 1 140 ? 9.859  46.785 22.334 1.00 11.15 ?  145 ILE A CB   1 
ATOM   2107 C CG1  . ILE A 1 140 ? 9.131  47.323 21.098 1.00 15.03 ?  145 ILE A CG1  1 
ATOM   2108 C CG2  . ILE A 1 140 ? 11.346 47.111 22.263 1.00 12.11 ?  145 ILE A CG2  1 
ATOM   2109 C CD1  . ILE A 1 140 ? 9.266  48.832 20.934 1.00 30.66 ?  145 ILE A CD1  1 
ATOM   2110 H H    . ILE A 1 140 ? 9.901  44.454 20.720 1.00 11.32 ?  145 ILE A H    1 
ATOM   2111 H HA   . ILE A 1 140 ? 9.980  44.965 23.352 1.00 10.84 ?  145 ILE A HA   1 
ATOM   2112 H HB   . ILE A 1 140 ? 9.491  47.222 23.118 1.00 13.35 ?  145 ILE A HB   1 
ATOM   2113 H HG12 . ILE A 1 140 ? 9.501  46.902 20.306 1.00 18.00 ?  145 ILE A HG12 1 
ATOM   2114 H HG13 . ILE A 1 140 ? 8.187  47.113 21.174 1.00 18.00 ?  145 ILE A HG13 1 
ATOM   2115 H HG21 . ILE A 1 140 ? 11.468 48.064 22.399 1.00 14.49 ?  145 ILE A HG21 1 
ATOM   2116 H HG22 . ILE A 1 140 ? 11.811 46.616 22.956 1.00 14.49 ?  145 ILE A HG22 1 
ATOM   2117 H HG23 . ILE A 1 140 ? 11.684 46.856 21.390 1.00 14.49 ?  145 ILE A HG23 1 
ATOM   2118 H HD11 . ILE A 1 140 ? 8.655  49.130 20.242 1.00 36.75 ?  145 ILE A HD11 1 
ATOM   2119 H HD12 . ILE A 1 140 ? 9.048  49.261 21.776 1.00 36.75 ?  145 ILE A HD12 1 
ATOM   2120 H HD13 . ILE A 1 140 ? 10.179 49.041 20.683 1.00 36.75 ?  145 ILE A HD13 1 
ATOM   2121 N N    . ARG A 1 141 ? 7.504  45.377 23.619 1.00 7.89  ?  146 ARG A N    1 
ATOM   2122 C CA   . ARG A 1 141 ? 6.068  45.592 23.695 1.00 9.13  ?  146 ARG A CA   1 
ATOM   2123 C C    . ARG A 1 141 ? 5.831  46.852 24.514 1.00 8.65  ?  146 ARG A C    1 
ATOM   2124 O O    . ARG A 1 141 ? 6.220  46.915 25.685 1.00 8.53  ?  146 ARG A O    1 
ATOM   2125 C CB   . ARG A 1 141 ? 5.317  44.414 24.320 1.00 11.52 ?  146 ARG A CB   1 
ATOM   2126 C CG   . ARG A 1 141 ? 3.797  44.690 24.346 1.00 14.29 ?  146 ARG A CG   1 
ATOM   2127 C CD   . ARG A 1 141 ? 2.943  43.459 24.582 1.00 11.86 ?  146 ARG A CD   1 
ATOM   2128 N NE   . ARG A 1 141 ? 1.524  43.790 24.516 1.00 11.43 ?  146 ARG A NE   1 
ATOM   2129 C CZ   . ARG A 1 141 ? 0.807  43.785 23.401 1.00 9.29  ?  146 ARG A CZ   1 
ATOM   2130 N NH1  . ARG A 1 141 ? 1.355  43.491 22.235 1.00 9.86  ?  146 ARG A NH1  1 
ATOM   2131 N NH2  . ARG A 1 141 ? -0.490 44.088 23.455 1.00 9.81  ?  146 ARG A NH2  1 
ATOM   2132 H H    . ARG A 1 141 ? 7.908  45.514 24.366 1.00 9.44  ?  146 ARG A H    1 
ATOM   2133 H HA   . ARG A 1 141 ? 5.725  45.708 22.796 1.00 10.92 ?  146 ARG A HA   1 
ATOM   2134 H HB2  . ARG A 1 141 ? 5.477  43.614 23.797 1.00 13.79 ?  146 ARG A HB2  1 
ATOM   2135 H HB3  . ARG A 1 141 ? 5.622  44.282 25.231 1.00 13.79 ?  146 ARG A HB3  1 
ATOM   2136 H HG2  . ARG A 1 141 ? 3.607  45.319 25.059 1.00 17.12 ?  146 ARG A HG2  1 
ATOM   2137 H HG3  . ARG A 1 141 ? 3.535  45.069 23.492 1.00 17.12 ?  146 ARG A HG3  1 
ATOM   2138 H HD2  . ARG A 1 141 ? 3.136  42.796 23.900 1.00 14.19 ?  146 ARG A HD2  1 
ATOM   2139 H HD3  . ARG A 1 141 ? 3.134  43.096 25.461 1.00 14.19 ?  146 ARG A HD3  1 
ATOM   2140 H HE   . ARG A 1 141 ? 1.126  44.003 25.249 1.00 13.69 ?  146 ARG A HE   1 
ATOM   2141 H HH11 . ARG A 1 141 ? 2.192  43.298 22.189 1.00 11.80 ?  146 ARG A HH11 1 
ATOM   2142 H HH12 . ARG A 1 141 ? 0.874  43.492 21.522 1.00 11.80 ?  146 ARG A HH12 1 
ATOM   2143 H HH21 . ARG A 1 141 ? -0.854 44.285 24.209 1.00 11.73 ?  146 ARG A HH21 1 
ATOM   2144 H HH22 . ARG A 1 141 ? -0.962 44.087 22.737 1.00 11.73 ?  146 ARG A HH22 1 
ATOM   2145 N N    . GLU A 1 142 ? 5.197  47.841 23.898 1.00 9.41  ?  147 GLU A N    1 
ATOM   2146 C CA   . GLU A 1 142 ? 4.848  49.072 24.590 1.00 10.17 ?  147 GLU A CA   1 
ATOM   2147 C C    . GLU A 1 142 ? 3.597  48.832 25.427 1.00 10.99 ?  147 GLU A C    1 
ATOM   2148 O O    . GLU A 1 142 ? 2.666  48.147 24.993 1.00 12.89 ?  147 GLU A O    1 
ATOM   2149 C CB   . GLU A 1 142 ? 4.638  50.197 23.579 1.00 11.28 ?  147 GLU A CB   1 
ATOM   2150 C CG   . GLU A 1 142 ? 5.964  50.799 23.072 1.00 20.26 ?  147 GLU A CG   1 
ATOM   2151 C CD   . GLU A 1 142 ? 5.766  51.935 22.090 1.00 36.07 ?  147 GLU A CD   1 
ATOM   2152 O OE1  . GLU A 1 142 ? 4.727  52.625 22.173 1.00 56.58 ?  147 GLU A OE1  1 
ATOM   2153 O OE2  . GLU A 1 142 ? 6.655  52.150 21.244 1.00 49.67 -1 147 GLU A OE2  1 
ATOM   2154 H H    . GLU A 1 142 ? 4.957  47.824 23.072 1.00 11.25 ?  147 GLU A H    1 
ATOM   2155 H HA   . GLU A 1 142 ? 5.559  49.354 25.186 1.00 12.17 ?  147 GLU A HA   1 
ATOM   2156 H HB2  . GLU A 1 142 ? 4.155  49.847 22.814 1.00 13.50 ?  147 GLU A HB2  1 
ATOM   2157 H HB3  . GLU A 1 142 ? 4.127  50.906 23.998 1.00 13.50 ?  147 GLU A HB3  1 
ATOM   2158 H HG2  . GLU A 1 142 ? 6.462  51.143 23.830 1.00 24.28 ?  147 GLU A HG2  1 
ATOM   2159 H HG3  . GLU A 1 142 ? 6.474  50.105 22.626 1.00 24.28 ?  147 GLU A HG3  1 
ATOM   2160 N N    . LEU A 1 143 ? 3.585  49.391 26.631 1.00 10.51 ?  148 LEU A N    1 
ATOM   2161 C CA   . LEU A 1 143 ? 2.573  49.071 27.624 1.00 10.61 ?  148 LEU A CA   1 
ATOM   2162 C C    . LEU A 1 143 ? 1.938  50.322 28.233 1.00 20.34 ?  148 LEU A C    1 
ATOM   2163 O O    . LEU A 1 143 ? 1.331  50.270 29.301 1.00 13.30 ?  148 LEU A O    1 
ATOM   2164 C CB   . LEU A 1 143 ? 3.192  48.212 28.724 1.00 10.50 ?  148 LEU A CB   1 
ATOM   2165 C CG   . LEU A 1 143 ? 3.908  46.960 28.219 1.00 9.78  ?  148 LEU A CG   1 
ATOM   2166 C CD1  . LEU A 1 143 ? 4.851  46.463 29.295 1.00 9.34  ?  148 LEU A CD1  1 
ATOM   2167 C CD2  . LEU A 1 143 ? 2.909  45.886 27.806 1.00 13.36 ?  148 LEU A CD2  1 
ATOM   2168 O OXT  . LEU A 1 143 ? 2.009  51.414 27.672 1.00 20.91 -1 148 LEU A OXT  1 
ATOM   2169 H H    . LEU A 1 143 ? 4.162  49.969 26.900 1.00 12.58 ?  148 LEU A H    1 
ATOM   2170 H HA   . LEU A 1 143 ? 1.859  48.576 27.192 1.00 12.69 ?  148 LEU A HA   1 
ATOM   2171 H HB2  . LEU A 1 143 ? 3.841  48.748 29.206 1.00 12.57 ?  148 LEU A HB2  1 
ATOM   2172 H HB3  . LEU A 1 143 ? 2.486  47.925 29.324 1.00 12.57 ?  148 LEU A HB3  1 
ATOM   2173 H HG   . LEU A 1 143 ? 4.428  47.170 27.427 1.00 11.70 ?  148 LEU A HG   1 
ATOM   2174 H HD11 . LEU A 1 143 ? 5.282  45.650 28.987 1.00 11.17 ?  148 LEU A HD11 1 
ATOM   2175 H HD12 . LEU A 1 143 ? 5.519  47.145 29.470 1.00 11.17 ?  148 LEU A HD12 1 
ATOM   2176 H HD13 . LEU A 1 143 ? 4.344  46.282 30.102 1.00 11.17 ?  148 LEU A HD13 1 
ATOM   2177 H HD21 . LEU A 1 143 ? 3.394  45.095 27.524 1.00 16.00 ?  148 LEU A HD21 1 
ATOM   2178 H HD22 . LEU A 1 143 ? 2.342  45.674 28.564 1.00 16.00 ?  148 LEU A HD22 1 
ATOM   2179 H HD23 . LEU A 1 143 ? 2.369  46.222 27.073 1.00 16.00 ?  148 LEU A HD23 1 
ATOM   2180 N N    A ILE B 2 1   ? 4.072  29.746 39.505 0.48 23.31 ?  7   ILE B N    1 
ATOM   2181 N N    B ILE B 2 1   ? 4.055  29.704 39.535 0.52 23.09 ?  7   ILE B N    1 
ATOM   2182 C CA   A ILE B 2 1   ? 5.069  30.795 39.309 0.48 20.38 ?  7   ILE B CA   1 
ATOM   2183 C CA   B ILE B 2 1   ? 5.102  30.708 39.363 0.52 20.41 ?  7   ILE B CA   1 
ATOM   2184 C C    A ILE B 2 1   ? 5.142  31.663 40.559 0.48 19.29 ?  7   ILE B C    1 
ATOM   2185 C C    B ILE B 2 1   ? 5.144  31.612 40.584 0.52 19.29 ?  7   ILE B C    1 
ATOM   2186 O O    A ILE B 2 1   ? 4.115  32.139 41.044 0.48 26.02 ?  7   ILE B O    1 
ATOM   2187 O O    B ILE B 2 1   ? 4.107  32.072 41.061 0.52 26.12 ?  7   ILE B O    1 
ATOM   2188 C CB   A ILE B 2 1   ? 4.752  31.672 38.076 0.48 18.53 ?  7   ILE B CB   1 
ATOM   2189 C CB   B ILE B 2 1   ? 4.889  31.544 38.088 0.52 18.76 ?  7   ILE B CB   1 
ATOM   2190 C CG1  A ILE B 2 1   ? 4.235  30.826 36.907 0.48 26.91 ?  7   ILE B CG1  1 
ATOM   2191 C CG1  B ILE B 2 1   ? 5.039  30.665 36.845 0.52 24.94 ?  7   ILE B CG1  1 
ATOM   2192 C CG2  A ILE B 2 1   ? 5.989  32.468 37.662 0.48 23.73 ?  7   ILE B CG2  1 
ATOM   2193 C CG2  B ILE B 2 1   ? 5.879  32.713 38.047 0.52 24.40 ?  7   ILE B CG2  1 
ATOM   2194 C CD1  A ILE B 2 1   ? 5.223  29.802 36.393 0.48 23.02 ?  7   ILE B CD1  1 
ATOM   2195 C CD1  B ILE B 2 1   ? 4.579  31.329 35.569 0.52 17.15 ?  7   ILE B CD1  1 
ATOM   2196 H HA   A ILE B 2 1   ? 5.928  30.373 39.153 0.48 24.42 ?  7   ILE B HA   1 
ATOM   2197 H HA   B ILE B 2 1   ? 5.953  30.251 39.273 0.52 24.46 ?  7   ILE B HA   1 
ATOM   2198 H HB   A ILE B 2 1   ? 4.047  32.291 38.323 0.48 22.20 ?  7   ILE B HB   1 
ATOM   2199 H HB   B ILE B 2 1   ? 3.988  31.904 38.101 0.52 22.47 ?  7   ILE B HB   1 
ATOM   2200 H HG12 A ILE B 2 1   ? 3.442  30.349 37.197 0.48 32.26 ?  7   ILE B HG12 1 
ATOM   2201 H HG12 B ILE B 2 1   ? 5.975  30.435 36.737 0.52 29.89 ?  7   ILE B HG12 1 
ATOM   2202 H HG13 A ILE B 2 1   ? 4.015  31.418 36.171 0.48 32.26 ?  7   ILE B HG13 1 
ATOM   2203 H HG13 B ILE B 2 1   ? 4.511  29.861 36.966 0.52 29.89 ?  7   ILE B HG13 1 
ATOM   2204 H HG21 A ILE B 2 1   ? 5.800  32.937 36.835 0.48 28.44 ?  7   ILE B HG21 1 
ATOM   2205 H HG21 B ILE B 2 1   ? 5.838  33.131 37.172 0.52 29.25 ?  7   ILE B HG21 1 
ATOM   2206 H HG22 A ILE B 2 1   ? 6.203  33.104 38.362 0.48 28.44 ?  7   ILE B HG22 1 
ATOM   2207 H HG22 B ILE B 2 1   ? 5.638  33.355 38.732 0.52 29.25 ?  7   ILE B HG22 1 
ATOM   2208 H HG23 A ILE B 2 1   ? 6.730  31.855 37.534 0.48 28.44 ?  7   ILE B HG23 1 
ATOM   2209 H HG23 B ILE B 2 1   ? 6.774  32.375 38.210 0.52 29.25 ?  7   ILE B HG23 1 
ATOM   2210 H HD11 A ILE B 2 1   ? 4.801  29.279 35.693 0.48 27.59 ?  7   ILE B HD11 1 
ATOM   2211 H HD11 B ILE B 2 1   ? 4.619  30.684 34.846 0.52 20.55 ?  7   ILE B HD11 1 
ATOM   2212 H HD12 A ILE B 2 1   ? 6.000  30.262 36.038 0.48 27.59 ?  7   ILE B HD12 1 
ATOM   2213 H HD12 B ILE B 2 1   ? 3.668  31.639 35.686 0.52 20.55 ?  7   ILE B HD12 1 
ATOM   2214 H HD13 A ILE B 2 1   ? 5.488  29.223 37.125 0.48 27.59 ?  7   ILE B HD13 1 
ATOM   2215 H HD13 B ILE B 2 1   ? 5.162  32.080 35.376 0.52 20.55 ?  7   ILE B HD13 1 
ATOM   2216 N N    . ARG B 2 2   ? 6.351  31.880 41.073 1.00 18.10 ?  8   ARG B N    1 
ATOM   2217 C CA   . ARG B 2 2   ? 6.561  32.742 42.222 1.00 17.19 ?  8   ARG B CA   1 
ATOM   2218 C C    . ARG B 2 2   ? 7.701  33.711 41.947 1.00 16.46 ?  8   ARG B C    1 
ATOM   2219 O O    . ARG B 2 2   ? 8.603  33.433 41.148 1.00 12.49 ?  8   ARG B O    1 
ATOM   2220 C CB   . ARG B 2 2   ? 6.874  31.928 43.484 1.00 20.54 ?  8   ARG B CB   1 
ATOM   2221 C CG   . ARG B 2 2   ? 8.131  31.099 43.376 1.00 23.90 ?  8   ARG B CG   1 
ATOM   2222 C CD   . ARG B 2 2   ? 8.190  30.005 44.433 1.00 25.99 ?  8   ARG B CD   1 
ATOM   2223 N NE   . ARG B 2 2   ? 9.571  29.644 44.731 1.00 25.83 ?  8   ARG B NE   1 
ATOM   2224 C CZ   . ARG B 2 2   ? 10.261 28.719 44.080 1.00 34.87 ?  8   ARG B CZ   1 
ATOM   2225 N NH1  . ARG B 2 2   ? 9.728  28.033 43.082 1.00 33.86 ?  8   ARG B NH1  1 
ATOM   2226 N NH2  . ARG B 2 2   ? 11.521 28.479 44.436 1.00 31.55 ?  8   ARG B NH2  1 
ATOM   2227 H H    A ARG B 2 2   ? 7.075  31.531 40.765 0.48 21.69 ?  8   ARG B H    1 
ATOM   2228 H H    B ARG B 2 2   ? 7.081  31.564 40.745 0.52 21.69 ?  8   ARG B H    1 
ATOM   2229 H HA   . ARG B 2 2   ? 5.757  33.261 42.380 1.00 20.59 ?  8   ARG B HA   1 
ATOM   2230 H HB2  . ARG B 2 2   ? 6.986  32.539 44.229 1.00 24.62 ?  8   ARG B HB2  1 
ATOM   2231 H HB3  . ARG B 2 2   ? 6.135  31.324 43.657 1.00 24.62 ?  8   ARG B HB3  1 
ATOM   2232 H HG2  . ARG B 2 2   ? 8.161  30.678 42.502 1.00 28.64 ?  8   ARG B HG2  1 
ATOM   2233 H HG3  . ARG B 2 2   ? 8.904  31.674 43.493 1.00 28.64 ?  8   ARG B HG3  1 
ATOM   2234 H HD2  . ARG B 2 2   ? 7.771  30.321 45.249 1.00 31.15 ?  8   ARG B HD2  1 
ATOM   2235 H HD3  . ARG B 2 2   ? 7.729  29.216 44.107 1.00 31.15 ?  8   ARG B HD3  1 
ATOM   2236 H HE   . ARG B 2 2   ? 9.964  30.060 45.373 1.00 30.97 ?  8   ARG B HE   1 
ATOM   2237 H HH11 . ARG B 2 2   ? 8.916  28.184 42.842 1.00 40.60 ?  8   ARG B HH11 1 
ATOM   2238 H HH12 . ARG B 2 2   ? 10.194 27.437 42.673 1.00 40.60 ?  8   ARG B HH12 1 
ATOM   2239 H HH21 . ARG B 2 2   ? 11.878 28.922 45.080 1.00 37.82 ?  8   ARG B HH21 1 
ATOM   2240 H HH22 . ARG B 2 2   ? 11.978 27.881 44.020 1.00 37.82 ?  8   ARG B HH22 1 
ATOM   2241 N N    . VAL B 2 3   ? 7.643  34.860 42.615 1.00 11.83 ?  9   VAL B N    1 
ATOM   2242 C CA   . VAL B 2 3   ? 8.777  35.766 42.630 1.00 14.47 ?  9   VAL B CA   1 
ATOM   2243 C C    . VAL B 2 3   ? 9.838  35.179 43.545 1.00 15.78 ?  9   VAL B C    1 
ATOM   2244 O O    . VAL B 2 3   ? 9.542  34.761 44.674 1.00 15.67 ?  9   VAL B O    1 
ATOM   2245 C CB   . VAL B 2 3   ? 8.352  37.168 43.085 1.00 16.34 ?  9   VAL B CB   1 
ATOM   2246 C CG1  . VAL B 2 3   ? 9.593  38.054 43.295 1.00 15.70 ?  9   VAL B CG1  1 
ATOM   2247 C CG2  . VAL B 2 3   ? 7.388  37.781 42.078 1.00 23.04 ?  9   VAL B CG2  1 
ATOM   2248 H H    . VAL B 2 3   ? 6.961  35.132 43.063 1.00 14.16 ?  9   VAL B H    1 
ATOM   2249 H HA   . VAL B 2 3   ? 9.140  35.852 41.734 1.00 17.32 ?  9   VAL B HA   1 
ATOM   2250 H HB   . VAL B 2 3   ? 7.887  37.108 43.934 1.00 19.58 ?  9   VAL B HB   1 
ATOM   2251 H HG11 . VAL B 2 3   ? 9.315  38.982 43.337 1.00 18.80 ?  9   VAL B HG11 1 
ATOM   2252 H HG12 . VAL B 2 3   ? 10.026 37.800 44.125 1.00 18.80 ?  9   VAL B HG12 1 
ATOM   2253 H HG13 . VAL B 2 3   ? 10.203 37.924 42.552 1.00 18.80 ?  9   VAL B HG13 1 
ATOM   2254 H HG21 . VAL B 2 3   ? 7.083  38.638 42.414 1.00 27.61 ?  9   VAL B HG21 1 
ATOM   2255 H HG22 . VAL B 2 3   ? 7.849  37.902 41.233 1.00 27.61 ?  9   VAL B HG22 1 
ATOM   2256 H HG23 . VAL B 2 3   ? 6.633  37.184 41.960 1.00 27.61 ?  9   VAL B HG23 1 
ATOM   2257 N N    . ALA B 2 4   ? 11.071 35.120 43.056 1.00 12.84 ?  10  ALA B N    1 
ATOM   2258 C CA   . ALA B 2 4   ? 12.150 34.512 43.818 1.00 12.03 ?  10  ALA B CA   1 
ATOM   2259 C C    . ALA B 2 4   ? 12.450 35.320 45.076 1.00 14.44 ?  10  ALA B C    1 
ATOM   2260 O O    . ALA B 2 4   ? 12.354 36.550 45.094 1.00 9.10  ?  10  ALA B O    1 
ATOM   2261 C CB   . ALA B 2 4   ? 13.409 34.403 42.954 1.00 11.04 ?  10  ALA B CB   1 
ATOM   2262 H H    . ALA B 2 4   ? 11.307 35.423 42.287 1.00 15.38 ?  10  ALA B H    1 
ATOM   2263 H HA   . ALA B 2 4   ? 11.889 33.619 44.092 1.00 14.41 ?  10  ALA B HA   1 
ATOM   2264 H HB1  . ALA B 2 4   ? 14.116 33.991 43.475 1.00 13.21 ?  10  ALA B HB1  1 
ATOM   2265 H HB2  . ALA B 2 4   ? 13.212 33.859 42.175 1.00 13.21 ?  10  ALA B HB2  1 
ATOM   2266 H HB3  . ALA B 2 4   ? 13.679 35.293 42.676 1.00 13.21 ?  10  ALA B HB3  1 
ATOM   2267 N N    . GLU B 2 5   ? 12.811 34.608 46.139 1.00 11.46 ?  11  GLU B N    1 
ATOM   2268 C CA   . GLU B 2 5   ? 13.389 35.217 47.331 1.00 12.65 ?  11  GLU B CA   1 
ATOM   2269 C C    . GLU B 2 5   ? 14.901 35.014 47.324 1.00 13.21 ?  11  GLU B C    1 
ATOM   2270 O O    . GLU B 2 5   ? 15.436 34.190 46.583 1.00 9.89  ?  11  GLU B O    1 
ATOM   2271 C CB   . GLU B 2 5   ? 12.795 34.605 48.598 1.00 14.82 ?  11  GLU B CB   1 
ATOM   2272 C CG   . GLU B 2 5   ? 11.287 34.655 48.687 1.00 17.77 ?  11  GLU B CG   1 
ATOM   2273 C CD   . GLU B 2 5   ? 10.773 35.910 49.353 1.00 17.02 ?  11  GLU B CD   1 
ATOM   2274 O OE1  . GLU B 2 5   ? 11.580 36.703 49.876 1.00 13.93 ?  11  GLU B OE1  1 
ATOM   2275 O OE2  . GLU B 2 5   ? 9.547  36.092 49.362 1.00 16.54 -1 11  GLU B OE2  1 
ATOM   2276 H H    . GLU B 2 5   ? 12.730 33.754 46.194 1.00 13.72 ?  11  GLU B H    1 
ATOM   2277 H HA   . GLU B 2 5   ? 13.189 36.166 47.332 1.00 15.15 ?  11  GLU B HA   1 
ATOM   2278 H HB2  . GLU B 2 5   ? 13.058 33.672 48.641 1.00 17.75 ?  11  GLU B HB2  1 
ATOM   2279 H HB3  . GLU B 2 5   ? 13.147 35.084 49.364 1.00 17.75 ?  11  GLU B HB3  1 
ATOM   2280 H HG2  . GLU B 2 5   ? 10.917 34.620 47.791 1.00 21.29 ?  11  GLU B HG2  1 
ATOM   2281 H HG3  . GLU B 2 5   ? 10.976 33.895 49.204 1.00 21.29 ?  11  GLU B HG3  1 
ATOM   2282 N N    . VAL B 2 6   ? 15.596 35.764 48.187 1.00 13.29 ?  12  VAL B N    1 
ATOM   2283 C CA   . VAL B 2 6   ? 17.044 35.587 48.297 1.00 9.90  ?  12  VAL B CA   1 
ATOM   2284 C C    . VAL B 2 6   ? 17.373 34.112 48.499 1.00 10.92 ?  12  VAL B C    1 
ATOM   2285 O O    . VAL B 2 6   ? 18.344 33.595 47.938 1.00 11.45 ?  12  VAL B O    1 
ATOM   2286 C CB   . VAL B 2 6   ? 17.615 36.465 49.427 1.00 13.97 ?  12  VAL B CB   1 
ATOM   2287 C CG1  . VAL B 2 6   ? 19.061 36.086 49.727 1.00 13.53 ?  12  VAL B CG1  1 
ATOM   2288 C CG2  . VAL B 2 6   ? 17.549 37.945 49.054 1.00 15.15 ?  12  VAL B CG2  1 
ATOM   2289 H H    . VAL B 2 6   ? 15.262 36.365 48.704 1.00 15.91 ?  12  VAL B H    1 
ATOM   2290 H HA   . VAL B 2 6   ? 17.458 35.879 47.469 1.00 11.84 ?  12  VAL B HA   1 
ATOM   2291 H HB   . VAL B 2 6   ? 17.077 36.317 50.220 1.00 16.73 ?  12  VAL B HB   1 
ATOM   2292 H HG11 . VAL B 2 6   ? 19.474 36.797 50.242 1.00 16.20 ?  12  VAL B HG11 1 
ATOM   2293 H HG12 . VAL B 2 6   ? 19.072 35.260 50.237 1.00 16.20 ?  12  VAL B HG12 1 
ATOM   2294 H HG13 . VAL B 2 6   ? 19.536 35.965 48.890 1.00 16.20 ?  12  VAL B HG13 1 
ATOM   2295 H HG21 . VAL B 2 6   ? 17.906 38.471 49.787 1.00 18.15 ?  12  VAL B HG21 1 
ATOM   2296 H HG22 . VAL B 2 6   ? 18.076 38.093 48.253 1.00 18.15 ?  12  VAL B HG22 1 
ATOM   2297 H HG23 . VAL B 2 6   ? 16.624 38.189 48.892 1.00 18.15 ?  12  VAL B HG23 1 
ATOM   2298 N N    . ALA B 2 7   ? 16.540 33.401 49.265 1.00 14.35 ?  13  ALA B N    1 
ATOM   2299 C CA   . ALA B 2 7   ? 16.757 31.980 49.513 1.00 14.58 ?  13  ALA B CA   1 
ATOM   2300 C C    . ALA B 2 7   ? 16.723 31.141 48.241 1.00 15.96 ?  13  ALA B C    1 
ATOM   2301 O O    . ALA B 2 7   ? 17.162 29.989 48.267 1.00 15.98 ?  13  ALA B O    1 
ATOM   2302 C CB   . ALA B 2 7   ? 15.703 31.446 50.482 1.00 26.33 ?  13  ALA B CB   1 
ATOM   2303 H H    . ALA B 2 7   ? 15.842 33.721 49.653 1.00 17.18 ?  13  ALA B H    1 
ATOM   2304 H HA   . ALA B 2 7   ? 17.635 31.884 49.915 1.00 17.46 ?  13  ALA B HA   1 
ATOM   2305 H HB1  . ALA B 2 7   ? 15.853 30.498 50.620 1.00 31.56 ?  13  ALA B HB1  1 
ATOM   2306 H HB2  . ALA B 2 7   ? 15.779 31.920 51.324 1.00 31.56 ?  13  ALA B HB2  1 
ATOM   2307 H HB3  . ALA B 2 7   ? 14.822 31.589 50.100 1.00 31.56 ?  13  ALA B HB3  1 
ATOM   2308 N N    . ASP B 2 8   ? 16.192 31.671 47.147 1.00 12.01 ?  14  ASP B N    1 
ATOM   2309 C CA   . ASP B 2 8   ? 16.125 30.953 45.880 1.00 15.47 ?  14  ASP B CA   1 
ATOM   2310 C C    . ASP B 2 8   ? 17.332 31.200 44.982 1.00 15.32 ?  14  ASP B C    1 
ATOM   2311 O O    . ASP B 2 8   ? 17.371 30.673 43.867 1.00 12.88 ?  14  ASP B O    1 
ATOM   2312 C CB   . ASP B 2 8   ? 14.856 31.353 45.119 1.00 12.74 ?  14  ASP B CB   1 
ATOM   2313 C CG   . ASP B 2 8   ? 13.585 30.974 45.865 1.00 16.39 ?  14  ASP B CG   1 
ATOM   2314 O OD1  . ASP B 2 8   ? 13.462 29.803 46.284 1.00 16.85 ?  14  ASP B OD1  1 
ATOM   2315 O OD2  . ASP B 2 8   ? 12.713 31.848 46.039 1.00 18.54 -1 14  ASP B OD2  1 
ATOM   2316 H H    . ASP B 2 8   ? 15.857 32.463 47.111 1.00 14.38 ?  14  ASP B H    1 
ATOM   2317 H HA   . ASP B 2 8   ? 16.086 30.004 46.075 1.00 18.53 ?  14  ASP B HA   1 
ATOM   2318 H HB2  . ASP B 2 8   ? 14.853 32.315 44.990 1.00 15.25 ?  14  ASP B HB2  1 
ATOM   2319 H HB3  . ASP B 2 8   ? 14.846 30.903 44.260 1.00 15.25 ?  14  ASP B HB3  1 
ATOM   2320 N N    . ALA B 2 9   ? 18.304 31.994 45.427 1.00 11.84 ?  15  ALA B N    1 
ATOM   2321 C CA   . ALA B 2 9   ? 19.403 32.365 44.545 1.00 16.87 ?  15  ALA B CA   1 
ATOM   2322 C C    . ALA B 2 9   ? 20.117 31.135 43.995 1.00 11.64 ?  15  ALA B C    1 
ATOM   2323 O O    . ALA B 2 9   ? 20.566 31.140 42.844 1.00 13.48 ?  15  ALA B O    1 
ATOM   2324 C CB   . ALA B 2 9   ? 20.380 33.273 45.298 1.00 11.06 ?  15  ALA B CB   1 
ATOM   2325 H H    . ALA B 2 9   ? 18.349 32.324 46.220 1.00 14.17 ?  15  ALA B H    1 
ATOM   2326 H HA   . ALA B 2 9   ? 19.055 32.863 43.789 1.00 20.21 ?  15  ALA B HA   1 
ATOM   2327 H HB1  . ALA B 2 9   ? 21.108 33.515 44.704 1.00 13.24 ?  15  ALA B HB1  1 
ATOM   2328 H HB2  . ALA B 2 9   ? 19.910 34.071 45.588 1.00 13.24 ?  15  ALA B HB2  1 
ATOM   2329 H HB3  . ALA B 2 9   ? 20.726 32.795 46.068 1.00 13.24 ?  15  ALA B HB3  1 
ATOM   2330 N N    . GLY B 2 10  ? 20.215 30.073 44.791 1.00 13.27 ?  16  GLY B N    1 
ATOM   2331 C CA   . GLY B 2 10  ? 20.912 28.875 44.343 1.00 15.70 ?  16  GLY B CA   1 
ATOM   2332 C C    . GLY B 2 10  ? 20.229 28.191 43.174 1.00 19.60 ?  16  GLY B C    1 
ATOM   2333 O O    . GLY B 2 10  ? 20.886 27.744 42.231 1.00 15.33 ?  16  GLY B O    1 
ATOM   2334 H H    . GLY B 2 10  ? 19.891 30.021 45.586 1.00 15.89 ?  16  GLY B H    1 
ATOM   2335 H HA2  . GLY B 2 10  ? 21.811 29.114 44.070 1.00 18.81 ?  16  GLY B HA2  1 
ATOM   2336 H HA3  . GLY B 2 10  ? 20.961 28.243 45.077 1.00 18.81 ?  16  GLY B HA3  1 
ATOM   2337 N N    . VAL B 2 11  ? 18.901 28.097 43.215 1.00 14.31 ?  17  VAL B N    1 
ATOM   2338 C CA   . VAL B 2 11  ? 18.193 27.446 42.121 1.00 19.20 ?  17  VAL B CA   1 
ATOM   2339 C C    . VAL B 2 11  ? 18.221 28.323 40.877 1.00 14.35 ?  17  VAL B C    1 
ATOM   2340 O O    . VAL B 2 11  ? 18.362 27.820 39.759 1.00 15.16 ?  17  VAL B O    1 
ATOM   2341 C CB   . VAL B 2 11  ? 16.754 27.077 42.540 1.00 29.73 ?  17  VAL B CB   1 
ATOM   2342 C CG1  . VAL B 2 11  ? 16.060 28.230 43.212 1.00 37.27 ?  17  VAL B CG1  1 
ATOM   2343 C CG2  . VAL B 2 11  ? 15.950 26.611 41.338 1.00 28.74 ?  17  VAL B CG2  1 
ATOM   2344 H H    . VAL B 2 11  ? 18.402 28.394 43.849 1.00 17.14 ?  17  VAL B H    1 
ATOM   2345 H HA   . VAL B 2 11  ? 18.652 26.617 41.911 1.00 23.01 ?  17  VAL B HA   1 
ATOM   2346 H HB   . VAL B 2 11  ? 16.809 26.350 43.181 1.00 35.64 ?  17  VAL B HB   1 
ATOM   2347 H HG11 . VAL B 2 11  ? 15.113 28.031 43.282 1.00 44.69 ?  17  VAL B HG11 1 
ATOM   2348 H HG12 . VAL B 2 11  ? 16.438 28.355 44.097 1.00 44.69 ?  17  VAL B HG12 1 
ATOM   2349 H HG13 . VAL B 2 11  ? 16.191 29.031 42.681 1.00 44.69 ?  17  VAL B HG13 1 
ATOM   2350 H HG21 . VAL B 2 11  ? 15.159 26.144 41.649 1.00 34.46 ?  17  VAL B HG21 1 
ATOM   2351 H HG22 . VAL B 2 11  ? 15.692 27.385 40.812 1.00 34.46 ?  17  VAL B HG22 1 
ATOM   2352 H HG23 . VAL B 2 11  ? 16.497 26.015 40.803 1.00 34.46 ?  17  VAL B HG23 1 
ATOM   2353 N N    . VAL B 2 12  ? 18.103 29.645 41.043 1.00 12.66 ?  18  VAL B N    1 
ATOM   2354 C CA   . VAL B 2 12  ? 18.206 30.536 39.891 1.00 11.11 ?  18  VAL B CA   1 
ATOM   2355 C C    . VAL B 2 12  ? 19.578 30.387 39.244 1.00 12.67 ?  18  VAL B C    1 
ATOM   2356 O O    . VAL B 2 12  ? 19.702 30.275 38.019 1.00 13.59 ?  18  VAL B O    1 
ATOM   2357 C CB   . VAL B 2 12  ? 17.938 31.998 40.296 1.00 13.06 ?  18  VAL B CB   1 
ATOM   2358 C CG1  . VAL B 2 12  ? 17.957 32.895 39.053 1.00 12.36 ?  18  VAL B CG1  1 
ATOM   2359 C CG2  . VAL B 2 12  ? 16.622 32.134 40.999 1.00 16.95 ?  18  VAL B CG2  1 
ATOM   2360 H H    . VAL B 2 12  ? 17.967 30.039 41.795 1.00 15.16 ?  18  VAL B H    1 
ATOM   2361 H HA   . VAL B 2 12  ? 17.528 30.281 39.246 1.00 13.29 ?  18  VAL B HA   1 
ATOM   2362 H HB   . VAL B 2 12  ? 18.635 32.281 40.908 1.00 15.64 ?  18  VAL B HB   1 
ATOM   2363 H HG11 . VAL B 2 12  ? 17.656 33.783 39.300 1.00 14.79 ?  18  VAL B HG11 1 
ATOM   2364 H HG12 . VAL B 2 12  ? 18.862 32.936 38.707 1.00 14.79 ?  18  VAL B HG12 1 
ATOM   2365 H HG13 . VAL B 2 12  ? 17.364 32.519 38.383 1.00 14.79 ?  18  VAL B HG13 1 
ATOM   2366 H HG21 . VAL B 2 12  ? 16.474 33.068 41.213 1.00 20.30 ?  18  VAL B HG21 1 
ATOM   2367 H HG22 . VAL B 2 12  ? 15.918 31.812 40.415 1.00 20.30 ?  18  VAL B HG22 1 
ATOM   2368 H HG23 . VAL B 2 12  ? 16.644 31.607 41.813 1.00 20.30 ?  18  VAL B HG23 1 
ATOM   2369 N N    . ALA B 2 13  ? 20.631 30.372 40.067 1.00 14.78 ?  19  ALA B N    1 
ATOM   2370 C CA   . ALA B 2 13  ? 21.981 30.213 39.538 1.00 13.05 ?  19  ALA B CA   1 
ATOM   2371 C C    . ALA B 2 13  ? 22.133 28.884 38.806 1.00 13.37 ?  19  ALA B C    1 
ATOM   2372 O O    . ALA B 2 13  ? 22.788 28.817 37.760 1.00 13.79 ?  19  ALA B O    1 
ATOM   2373 C CB   . ALA B 2 13  ? 23.007 30.332 40.665 1.00 18.94 ?  19  ALA B CB   1 
ATOM   2374 H H    . ALA B 2 13  ? 20.589 30.451 40.923 1.00 17.70 ?  19  ALA B H    1 
ATOM   2375 H HA   . ALA B 2 13  ? 22.154 30.926 38.903 1.00 15.62 ?  19  ALA B HA   1 
ATOM   2376 H HB1  . ALA B 2 13  ? 23.897 30.232 40.294 1.00 22.69 ?  19  ALA B HB1  1 
ATOM   2377 H HB2  . ALA B 2 13  ? 22.918 31.203 41.082 1.00 22.69 ?  19  ALA B HB2  1 
ATOM   2378 H HB3  . ALA B 2 13  ? 22.840 29.634 41.318 1.00 22.69 ?  19  ALA B HB3  1 
ATOM   2379 N N    . LYS B 2 14  ? 21.544 27.812 39.340 1.00 17.88 ?  20  LYS B N    1 
ATOM   2380 C CA   . LYS B 2 14  ? 21.633 26.524 38.661 1.00 16.31 ?  20  LYS B CA   1 
ATOM   2381 C C    . LYS B 2 14  ? 20.999 26.595 37.277 1.00 16.61 ?  20  LYS B C    1 
ATOM   2382 O O    . LYS B 2 14  ? 21.562 26.099 36.294 1.00 15.77 ?  20  LYS B O    1 
ATOM   2383 C CB   . LYS B 2 14  ? 20.963 25.423 39.481 1.00 19.25 ?  20  LYS B CB   1 
ATOM   2384 C CG   . LYS B 2 14  ? 20.810 24.132 38.672 1.00 29.91 ?  20  LYS B CG   1 
ATOM   2385 C CD   . LYS B 2 14  ? 20.248 22.976 39.473 1.00 27.46 ?  20  LYS B CD   1 
ATOM   2386 C CE   . LYS B 2 14  ? 20.036 21.757 38.575 1.00 35.89 ?  20  LYS B CE   1 
ATOM   2387 N NZ   . LYS B 2 14  ? 18.977 21.973 37.544 1.00 41.19 ?  20  LYS B NZ   1 
ATOM   2388 H H    . LYS B 2 14  ? 21.098 27.806 40.076 1.00 21.42 ?  20  LYS B H    1 
ATOM   2389 H HA   . LYS B 2 14  ? 22.572 26.298 38.571 1.00 19.53 ?  20  LYS B HA   1 
ATOM   2390 H HB2  . LYS B 2 14  ? 21.505 25.231 40.262 1.00 23.06 ?  20  LYS B HB2  1 
ATOM   2391 H HB3  . LYS B 2 14  ? 20.081 25.719 39.754 1.00 23.06 ?  20  LYS B HB3  1 
ATOM   2392 H HG2  . LYS B 2 14  ? 20.208 24.298 37.929 1.00 35.86 ?  20  LYS B HG2  1 
ATOM   2393 H HG3  . LYS B 2 14  ? 21.681 23.866 38.339 1.00 35.86 ?  20  LYS B HG3  1 
ATOM   2394 H HD2  . LYS B 2 14  ? 20.869 22.736 40.179 1.00 32.91 ?  20  LYS B HD2  1 
ATOM   2395 H HD3  . LYS B 2 14  ? 19.394 23.230 39.856 1.00 32.91 ?  20  LYS B HD3  1 
ATOM   2396 H HE2  . LYS B 2 14  ? 20.866 21.556 38.114 1.00 43.04 ?  20  LYS B HE2  1 
ATOM   2397 H HE3  . LYS B 2 14  ? 19.771 21.002 39.124 1.00 43.04 ?  20  LYS B HE3  1 
ATOM   2398 H HZ1  . LYS B 2 14  ? 18.865 21.232 37.063 1.00 49.40 ?  20  LYS B HZ1  1 
ATOM   2399 H HZ2  . LYS B 2 14  ? 18.207 22.180 37.938 1.00 49.40 ?  20  LYS B HZ2  1 
ATOM   2400 H HZ3  . LYS B 2 14  ? 19.212 22.637 37.001 1.00 49.40 ?  20  LYS B HZ3  1 
ATOM   2401 N N    . LEU B 2 15  ? 19.814 27.200 37.188 1.00 15.49 ?  21  LEU B N    1 
ATOM   2402 C CA   . LEU B 2 15  ? 19.103 27.249 35.913 1.00 19.00 ?  21  LEU B CA   1 
ATOM   2403 C C    . LEU B 2 15  ? 19.867 28.085 34.886 1.00 13.43 ?  21  LEU B C    1 
ATOM   2404 O O    . LEU B 2 15  ? 19.956 27.702 33.715 1.00 14.37 ?  21  LEU B O    1 
ATOM   2405 C CB   . LEU B 2 15  ? 17.688 27.789 36.131 1.00 13.09 ?  21  LEU B CB   1 
ATOM   2406 C CG   . LEU B 2 15  ? 16.725 26.876 36.901 1.00 13.87 ?  21  LEU B CG   1 
ATOM   2407 C CD1  . LEU B 2 15  ? 15.392 27.577 37.188 1.00 23.71 ?  21  LEU B CD1  1 
ATOM   2408 C CD2  . LEU B 2 15  ? 16.465 25.582 36.146 1.00 17.48 ?  21  LEU B CD2  1 
ATOM   2409 H H    . LEU B 2 15  ? 19.405 27.582 37.841 1.00 18.55 ?  21  LEU B H    1 
ATOM   2410 H HA   . LEU B 2 15  ? 19.024 26.352 35.554 1.00 22.76 ?  21  LEU B HA   1 
ATOM   2411 H HB2  . LEU B 2 15  ? 17.756 28.619 36.630 1.00 15.68 ?  21  LEU B HB2  1 
ATOM   2412 H HB3  . LEU B 2 15  ? 17.291 27.956 35.262 1.00 15.68 ?  21  LEU B HB3  1 
ATOM   2413 H HG   . LEU B 2 15  ? 17.146 26.660 37.748 1.00 16.62 ?  21  LEU B HG   1 
ATOM   2414 H HD11 . LEU B 2 15  ? 14.818 26.973 37.684 1.00 28.42 ?  21  LEU B HD11 1 
ATOM   2415 H HD12 . LEU B 2 15  ? 15.561 28.377 37.710 1.00 28.42 ?  21  LEU B HD12 1 
ATOM   2416 H HD13 . LEU B 2 15  ? 14.972 27.814 36.346 1.00 28.42 ?  21  LEU B HD13 1 
ATOM   2417 H HD21 . LEU B 2 15  ? 15.730 25.111 36.569 1.00 20.94 ?  21  LEU B HD21 1 
ATOM   2418 H HD22 . LEU B 2 15  ? 16.238 25.792 35.227 1.00 20.94 ?  21  LEU B HD22 1 
ATOM   2419 H HD23 . LEU B 2 15  ? 17.266 25.035 36.172 1.00 20.94 ?  21  LEU B HD23 1 
ATOM   2420 N N    . LEU B 2 16  ? 20.450 29.213 35.304 1.00 12.61 ?  22  LEU B N    1 
ATOM   2421 C CA   . LEU B 2 16  ? 21.219 30.009 34.351 1.00 16.47 ?  22  LEU B CA   1 
ATOM   2422 C C    . LEU B 2 16  ? 22.467 29.255 33.911 1.00 13.79 ?  22  LEU B C    1 
ATOM   2423 O O    . LEU B 2 16  ? 22.885 29.352 32.754 1.00 14.31 ?  22  LEU B O    1 
ATOM   2424 C CB   . LEU B 2 16  ? 21.599 31.367 34.946 1.00 16.89 ?  22  LEU B CB   1 
ATOM   2425 C CG   . LEU B 2 16  ? 22.345 32.320 34.006 1.00 11.76 ?  22  LEU B CG   1 
ATOM   2426 C CD1  . LEU B 2 16  ? 21.627 32.440 32.656 1.00 11.84 ?  22  LEU B CD1  1 
ATOM   2427 C CD2  . LEU B 2 16  ? 22.531 33.706 34.634 1.00 11.02 ?  22  LEU B CD2  1 
ATOM   2428 H H    . LEU B 2 16  ? 20.415 29.527 36.104 1.00 15.09 ?  22  LEU B H    1 
ATOM   2429 H HA   . LEU B 2 16  ? 20.664 30.183 33.576 1.00 19.73 ?  22  LEU B HA   1 
ATOM   2430 H HB2  . LEU B 2 16  ? 20.785 31.814 35.224 1.00 20.23 ?  22  LEU B HB2  1 
ATOM   2431 H HB3  . LEU B 2 16  ? 22.172 31.212 35.713 1.00 20.23 ?  22  LEU B HB3  1 
ATOM   2432 H HG   . LEU B 2 16  ? 23.227 31.949 33.848 1.00 14.08 ?  22  LEU B HG   1 
ATOM   2433 H HD11 . LEU B 2 16  ? 22.021 33.169 32.152 1.00 14.18 ?  22  LEU B HD11 1 
ATOM   2434 H HD12 . LEU B 2 16  ? 21.730 31.607 32.169 1.00 14.18 ?  22  LEU B HD12 1 
ATOM   2435 H HD13 . LEU B 2 16  ? 20.686 32.617 32.813 1.00 14.18 ?  22  LEU B HD13 1 
ATOM   2436 H HD21 . LEU B 2 16  ? 22.968 34.288 33.993 1.00 13.19 ?  22  LEU B HD21 1 
ATOM   2437 H HD22 . LEU B 2 16  ? 21.661 34.067 34.867 1.00 13.19 ?  22  LEU B HD22 1 
ATOM   2438 H HD23 . LEU B 2 16  ? 23.078 33.621 35.431 1.00 13.19 ?  22  LEU B HD23 1 
ATOM   2439 N N    . ARG B 2 17  ? 23.068 28.496 34.825 1.00 16.51 ?  23  ARG B N    1 
ATOM   2440 C CA   . ARG B 2 17  ? 24.199 27.650 34.468 1.00 18.22 ?  23  ARG B CA   1 
ATOM   2441 C C    . ARG B 2 17  ? 23.805 26.629 33.407 1.00 18.81 ?  23  ARG B C    1 
ATOM   2442 O O    . ARG B 2 17  ? 24.527 26.434 32.425 1.00 18.06 ?  23  ARG B O    1 
ATOM   2443 C CB   . ARG B 2 17  ? 24.729 26.963 35.728 1.00 22.47 ?  23  ARG B CB   1 
ATOM   2444 C CG   . ARG B 2 17  ? 25.813 25.923 35.487 1.00 38.71 ?  23  ARG B CG   1 
ATOM   2445 C CD   . ARG B 2 17  ? 26.581 25.631 36.778 1.00 35.90 ?  23  ARG B CD   1 
ATOM   2446 N NE   . ARG B 2 17  ? 25.736 25.046 37.816 1.00 49.13 ?  23  ARG B NE   1 
ATOM   2447 C CZ   . ARG B 2 17  ? 25.446 25.618 38.981 1.00 57.90 ?  23  ARG B CZ   1 
ATOM   2448 N NH1  . ARG B 2 17  ? 25.862 26.840 39.280 1.00 49.27 ?  23  ARG B NH1  1 
ATOM   2449 N NH2  . ARG B 2 17  ? 24.717 24.945 39.869 1.00 41.67 ?  23  ARG B NH2  1 
ATOM   2450 H H    . ARG B 2 17  ? 22.841 28.454 35.653 1.00 19.78 ?  23  ARG B H    1 
ATOM   2451 H HA   . ARG B 2 17  ? 24.912 28.193 34.098 1.00 21.83 ?  23  ARG B HA   1 
ATOM   2452 H HB2  . ARG B 2 17  ? 25.101 27.640 36.313 1.00 26.93 ?  23  ARG B HB2  1 
ATOM   2453 H HB3  . ARG B 2 17  ? 23.989 26.515 36.167 1.00 26.93 ?  23  ARG B HB3  1 
ATOM   2454 H HG2  . ARG B 2 17  ? 25.408 25.098 35.176 1.00 46.41 ?  23  ARG B HG2  1 
ATOM   2455 H HG3  . ARG B 2 17  ? 26.440 26.255 34.824 1.00 46.41 ?  23  ARG B HG3  1 
ATOM   2456 H HD2  . ARG B 2 17  ? 27.297 25.006 36.586 1.00 43.04 ?  23  ARG B HD2  1 
ATOM   2457 H HD3  . ARG B 2 17  ? 26.948 26.461 37.123 1.00 43.04 ?  23  ARG B HD3  1 
ATOM   2458 H HE   . ARG B 2 17  ? 25.400 24.269 37.661 1.00 58.92 ?  23  ARG B HE   1 
ATOM   2459 H HH11 . ARG B 2 17  ? 26.332 27.285 38.714 1.00 59.09 ?  23  ARG B HH11 1 
ATOM   2460 H HH12 . ARG B 2 17  ? 25.661 27.188 40.041 1.00 59.09 ?  23  ARG B HH12 1 
ATOM   2461 H HH21 . ARG B 2 17  ? 24.439 24.152 39.685 1.00 49.97 ?  23  ARG B HH21 1 
ATOM   2462 H HH22 . ARG B 2 17  ? 24.522 25.304 40.626 1.00 49.97 ?  23  ARG B HH22 1 
ATOM   2463 N N    . ASP B 2 18  ? 22.644 25.989 33.573 1.00 16.82 ?  24  ASP B N    1 
ATOM   2464 C CA   . ASP B 2 18  ? 22.205 24.982 32.612 1.00 17.99 ?  24  ASP B CA   1 
ATOM   2465 C C    . ASP B 2 18  ? 21.899 25.621 31.265 1.00 19.41 ?  24  ASP B C    1 
ATOM   2466 O O    . ASP B 2 18  ? 22.260 25.083 30.212 1.00 18.65 ?  24  ASP B O    1 
ATOM   2467 C CB   . ASP B 2 18  ? 20.971 24.263 33.156 1.00 23.55 ?  24  ASP B CB   1 
ATOM   2468 C CG   . ASP B 2 18  ? 21.277 23.415 34.386 1.00 26.34 ?  24  ASP B CG   1 
ATOM   2469 O OD1  . ASP B 2 18  ? 22.463 23.124 34.635 1.00 26.59 ?  24  ASP B OD1  1 
ATOM   2470 O OD2  . ASP B 2 18  ? 20.332 23.055 35.114 1.00 20.23 -1 24  ASP B OD2  1 
ATOM   2471 H H    . ASP B 2 18  ? 22.100 26.119 34.226 1.00 20.15 ?  24  ASP B H    1 
ATOM   2472 H HA   . ASP B 2 18  ? 22.908 24.326 32.486 1.00 21.56 ?  24  ASP B HA   1 
ATOM   2473 H HB2  . ASP B 2 18  ? 20.304 24.922 33.405 1.00 28.23 ?  24  ASP B HB2  1 
ATOM   2474 H HB3  . ASP B 2 18  ? 20.617 23.677 32.468 1.00 28.23 ?  24  ASP B HB3  1 
ATOM   2475 N N    . PHE B 2 19  ? 21.214 26.764 31.297 1.00 16.44 ?  25  PHE B N    1 
ATOM   2476 C CA   . PHE B 2 19  ? 20.916 27.556 30.109 1.00 18.74 ?  25  PHE B CA   1 
ATOM   2477 C C    . PHE B 2 19  ? 22.172 27.826 29.294 1.00 16.61 ?  25  PHE B C    1 
ATOM   2478 O O    . PHE B 2 19  ? 22.254 27.480 28.110 1.00 17.61 ?  25  PHE B O    1 
ATOM   2479 C CB   . PHE B 2 19  ? 20.269 28.869 30.566 1.00 14.39 ?  25  PHE B CB   1 
ATOM   2480 C CG   . PHE B 2 19  ? 19.654 29.696 29.460 1.00 15.86 ?  25  PHE B CG   1 
ATOM   2481 C CD1  . PHE B 2 19  ? 19.551 29.220 28.168 1.00 19.84 ?  25  PHE B CD1  1 
ATOM   2482 C CD2  . PHE B 2 19  ? 19.157 30.965 29.739 1.00 17.36 ?  25  PHE B CD2  1 
ATOM   2483 C CE1  . PHE B 2 19  ? 18.974 29.990 27.176 1.00 18.53 ?  25  PHE B CE1  1 
ATOM   2484 C CE2  . PHE B 2 19  ? 18.572 31.734 28.744 1.00 18.41 ?  25  PHE B CE2  1 
ATOM   2485 C CZ   . PHE B 2 19  ? 18.490 31.245 27.462 1.00 14.39 ?  25  PHE B CZ   1 
ATOM   2486 H H    . PHE B 2 19  ? 20.901 27.112 32.018 1.00 19.70 ?  25  PHE B H    1 
ATOM   2487 H HA   . PHE B 2 19  ? 20.300 27.074 29.535 1.00 22.46 ?  25  PHE B HA   1 
ATOM   2488 H HB2  . PHE B 2 19  ? 19.564 28.660 31.199 1.00 17.23 ?  25  PHE B HB2  1 
ATOM   2489 H HB3  . PHE B 2 19  ? 20.948 29.414 30.993 1.00 17.23 ?  25  PHE B HB3  1 
ATOM   2490 H HD1  . PHE B 2 19  ? 19.874 28.372 27.963 1.00 23.78 ?  25  PHE B HD1  1 
ATOM   2491 H HD2  . PHE B 2 19  ? 19.218 31.302 30.604 1.00 20.80 ?  25  PHE B HD2  1 
ATOM   2492 H HE1  . PHE B 2 19  ? 18.913 29.658 26.309 1.00 22.20 ?  25  PHE B HE1  1 
ATOM   2493 H HE2  . PHE B 2 19  ? 18.236 32.578 28.943 1.00 22.05 ?  25  PHE B HE2  1 
ATOM   2494 H HZ   . PHE B 2 19  ? 18.109 31.762 26.790 1.00 17.23 ?  25  PHE B HZ   1 
ATOM   2495 N N    . ASN B 2 20  ? 23.166 28.456 29.919 1.00 16.35 ?  26  ASN B N    1 
ATOM   2496 C CA   . ASN B 2 20  ? 24.343 28.879 29.171 1.00 17.22 ?  26  ASN B CA   1 
ATOM   2497 C C    . ASN B 2 20  ? 25.147 27.681 28.685 1.00 18.97 ?  26  ASN B C    1 
ATOM   2498 O O    . ASN B 2 20  ? 25.679 27.690 27.565 1.00 20.07 ?  26  ASN B O    1 
ATOM   2499 C CB   . ASN B 2 20  ? 25.187 29.812 30.037 1.00 18.98 ?  26  ASN B CB   1 
ATOM   2500 C CG   . ASN B 2 20  ? 24.632 31.230 30.058 1.00 20.85 ?  26  ASN B CG   1 
ATOM   2501 O OD1  . ASN B 2 20  ? 23.545 31.489 29.539 1.00 22.23 ?  26  ASN B OD1  1 
ATOM   2502 N ND2  . ASN B 2 20  ? 25.377 32.153 30.647 1.00 22.10 ?  26  ASN B ND2  1 
ATOM   2503 H H    . ASN B 2 20  ? 23.182 28.645 30.758 1.00 19.59 ?  26  ASN B H    1 
ATOM   2504 H HA   . ASN B 2 20  ? 24.068 29.375 28.385 1.00 20.63 ?  26  ASN B HA   1 
ATOM   2505 H HB2  . ASN B 2 20  ? 25.199 29.478 30.947 1.00 22.74 ?  26  ASN B HB2  1 
ATOM   2506 H HB3  . ASN B 2 20  ? 26.089 29.845 29.683 1.00 22.74 ?  26  ASN B HB3  1 
ATOM   2507 H HD21 . ASN B 2 20  ? 25.104 32.968 30.683 1.00 26.48 ?  26  ASN B HD21 1 
ATOM   2508 H HD22 . ASN B 2 20  ? 26.134 31.938 30.994 1.00 26.48 ?  26  ASN B HD22 1 
ATOM   2509 N N    . THR B 2 21  ? 25.226 26.627 29.497 1.00 20.04 ?  27  THR B N    1 
ATOM   2510 C CA   . THR B 2 21  ? 25.887 25.404 29.048 1.00 22.36 ?  27  THR B CA   1 
ATOM   2511 C C    . THR B 2 21  ? 25.204 24.847 27.807 1.00 21.98 ?  27  THR B C    1 
ATOM   2512 O O    . THR B 2 21  ? 25.863 24.474 26.830 1.00 23.46 ?  27  THR B O    1 
ATOM   2513 C CB   . THR B 2 21  ? 25.882 24.368 30.171 1.00 21.82 ?  27  THR B CB   1 
ATOM   2514 O OG1  . THR B 2 21  ? 26.600 24.890 31.293 1.00 26.81 ?  27  THR B OG1  1 
ATOM   2515 C CG2  . THR B 2 21  ? 26.503 23.058 29.713 1.00 23.98 ?  27  THR B CG2  1 
ATOM   2516 H H    . THR B 2 21  ? 24.912 26.596 30.297 1.00 24.01 ?  27  THR B H    1 
ATOM   2517 H HA   . THR B 2 21  ? 26.810 25.605 28.826 1.00 26.80 ?  27  THR B HA   1 
ATOM   2518 H HB   . THR B 2 21  ? 24.968 24.175 30.433 1.00 26.15 ?  27  THR B HB   1 
ATOM   2519 H HG1  . THR B 2 21  ? 26.233 25.595 31.566 1.00 32.13 ?  27  THR B HG1  1 
ATOM   2520 H HG21 . THR B 2 21  ? 26.692 22.494 30.479 1.00 28.75 ?  27  THR B HG21 1 
ATOM   2521 H HG22 . THR B 2 21  ? 25.893 22.590 29.121 1.00 28.75 ?  27  THR B HG22 1 
ATOM   2522 H HG23 . THR B 2 21  ? 27.331 23.231 29.238 1.00 28.75 ?  27  THR B HG23 1 
ATOM   2523 N N    . GLU B 2 22  ? 23.872 24.789 27.828 1.00 24.74 ?  28  GLU B N    1 
ATOM   2524 C CA   . GLU B 2 22  ? 23.141 24.281 26.674 1.00 24.37 ?  28  GLU B CA   1 
ATOM   2525 C C    . GLU B 2 22  ? 23.463 25.072 25.414 1.00 23.72 ?  28  GLU B C    1 
ATOM   2526 O O    . GLU B 2 22  ? 23.477 24.505 24.315 1.00 23.53 ?  28  GLU B O    1 
ATOM   2527 C CB   . GLU B 2 22  ? 21.637 24.313 26.954 1.00 25.65 ?  28  GLU B CB   1 
ATOM   2528 C CG   . GLU B 2 22  ? 20.775 23.804 25.801 1.00 28.88 ?  28  GLU B CG   1 
ATOM   2529 C CD   . GLU B 2 22  ? 19.283 23.908 26.077 1.00 27.86 ?  28  GLU B CD   1 
ATOM   2530 O OE1  . GLU B 2 22  ? 18.885 24.331 27.188 1.00 22.78 ?  28  GLU B OE1  1 
ATOM   2531 O OE2  . GLU B 2 22  ? 18.500 23.577 25.166 1.00 30.88 -1 28  GLU B OE2  1 
ATOM   2532 H H    . GLU B 2 22  ? 23.377 25.033 28.487 1.00 29.66 ?  28  GLU B H    1 
ATOM   2533 H HA   . GLU B 2 22  ? 23.399 23.359 26.520 1.00 29.21 ?  28  GLU B HA   1 
ATOM   2534 H HB2  . GLU B 2 22  ? 21.454 23.756 27.727 1.00 30.74 ?  28  GLU B HB2  1 
ATOM   2535 H HB3  . GLU B 2 22  ? 21.375 25.229 27.136 1.00 30.74 ?  28  GLU B HB3  1 
ATOM   2536 H HG2  . GLU B 2 22  ? 20.969 24.328 25.008 1.00 34.62 ?  28  GLU B HG2  1 
ATOM   2537 H HG3  . GLU B 2 22  ? 20.984 22.870 25.641 1.00 34.62 ?  28  GLU B HG3  1 
ATOM   2538 N N    . PHE B 2 23  ? 23.735 26.373 25.544 1.00 21.10 ?  29  PHE B N    1 
ATOM   2539 C CA   . PHE B 2 23  ? 23.924 27.239 24.388 1.00 21.48 ?  29  PHE B CA   1 
ATOM   2540 C C    . PHE B 2 23  ? 25.384 27.608 24.148 1.00 31.86 ?  29  PHE B C    1 
ATOM   2541 O O    . PHE B 2 23  ? 25.666 28.551 23.401 1.00 27.71 ?  29  PHE B O    1 
ATOM   2542 C CB   . PHE B 2 23  ? 23.051 28.484 24.542 1.00 19.96 ?  29  PHE B CB   1 
ATOM   2543 C CG   . PHE B 2 23  ? 21.600 28.213 24.275 1.00 23.25 ?  29  PHE B CG   1 
ATOM   2544 C CD1  . PHE B 2 23  ? 20.800 27.649 25.251 1.00 22.17 ?  29  PHE B CD1  1 
ATOM   2545 C CD2  . PHE B 2 23  ? 21.047 28.473 23.030 1.00 36.79 ?  29  PHE B CD2  1 
ATOM   2546 C CE1  . PHE B 2 23  ? 19.474 27.368 25.005 1.00 27.12 ?  29  PHE B CE1  1 
ATOM   2547 C CE2  . PHE B 2 23  ? 19.717 28.198 22.776 1.00 43.69 ?  29  PHE B CE2  1 
ATOM   2548 C CZ   . PHE B 2 23  ? 18.929 27.642 23.765 1.00 29.14 ?  29  PHE B CZ   1 
ATOM   2549 H H    . PHE B 2 23  ? 23.815 26.776 26.300 1.00 25.28 ?  29  PHE B H    1 
ATOM   2550 H HA   . PHE B 2 23  ? 23.637 26.766 23.591 1.00 25.74 ?  29  PHE B HA   1 
ATOM   2551 H HB2  . PHE B 2 23  ? 23.133 28.816 25.450 1.00 23.92 ?  29  PHE B HB2  1 
ATOM   2552 H HB3  . PHE B 2 23  ? 23.351 29.160 23.914 1.00 23.92 ?  29  PHE B HB3  1 
ATOM   2553 H HD1  . PHE B 2 23  ? 21.163 27.457 26.086 1.00 26.57 ?  29  PHE B HD1  1 
ATOM   2554 H HD2  . PHE B 2 23  ? 21.578 28.838 22.359 1.00 44.11 ?  29  PHE B HD2  1 
ATOM   2555 H HE1  . PHE B 2 23  ? 18.946 26.995 25.673 1.00 32.51 ?  29  PHE B HE1  1 
ATOM   2556 H HE2  . PHE B 2 23  ? 19.353 28.387 21.941 1.00 52.39 ?  29  PHE B HE2  1 
ATOM   2557 H HZ   . PHE B 2 23  ? 18.034 27.452 23.597 1.00 34.94 ?  29  PHE B HZ   1 
ATOM   2558 N N    . ASP B 2 24  ? 26.322 26.852 24.726 1.00 24.74 ?  30  ASP B N    1 
ATOM   2559 C CA   . ASP B 2 24  ? 27.753 27.083 24.517 1.00 26.46 ?  30  ASP B CA   1 
ATOM   2560 C C    . ASP B 2 24  ? 28.120 28.540 24.797 1.00 33.17 ?  30  ASP B C    1 
ATOM   2561 O O    . ASP B 2 24  ? 28.880 29.172 24.061 1.00 26.56 ?  30  ASP B O    1 
ATOM   2562 C CB   . ASP B 2 24  ? 28.166 26.677 23.097 1.00 26.64 ?  30  ASP B CB   1 
ATOM   2563 C CG   . ASP B 2 24  ? 28.997 25.410 23.071 1.00 49.24 ?  30  ASP B CG   1 
ATOM   2564 O OD1  . ASP B 2 24  ? 29.325 24.940 21.960 1.00 69.64 ?  30  ASP B OD1  1 
ATOM   2565 O OD2  . ASP B 2 24  ? 29.325 24.887 24.156 1.00 51.77 -1 30  ASP B OD2  1 
ATOM   2566 H H    . ASP B 2 24  ? 26.153 26.191 25.250 1.00 29.66 ?  30  ASP B H    1 
ATOM   2567 H HA   . ASP B 2 24  ? 28.249 26.533 25.143 1.00 31.72 ?  30  ASP B HA   1 
ATOM   2568 H HB2  . ASP B 2 24  ? 27.368 26.523 22.567 1.00 31.93 ?  30  ASP B HB2  1 
ATOM   2569 H HB3  . ASP B 2 24  ? 28.693 27.390 22.704 1.00 31.93 ?  30  ASP B HB3  1 
ATOM   2570 N N    . THR B 2 25  ? 27.564 29.081 25.875 1.00 25.29 ?  31  THR B N    1 
ATOM   2571 C CA   . THR B 2 25  ? 27.824 30.439 26.318 1.00 30.46 ?  31  THR B CA   1 
ATOM   2572 C C    . THR B 2 25  ? 28.491 30.380 27.687 1.00 25.69 ?  31  THR B C    1 
ATOM   2573 O O    . THR B 2 25  ? 28.122 29.539 28.507 1.00 24.39 ?  31  THR B O    1 
ATOM   2574 C CB   . THR B 2 25  ? 26.506 31.232 26.380 1.00 27.25 ?  31  THR B CB   1 
ATOM   2575 O OG1  . THR B 2 25  ? 26.067 31.506 25.040 1.00 32.32 ?  31  THR B OG1  1 
ATOM   2576 C CG2  . THR B 2 25  ? 26.666 32.544 27.125 1.00 40.46 ?  31  THR B CG2  1 
ATOM   2577 H H    . THR B 2 25  ? 27.011 28.663 26.385 1.00 30.32 ?  31  THR B H    1 
ATOM   2578 H HA   . THR B 2 25  ? 28.415 30.911 25.711 1.00 36.51 ?  31  THR B HA   1 
ATOM   2579 H HB   . THR B 2 25  ? 25.845 30.706 26.857 1.00 32.67 ?  31  THR B HB   1 
ATOM   2580 H HG1  . THR B 2 25  ? 25.359 31.957 25.057 1.00 38.76 ?  31  THR B HG1  1 
ATOM   2581 H HG21 . THR B 2 25  ? 25.831 33.037 27.113 1.00 48.52 ?  31  THR B HG21 1 
ATOM   2582 H HG22 . THR B 2 25  ? 26.917 32.373 28.047 1.00 48.52 ?  31  THR B HG22 1 
ATOM   2583 H HG23 . THR B 2 25  ? 27.355 33.082 26.706 1.00 48.52 ?  31  THR B HG23 1 
ATOM   2584 N N    . PRO B 2 26  ? 29.512 31.197 27.945 1.00 42.81 ?  32  PRO B N    1 
ATOM   2585 C CA   . PRO B 2 26  ? 30.256 31.058 29.199 1.00 29.06 ?  32  PRO B CA   1 
ATOM   2586 C C    . PRO B 2 26  ? 29.351 31.197 30.411 1.00 23.83 ?  32  PRO B C    1 
ATOM   2587 O O    . PRO B 2 26  ? 28.351 31.919 30.396 1.00 28.28 ?  32  PRO B O    1 
ATOM   2588 C CB   . PRO B 2 26  ? 31.295 32.192 29.140 1.00 40.71 ?  32  PRO B CB   1 
ATOM   2589 C CG   . PRO B 2 26  ? 31.053 32.917 27.832 1.00 55.83 ?  32  PRO B CG   1 
ATOM   2590 C CD   . PRO B 2 26  ? 30.277 31.992 26.965 1.00 29.24 ?  32  PRO B CD   1 
ATOM   2591 H HA   . PRO B 2 26  ? 30.710 30.201 29.228 1.00 34.83 ?  32  PRO B HA   1 
ATOM   2592 H HB2  . PRO B 2 26  ? 31.166 32.790 29.893 1.00 48.81 ?  32  PRO B HB2  1 
ATOM   2593 H HB3  . PRO B 2 26  ? 32.188 31.816 29.163 1.00 48.81 ?  32  PRO B HB3  1 
ATOM   2594 H HG2  . PRO B 2 26  ? 30.549 33.729 28.001 1.00 66.96 ?  32  PRO B HG2  1 
ATOM   2595 H HG3  . PRO B 2 26  ? 31.904 33.135 27.421 1.00 66.96 ?  32  PRO B HG3  1 
ATOM   2596 H HD2  . PRO B 2 26  ? 29.682 32.483 26.377 1.00 35.05 ?  32  PRO B HD2  1 
ATOM   2597 H HD3  . PRO B 2 26  ? 30.867 31.426 26.444 1.00 35.05 ?  32  PRO B HD3  1 
ATOM   2598 N N    . VAL B 2 27  ? 29.711 30.469 31.463 1.00 27.85 ?  33  VAL B N    1 
ATOM   2599 C CA   . VAL B 2 27  ? 29.027 30.529 32.751 1.00 24.65 ?  33  VAL B CA   1 
ATOM   2600 C C    . VAL B 2 27  ? 29.886 31.374 33.691 1.00 28.80 ?  33  VAL B C    1 
ATOM   2601 O O    . VAL B 2 27  ? 30.998 30.948 34.048 1.00 22.55 ?  33  VAL B O    1 
ATOM   2602 C CB   . VAL B 2 27  ? 28.793 29.125 33.328 1.00 31.04 ?  33  VAL B CB   1 
ATOM   2603 C CG1  . VAL B 2 27  ? 28.068 29.214 34.664 1.00 26.21 ?  33  VAL B CG1  1 
ATOM   2604 C CG2  . VAL B 2 27  ? 28.027 28.250 32.335 1.00 28.63 ?  33  VAL B CG2  1 
ATOM   2605 H H    . VAL B 2 27  ? 30.370 29.915 31.456 1.00 33.39 ?  33  VAL B H    1 
ATOM   2606 H HA   . VAL B 2 27  ? 28.167 30.964 32.642 1.00 29.54 ?  33  VAL B HA   1 
ATOM   2607 H HB   . VAL B 2 27  ? 29.652 28.702 33.484 1.00 37.21 ?  33  VAL B HB   1 
ATOM   2608 H HG11 . VAL B 2 27  ? 27.789 28.324 34.931 1.00 31.42 ?  33  VAL B HG11 1 
ATOM   2609 H HG12 . VAL B 2 27  ? 28.672 29.583 35.327 1.00 31.42 ?  33  VAL B HG12 1 
ATOM   2610 H HG13 . VAL B 2 27  ? 27.293 29.788 34.566 1.00 31.42 ?  33  VAL B HG13 1 
ATOM   2611 H HG21 . VAL B 2 27  ? 27.832 27.396 32.751 1.00 34.32 ?  33  VAL B HG21 1 
ATOM   2612 H HG22 . VAL B 2 27  ? 27.200 28.697 32.093 1.00 34.32 ?  33  VAL B HG22 1 
ATOM   2613 H HG23 . VAL B 2 27  ? 28.573 28.116 31.545 1.00 34.32 ?  33  VAL B HG23 1 
ATOM   2614 N N    . PRO B 2 28  ? 29.439 32.556 34.096 1.00 26.75 ?  34  PRO B N    1 
ATOM   2615 C CA   . PRO B 2 28  ? 30.239 33.351 35.037 1.00 33.29 ?  34  PRO B CA   1 
ATOM   2616 C C    . PRO B 2 28  ? 30.391 32.645 36.376 1.00 19.94 ?  34  PRO B C    1 
ATOM   2617 O O    . PRO B 2 28  ? 29.512 31.903 36.818 1.00 21.88 ?  34  PRO B O    1 
ATOM   2618 C CB   . PRO B 2 28  ? 29.435 34.649 35.192 1.00 29.28 ?  34  PRO B CB   1 
ATOM   2619 C CG   . PRO B 2 28  ? 28.501 34.697 34.032 1.00 43.52 ?  34  PRO B CG   1 
ATOM   2620 C CD   . PRO B 2 28  ? 28.289 33.298 33.546 1.00 35.69 ?  34  PRO B CD   1 
ATOM   2621 H HA   . PRO B 2 28  ? 31.112 33.543 34.661 1.00 39.91 ?  34  PRO B HA   1 
ATOM   2622 H HB2  . PRO B 2 28  ? 28.943 34.630 36.027 1.00 35.10 ?  34  PRO B HB2  1 
ATOM   2623 H HB3  . PRO B 2 28  ? 30.037 35.409 35.178 1.00 35.10 ?  34  PRO B HB3  1 
ATOM   2624 H HG2  . PRO B 2 28  ? 27.658 35.083 34.318 1.00 52.19 ?  34  PRO B HG2  1 
ATOM   2625 H HG3  . PRO B 2 28  ? 28.893 35.239 33.330 1.00 52.19 ?  34  PRO B HG3  1 
ATOM   2626 H HD2  . PRO B 2 28  ? 27.455 32.939 33.885 1.00 42.79 ?  34  PRO B HD2  1 
ATOM   2627 H HD3  . PRO B 2 28  ? 28.293 33.268 32.576 1.00 42.79 ?  34  PRO B HD3  1 
ATOM   2628 N N    . GLU B 2 29  ? 31.520 32.889 37.027 1.00 30.04 ?  35  GLU B N    1 
ATOM   2629 C CA   . GLU B 2 29  ? 31.677 32.483 38.416 1.00 24.13 ?  35  GLU B CA   1 
ATOM   2630 C C    . GLU B 2 29  ? 30.838 33.384 39.322 1.00 25.10 ?  35  GLU B C    1 
ATOM   2631 O O    . GLU B 2 29  ? 30.624 34.563 39.034 1.00 25.33 ?  35  GLU B O    1 
ATOM   2632 C CB   . GLU B 2 29  ? 33.145 32.549 38.824 1.00 29.23 ?  35  GLU B CB   1 
ATOM   2633 C CG   . GLU B 2 29  ? 33.939 31.293 38.489 1.00 49.07 ?  35  GLU B CG   1 
ATOM   2634 C CD   . GLU B 2 29  ? 34.807 30.820 39.640 1.00 66.31 ?  35  GLU B CD   1 
ATOM   2635 O OE1  . GLU B 2 29  ? 36.001 31.197 39.668 1.00 52.80 ?  35  GLU B OE1  1 
ATOM   2636 O OE2  . GLU B 2 29  ? 34.302 30.078 40.513 1.00 54.64 -1 35  GLU B OE2  1 
ATOM   2637 H H    . GLU B 2 29  ? 32.205 33.285 36.691 1.00 36.01 ?  35  GLU B H    1 
ATOM   2638 H HA   . GLU B 2 29  ? 31.377 31.567 38.529 1.00 28.92 ?  35  GLU B HA   1 
ATOM   2639 H HB2  . GLU B 2 29  ? 33.562 33.293 38.363 1.00 35.04 ?  35  GLU B HB2  1 
ATOM   2640 H HB3  . GLU B 2 29  ? 33.195 32.682 39.784 1.00 35.04 ?  35  GLU B HB3  1 
ATOM   2641 H HG2  . GLU B 2 29  ? 33.321 30.579 38.267 1.00 58.85 ?  35  GLU B HG2  1 
ATOM   2642 H HG3  . GLU B 2 29  ? 34.518 31.478 37.733 1.00 58.85 ?  35  GLU B HG3  1 
ATOM   2643 N N    . GLY B 2 30  ? 30.353 32.814 40.421 1.00 18.08 ?  36  GLY B N    1 
ATOM   2644 C CA   . GLY B 2 30  ? 29.710 33.598 41.457 1.00 21.64 ?  36  GLY B CA   1 
ATOM   2645 C C    . GLY B 2 30  ? 28.262 33.929 41.200 1.00 21.36 ?  36  GLY B C    1 
ATOM   2646 O O    . GLY B 2 30  ? 27.742 34.876 41.797 1.00 19.31 ?  36  GLY B O    1 
ATOM   2647 H H    . GLY B 2 30  ? 30.386 31.971 40.588 1.00 21.66 ?  36  GLY B H    1 
ATOM   2648 H HA2  . GLY B 2 30  ? 29.756 33.106 42.291 1.00 25.93 ?  36  GLY B HA2  1 
ATOM   2649 H HA3  . GLY B 2 30  ? 30.191 34.434 41.556 1.00 25.93 ?  36  GLY B HA3  1 
ATOM   2650 N N    . LEU B 2 31  ? 27.592 33.173 40.326 1.00 20.72 ?  37  LEU B N    1 
ATOM   2651 C CA   . LEU B 2 31  ? 26.217 33.488 39.958 1.00 17.96 ?  37  LEU B CA   1 
ATOM   2652 C C    . LEU B 2 31  ? 25.298 33.513 41.177 1.00 16.55 ?  37  LEU B C    1 
ATOM   2653 O O    . LEU B 2 31  ? 24.430 34.385 41.290 1.00 15.99 ?  37  LEU B O    1 
ATOM   2654 C CB   . LEU B 2 31  ? 25.712 32.465 38.941 1.00 23.15 ?  37  LEU B CB   1 
ATOM   2655 C CG   . LEU B 2 31  ? 26.017 32.731 37.472 1.00 24.61 ?  37  LEU B CG   1 
ATOM   2656 C CD1  . LEU B 2 31  ? 25.422 31.619 36.629 1.00 20.32 ?  37  LEU B CD1  1 
ATOM   2657 C CD2  . LEU B 2 31  ? 25.488 34.090 37.039 1.00 27.86 ?  37  LEU B CD2  1 
ATOM   2658 H H    . LEU B 2 31  ? 27.911 32.476 39.936 1.00 24.83 ?  37  LEU B H    1 
ATOM   2659 H HA   . LEU B 2 31  ? 26.200 34.369 39.553 1.00 21.52 ?  37  LEU B HA   1 
ATOM   2660 H HB2  . LEU B 2 31  ? 26.107 31.607 39.161 1.00 27.74 ?  37  LEU B HB2  1 
ATOM   2661 H HB3  . LEU B 2 31  ? 24.746 32.416 39.024 1.00 27.74 ?  37  LEU B HB3  1 
ATOM   2662 H HG   . LEU B 2 31  ? 26.977 32.748 37.337 1.00 29.50 ?  37  LEU B HG   1 
ATOM   2663 H HD11 . LEU B 2 31  ? 25.629 31.785 35.696 1.00 24.35 ?  37  LEU B HD11 1 
ATOM   2664 H HD12 . LEU B 2 31  ? 25.806 30.772 36.907 1.00 24.35 ?  37  LEU B HD12 1 
ATOM   2665 H HD13 . LEU B 2 31  ? 24.461 31.604 36.757 1.00 24.35 ?  37  LEU B HD13 1 
ATOM   2666 H HD21 . LEU B 2 31  ? 25.473 34.129 36.069 1.00 33.40 ?  37  LEU B HD21 1 
ATOM   2667 H HD22 . LEU B 2 31  ? 24.590 34.206 37.388 1.00 33.40 ?  37  LEU B HD22 1 
ATOM   2668 H HD23 . LEU B 2 31  ? 26.070 34.782 37.388 1.00 33.40 ?  37  LEU B HD23 1 
ATOM   2669 N N    . GLU B 2 32  ? 25.452 32.552 42.086 1.00 15.46 ?  38  GLU B N    1 
ATOM   2670 C CA   . GLU B 2 32  ? 24.521 32.463 43.208 1.00 16.77 ?  38  GLU B CA   1 
ATOM   2671 C C    . GLU B 2 32  ? 24.648 33.674 44.121 1.00 19.66 ?  38  GLU B C    1 
ATOM   2672 O O    . GLU B 2 32  ? 23.643 34.260 44.530 1.00 12.18 ?  38  GLU B O    1 
ATOM   2673 C CB   . GLU B 2 32  ? 24.762 31.176 43.990 1.00 16.01 ?  38  GLU B CB   1 
ATOM   2674 C CG   . GLU B 2 32  ? 23.956 31.076 45.286 1.00 20.81 ?  38  GLU B CG   1 
ATOM   2675 C CD   . GLU B 2 32  ? 23.990 29.675 45.887 1.00 38.75 ?  38  GLU B CD   1 
ATOM   2676 O OE1  . GLU B 2 32  ? 24.501 28.749 45.222 1.00 41.31 ?  38  GLU B OE1  1 
ATOM   2677 O OE2  . GLU B 2 32  ? 23.504 29.502 47.023 1.00 41.06 -1 38  GLU B OE2  1 
ATOM   2678 H H    . GLU B 2 32  ? 26.070 31.955 42.077 1.00 18.52 ?  38  GLU B H    1 
ATOM   2679 H HA   . GLU B 2 32  ? 23.615 32.436 42.863 1.00 20.08 ?  38  GLU B HA   1 
ATOM   2680 H HB2  . GLU B 2 32  ? 24.518 30.422 43.431 1.00 19.18 ?  38  GLU B HB2  1 
ATOM   2681 H HB3  . GLU B 2 32  ? 25.703 31.125 44.222 1.00 19.18 ?  38  GLU B HB3  1 
ATOM   2682 H HG2  . GLU B 2 32  ? 24.325 31.693 45.937 1.00 24.93 ?  38  GLU B HG2  1 
ATOM   2683 H HG3  . GLU B 2 32  ? 23.031 31.302 45.102 1.00 24.93 ?  38  GLU B HG3  1 
ATOM   2684 N N    . GLU B 2 33  ? 25.881 34.080 44.423 1.00 13.31 ?  39  GLU B N    1 
ATOM   2685 C CA   . GLU B 2 33  ? 26.099 35.216 45.308 1.00 15.20 ?  39  GLU B CA   1 
ATOM   2686 C C    . GLU B 2 33  ? 25.590 36.509 44.684 1.00 19.09 ?  39  GLU B C    1 
ATOM   2687 O O    . GLU B 2 33  ? 25.032 37.370 45.376 1.00 11.44 ?  39  GLU B O    1 
ATOM   2688 C CB   . GLU B 2 33  ? 27.588 35.325 45.645 1.00 19.77 ?  39  GLU B CB   1 
ATOM   2689 C CG   . GLU B 2 33  ? 28.222 34.102 46.345 1.00 43.11 ?  39  GLU B CG   1 
ATOM   2690 C CD   . GLU B 2 33  ? 28.266 32.823 45.498 1.00 54.23 ?  39  GLU B CD   1 
ATOM   2691 O OE1  . GLU B 2 33  ? 28.326 32.911 44.249 1.00 28.49 ?  39  GLU B OE1  1 
ATOM   2692 O OE2  . GLU B 2 33  ? 28.241 31.721 46.093 1.00 60.08 -1 39  GLU B OE2  1 
ATOM   2693 H H    . GLU B 2 33  ? 26.603 33.717 44.128 1.00 15.93 ?  39  GLU B H    1 
ATOM   2694 H HA   . GLU B 2 33  ? 25.611 35.073 46.135 1.00 18.20 ?  39  GLU B HA   1 
ATOM   2695 H HB2  . GLU B 2 33  ? 28.075 35.465 44.818 1.00 23.69 ?  39  GLU B HB2  1 
ATOM   2696 H HB3  . GLU B 2 33  ? 27.709 36.086 46.235 1.00 23.69 ?  39  GLU B HB3  1 
ATOM   2697 H HG2  . GLU B 2 33  ? 29.136 34.323 46.583 1.00 51.70 ?  39  GLU B HG2  1 
ATOM   2698 H HG3  . GLU B 2 33  ? 27.709 33.904 47.144 1.00 51.70 ?  39  GLU B HG3  1 
ATOM   2699 N N    . ARG B 2 34  ? 25.769 36.670 43.372 1.00 14.85 ?  40  ARG B N    1 
ATOM   2700 C CA   . ARG B 2 34  ? 25.256 37.871 42.725 1.00 11.70 ?  40  ARG B CA   1 
ATOM   2701 C C    . ARG B 2 34  ? 23.740 37.868 42.684 1.00 9.71  ?  40  ARG B C    1 
ATOM   2702 O O    . ARG B 2 34  ? 23.108 38.901 42.920 1.00 13.88 ?  40  ARG B O    1 
ATOM   2703 C CB   . ARG B 2 34  ? 25.820 37.986 41.316 1.00 17.19 ?  40  ARG B CB   1 
ATOM   2704 C CG   . ARG B 2 34  ? 27.291 38.225 41.321 1.00 18.13 ?  40  ARG B CG   1 
ATOM   2705 C CD   . ARG B 2 34  ? 27.760 38.946 40.079 1.00 23.97 ?  40  ARG B CD   1 
ATOM   2706 N NE   . ARG B 2 34  ? 29.210 38.882 40.035 1.00 20.04 ?  40  ARG B NE   1 
ATOM   2707 C CZ   . ARG B 2 34  ? 29.894 37.878 39.506 1.00 18.93 ?  40  ARG B CZ   1 
ATOM   2708 N NH1  . ARG B 2 34  ? 29.286 36.900 38.853 1.00 20.24 ?  40  ARG B NH1  1 
ATOM   2709 N NH2  . ARG B 2 34  ? 31.217 37.849 39.649 1.00 17.40 ?  40  ARG B NH2  1 
ATOM   2710 H H    . ARG B 2 34  ? 26.171 36.115 42.853 1.00 17.79 ?  40  ARG B H    1 
ATOM   2711 H HA   . ARG B 2 34  ? 25.546 38.646 43.232 1.00 14.00 ?  40  ARG B HA   1 
ATOM   2712 H HB2  . ARG B 2 34  ? 25.648 37.161 40.836 1.00 20.60 ?  40  ARG B HB2  1 
ATOM   2713 H HB3  . ARG B 2 34  ? 25.394 38.729 40.861 1.00 20.60 ?  40  ARG B HB3  1 
ATOM   2714 H HG2  . ARG B 2 34  ? 27.522 38.768 42.091 1.00 21.72 ?  40  ARG B HG2  1 
ATOM   2715 H HG3  . ARG B 2 34  ? 27.751 37.372 41.367 1.00 21.72 ?  40  ARG B HG3  1 
ATOM   2716 H HD2  . ARG B 2 34  ? 27.399 38.516 39.288 1.00 28.72 ?  40  ARG B HD2  1 
ATOM   2717 H HD3  . ARG B 2 34  ? 27.484 39.875 40.108 1.00 28.72 ?  40  ARG B HD3  1 
ATOM   2718 H HE   . ARG B 2 34  ? 29.653 39.536 40.374 1.00 24.01 ?  40  ARG B HE   1 
ATOM   2719 H HH11 . ARG B 2 34  ? 28.430 36.908 38.765 1.00 24.25 ?  40  ARG B HH11 1 
ATOM   2720 H HH12 . ARG B 2 34  ? 29.747 36.256 38.516 1.00 24.25 ?  40  ARG B HH12 1 
ATOM   2721 H HH21 . ARG B 2 34  ? 31.617 38.476 40.080 1.00 20.85 ?  40  ARG B HH21 1 
ATOM   2722 H HH22 . ARG B 2 34  ? 31.671 37.202 39.310 1.00 20.85 ?  40  ARG B HH22 1 
ATOM   2723 N N    . PHE B 2 35  ? 23.133 36.724 42.363 1.00 15.42 ?  41  PHE B N    1 
ATOM   2724 C CA   . PHE B 2 35  ? 21.675 36.668 42.341 1.00 8.84  ?  41  PHE B CA   1 
ATOM   2725 C C    . PHE B 2 35  ? 21.091 36.964 43.719 1.00 8.72  ?  41  PHE B C    1 
ATOM   2726 O O    . PHE B 2 35  ? 20.045 37.610 43.823 1.00 11.23 ?  41  PHE B O    1 
ATOM   2727 C CB   . PHE B 2 35  ? 21.198 35.315 41.827 1.00 9.00  ?  41  PHE B CB   1 
ATOM   2728 C CG   . PHE B 2 35  ? 20.939 35.291 40.340 1.00 8.78  ?  41  PHE B CG   1 
ATOM   2729 C CD1  . PHE B 2 35  ? 20.070 36.193 39.757 1.00 9.97  ?  41  PHE B CD1  1 
ATOM   2730 C CD2  . PHE B 2 35  ? 21.575 34.369 39.525 1.00 13.58 ?  41  PHE B CD2  1 
ATOM   2731 C CE1  . PHE B 2 35  ? 19.827 36.174 38.395 1.00 8.14  ?  41  PHE B CE1  1 
ATOM   2732 C CE2  . PHE B 2 35  ? 21.327 34.341 38.150 1.00 9.43  ?  41  PHE B CE2  1 
ATOM   2733 C CZ   . PHE B 2 35  ? 20.456 35.247 37.593 1.00 8.77  ?  41  PHE B CZ   1 
ATOM   2734 H H    . PHE B 2 35  ? 23.531 35.990 42.160 1.00 18.47 ?  41  PHE B H    1 
ATOM   2735 H HA   . PHE B 2 35  ? 21.348 37.344 41.727 1.00 10.57 ?  41  PHE B HA   1 
ATOM   2736 H HB2  . PHE B 2 35  ? 21.878 34.651 42.021 1.00 10.76 ?  41  PHE B HB2  1 
ATOM   2737 H HB3  . PHE B 2 35  ? 20.371 35.084 42.277 1.00 10.76 ?  41  PHE B HB3  1 
ATOM   2738 H HD1  . PHE B 2 35  ? 19.642 36.824 40.289 1.00 11.93 ?  41  PHE B HD1  1 
ATOM   2739 H HD2  . PHE B 2 35  ? 22.174 33.763 39.897 1.00 16.27 ?  41  PHE B HD2  1 
ATOM   2740 H HE1  . PHE B 2 35  ? 19.237 36.788 38.021 1.00 9.73  ?  41  PHE B HE1  1 
ATOM   2741 H HE2  . PHE B 2 35  ? 21.750 33.710 37.613 1.00 11.28 ?  41  PHE B HE2  1 
ATOM   2742 H HZ   . PHE B 2 35  ? 20.291 35.234 36.677 1.00 10.49 ?  41  PHE B HZ   1 
ATOM   2743 N N    . ALA B 2 36  ? 21.746 36.494 44.784 1.00 9.85  ?  42  ALA B N    1 
ATOM   2744 C CA   . ALA B 2 36  ? 21.283 36.809 46.134 1.00 16.21 ?  42  ALA B CA   1 
ATOM   2745 C C    . ALA B 2 36  ? 21.263 38.315 46.378 1.00 11.71 ?  42  ALA B C    1 
ATOM   2746 O O    . ALA B 2 36  ? 20.325 38.842 46.985 1.00 12.71 ?  42  ALA B O    1 
ATOM   2747 C CB   . ALA B 2 36  ? 22.169 36.118 47.168 1.00 21.05 ?  42  ALA B CB   1 
ATOM   2748 H H    . ALA B 2 36  ? 22.449 36.000 44.751 1.00 11.79 ?  42  ALA B H    1 
ATOM   2749 H HA   . ALA B 2 36  ? 20.379 36.473 46.236 1.00 19.42 ?  42  ALA B HA   1 
ATOM   2750 H HB1  . ALA B 2 36  ? 21.842 36.330 48.056 1.00 25.23 ?  42  ALA B HB1  1 
ATOM   2751 H HB2  . ALA B 2 36  ? 22.135 35.160 47.023 1.00 25.23 ?  42  ALA B HB2  1 
ATOM   2752 H HB3  . ALA B 2 36  ? 23.080 36.436 47.066 1.00 25.23 ?  42  ALA B HB3  1 
ATOM   2753 N N    . GLN B 2 37  ? 22.282 39.028 45.904 1.00 11.48 ?  43  GLN B N    1 
ATOM   2754 C CA   . GLN B 2 37  ? 22.289 40.475 46.081 1.00 12.59 ?  43  GLN B CA   1 
ATOM   2755 C C    . GLN B 2 37  ? 21.249 41.137 45.192 1.00 9.51  ?  43  GLN B C    1 
ATOM   2756 O O    . GLN B 2 37  ? 20.503 42.008 45.648 1.00 12.36 ?  43  GLN B O    1 
ATOM   2757 C CB   . GLN B 2 37  ? 23.683 41.031 45.797 1.00 12.12 ?  43  GLN B CB   1 
ATOM   2758 C CG   . GLN B 2 37  ? 24.738 40.461 46.715 1.00 23.43 ?  43  GLN B CG   1 
ATOM   2759 C CD   . GLN B 2 37  ? 24.568 40.940 48.154 1.00 45.98 ?  43  GLN B CD   1 
ATOM   2760 O OE1  . GLN B 2 37  ? 24.613 42.142 48.426 1.00 43.91 ?  43  GLN B OE1  1 
ATOM   2761 N NE2  . GLN B 2 37  ? 24.375 39.998 49.081 1.00 32.49 ?  43  GLN B NE2  1 
ATOM   2762 H H    . GLN B 2 37  ? 22.962 38.706 45.488 1.00 13.74 ?  43  GLN B H    1 
ATOM   2763 H HA   . GLN B 2 37  ? 22.073 40.682 47.004 1.00 15.08 ?  43  GLN B HA   1 
ATOM   2764 H HB2  . GLN B 2 37  ? 23.930 40.814 44.884 1.00 14.50 ?  43  GLN B HB2  1 
ATOM   2765 H HB3  . GLN B 2 37  ? 23.669 41.994 45.917 1.00 14.50 ?  43  GLN B HB3  1 
ATOM   2766 H HG2  . GLN B 2 37  ? 24.675 39.493 46.709 1.00 28.08 ?  43  GLN B HG2  1 
ATOM   2767 H HG3  . GLN B 2 37  ? 25.614 40.738 46.405 1.00 28.08 ?  43  GLN B HG3  1 
ATOM   2768 H HE21 . GLN B 2 37  ? 24.350 39.169 48.854 1.00 38.95 ?  43  GLN B HE21 1 
ATOM   2769 H HE22 . GLN B 2 37  ? 24.274 40.221 49.906 1.00 38.95 ?  43  GLN B HE22 1 
ATOM   2770 N N    . ILE B 2 38  ? 21.168 40.706 43.932 1.00 7.98  ?  44  ILE B N    1 
ATOM   2771 C CA   . ILE B 2 38  ? 20.252 41.312 42.974 1.00 8.50  ?  44  ILE B CA   1 
ATOM   2772 C C    . ILE B 2 38  ? 18.811 41.136 43.430 1.00 9.05  ?  44  ILE B C    1 
ATOM   2773 O O    . ILE B 2 38  ? 18.006 42.073 43.372 1.00 10.64 ?  44  ILE B O    1 
ATOM   2774 C CB   . ILE B 2 38  ? 20.482 40.696 41.581 1.00 7.49  ?  44  ILE B CB   1 
ATOM   2775 C CG1  . ILE B 2 38  ? 21.835 41.144 41.021 1.00 8.13  ?  44  ILE B CG1  1 
ATOM   2776 C CG2  . ILE B 2 38  ? 19.365 41.057 40.627 1.00 13.12 ?  44  ILE B CG2  1 
ATOM   2777 C CD1  . ILE B 2 38  ? 22.297 40.346 39.806 1.00 11.36 ?  44  ILE B CD1  1 
ATOM   2778 H H    . ILE B 2 38  ? 21.636 40.062 43.607 1.00 9.54  ?  44  ILE B H    1 
ATOM   2779 H HA   . ILE B 2 38  ? 20.431 42.264 42.924 1.00 10.17 ?  44  ILE B HA   1 
ATOM   2780 H HB   . ILE B 2 38  ? 20.488 39.731 41.680 1.00 8.95  ?  44  ILE B HB   1 
ATOM   2781 H HG12 . ILE B 2 38  ? 21.769 42.075 40.755 1.00 9.72  ?  44  ILE B HG12 1 
ATOM   2782 H HG13 . ILE B 2 38  ? 22.507 41.044 41.713 1.00 9.72  ?  44  ILE B HG13 1 
ATOM   2783 H HG21 . ILE B 2 38  ? 19.646 40.857 39.720 1.00 15.71 ?  44  ILE B HG21 1 
ATOM   2784 H HG22 . ILE B 2 38  ? 18.578 40.536 40.851 1.00 15.71 ?  44  ILE B HG22 1 
ATOM   2785 H HG23 . ILE B 2 38  ? 19.170 42.003 40.711 1.00 15.71 ?  44  ILE B HG23 1 
ATOM   2786 H HD11 . ILE B 2 38  ? 23.236 40.529 39.647 1.00 13.60 ?  44  ILE B HD11 1 
ATOM   2787 H HD12 . ILE B 2 38  ? 22.169 39.401 39.982 1.00 13.60 ?  44  ILE B HD12 1 
ATOM   2788 H HD13 . ILE B 2 38  ? 21.773 40.613 39.035 1.00 13.60 ?  44  ILE B HD13 1 
ATOM   2789 N N    . ILE B 2 39  ? 18.465 39.926 43.876 1.00 8.47  ?  45  ILE B N    1 
ATOM   2790 C CA   . ILE B 2 39  ? 17.101 39.612 44.288 1.00 12.11 ?  45  ILE B CA   1 
ATOM   2791 C C    . ILE B 2 39  ? 16.710 40.433 45.505 1.00 15.33 ?  45  ILE B C    1 
ATOM   2792 O O    . ILE B 2 39  ? 15.533 40.779 45.684 1.00 15.20 ?  45  ILE B O    1 
ATOM   2793 C CB   . ILE B 2 39  ? 16.981 38.102 44.564 1.00 8.94  ?  45  ILE B CB   1 
ATOM   2794 C CG1  . ILE B 2 39  ? 16.996 37.310 43.254 1.00 11.93 ?  45  ILE B CG1  1 
ATOM   2795 C CG2  . ILE B 2 39  ? 15.709 37.793 45.351 1.00 12.85 ?  45  ILE B CG2  1 
ATOM   2796 C CD1  . ILE B 2 39  ? 17.181 35.823 43.480 1.00 15.35 ?  45  ILE B CD1  1 
ATOM   2797 H H    . ILE B 2 39  ? 19.008 39.263 43.950 1.00 10.13 ?  45  ILE B H    1 
ATOM   2798 H HA   . ILE B 2 39  ? 16.492 39.840 43.568 1.00 14.50 ?  45  ILE B HA   1 
ATOM   2799 H HB   . ILE B 2 39  ? 17.747 37.837 45.097 1.00 10.69 ?  45  ILE B HB   1 
ATOM   2800 H HG12 . ILE B 2 39  ? 16.153 37.442 42.793 1.00 14.28 ?  45  ILE B HG12 1 
ATOM   2801 H HG13 . ILE B 2 39  ? 17.729 37.624 42.701 1.00 14.28 ?  45  ILE B HG13 1 
ATOM   2802 H HG21 . ILE B 2 39  ? 15.527 36.842 45.295 1.00 15.38 ?  45  ILE B HG21 1 
ATOM   2803 H HG22 . ILE B 2 39  ? 15.840 38.050 46.277 1.00 15.38 ?  45  ILE B HG22 1 
ATOM   2804 H HG23 . ILE B 2 39  ? 14.972 38.294 44.970 1.00 15.38 ?  45  ILE B HG23 1 
ATOM   2805 H HD11 . ILE B 2 39  ? 17.428 35.404 42.641 1.00 18.39 ?  45  ILE B HD11 1 
ATOM   2806 H HD12 . ILE B 2 39  ? 17.882 35.689 44.136 1.00 18.39 ?  45  ILE B HD12 1 
ATOM   2807 H HD13 . ILE B 2 39  ? 16.347 35.448 43.805 1.00 18.39 ?  45  ILE B HD13 1 
ATOM   2808 N N    . ALA B 2 40  ? 17.681 40.768 46.352 1.00 18.39 ?  46  ALA B N    1 
ATOM   2809 C CA   . ALA B 2 40  ? 17.405 41.564 47.540 1.00 20.60 ?  46  ALA B CA   1 
ATOM   2810 C C    . ALA B 2 40  ? 16.997 42.995 47.214 1.00 28.93 ?  46  ALA B C    1 
ATOM   2811 O O    . ALA B 2 40  ? 16.501 43.691 48.103 1.00 22.93 ?  46  ALA B O    1 
ATOM   2812 C CB   . ALA B 2 40  ? 18.626 41.578 48.454 1.00 23.80 ?  46  ALA B CB   1 
ATOM   2813 H H    . ALA B 2 40  ? 18.507 40.547 46.259 1.00 22.03 ?  46  ALA B H    1 
ATOM   2814 H HA   . ALA B 2 40  ? 16.672 41.150 48.021 1.00 24.69 ?  46  ALA B HA   1 
ATOM   2815 H HB1  . ALA B 2 40  ? 18.425 42.106 49.243 1.00 28.53 ?  46  ALA B HB1  1 
ATOM   2816 H HB2  . ALA B 2 40  ? 18.838 40.667 48.712 1.00 28.53 ?  46  ALA B HB2  1 
ATOM   2817 H HB3  . ALA B 2 40  ? 19.374 41.969 47.977 1.00 28.53 ?  46  ALA B HB3  1 
ATOM   2818 N N    . HIS B 2 41  ? 17.161 43.449 45.974 1.00 36.12 ?  47  HIS B N    1 
ATOM   2819 C CA   . HIS B 2 41  ? 16.876 44.836 45.629 1.00 41.05 ?  47  HIS B CA   1 
ATOM   2820 C C    . HIS B 2 41  ? 15.668 44.942 44.706 1.00 28.27 ?  47  HIS B C    1 
ATOM   2821 O O    . HIS B 2 41  ? 15.166 43.955 44.168 1.00 28.24 ?  47  HIS B O    1 
ATOM   2822 C CB   . HIS B 2 41  ? 18.106 45.492 44.996 1.00 29.23 ?  47  HIS B CB   1 
ATOM   2823 C CG   . HIS B 2 41  ? 19.229 45.690 45.962 1.00 35.48 ?  47  HIS B CG   1 
ATOM   2824 N ND1  . HIS B 2 41  ? 19.705 44.677 46.766 1.00 51.48 ?  47  HIS B ND1  1 
ATOM   2825 C CD2  . HIS B 2 41  ? 19.960 46.787 46.266 1.00 56.48 ?  47  HIS B CD2  1 
ATOM   2826 C CE1  . HIS B 2 41  ? 20.686 45.139 47.521 1.00 31.56 ?  47  HIS B CE1  1 
ATOM   2827 N NE2  . HIS B 2 41  ? 20.861 46.417 47.236 1.00 70.47 ?  47  HIS B NE2  1 
ATOM   2828 H H    . HIS B 2 41  ? 17.437 42.970 45.315 1.00 43.31 ?  47  HIS B H    1 
ATOM   2829 H HA   . HIS B 2 41  ? 16.653 45.319 46.440 1.00 49.22 ?  47  HIS B HA   1 
ATOM   2830 H HB2  . HIS B 2 41  ? 18.427 44.927 44.276 1.00 35.04 ?  47  HIS B HB2  1 
ATOM   2831 H HB3  . HIS B 2 41  ? 17.854 46.361 44.649 1.00 35.04 ?  47  HIS B HB3  1 
ATOM   2832 H HD2  . HIS B 2 41  ? 19.870 47.632 45.889 1.00 67.74 ?  47  HIS B HD2  1 
ATOM   2833 H HE1  . HIS B 2 41  ? 21.170 44.649 48.146 1.00 37.83 ?  47  HIS B HE1  1 
ATOM   2834 H HE2  . HIS B 2 41  ? 21.444 46.935 47.599 1.00 84.53 ?  47  HIS B HE2  1 
ATOM   2835 N N    . ASP B 2 42  ? 15.203 46.179 44.532 1.00 31.66 ?  48  ASP B N    1 
ATOM   2836 C CA   . ASP B 2 42  ? 13.914 46.444 43.911 1.00 38.25 ?  48  ASP B CA   1 
ATOM   2837 C C    . ASP B 2 42  ? 13.998 46.827 42.440 1.00 33.65 ?  48  ASP B C    1 
ATOM   2838 O O    . ASP B 2 42  ? 12.950 47.035 41.820 1.00 32.25 ?  48  ASP B O    1 
ATOM   2839 C CB   . ASP B 2 42  ? 13.188 47.553 44.683 1.00 37.78 ?  48  ASP B CB   1 
ATOM   2840 C CG   . ASP B 2 42  ? 13.934 48.872 44.651 1.00 49.00 ?  48  ASP B CG   1 
ATOM   2841 O OD1  . ASP B 2 42  ? 13.291 49.912 44.401 1.00 69.52 -1 48  ASP B OD1  1 
ATOM   2842 O OD2  . ASP B 2 42  ? 15.160 48.871 44.891 1.00 59.69 -1 48  ASP B OD2  1 
ATOM   2843 H H    . ASP B 2 42  ? 15.625 46.889 44.770 1.00 37.96 ?  48  ASP B H    1 
ATOM   2844 H HA   . ASP B 2 42  ? 13.388 45.631 43.961 1.00 45.86 ?  48  ASP B HA   1 
ATOM   2845 H HB2  . ASP B 2 42  ? 12.313 47.693 44.287 1.00 45.30 ?  48  ASP B HB2  1 
ATOM   2846 H HB3  . ASP B 2 42  ? 13.093 47.284 45.610 1.00 45.30 ?  48  ASP B HB3  1 
ATOM   2847 N N    . ASP B 2 43  ? 15.194 46.927 41.862 1.00 20.93 ?  49  ASP B N    1 
ATOM   2848 C CA   . ASP B 2 43  ? 15.326 47.241 40.443 1.00 21.79 ?  49  ASP B CA   1 
ATOM   2849 C C    . ASP B 2 43  ? 15.436 45.992 39.577 1.00 14.71 ?  49  ASP B C    1 
ATOM   2850 O O    . ASP B 2 43  ? 15.800 46.093 38.399 1.00 15.80 ?  49  ASP B O    1 
ATOM   2851 C CB   . ASP B 2 43  ? 16.530 48.151 40.199 1.00 20.94 ?  49  ASP B CB   1 
ATOM   2852 C CG   . ASP B 2 43  ? 17.814 47.606 40.808 1.00 42.48 ?  49  ASP B CG   1 
ATOM   2853 O OD1  . ASP B 2 43  ? 17.754 46.604 41.559 1.00 26.53 ?  49  ASP B OD1  1 
ATOM   2854 O OD2  . ASP B 2 43  ? 18.882 48.201 40.542 1.00 34.88 -1 49  ASP B OD2  1 
ATOM   2855 H H    . ASP B 2 43  ? 15.942 46.817 42.271 1.00 25.08 ?  49  ASP B H    1 
ATOM   2856 H HA   . ASP B 2 43  ? 14.536 47.731 40.165 1.00 26.11 ?  49  ASP B HA   1 
ATOM   2857 H HB2  . ASP B 2 43  ? 16.668 48.245 39.244 1.00 25.09 ?  49  ASP B HB2  1 
ATOM   2858 H HB3  . ASP B 2 43  ? 16.356 49.019 40.596 1.00 25.09 ?  49  ASP B HB3  1 
ATOM   2859 N N    . ALA B 2 44  ? 15.143 44.824 40.137 1.00 13.58 ?  50  ALA B N    1 
ATOM   2860 C CA   . ALA B 2 44  ? 15.168 43.581 39.384 1.00 11.71 ?  50  ALA B CA   1 
ATOM   2861 C C    . ALA B 2 44  ? 14.402 42.529 40.170 1.00 11.09 ?  50  ALA B C    1 
ATOM   2862 O O    . ALA B 2 44  ? 14.238 42.631 41.388 1.00 12.40 ?  50  ALA B O    1 
ATOM   2863 C CB   . ALA B 2 44  ? 16.599 43.100 39.119 1.00 12.31 ?  50  ALA B CB   1 
ATOM   2864 H H    . ALA B 2 44  ? 14.924 44.725 40.963 1.00 16.26 ?  50  ALA B H    1 
ATOM   2865 H HA   . ALA B 2 44  ? 14.731 43.721 38.529 1.00 14.02 ?  50  ALA B HA   1 
ATOM   2866 H HB1  . ALA B 2 44  ? 16.566 42.279 38.603 1.00 14.74 ?  50  ALA B HB1  1 
ATOM   2867 H HB2  . ALA B 2 44  ? 17.075 43.783 38.622 1.00 14.74 ?  50  ALA B HB2  1 
ATOM   2868 H HB3  . ALA B 2 44  ? 17.040 42.939 39.968 1.00 14.74 ?  50  ALA B HB3  1 
ATOM   2869 N N    . PHE B 2 45  ? 13.928 41.520 39.451 1.00 9.69  ?  51  PHE B N    1 
ATOM   2870 C CA   . PHE B 2 45  ? 13.313 40.374 40.089 1.00 9.36  ?  51  PHE B CA   1 
ATOM   2871 C C    . PHE B 2 45  ? 13.484 39.158 39.197 1.00 8.28  ?  51  PHE B C    1 
ATOM   2872 O O    . PHE B 2 45  ? 13.745 39.264 37.988 1.00 7.69  ?  51  PHE B O    1 
ATOM   2873 C CB   . PHE B 2 45  ? 11.830 40.621 40.402 1.00 10.63 ?  51  PHE B CB   1 
ATOM   2874 C CG   . PHE B 2 45  ? 10.974 40.825 39.178 1.00 10.18 ?  51  PHE B CG   1 
ATOM   2875 C CD1  . PHE B 2 45  ? 10.410 39.740 38.520 1.00 10.85 ?  51  PHE B CD1  1 
ATOM   2876 C CD2  . PHE B 2 45  ? 10.732 42.099 38.692 1.00 12.99 ?  51  PHE B CD2  1 
ATOM   2877 C CE1  . PHE B 2 45  ? 9.615  39.920 37.390 1.00 13.86 ?  51  PHE B CE1  1 
ATOM   2878 C CE2  . PHE B 2 45  ? 9.954  42.288 37.571 1.00 13.91 ?  51  PHE B CE2  1 
ATOM   2879 C CZ   . PHE B 2 45  ? 9.393  41.189 36.908 1.00 11.32 ?  51  PHE B CZ   1 
ATOM   2880 H H    . PHE B 2 45  ? 13.954 41.478 38.593 1.00 11.60 ?  51  PHE B H    1 
ATOM   2881 H HA   . PHE B 2 45  ? 13.765 40.195 40.928 1.00 11.19 ?  51  PHE B HA   1 
ATOM   2882 H HB2  . PHE B 2 45  ? 11.482 39.854 40.882 1.00 12.72 ?  51  PHE B HB2  1 
ATOM   2883 H HB3  . PHE B 2 45  ? 11.756 41.418 40.950 1.00 12.72 ?  51  PHE B HB3  1 
ATOM   2884 H HD1  . PHE B 2 45  ? 10.566 38.880 38.838 1.00 12.99 ?  51  PHE B HD1  1 
ATOM   2885 H HD2  . PHE B 2 45  ? 11.099 42.834 39.127 1.00 15.55 ?  51  PHE B HD2  1 
ATOM   2886 H HE1  . PHE B 2 45  ? 9.236  39.186 36.963 1.00 16.60 ?  51  PHE B HE1  1 
ATOM   2887 H HE2  . PHE B 2 45  ? 9.801  43.149 37.253 1.00 16.65 ?  51  PHE B HE2  1 
ATOM   2888 H HZ   . PHE B 2 45  ? 8.874  41.316 36.148 1.00 13.55 ?  51  PHE B HZ   1 
ATOM   2889 N N    . VAL B 2 46  ? 13.342 37.997 39.823 1.00 9.07  ?  52  VAL B N    1 
ATOM   2890 C CA   . VAL B 2 46  ? 13.351 36.718 39.136 1.00 11.26 ?  52  VAL B CA   1 
ATOM   2891 C C    . VAL B 2 46  ? 12.035 36.017 39.427 1.00 9.71  ?  52  VAL B C    1 
ATOM   2892 O O    . VAL B 2 46  ? 11.563 36.005 40.569 1.00 9.76  ?  52  VAL B O    1 
ATOM   2893 C CB   . VAL B 2 46  ? 14.542 35.841 39.572 1.00 10.83 ?  52  VAL B CB   1 
ATOM   2894 C CG1  . VAL B 2 46  ? 14.409 34.453 38.985 1.00 11.34 ?  52  VAL B CG1  1 
ATOM   2895 C CG2  . VAL B 2 46  ? 15.849 36.488 39.166 1.00 8.69  ?  52  VAL B CG2  1 
ATOM   2896 H H    . VAL B 2 46  ? 13.236 37.925 40.673 1.00 10.85 ?  52  VAL B H    1 
ATOM   2897 H HA   . VAL B 2 46  ? 13.423 36.867 38.180 1.00 13.48 ?  52  VAL B HA   1 
ATOM   2898 H HB   . VAL B 2 46  ? 14.544 35.756 40.538 1.00 12.96 ?  52  VAL B HB   1 
ATOM   2899 H HG11 . VAL B 2 46  ? 15.269 34.005 39.035 1.00 13.57 ?  52  VAL B HG11 1 
ATOM   2900 H HG12 . VAL B 2 46  ? 13.749 33.957 39.494 1.00 13.57 ?  52  VAL B HG12 1 
ATOM   2901 H HG13 . VAL B 2 46  ? 14.127 34.526 38.060 1.00 13.57 ?  52  VAL B HG13 1 
ATOM   2902 H HG21 . VAL B 2 46  ? 16.581 35.904 39.418 1.00 10.40 ?  52  VAL B HG21 1 
ATOM   2903 H HG22 . VAL B 2 46  ? 15.849 36.624 38.206 1.00 10.40 ?  52  VAL B HG22 1 
ATOM   2904 H HG23 . VAL B 2 46  ? 15.934 37.340 39.622 1.00 10.40 ?  52  VAL B HG23 1 
ATOM   2905 N N    . LEU B 2 47  ? 11.448 35.448 38.386 1.00 7.53  ?  53  LEU B N    1 
ATOM   2906 C CA   . LEU B 2 47  ? 10.301 34.564 38.488 1.00 11.97 ?  53  LEU B CA   1 
ATOM   2907 C C    . LEU B 2 47  ? 10.779 33.133 38.324 1.00 10.42 ?  53  LEU B C    1 
ATOM   2908 O O    . LEU B 2 47  ? 11.607 32.849 37.453 1.00 13.99 ?  53  LEU B O    1 
ATOM   2909 C CB   . LEU B 2 47  ? 9.273  34.889 37.408 1.00 11.24 ?  53  LEU B CB   1 
ATOM   2910 C CG   . LEU B 2 47  ? 8.673  36.291 37.484 1.00 11.40 ?  53  LEU B CG   1 
ATOM   2911 C CD1  . LEU B 2 47  ? 7.790  36.562 36.270 1.00 15.23 ?  53  LEU B CD1  1 
ATOM   2912 C CD2  . LEU B 2 47  ? 7.897  36.467 38.770 1.00 15.26 ?  53  LEU B CD2  1 
ATOM   2913 H H    . LEU B 2 47  ? 11.707 35.564 37.574 1.00 9.00  ?  53  LEU B H    1 
ATOM   2914 H HA   . LEU B 2 47  ? 9.872  34.665 39.352 1.00 14.32 ?  53  LEU B HA   1 
ATOM   2915 H HB2  . LEU B 2 47  ? 9.702  34.803 36.542 1.00 13.45 ?  53  LEU B HB2  1 
ATOM   2916 H HB3  . LEU B 2 47  ? 8.542  34.255 37.480 1.00 13.45 ?  53  LEU B HB3  1 
ATOM   2917 H HG   . LEU B 2 47  ? 9.389  36.945 37.480 1.00 13.64 ?  53  LEU B HG   1 
ATOM   2918 H HD11 . LEU B 2 47  ? 7.418  37.455 36.343 1.00 18.24 ?  53  LEU B HD11 1 
ATOM   2919 H HD12 . LEU B 2 47  ? 8.329  36.493 35.466 1.00 18.24 ?  53  LEU B HD12 1 
ATOM   2920 H HD13 . LEU B 2 47  ? 7.075  35.907 36.246 1.00 18.24 ?  53  LEU B HD13 1 
ATOM   2921 H HD21 . LEU B 2 47  ? 7.335  37.253 38.695 1.00 18.28 ?  53  LEU B HD21 1 
ATOM   2922 H HD22 . LEU B 2 47  ? 7.348  35.681 38.918 1.00 18.28 ?  53  LEU B HD22 1 
ATOM   2923 H HD23 . LEU B 2 47  ? 8.523  36.576 39.504 1.00 18.28 ?  53  LEU B HD23 1 
ATOM   2924 N N    . LEU B 2 48  ? 10.262 32.239 39.164 1.00 10.08 ?  54  LEU B N    1 
ATOM   2925 C CA   . LEU B 2 48  ? 10.597 30.824 39.129 1.00 12.74 ?  54  LEU B CA   1 
ATOM   2926 C C    . LEU B 2 48  ? 9.350  29.998 38.860 1.00 15.96 ?  54  LEU B C    1 
ATOM   2927 O O    . LEU B 2 48  ? 8.334  30.159 39.543 1.00 14.34 ?  54  LEU B O    1 
ATOM   2928 C CB   . LEU B 2 48  ? 11.220 30.372 40.449 1.00 15.91 ?  54  LEU B CB   1 
ATOM   2929 C CG   . LEU B 2 48  ? 12.703 30.700 40.593 1.00 18.41 ?  54  LEU B CG   1 
ATOM   2930 C CD1  . LEU B 2 48  ? 13.119 30.658 42.055 1.00 18.56 ?  54  LEU B CD1  1 
ATOM   2931 C CD2  . LEU B 2 48  ? 13.522 29.744 39.750 1.00 16.99 ?  54  LEU B CD2  1 
ATOM   2932 H H    . LEU B 2 48  ? 9.697  32.438 39.782 1.00 12.06 ?  54  LEU B H    1 
ATOM   2933 H HA   . LEU B 2 48  ? 11.229 30.676 38.409 1.00 15.25 ?  54  LEU B HA   1 
ATOM   2934 H HB2  . LEU B 2 48  ? 10.750 30.809 41.177 1.00 19.05 ?  54  LEU B HB2  1 
ATOM   2935 H HB3  . LEU B 2 48  ? 11.123 29.410 40.522 1.00 19.05 ?  54  LEU B HB3  1 
ATOM   2936 H HG   . LEU B 2 48  ? 12.875 31.600 40.275 1.00 22.06 ?  54  LEU B HG   1 
ATOM   2937 H HD11 . LEU B 2 48  ? 14.065 30.861 42.120 1.00 22.24 ?  54  LEU B HD11 1 
ATOM   2938 H HD12 . LEU B 2 48  ? 12.605 31.316 42.549 1.00 22.24 ?  54  LEU B HD12 1 
ATOM   2939 H HD13 . LEU B 2 48  ? 12.946 29.771 42.407 1.00 22.24 ?  54  LEU B HD13 1 
ATOM   2940 H HD21 . LEU B 2 48  ? 14.464 29.935 39.880 1.00 20.35 ?  54  LEU B HD21 1 
ATOM   2941 H HD22 . LEU B 2 48  ? 13.328 28.834 40.025 1.00 20.35 ?  54  LEU B HD22 1 
ATOM   2942 H HD23 . LEU B 2 48  ? 13.286 29.864 38.817 1.00 20.35 ?  54  LEU B HD23 1 
ATOM   2943 N N    . ALA B 2 49  ? 9.436  29.108 37.881 1.00 15.23 ?  55  ALA B N    1 
ATOM   2944 C CA   . ALA B 2 49  ? 8.412  28.091 37.648 1.00 18.45 ?  55  ALA B CA   1 
ATOM   2945 C C    . ALA B 2 49  ? 8.916  26.818 38.319 1.00 17.85 ?  55  ALA B C    1 
ATOM   2946 O O    . ALA B 2 49  ? 9.736  26.087 37.754 1.00 19.61 ?  55  ALA B O    1 
ATOM   2947 C CB   . ALA B 2 49  ? 8.156  27.892 36.161 1.00 17.36 ?  55  ALA B CB   1 
ATOM   2948 H H    . ALA B 2 49  ? 10.090 29.070 37.325 1.00 18.24 ?  55  ALA B H    1 
ATOM   2949 H HA   . ALA B 2 49  ? 7.571  28.360 38.049 1.00 22.10 ?  55  ALA B HA   1 
ATOM   2950 H HB1  . ALA B 2 49  ? 7.489  27.197 36.045 1.00 20.80 ?  55  ALA B HB1  1 
ATOM   2951 H HB2  . ALA B 2 49  ? 7.836  28.725 35.781 1.00 20.80 ?  55  ALA B HB2  1 
ATOM   2952 H HB3  . ALA B 2 49  ? 8.985  27.629 35.730 1.00 20.80 ?  55  ALA B HB3  1 
ATOM   2953 N N    . GLY B 2 50  ? 8.437  26.564 39.529 1.00 18.68 ?  56  GLY B N    1 
ATOM   2954 C CA   . GLY B 2 50  ? 9.047  25.528 40.347 1.00 24.74 ?  56  GLY B CA   1 
ATOM   2955 C C    . GLY B 2 50  ? 10.551 25.711 40.384 1.00 19.12 ?  56  GLY B C    1 
ATOM   2956 O O    . GLY B 2 50  ? 11.057 26.805 40.652 1.00 25.71 ?  56  GLY B O    1 
ATOM   2957 H H    . GLY B 2 50  ? 7.772  26.969 39.894 1.00 22.38 ?  56  GLY B H    1 
ATOM   2958 H HA2  . GLY B 2 50  ? 8.702  25.575 41.253 1.00 29.66 ?  56  GLY B HA2  1 
ATOM   2959 H HA3  . GLY B 2 50  ? 8.846  24.654 39.978 1.00 29.66 ?  56  GLY B HA3  1 
ATOM   2960 N N    . ASP B 2 51  ? 11.282 24.634 40.106 1.00 20.59 ?  57  ASP B N    1 
ATOM   2961 C CA   . ASP B 2 51  ? 12.731 24.687 39.960 1.00 21.81 ?  57  ASP B CA   1 
ATOM   2962 C C    . ASP B 2 51  ? 13.179 24.358 38.540 1.00 29.33 ?  57  ASP B C    1 
ATOM   2963 O O    . ASP B 2 51  ? 14.344 24.005 38.329 1.00 27.16 ?  57  ASP B O    1 
ATOM   2964 C CB   . ASP B 2 51  ? 13.397 23.734 40.951 1.00 39.24 ?  57  ASP B CB   1 
ATOM   2965 C CG   . ASP B 2 51  ? 13.194 22.279 40.578 1.00 41.75 ?  57  ASP B CG   1 
ATOM   2966 O OD1  . ASP B 2 51  ? 13.848 21.405 41.190 1.00 54.51 -1 57  ASP B OD1  1 
ATOM   2967 O OD2  . ASP B 2 51  ? 12.364 22.012 39.681 1.00 51.54 -1 57  ASP B OD2  1 
ATOM   2968 H H    . ASP B 2 51  ? 10.954 23.847 39.995 1.00 24.67 ?  57  ASP B H    1 
ATOM   2969 H HA   . ASP B 2 51  ? 13.024 25.589 40.163 1.00 26.14 ?  57  ASP B HA   1 
ATOM   2970 H HB2  . ASP B 2 51  ? 14.350 23.910 40.969 1.00 47.06 ?  57  ASP B HB2  1 
ATOM   2971 H HB3  . ASP B 2 51  ? 13.016 23.875 41.832 1.00 47.06 ?  57  ASP B HB3  1 
ATOM   2972 N N    . ILE B 2 52  ? 12.290 24.495 37.558 1.00 18.63 ?  58  ILE B N    1 
ATOM   2973 C CA   . ILE B 2 52  ? 12.559 24.049 36.198 1.00 19.51 ?  58  ILE B CA   1 
ATOM   2974 C C    . ILE B 2 52  ? 12.485 25.173 35.177 1.00 18.51 ?  58  ILE B C    1 
ATOM   2975 O O    . ILE B 2 52  ? 12.644 24.916 33.980 1.00 17.49 ?  58  ILE B O    1 
ATOM   2976 C CB   . ILE B 2 52  ? 11.612 22.898 35.796 1.00 21.43 ?  58  ILE B CB   1 
ATOM   2977 C CG1  . ILE B 2 52  ? 10.156 23.235 36.107 1.00 20.95 ?  58  ILE B CG1  1 
ATOM   2978 C CG2  . ILE B 2 52  ? 11.984 21.638 36.551 1.00 29.02 ?  58  ILE B CG2  1 
ATOM   2979 C CD1  . ILE B 2 52  ? 9.458  23.984 35.008 1.00 26.55 ?  58  ILE B CD1  1 
ATOM   2980 H H    . ILE B 2 52  ? 11.513 24.849 37.659 1.00 22.32 ?  58  ILE B H    1 
ATOM   2981 H HA   . ILE B 2 52  ? 13.468 23.711 36.168 1.00 23.38 ?  58  ILE B HA   1 
ATOM   2982 H HB   . ILE B 2 52  ? 11.708 22.768 34.839 1.00 25.68 ?  58  ILE B HB   1 
ATOM   2983 H HG12 . ILE B 2 52  ? 9.670  22.409 36.256 1.00 25.11 ?  58  ILE B HG12 1 
ATOM   2984 H HG13 . ILE B 2 52  ? 10.127 23.786 36.905 1.00 25.11 ?  58  ILE B HG13 1 
ATOM   2985 H HG21 . ILE B 2 52  ? 11.421 20.910 36.245 1.00 34.79 ?  58  ILE B HG21 1 
ATOM   2986 H HG22 . ILE B 2 52  ? 12.915 21.430 36.379 1.00 34.79 ?  58  ILE B HG22 1 
ATOM   2987 H HG23 . ILE B 2 52  ? 11.847 21.787 37.499 1.00 34.79 ?  58  ILE B HG23 1 
ATOM   2988 H HD11 . ILE B 2 52  ? 8.509  24.020 35.203 1.00 31.83 ?  58  ILE B HD11 1 
ATOM   2989 H HD12 . ILE B 2 52  ? 9.820  24.883 34.960 1.00 31.83 ?  58  ILE B HD12 1 
ATOM   2990 H HD13 . ILE B 2 52  ? 9.606  23.523 34.168 1.00 31.83 ?  58  ILE B HD13 1 
ATOM   2991 N N    . GLY B 2 53  ? 12.267 26.413 35.603 1.00 17.11 ?  59  GLY B N    1 
ATOM   2992 C CA   . GLY B 2 53  ? 12.206 27.517 34.658 1.00 18.63 ?  59  GLY B CA   1 
ATOM   2993 C C    . GLY B 2 53  ? 12.292 28.870 35.331 1.00 16.13 ?  59  GLY B C    1 
ATOM   2994 O O    . GLY B 2 53  ? 11.930 28.991 36.501 1.00 12.94 ?  59  GLY B O    1 
ATOM   2995 H H    . GLY B 2 53  ? 12.154 26.637 36.426 1.00 20.50 ?  59  GLY B H    1 
ATOM   2996 H HA2  . GLY B 2 53  ? 12.942 27.442 34.031 1.00 22.32 ?  59  GLY B HA2  1 
ATOM   2997 H HA3  . GLY B 2 53  ? 11.369 27.472 34.169 1.00 22.32 ?  59  GLY B HA3  1 
ATOM   2998 N N    . PHE B 2 54  ? 12.764 29.898 34.624 1.00 10.71 ?  60  PHE B N    1 
ATOM   2999 C CA   . PHE B 2 54  ? 12.888 31.199 35.266 1.00 12.34 ?  60  PHE B CA   1 
ATOM   3000 C C    . PHE B 2 54  ? 12.884 32.322 34.240 1.00 11.22 ?  60  PHE B C    1 
ATOM   3001 O O    . PHE B 2 54  ? 13.165 32.132 33.052 1.00 9.94  ?  60  PHE B O    1 
ATOM   3002 C CB   . PHE B 2 54  ? 14.148 31.281 36.145 1.00 9.74  ?  60  PHE B CB   1 
ATOM   3003 C CG   . PHE B 2 54  ? 15.413 31.575 35.388 1.00 9.88  ?  60  PHE B CG   1 
ATOM   3004 C CD1  . PHE B 2 54  ? 16.038 30.583 34.660 1.00 11.04 ?  60  PHE B CD1  1 
ATOM   3005 C CD2  . PHE B 2 54  ? 15.994 32.841 35.422 1.00 11.02 ?  60  PHE B CD2  1 
ATOM   3006 C CE1  . PHE B 2 54  ? 17.220 30.839 33.958 1.00 10.14 ?  60  PHE B CE1  1 
ATOM   3007 C CE2  . PHE B 2 54  ? 17.183 33.097 34.721 1.00 9.01  ?  60  PHE B CE2  1 
ATOM   3008 C CZ   . PHE B 2 54  ? 17.785 32.091 33.997 1.00 11.53 ?  60  PHE B CZ   1 
ATOM   3009 H H    . PHE B 2 54  ? 13.009 29.865 33.800 1.00 12.82 ?  60  PHE B H    1 
ATOM   3010 H HA   . PHE B 2 54  ? 12.103 31.324 35.821 1.00 14.78 ?  60  PHE B HA   1 
ATOM   3011 H HB2  . PHE B 2 54  ? 14.024 31.989 36.797 1.00 11.66 ?  60  PHE B HB2  1 
ATOM   3012 H HB3  . PHE B 2 54  ? 14.266 30.431 36.596 1.00 11.66 ?  60  PHE B HB3  1 
ATOM   3013 H HD1  . PHE B 2 54  ? 15.667 29.731 34.636 1.00 13.21 ?  60  PHE B HD1  1 
ATOM   3014 H HD2  . PHE B 2 54  ? 15.591 33.521 35.913 1.00 13.19 ?  60  PHE B HD2  1 
ATOM   3015 H HE1  . PHE B 2 54  ? 17.624 30.162 33.465 1.00 12.13 ?  60  PHE B HE1  1 
ATOM   3016 H HE2  . PHE B 2 54  ? 17.563 33.945 34.745 1.00 10.77 ?  60  PHE B HE2  1 
ATOM   3017 H HZ   . PHE B 2 54  ? 18.574 32.260 33.534 1.00 13.80 ?  60  PHE B HZ   1 
ATOM   3018 N N    . ALA B 2 55  ? 12.527 33.501 34.741 1.00 12.74 ?  61  ALA B N    1 
ATOM   3019 C CA   . ALA B 2 55  ? 12.574 34.755 34.013 1.00 7.06  ?  61  ALA B CA   1 
ATOM   3020 C C    . ALA B 2 55  ? 13.304 35.752 34.898 1.00 7.98  ?  61  ALA B C    1 
ATOM   3021 O O    . ALA B 2 55  ? 12.957 35.913 36.077 1.00 10.28 ?  61  ALA B O    1 
ATOM   3022 C CB   . ALA B 2 55  ? 11.168 35.245 33.659 1.00 9.73  ?  61  ALA B CB   1 
ATOM   3023 H H    . ALA B 2 55  ? 12.238 33.600 35.545 1.00 15.25 ?  61  ALA B H    1 
ATOM   3024 H HA   . ALA B 2 55  ? 13.057 34.661 33.176 1.00 8.44  ?  61  ALA B HA   1 
ATOM   3025 H HB1  . ALA B 2 55  ? 11.239 36.064 33.144 1.00 11.64 ?  61  ALA B HB1  1 
ATOM   3026 H HB2  . ALA B 2 55  ? 10.719 34.563 33.136 1.00 11.64 ?  61  ALA B HB2  1 
ATOM   3027 H HB3  . ALA B 2 55  ? 10.676 35.412 34.478 1.00 11.64 ?  61  ALA B HB3  1 
ATOM   3028 N N    . TYR B 2 56  ? 14.332 36.387 34.352 1.00 7.88  ?  62  TYR B N    1 
ATOM   3029 C CA   . TYR B 2 56  ? 15.091 37.416 35.051 1.00 6.72  ?  62  TYR B CA   1 
ATOM   3030 C C    . TYR B 2 56  ? 14.784 38.743 34.378 1.00 6.14  ?  62  TYR B C    1 
ATOM   3031 O O    . TYR B 2 56  ? 14.978 38.876 33.169 1.00 7.32  ?  62  TYR B O    1 
ATOM   3032 C CB   . TYR B 2 56  ? 16.590 37.110 35.011 1.00 7.26  ?  62  TYR B CB   1 
ATOM   3033 C CG   . TYR B 2 56  ? 17.471 38.234 35.514 1.00 7.52  ?  62  TYR B CG   1 
ATOM   3034 C CD1  . TYR B 2 56  ? 17.207 38.868 36.727 1.00 7.79  ?  62  TYR B CD1  1 
ATOM   3035 C CD2  . TYR B 2 56  ? 18.591 38.638 34.797 1.00 7.76  ?  62  TYR B CD2  1 
ATOM   3036 C CE1  . TYR B 2 56  ? 18.010 39.893 37.192 1.00 8.26  ?  62  TYR B CE1  1 
ATOM   3037 C CE2  . TYR B 2 56  ? 19.403 39.661 35.253 1.00 8.23  ?  62  TYR B CE2  1 
ATOM   3038 C CZ   . TYR B 2 56  ? 19.126 40.274 36.454 1.00 8.48  ?  62  TYR B CZ   1 
ATOM   3039 O OH   . TYR B 2 56  ? 19.943 41.279 36.919 1.00 13.95 ?  62  TYR B OH   1 
ATOM   3040 H H    . TYR B 2 56  ? 14.617 36.235 33.555 1.00 9.42  ?  62  TYR B H    1 
ATOM   3041 H HA   . TYR B 2 56  ? 14.826 37.464 35.983 1.00 8.03  ?  62  TYR B HA   1 
ATOM   3042 H HB2  . TYR B 2 56  ? 16.762 36.333 35.565 1.00 8.67  ?  62  TYR B HB2  1 
ATOM   3043 H HB3  . TYR B 2 56  ? 16.844 36.926 34.093 1.00 8.67  ?  62  TYR B HB3  1 
ATOM   3044 H HD1  . TYR B 2 56  ? 16.476 38.596 37.234 1.00 9.32  ?  62  TYR B HD1  1 
ATOM   3045 H HD2  . TYR B 2 56  ? 18.799 38.212 33.997 1.00 9.28  ?  62  TYR B HD2  1 
ATOM   3046 H HE1  . TYR B 2 56  ? 17.806 40.323 37.990 1.00 9.88  ?  62  TYR B HE1  1 
ATOM   3047 H HE2  . TYR B 2 56  ? 20.135 39.935 34.749 1.00 9.84  ?  62  TYR B HE2  1 
ATOM   3048 H HH   . TYR B 2 56  ? 20.575 41.407 36.380 1.00 16.70 ?  62  TYR B HH   1 
ATOM   3049 N N    . VAL B 2 57  ? 14.300 39.707 35.154 1.00 6.10  ?  63  VAL B N    1 
ATOM   3050 C CA   . VAL B 2 57  ? 13.784 40.972 34.644 1.00 5.73  ?  63  VAL B CA   1 
ATOM   3051 C C    . VAL B 2 57  ? 14.495 42.106 35.361 1.00 7.82  ?  63  VAL B C    1 
ATOM   3052 O O    . VAL B 2 57  ? 14.549 42.124 36.598 1.00 8.35  ?  63  VAL B O    1 
ATOM   3053 C CB   . VAL B 2 57  ? 12.258 41.092 34.851 1.00 5.95  ?  63  VAL B CB   1 
ATOM   3054 C CG1  . VAL B 2 57  ? 11.741 42.475 34.419 1.00 8.78  ?  63  VAL B CG1  1 
ATOM   3055 C CG2  . VAL B 2 57  ? 11.527 39.976 34.121 1.00 8.94  ?  63  VAL B CG2  1 
ATOM   3056 H H    . VAL B 2 57  ? 14.258 39.648 36.011 1.00 7.29  ?  63  VAL B H    1 
ATOM   3057 H HA   . VAL B 2 57  ? 13.978 41.035 33.696 1.00 6.84  ?  63  VAL B HA   1 
ATOM   3058 H HB   . VAL B 2 57  ? 12.069 40.999 35.798 1.00 7.11  ?  63  VAL B HB   1 
ATOM   3059 H HG11 . VAL B 2 57  ? 10.772 42.449 34.371 1.00 10.51 ?  63  VAL B HG11 1 
ATOM   3060 H HG12 . VAL B 2 57  ? 12.022 43.135 35.072 1.00 10.51 ?  63  VAL B HG12 1 
ATOM   3061 H HG13 . VAL B 2 57  ? 12.110 42.693 33.549 1.00 10.51 ?  63  VAL B HG13 1 
ATOM   3062 H HG21 . VAL B 2 57  ? 10.571 40.094 34.239 1.00 10.69 ?  63  VAL B HG21 1 
ATOM   3063 H HG22 . VAL B 2 57  ? 11.751 40.015 33.178 1.00 10.69 ?  63  VAL B HG22 1 
ATOM   3064 H HG23 . VAL B 2 57  ? 11.803 39.123 34.491 1.00 10.69 ?  63  VAL B HG23 1 
ATOM   3065 N N    . THR B 2 58  ? 15.033 43.058 34.594 1.00 6.72  ?  64  THR B N    1 
ATOM   3066 C CA   . THR B 2 58  ? 15.614 44.264 35.167 1.00 7.24  ?  64  THR B CA   1 
ATOM   3067 C C    . THR B 2 58  ? 14.740 45.472 34.837 1.00 6.69  ?  64  THR B C    1 
ATOM   3068 O O    . THR B 2 58  ? 14.053 45.511 33.809 1.00 5.99  ?  64  THR B O    1 
ATOM   3069 C CB   . THR B 2 58  ? 17.046 44.513 34.666 1.00 7.11  ?  64  THR B CB   1 
ATOM   3070 O OG1  . THR B 2 58  ? 17.063 44.557 33.236 1.00 11.36 ?  64  THR B OG1  1 
ATOM   3071 C CG2  . THR B 2 58  ? 17.978 43.432 35.163 1.00 9.76  ?  64  THR B CG2  1 
ATOM   3072 H H    . THR B 2 58  ? 15.071 43.023 33.736 1.00 8.03  ?  64  THR B H    1 
ATOM   3073 H HA   . THR B 2 58  ? 15.655 44.162 36.130 1.00 8.65  ?  64  THR B HA   1 
ATOM   3074 H HB   . THR B 2 58  ? 17.364 45.363 35.008 1.00 8.50  ?  64  THR B HB   1 
ATOM   3075 H HG1  . THR B 2 58  ? 16.794 43.825 32.922 1.00 13.60 ?  64  THR B HG1  1 
ATOM   3076 H HG21 . THR B 2 58  ? 18.878 43.596 34.841 1.00 11.68 ?  64  THR B HG21 1 
ATOM   3077 H HG22 . THR B 2 58  ? 17.988 43.422 36.133 1.00 11.68 ?  64  THR B HG22 1 
ATOM   3078 H HG23 . THR B 2 58  ? 17.682 42.565 34.843 1.00 11.68 ?  64  THR B HG23 1 
ATOM   3079 N N    . LEU B 2 59  ? 14.762 46.447 35.728 1.00 6.77  ?  65  LEU B N    1 
ATOM   3080 C CA   . LEU B 2 59  ? 14.017 47.688 35.587 1.00 8.00  ?  65  LEU B CA   1 
ATOM   3081 C C    . LEU B 2 59  ? 15.009 48.835 35.575 1.00 12.72 ?  65  LEU B C    1 
ATOM   3082 O O    . LEU B 2 59  ? 15.965 48.833 36.356 1.00 11.07 ?  65  LEU B O    1 
ATOM   3083 C CB   . LEU B 2 59  ? 13.033 47.874 36.737 1.00 9.52  ?  65  LEU B CB   1 
ATOM   3084 C CG   . LEU B 2 59  ? 12.088 46.687 36.939 1.00 14.28 ?  65  LEU B CG   1 
ATOM   3085 C CD1  . LEU B 2 59  ? 11.297 46.867 38.218 1.00 20.97 ?  65  LEU B CD1  1 
ATOM   3086 C CD2  . LEU B 2 59  ? 11.181 46.509 35.725 1.00 9.37  ?  65  LEU B CD2  1 
ATOM   3087 H H    . LEU B 2 59  ? 15.221 46.414 36.455 1.00 8.09  ?  65  LEU B H    1 
ATOM   3088 H HA   . LEU B 2 59  ? 13.511 47.687 34.759 1.00 9.57  ?  65  LEU B HA   1 
ATOM   3089 H HB2  . LEU B 2 59  ? 13.534 47.998 37.558 1.00 11.39 ?  65  LEU B HB2  1 
ATOM   3090 H HB3  . LEU B 2 59  ? 12.490 48.658 36.558 1.00 11.39 ?  65  LEU B HB3  1 
ATOM   3091 H HG   . LEU B 2 59  ? 12.602 45.869 37.026 1.00 17.10 ?  65  LEU B HG   1 
ATOM   3092 H HD11 . LEU B 2 59  ? 10.722 46.097 38.345 1.00 25.13 ?  65  LEU B HD11 1 
ATOM   3093 H HD12 . LEU B 2 59  ? 11.914 46.947 38.962 1.00 25.13 ?  65  LEU B HD12 1 
ATOM   3094 H HD13 . LEU B 2 59  ? 10.760 47.672 38.146 1.00 25.13 ?  65  LEU B HD13 1 
ATOM   3095 H HD21 . LEU B 2 59  ? 10.522 45.824 35.921 1.00 11.21 ?  65  LEU B HD21 1 
ATOM   3096 H HD22 . LEU B 2 59  ? 10.737 47.351 35.537 1.00 11.21 ?  65  LEU B HD22 1 
ATOM   3097 H HD23 . LEU B 2 59  ? 11.720 46.242 34.964 1.00 11.21 ?  65  LEU B HD23 1 
ATOM   3098 N N    . ARG B 2 60  ? 14.780 49.816 34.711 1.00 7.62  ?  66  ARG B N    1 
ATOM   3099 C CA   . ARG B 2 60  ? 15.647 50.986 34.664 1.00 11.09 ?  66  ARG B CA   1 
ATOM   3100 C C    . ARG B 2 60  ? 14.808 52.199 34.298 1.00 8.76  ?  66  ARG B C    1 
ATOM   3101 O O    . ARG B 2 60  ? 13.738 52.064 33.691 1.00 10.17 ?  66  ARG B O    1 
ATOM   3102 C CB   . ARG B 2 60  ? 16.807 50.787 33.677 1.00 13.38 ?  66  ARG B CB   1 
ATOM   3103 C CG   . ARG B 2 60  ? 16.405 50.785 32.222 1.00 10.95 ?  66  ARG B CG   1 
ATOM   3104 C CD   . ARG B 2 60  ? 17.531 50.317 31.312 1.00 17.71 ?  66  ARG B CD   1 
ATOM   3105 N NE   . ARG B 2 60  ? 17.289 50.643 29.912 1.00 16.17 ?  66  ARG B NE   1 
ATOM   3106 C CZ   . ARG B 2 60  ? 16.608 49.876 29.068 1.00 16.64 ?  66  ARG B CZ   1 
ATOM   3107 N NH1  . ARG B 2 60  ? 16.063 48.737 29.454 1.00 15.34 ?  66  ARG B NH1  1 
ATOM   3108 N NH2  . ARG B 2 60  ? 16.475 50.260 27.804 1.00 21.64 ?  66  ARG B NH2  1 
ATOM   3109 H H    . ARG B 2 60  ? 14.133 49.827 34.144 1.00 9.11  ?  66  ARG B H    1 
ATOM   3110 H HA   . ARG B 2 60  ? 16.028 51.148 35.541 1.00 13.27 ?  66  ARG B HA   1 
ATOM   3111 H HB2  . ARG B 2 60  ? 17.445 51.507 33.802 1.00 16.03 ?  66  ARG B HB2  1 
ATOM   3112 H HB3  . ARG B 2 60  ? 17.228 49.934 33.864 1.00 16.03 ?  66  ARG B HB3  1 
ATOM   3113 H HG2  . ARG B 2 60  ? 15.652 50.186 32.101 1.00 13.11 ?  66  ARG B HG2  1 
ATOM   3114 H HG3  . ARG B 2 60  ? 16.158 51.685 31.958 1.00 13.11 ?  66  ARG B HG3  1 
ATOM   3115 H HD2  . ARG B 2 60  ? 18.357 50.748 31.583 1.00 21.21 ?  66  ARG B HD2  1 
ATOM   3116 H HD3  . ARG B 2 60  ? 17.620 49.354 31.386 1.00 21.21 ?  66  ARG B HD3  1 
ATOM   3117 H HE   . ARG B 2 60  ? 17.608 51.383 29.611 1.00 19.37 ?  66  ARG B HE   1 
ATOM   3118 H HH11 . ARG B 2 60  ? 16.143 48.477 30.270 1.00 18.37 ?  66  ARG B HH11 1 
ATOM   3119 H HH12 . ARG B 2 60  ? 15.626 48.256 28.890 1.00 18.37 ?  66  ARG B HH12 1 
ATOM   3120 H HH21 . ARG B 2 60  ? 16.827 50.999 27.540 1.00 25.94 ?  66  ARG B HH21 1 
ATOM   3121 H HH22 . ARG B 2 60  ? 16.036 49.770 27.250 1.00 25.94 ?  66  ARG B HH22 1 
ATOM   3122 N N    . PRO B 2 61  ? 15.250 53.393 34.673 1.00 9.74  ?  67  PRO B N    1 
ATOM   3123 C CA   . PRO B 2 61  ? 14.416 54.580 34.487 1.00 10.26 ?  67  PRO B CA   1 
ATOM   3124 C C    . PRO B 2 61  ? 14.322 55.001 33.030 1.00 13.83 ?  67  PRO B C    1 
ATOM   3125 O O    . PRO B 2 61  ? 15.199 54.724 32.205 1.00 12.87 ?  67  PRO B O    1 
ATOM   3126 C CB   . PRO B 2 61  ? 15.135 55.649 35.320 1.00 20.17 ?  67  PRO B CB   1 
ATOM   3127 C CG   . PRO B 2 61  ? 16.557 55.228 35.318 1.00 22.90 ?  67  PRO B CG   1 
ATOM   3128 C CD   . PRO B 2 61  ? 16.550 53.719 35.293 1.00 12.57 ?  67  PRO B CD   1 
ATOM   3129 H HA   . PRO B 2 61  ? 13.524 54.425 34.835 1.00 12.28 ?  67  PRO B HA   1 
ATOM   3130 H HB2  . PRO B 2 61  ? 15.029 56.520 34.906 1.00 24.16 ?  67  PRO B HB2  1 
ATOM   3131 H HB3  . PRO B 2 61  ? 14.778 55.664 36.221 1.00 24.16 ?  67  PRO B HB3  1 
ATOM   3132 H HG2  . PRO B 2 61  ? 17.000 55.582 34.530 1.00 27.45 ?  67  PRO B HG2  1 
ATOM   3133 H HG3  . PRO B 2 61  ? 16.995 55.556 36.119 1.00 27.45 ?  67  PRO B HG3  1 
ATOM   3134 H HD2  . PRO B 2 61  ? 17.283 53.379 34.756 1.00 15.05 ?  67  PRO B HD2  1 
ATOM   3135 H HD3  . PRO B 2 61  ? 16.603 53.359 36.192 1.00 15.05 ?  67  PRO B HD3  1 
ATOM   3136 N N    . SER B 2 62  ? 13.240 55.718 32.733 1.00 10.59 ?  68  SER B N    1 
ATOM   3137 C CA   . SER B 2 62  ? 13.018 56.307 31.433 1.00 17.65 ?  68  SER B CA   1 
ATOM   3138 C C    . SER B 2 62  ? 12.398 57.690 31.580 1.00 17.71 ?  68  SER B C    1 
ATOM   3139 O O    . SER B 2 62  ? 11.523 57.894 32.434 1.00 13.88 ?  68  SER B O    1 
ATOM   3140 C CB   . SER B 2 62  ? 12.092 55.436 30.572 1.00 14.07 ?  68  SER B CB   1 
ATOM   3141 O OG   . SER B 2 62  ? 11.556 56.200 29.507 1.00 19.13 ?  68  SER B OG   1 
ATOM   3142 H H    . SER B 2 62  ? 12.606 55.877 33.291 1.00 12.68 ?  68  SER B H    1 
ATOM   3143 H HA   . SER B 2 62  ? 13.875 56.405 30.991 1.00 21.15 ?  68  SER B HA   1 
ATOM   3144 H HB2  . SER B 2 62  ? 12.600 54.694 30.209 1.00 16.85 ?  68  SER B HB2  1 
ATOM   3145 H HB3  . SER B 2 62  ? 11.366 55.103 31.122 1.00 16.85 ?  68  SER B HB3  1 
ATOM   3146 H HG   . SER B 2 62  ? 12.177 56.483 29.015 1.00 22.92 ?  68  SER B HG   1 
ATOM   3147 N N    . PRO B 2 63  ? 12.816 58.648 30.750 1.00 14.96 ?  69  PRO B N    1 
ATOM   3148 C CA   . PRO B 2 63  ? 12.161 59.963 30.745 1.00 15.08 ?  69  PRO B CA   1 
ATOM   3149 C C    . PRO B 2 63  ? 10.821 59.971 30.031 1.00 15.11 ?  69  PRO B C    1 
ATOM   3150 O O    . PRO B 2 63  ? 10.124 60.993 30.062 1.00 19.80 ?  69  PRO B O    1 
ATOM   3151 C CB   . PRO B 2 63  ? 13.177 60.848 30.017 1.00 18.35 ?  69  PRO B CB   1 
ATOM   3152 C CG   . PRO B 2 63  ? 13.874 59.917 29.096 1.00 16.58 ?  69  PRO B CG   1 
ATOM   3153 C CD   . PRO B 2 63  ? 13.953 58.594 29.813 1.00 13.47 ?  69  PRO B CD   1 
ATOM   3154 H HA   . PRO B 2 63  ? 12.045 60.293 31.650 1.00 18.06 ?  69  PRO B HA   1 
ATOM   3155 H HB2  . PRO B 2 63  ? 12.719 61.548 29.526 1.00 21.98 ?  69  PRO B HB2  1 
ATOM   3156 H HB3  . PRO B 2 63  ? 13.796 61.239 30.653 1.00 21.98 ?  69  PRO B HB3  1 
ATOM   3157 H HG2  . PRO B 2 63  ? 13.365 59.831 28.274 1.00 19.87 ?  69  PRO B HG2  1 
ATOM   3158 H HG3  . PRO B 2 63  ? 14.762 60.255 28.902 1.00 19.87 ?  69  PRO B HG3  1 
ATOM   3159 H HD2  . PRO B 2 63  ? 13.853 57.857 29.191 1.00 16.12 ?  69  PRO B HD2  1 
ATOM   3160 H HD3  . PRO B 2 63  ? 14.792 58.511 30.293 1.00 16.12 ?  69  PRO B HD3  1 
ATOM   3161 N N    . TYR B 2 64  ? 10.447 58.871 29.390 1.00 14.07 ?  70  TYR B N    1 
ATOM   3162 C CA   . TYR B 2 64  ? 9.202  58.788 28.642 1.00 16.88 ?  70  TYR B CA   1 
ATOM   3163 C C    . TYR B 2 64  ? 8.021  58.357 29.498 1.00 23.70 ?  70  TYR B C    1 
ATOM   3164 O O    . TYR B 2 64  ? 6.874  58.591 29.106 1.00 18.77 ?  70  TYR B O    1 
ATOM   3165 C CB   . TYR B 2 64  ? 9.365  57.802 27.481 1.00 13.37 ?  70  TYR B CB   1 
ATOM   3166 C CG   . TYR B 2 64  ? 10.332 58.268 26.411 1.00 15.61 ?  70  TYR B CG   1 
ATOM   3167 C CD1  . TYR B 2 64  ? 9.963  59.237 25.495 1.00 26.53 ?  70  TYR B CD1  1 
ATOM   3168 C CD2  . TYR B 2 64  ? 11.610 57.751 26.326 1.00 21.92 ?  70  TYR B CD2  1 
ATOM   3169 C CE1  . TYR B 2 64  ? 10.834 59.670 24.522 1.00 32.76 ?  70  TYR B CE1  1 
ATOM   3170 C CE2  . TYR B 2 64  ? 12.492 58.185 25.347 1.00 14.92 ?  70  TYR B CE2  1 
ATOM   3171 C CZ   . TYR B 2 64  ? 12.099 59.136 24.452 1.00 19.67 ?  70  TYR B CZ   1 
ATOM   3172 O OH   . TYR B 2 64  ? 12.964 59.578 23.473 1.00 31.27 ?  70  TYR B OH   1 
ATOM   3173 H H    . TYR B 2 64  ? 10.906 58.145 29.374 1.00 16.85 ?  70  TYR B H    1 
ATOM   3174 H HA   . TYR B 2 64  ? 8.996  59.662 28.274 1.00 20.23 ?  70  TYR B HA   1 
ATOM   3175 H HB2  . TYR B 2 64  ? 9.695  56.960 27.832 1.00 16.01 ?  70  TYR B HB2  1 
ATOM   3176 H HB3  . TYR B 2 64  ? 8.500  57.669 27.061 1.00 16.01 ?  70  TYR B HB3  1 
ATOM   3177 H HD1  . TYR B 2 64  ? 9.110  59.603 25.538 1.00 31.81 ?  70  TYR B HD1  1 
ATOM   3178 H HD2  . TYR B 2 64  ? 11.884 57.103 26.934 1.00 26.27 ?  70  TYR B HD2  1 
ATOM   3179 H HE1  . TYR B 2 64  ? 10.568 60.321 23.913 1.00 39.28 ?  70  TYR B HE1  1 
ATOM   3180 H HE2  . TYR B 2 64  ? 13.350 57.829 25.302 1.00 17.87 ?  70  TYR B HE2  1 
ATOM   3181 H HH   . TYR B 2 64  ? 13.695 59.166 23.528 1.00 37.49 ?  70  TYR B HH   1 
ATOM   3182 N N    . TYR B 2 65  ? 8.289  57.743 30.645 1.00 19.14 ?  71  TYR B N    1 
ATOM   3183 C CA   . TYR B 2 65  ? 7.287  57.110 31.484 1.00 26.78 ?  71  TYR B CA   1 
ATOM   3184 C C    . TYR B 2 65  ? 7.574  57.475 32.930 1.00 16.09 ?  71  TYR B C    1 
ATOM   3185 O O    . TYR B 2 65  ? 8.732  57.594 33.325 1.00 16.25 ?  71  TYR B O    1 
ATOM   3186 C CB   . TYR B 2 65  ? 7.331  55.569 31.370 1.00 17.36 ?  71  TYR B CB   1 
ATOM   3187 C CG   . TYR B 2 65  ? 7.410  55.002 29.972 1.00 16.08 ?  71  TYR B CG   1 
ATOM   3188 C CD1  . TYR B 2 65  ? 6.475  55.333 29.012 1.00 19.41 ?  71  TYR B CD1  1 
ATOM   3189 C CD2  . TYR B 2 65  ? 8.422  54.119 29.619 1.00 20.38 ?  71  TYR B CD2  1 
ATOM   3190 C CE1  . TYR B 2 65  ? 6.538  54.808 27.738 1.00 38.21 ?  71  TYR B CE1  1 
ATOM   3191 C CE2  . TYR B 2 65  ? 8.497  53.593 28.349 1.00 22.61 ?  71  TYR B CE2  1 
ATOM   3192 C CZ   . TYR B 2 65  ? 7.549  53.938 27.410 1.00 33.70 ?  71  TYR B CZ   1 
ATOM   3193 O OH   . TYR B 2 65  ? 7.610  53.414 26.136 1.00 52.65 ?  71  TYR B OH   1 
ATOM   3194 H H    . TYR B 2 65  ? 9.082  57.678 30.971 1.00 22.94 ?  71  TYR B H    1 
ATOM   3195 H HA   . TYR B 2 65  ? 6.407  57.424 31.222 1.00 32.10 ?  71  TYR B HA   1 
ATOM   3196 H HB2  . TYR B 2 65  ? 8.112  55.254 31.850 1.00 20.80 ?  71  TYR B HB2  1 
ATOM   3197 H HB3  . TYR B 2 65  ? 6.525  55.213 31.777 1.00 20.80 ?  71  TYR B HB3  1 
ATOM   3198 H HD1  . TYR B 2 65  ? 5.789  55.923 29.228 1.00 23.26 ?  71  TYR B HD1  1 
ATOM   3199 H HD2  . TYR B 2 65  ? 9.061  53.878 30.251 1.00 24.42 ?  71  TYR B HD2  1 
ATOM   3200 H HE1  . TYR B 2 65  ? 5.898  55.041 27.105 1.00 45.82 ?  71  TYR B HE1  1 
ATOM   3201 H HE2  . TYR B 2 65  ? 9.184  53.007 28.125 1.00 27.10 ?  71  TYR B HE2  1 
ATOM   3202 H HH   . TYR B 2 65  ? 8.275  52.905 26.066 1.00 63.14 ?  71  TYR B HH   1 
ATOM   3203 N N    . ASP B 2 66  ? 6.519  57.609 33.735 1.00 22.94 ?  72  ASP B N    1 
ATOM   3204 C CA   . ASP B 2 66  ? 6.747  57.706 35.174 1.00 17.14 ?  72  ASP B CA   1 
ATOM   3205 C C    . ASP B 2 66  ? 7.403  56.438 35.703 1.00 19.22 ?  72  ASP B C    1 
ATOM   3206 O O    . ASP B 2 66  ? 8.210  56.496 36.635 1.00 20.03 ?  72  ASP B O    1 
ATOM   3207 C CB   . ASP B 2 66  ? 5.438  57.958 35.917 1.00 20.98 ?  72  ASP B CB   1 
ATOM   3208 C CG   . ASP B 2 66  ? 4.957  59.392 35.787 1.00 28.51 ?  72  ASP B CG   1 
ATOM   3209 O OD1  . ASP B 2 66  ? 5.743  60.257 35.337 1.00 29.76 ?  72  ASP B OD1  1 
ATOM   3210 O OD2  . ASP B 2 66  ? 3.785  59.650 36.138 1.00 27.68 -1 72  ASP B OD2  1 
ATOM   3211 H H    . ASP B 2 66  ? 5.697  57.644 33.485 1.00 27.49 ?  72  ASP B H    1 
ATOM   3212 H HA   . ASP B 2 66  ? 7.330  58.462 35.344 1.00 20.54 ?  72  ASP B HA   1 
ATOM   3213 H HB2  . ASP B 2 66  ? 4.751  57.377 35.554 1.00 25.14 ?  72  ASP B HB2  1 
ATOM   3214 H HB3  . ASP B 2 66  ? 5.568  57.769 36.860 1.00 25.14 ?  72  ASP B HB3  1 
ATOM   3215 N N    . GLY B 2 67  ? 7.071  55.290 35.122 1.00 15.30 ?  73  GLY B N    1 
ATOM   3216 C CA   . GLY B 2 67  ? 7.604  54.027 35.562 1.00 15.09 ?  73  GLY B CA   1 
ATOM   3217 C C    . GLY B 2 67  ? 8.852  53.650 34.793 1.00 13.53 ?  73  GLY B C    1 
ATOM   3218 O O    . GLY B 2 67  ? 9.333  54.400 33.939 1.00 14.41 ?  73  GLY B O    1 
ATOM   3219 H H    . GLY B 2 67  ? 6.528  55.225 34.459 1.00 18.33 ?  73  GLY B H    1 
ATOM   3220 H HA2  . GLY B 2 67  ? 7.826  54.080 36.504 1.00 18.07 ?  73  GLY B HA2  1 
ATOM   3221 H HA3  . GLY B 2 67  ? 6.940  53.333 35.432 1.00 18.07 ?  73  GLY B HA3  1 
ATOM   3222 N N    . PRO B 2 68  ? 9.397  52.475 35.082 1.00 11.85 ?  74  PRO B N    1 
ATOM   3223 C CA   . PRO B 2 68  ? 10.641 52.047 34.437 1.00 8.56  ?  74  PRO B CA   1 
ATOM   3224 C C    . PRO B 2 68  ? 10.400 51.414 33.072 1.00 11.54 ?  74  PRO B C    1 
ATOM   3225 O O    . PRO B 2 68  ? 9.271  51.120 32.672 1.00 14.98 ?  74  PRO B O    1 
ATOM   3226 C CB   . PRO B 2 68  ? 11.193 50.994 35.406 1.00 10.89 ?  74  PRO B CB   1 
ATOM   3227 C CG   . PRO B 2 68  ? 9.932  50.374 36.002 1.00 14.65 ?  74  PRO B CG   1 
ATOM   3228 C CD   . PRO B 2 68  ? 8.964  51.540 36.142 1.00 15.35 ?  74  PRO B CD   1 
ATOM   3229 H HA   . PRO B 2 68  ? 11.246 52.800 34.351 1.00 10.24 ?  74  PRO B HA   1 
ATOM   3230 H HB2  . PRO B 2 68  ? 11.718 50.335 34.925 1.00 13.03 ?  74  PRO B HB2  1 
ATOM   3231 H HB3  . PRO B 2 68  ? 11.736 51.416 36.090 1.00 13.03 ?  74  PRO B HB3  1 
ATOM   3232 H HG2  . PRO B 2 68  ? 9.578  49.698 35.402 1.00 17.54 ?  74  PRO B HG2  1 
ATOM   3233 H HG3  . PRO B 2 68  ? 10.131 49.980 36.866 1.00 17.54 ?  74  PRO B HG3  1 
ATOM   3234 H HD2  . PRO B 2 68  ? 8.051  51.250 35.993 1.00 18.39 ?  74  PRO B HD2  1 
ATOM   3235 H HD3  . PRO B 2 68  ? 9.044  51.951 37.017 1.00 18.39 ?  74  PRO B HD3  1 
ATOM   3236 N N    A VAL B 2 69  ? 11.497 51.216 32.356 0.77 11.23 ?  75  VAL B N    1 
ATOM   3237 N N    B VAL B 2 69  ? 11.503 51.218 32.353 0.23 11.16 ?  75  VAL B N    1 
ATOM   3238 C CA   A VAL B 2 69  ? 11.550 50.301 31.224 0.77 8.88  ?  75  VAL B CA   1 
ATOM   3239 C CA   B VAL B 2 69  ? 11.546 50.306 31.216 0.23 9.06  ?  75  VAL B CA   1 
ATOM   3240 C C    A VAL B 2 69  ? 11.994 48.948 31.765 0.77 9.16  ?  75  VAL B C    1 
ATOM   3241 C C    B VAL B 2 69  ? 12.016 48.953 31.735 0.23 9.17  ?  75  VAL B C    1 
ATOM   3242 O O    A VAL B 2 69  ? 12.969 48.863 32.516 0.77 10.12 ?  75  VAL B O    1 
ATOM   3243 O O    B VAL B 2 69  ? 13.029 48.869 32.442 0.23 10.17 ?  75  VAL B O    1 
ATOM   3244 C CB   A VAL B 2 69  ? 12.520 50.806 30.144 0.77 13.54 ?  75  VAL B CB   1 
ATOM   3245 C CB   B VAL B 2 69  ? 12.478 50.824 30.107 0.23 13.44 ?  75  VAL B CB   1 
ATOM   3246 C CG1  A VAL B 2 69  ? 12.692 49.762 29.055 0.77 8.56  ?  75  VAL B CG1  1 
ATOM   3247 C CG1  B VAL B 2 69  ? 11.969 52.140 29.536 0.23 22.66 ?  75  VAL B CG1  1 
ATOM   3248 C CG2  A VAL B 2 69  ? 12.029 52.106 29.550 0.77 22.99 ?  75  VAL B CG2  1 
ATOM   3249 C CG2  B VAL B 2 69  ? 13.884 50.973 30.618 0.23 12.43 ?  75  VAL B CG2  1 
ATOM   3250 H H    A VAL B 2 69  ? 12.245 51.611 32.510 0.77 13.44 ?  75  VAL B H    1 
ATOM   3251 H H    B VAL B 2 69  ? 12.252 51.610 32.507 0.23 13.36 ?  75  VAL B H    1 
ATOM   3252 H HA   A VAL B 2 69  ? 10.673 50.219 30.818 0.77 10.62 ?  75  VAL B HA   1 
ATOM   3253 H HA   B VAL B 2 69  ? 10.659 50.218 30.834 0.23 10.84 ?  75  VAL B HA   1 
ATOM   3254 H HB   A VAL B 2 69  ? 13.383 50.968 30.555 0.77 16.21 ?  75  VAL B HB   1 
ATOM   3255 H HB   B VAL B 2 69  ? 12.488 50.174 29.388 0.23 16.10 ?  75  VAL B HB   1 
ATOM   3256 H HG11 A VAL B 2 69  ? 13.096 50.180 28.278 0.77 10.24 ?  75  VAL B HG11 1 
ATOM   3257 H HG11 B VAL B 2 69  ? 12.672 52.547 29.006 0.23 27.16 ?  75  VAL B HG11 1 
ATOM   3258 H HG12 A VAL B 2 69  ? 13.264 49.053 29.385 0.77 10.24 ?  75  VAL B HG12 1 
ATOM   3259 H HG12 B VAL B 2 69  ? 11.194 51.963 28.980 0.23 27.16 ?  75  VAL B HG12 1 
ATOM   3260 H HG13 A VAL B 2 69  ? 11.821 49.403 28.821 0.77 10.24 ?  75  VAL B HG13 1 
ATOM   3261 H HG13 B VAL B 2 69  ? 11.724 52.727 30.268 0.23 27.16 ?  75  VAL B HG13 1 
ATOM   3262 H HG21 A VAL B 2 69  ? 12.753 52.519 29.053 0.77 27.55 ?  75  VAL B HG21 1 
ATOM   3263 H HG21 B VAL B 2 69  ? 14.322 51.690 30.133 0.23 14.88 ?  75  VAL B HG21 1 
ATOM   3264 H HG22 A VAL B 2 69  ? 11.285 51.921 28.957 0.77 27.55 ?  75  VAL B HG22 1 
ATOM   3265 H HG22 B VAL B 2 69  ? 13.855 51.184 31.565 0.23 14.88 ?  75  VAL B HG22 1 
ATOM   3266 H HG23 A VAL B 2 69  ? 11.743 52.693 30.267 0.77 27.55 ?  75  VAL B HG23 1 
ATOM   3267 H HG23 B VAL B 2 69  ? 14.360 50.140 30.479 0.23 14.88 ?  75  VAL B HG23 1 
ATOM   3268 N N    . ALA B 2 70  ? 11.273 47.897 31.413 1.00 10.12 ?  76  ALA B N    1 
ATOM   3269 C CA   . ALA B 2 70  ? 11.618 46.547 31.838 1.00 6.23  ?  76  ALA B CA   1 
ATOM   3270 C C    . ALA B 2 70  ? 12.381 45.837 30.727 1.00 6.39  ?  76  ALA B C    1 
ATOM   3271 O O    . ALA B 2 70  ? 12.103 46.038 29.542 1.00 10.38 ?  76  ALA B O    1 
ATOM   3272 C CB   . ALA B 2 70  ? 10.376 45.732 32.213 1.00 9.32  ?  76  ALA B CB   1 
ATOM   3273 H H    A ALA B 2 70  ? 10.569 47.938 30.921 0.77 12.11 ?  76  ALA B H    1 
ATOM   3274 H H    B ALA B 2 70  ? 10.555 47.940 30.942 0.23 12.11 ?  76  ALA B H    1 
ATOM   3275 H HA   . ALA B 2 70  ? 12.183 46.600 32.625 1.00 7.44  ?  76  ALA B HA   1 
ATOM   3276 H HB1  . ALA B 2 70  ? 10.651 44.838 32.471 1.00 11.15 ?  76  ALA B HB1  1 
ATOM   3277 H HB2  . ALA B 2 70  ? 9.925  46.166 32.954 1.00 11.15 ?  76  ALA B HB2  1 
ATOM   3278 H HB3  . ALA B 2 70  ? 9.784  45.688 31.446 1.00 11.15 ?  76  ALA B HB3  1 
ATOM   3279 N N    A MET B 2 71  ? 13.344 45.006 31.126 0.47 6.89  ?  77  MET B N    1 
ATOM   3280 N N    B MET B 2 71  ? 13.364 45.032 31.119 0.53 6.87  ?  77  MET B N    1 
ATOM   3281 C CA   A MET B 2 71  ? 14.143 44.189 30.216 0.47 8.13  ?  77  MET B CA   1 
ATOM   3282 C CA   B MET B 2 71  ? 14.089 44.184 30.186 0.53 8.10  ?  77  MET B CA   1 
ATOM   3283 C C    A MET B 2 71  ? 14.083 42.741 30.685 0.47 7.74  ?  77  MET B C    1 
ATOM   3284 C C    B MET B 2 71  ? 14.056 42.747 30.682 0.53 7.81  ?  77  MET B C    1 
ATOM   3285 O O    A MET B 2 71  ? 14.426 42.447 31.834 0.47 8.12  ?  77  MET B O    1 
ATOM   3286 O O    B MET B 2 71  ? 14.390 42.474 31.839 0.53 8.06  ?  77  MET B O    1 
ATOM   3287 C CB   A MET B 2 71  ? 15.600 44.669 30.174 0.47 8.71  ?  77  MET B CB   1 
ATOM   3288 C CB   B MET B 2 71  ? 15.544 44.615 30.010 0.53 9.04  ?  77  MET B CB   1 
ATOM   3289 C CG   A MET B 2 71  ? 16.496 43.882 29.211 0.47 18.31 ?  77  MET B CG   1 
ATOM   3290 C CG   B MET B 2 71  ? 16.311 43.672 29.090 0.53 18.34 ?  77  MET B CG   1 
ATOM   3291 S SD   A MET B 2 71  ? 16.776 44.560 27.551 0.47 24.30 ?  77  MET B SD   1 
ATOM   3292 S SD   B MET B 2 71  ? 17.752 44.405 28.297 0.53 30.29 ?  77  MET B SD   1 
ATOM   3293 C CE   A MET B 2 71  ? 16.864 46.320 27.836 0.47 20.23 ?  77  MET B CE   1 
ATOM   3294 C CE   B MET B 2 71  ? 16.962 45.675 27.309 0.53 19.81 ?  77  MET B CE   1 
ATOM   3295 H H    A MET B 2 71  ? 13.561 44.894 31.950 0.47 8.23  ?  77  MET B H    1 
ATOM   3296 H H    B MET B 2 71  ? 13.631 44.961 31.933 0.53 8.21  ?  77  MET B H    1 
ATOM   3297 H HA   A MET B 2 71  ? 13.773 44.256 29.322 0.47 9.73  ?  77  MET B HA   1 
ATOM   3298 H HA   B MET B 2 71  ? 13.650 44.252 29.324 0.53 9.69  ?  77  MET B HA   1 
ATOM   3299 H HB2  A MET B 2 71  ? 15.612 45.598 29.894 0.47 10.42 ?  77  MET B HB2  1 
ATOM   3300 H HB2  B MET B 2 71  ? 15.567 45.504 29.621 0.53 10.81 ?  77  MET B HB2  1 
ATOM   3301 H HB3  A MET B 2 71  ? 15.980 44.586 31.063 0.47 10.42 ?  77  MET B HB3  1 
ATOM   3302 H HB3  B MET B 2 71  ? 15.982 44.620 30.875 0.53 10.81 ?  77  MET B HB3  1 
ATOM   3303 H HG2  A MET B 2 71  ? 17.369 43.796 29.625 0.47 21.94 ?  77  MET B HG2  1 
ATOM   3304 H HG2  B MET B 2 71  ? 16.619 42.914 29.612 0.53 21.98 ?  77  MET B HG2  1 
ATOM   3305 H HG3  A MET B 2 71  ? 16.099 43.006 29.088 0.47 21.94 ?  77  MET B HG3  1 
ATOM   3306 H HG3  B MET B 2 71  ? 15.713 43.370 28.389 0.53 21.98 ?  77  MET B HG3  1 
ATOM   3307 H HE1  A MET B 2 71  ? 17.293 46.742 27.075 0.47 24.24 ?  77  MET B HE1  1 
ATOM   3308 H HE1  B MET B 2 71  ? 17.581 45.972 26.624 0.53 23.73 ?  77  MET B HE1  1 
ATOM   3309 H HE2  A MET B 2 71  ? 15.965 46.668 27.944 0.47 24.24 ?  77  MET B HE2  1 
ATOM   3310 H HE2  B MET B 2 71  ? 16.166 45.305 26.897 0.53 23.73 ?  77  MET B HE2  1 
ATOM   3311 H HE3  A MET B 2 71  ? 17.382 46.484 28.640 0.47 24.24 ?  77  MET B HE3  1 
ATOM   3312 H HE3  B MET B 2 71  ? 16.722 46.418 27.884 0.53 23.73 ?  77  MET B HE3  1 
ATOM   3313 N N    . LEU B 2 72  ? 13.660 41.839 29.796 1.00 7.92  ?  78  LEU B N    1 
ATOM   3314 C CA   . LEU B 2 72  ? 13.654 40.409 30.083 1.00 10.50 ?  78  LEU B CA   1 
ATOM   3315 C C    . LEU B 2 72  ? 15.027 39.883 29.689 1.00 11.80 ?  78  LEU B C    1 
ATOM   3316 O O    . LEU B 2 72  ? 15.244 39.434 28.563 1.00 10.95 ?  78  LEU B O    1 
ATOM   3317 C CB   . LEU B 2 72  ? 12.549 39.699 29.326 1.00 8.49  ?  78  LEU B CB   1 
ATOM   3318 C CG   . LEU B 2 72  ? 12.425 38.196 29.543 1.00 12.59 ?  78  LEU B CG   1 
ATOM   3319 C CD1  . LEU B 2 72  ? 12.370 37.829 30.997 1.00 8.51  ?  78  LEU B CD1  1 
ATOM   3320 C CD2  . LEU B 2 72  ? 11.181 37.706 28.823 1.00 12.09 ?  78  LEU B CD2  1 
ATOM   3321 H H    A LEU B 2 72  ? 13.368 42.036 29.012 0.47 9.47  ?  78  LEU B H    1 
ATOM   3322 H H    B LEU B 2 72  ? 13.384 42.031 29.005 0.53 9.47  ?  78  LEU B H    1 
ATOM   3323 H HA   . LEU B 2 72  ? 13.502 40.262 31.030 1.00 12.56 ?  78  LEU B HA   1 
ATOM   3324 H HB2  . LEU B 2 72  ? 11.703 40.095 29.590 1.00 10.15 ?  78  LEU B HB2  1 
ATOM   3325 H HB3  . LEU B 2 72  ? 12.698 39.838 28.378 1.00 10.15 ?  78  LEU B HB3  1 
ATOM   3326 H HG   . LEU B 2 72  ? 13.214 37.758 29.185 1.00 15.08 ?  78  LEU B HG   1 
ATOM   3327 H HD11 . LEU B 2 72  ? 12.169 36.884 31.077 1.00 10.17 ?  78  LEU B HD11 1 
ATOM   3328 H HD12 . LEU B 2 72  ? 13.230 38.020 31.404 1.00 10.17 ?  78  LEU B HD12 1 
ATOM   3329 H HD13 . LEU B 2 72  ? 11.676 38.353 31.428 1.00 10.17 ?  78  LEU B HD13 1 
ATOM   3330 H HD21 . LEU B 2 72  ? 11.062 36.761 29.007 1.00 14.47 ?  78  LEU B HD21 1 
ATOM   3331 H HD22 . LEU B 2 72  ? 10.414 38.204 29.144 1.00 14.47 ?  78  LEU B HD22 1 
ATOM   3332 H HD23 . LEU B 2 72  ? 11.292 37.846 27.870 1.00 14.47 ?  78  LEU B HD23 1 
ATOM   3333 N N    . ASP B 2 73  ? 15.956 39.924 30.639 1.00 6.54  ?  79  ASP B N    1 
ATOM   3334 C CA   . ASP B 2 73  ? 17.354 39.621 30.352 1.00 10.36 ?  79  ASP B CA   1 
ATOM   3335 C C    . ASP B 2 73  ? 17.627 38.131 30.190 1.00 7.15  ?  79  ASP B C    1 
ATOM   3336 O O    . ASP B 2 73  ? 18.602 37.766 29.531 1.00 14.27 ?  79  ASP B O    1 
ATOM   3337 C CB   . ASP B 2 73  ? 18.231 40.208 31.460 1.00 6.90  ?  79  ASP B CB   1 
ATOM   3338 C CG   . ASP B 2 73  ? 18.576 41.671 31.199 1.00 21.46 ?  79  ASP B CG   1 
ATOM   3339 O OD1  . ASP B 2 73  ? 18.787 42.033 30.023 1.00 30.78 ?  79  ASP B OD1  1 
ATOM   3340 O OD2  . ASP B 2 73  ? 18.589 42.471 32.144 1.00 23.52 -1 79  ASP B OD2  1 
ATOM   3341 H H    . ASP B 2 73  ? 15.804 40.124 31.461 1.00 7.81  ?  79  ASP B H    1 
ATOM   3342 H HA   . ASP B 2 73  ? 17.595 40.037 29.509 1.00 12.39 ?  79  ASP B HA   1 
ATOM   3343 H HB2  . ASP B 2 73  ? 17.757 40.153 32.305 1.00 8.24  ?  79  ASP B HB2  1 
ATOM   3344 H HB3  . ASP B 2 73  ? 19.059 39.705 31.512 1.00 8.24  ?  79  ASP B HB3  1 
ATOM   3345 N N    . GLU B 2 74  ? 16.807 37.270 30.790 1.00 7.28  ?  80  GLU B N    1 
ATOM   3346 C CA   . GLU B 2 74  ? 16.929 35.824 30.638 1.00 9.86  ?  80  GLU B CA   1 
ATOM   3347 C C    . GLU B 2 74  ? 15.538 35.202 30.733 1.00 8.36  ?  80  GLU B C    1 
ATOM   3348 O O    . GLU B 2 74  ? 14.798 35.502 31.670 1.00 7.14  ?  80  GLU B O    1 
ATOM   3349 C CB   . GLU B 2 74  ? 17.820 35.196 31.718 1.00 7.89  ?  80  GLU B CB   1 
ATOM   3350 C CG   . GLU B 2 74  ? 19.188 35.808 31.905 1.00 9.79  ?  80  GLU B CG   1 
ATOM   3351 C CD   . GLU B 2 74  ? 20.184 35.419 30.820 1.00 9.20  ?  80  GLU B CD   1 
ATOM   3352 O OE1  . GLU B 2 74  ? 19.876 34.553 29.967 1.00 13.43 ?  80  GLU B OE1  1 
ATOM   3353 O OE2  . GLU B 2 74  ? 21.308 35.949 30.851 1.00 13.39 -1 80  GLU B OE2  1 
ATOM   3354 H H    . GLU B 2 74  ? 16.158 37.505 31.303 1.00 8.71  ?  80  GLU B H    1 
ATOM   3355 H HA   . GLU B 2 74  ? 17.317 35.643 29.768 1.00 11.80 ?  80  GLU B HA   1 
ATOM   3356 H HB2  . GLU B 2 74  ? 17.358 35.268 32.568 1.00 9.44  ?  80  GLU B HB2  1 
ATOM   3357 H HB3  . GLU B 2 74  ? 17.955 34.263 31.491 1.00 9.44  ?  80  GLU B HB3  1 
ATOM   3358 H HG2  . GLU B 2 74  ? 19.103 36.774 31.895 1.00 11.72 ?  80  GLU B HG2  1 
ATOM   3359 H HG3  . GLU B 2 74  ? 19.548 35.515 32.756 1.00 11.72 ?  80  GLU B HG3  1 
ATOM   3360 N N    . LEU B 2 75  ? 15.206 34.319 29.799 1.00 7.53  ?  81  LEU B N    1 
ATOM   3361 C CA   . LEU B 2 75  ? 14.009 33.489 29.879 1.00 8.11  ?  81  LEU B CA   1 
ATOM   3362 C C    . LEU B 2 75  ? 14.397 32.069 29.505 1.00 11.08 ?  81  LEU B C    1 
ATOM   3363 O O    . LEU B 2 75  ? 14.982 31.848 28.437 1.00 11.81 ?  81  LEU B O    1 
ATOM   3364 C CB   . LEU B 2 75  ? 12.897 33.990 28.951 1.00 10.16 ?  81  LEU B CB   1 
ATOM   3365 C CG   . LEU B 2 75  ? 11.572 33.222 29.018 1.00 11.61 ?  81  LEU B CG   1 
ATOM   3366 C CD1  . LEU B 2 75  ? 10.892 33.393 30.371 1.00 9.65  ?  81  LEU B CD1  1 
ATOM   3367 C CD2  . LEU B 2 75  ? 10.646 33.673 27.908 1.00 14.02 ?  81  LEU B CD2  1 
ATOM   3368 H H    . LEU B 2 75  ? 15.670 34.177 29.089 1.00 9.00  ?  81  LEU B H    1 
ATOM   3369 H HA   . LEU B 2 75  ? 13.662 33.506 30.785 1.00 9.69  ?  81  LEU B HA   1 
ATOM   3370 H HB2  . LEU B 2 75  ? 12.706 34.913 29.178 1.00 12.16 ?  81  LEU B HB2  1 
ATOM   3371 H HB3  . LEU B 2 75  ? 13.217 33.932 28.037 1.00 12.16 ?  81  LEU B HB3  1 
ATOM   3372 H HG   . LEU B 2 75  ? 11.763 32.278 28.903 1.00 13.89 ?  81  LEU B HG   1 
ATOM   3373 H HD11 . LEU B 2 75  ? 10.039 32.932 30.357 1.00 11.55 ?  81  LEU B HD11 1 
ATOM   3374 H HD12 . LEU B 2 75  ? 11.461 33.015 31.061 1.00 11.55 ?  81  LEU B HD12 1 
ATOM   3375 H HD13 . LEU B 2 75  ? 10.754 34.339 30.538 1.00 11.55 ?  81  LEU B HD13 1 
ATOM   3376 H HD21 . LEU B 2 75  ? 9.811  33.184 27.976 1.00 16.78 ?  81  LEU B HD21 1 
ATOM   3377 H HD22 . LEU B 2 75  ? 10.481 34.624 28.002 1.00 16.78 ?  81  LEU B HD22 1 
ATOM   3378 H HD23 . LEU B 2 75  ? 11.067 33.493 27.053 1.00 16.78 ?  81  LEU B HD23 1 
ATOM   3379 N N    . TYR B 2 76  ? 14.073 31.110 30.369 1.00 9.45  ?  82  TYR B N    1 
ATOM   3380 C CA   . TYR B 2 76  ? 14.542 29.748 30.180 1.00 14.04 ?  82  TYR B CA   1 
ATOM   3381 C C    . TYR B 2 76  ? 13.617 28.764 30.875 1.00 10.55 ?  82  TYR B C    1 
ATOM   3382 O O    . TYR B 2 76  ? 13.184 28.993 32.005 1.00 11.93 ?  82  TYR B O    1 
ATOM   3383 C CB   . TYR B 2 76  ? 15.970 29.598 30.718 1.00 16.12 ?  82  TYR B CB   1 
ATOM   3384 C CG   . TYR B 2 76  ? 16.477 28.179 30.871 1.00 12.91 ?  82  TYR B CG   1 
ATOM   3385 C CD1  . TYR B 2 76  ? 17.083 27.510 29.815 1.00 17.66 ?  82  TYR B CD1  1 
ATOM   3386 C CD2  . TYR B 2 76  ? 16.365 27.515 32.083 1.00 14.10 ?  82  TYR B CD2  1 
ATOM   3387 C CE1  . TYR B 2 76  ? 17.564 26.212 29.966 1.00 17.82 ?  82  TYR B CE1  1 
ATOM   3388 C CE2  . TYR B 2 76  ? 16.836 26.225 32.244 1.00 17.03 ?  82  TYR B CE2  1 
ATOM   3389 C CZ   . TYR B 2 76  ? 17.436 25.579 31.191 1.00 14.18 ?  82  TYR B CZ   1 
ATOM   3390 O OH   . TYR B 2 76  ? 17.900 24.299 31.375 1.00 17.10 ?  82  TYR B OH   1 
ATOM   3391 H H    . TYR B 2 76  ? 13.585 31.226 31.068 1.00 11.31 ?  82  TYR B H    1 
ATOM   3392 H HA   . TYR B 2 76  ? 14.523 29.535 29.234 1.00 16.81 ?  82  TYR B HA   1 
ATOM   3393 H HB2  . TYR B 2 76  ? 16.573 30.054 30.110 1.00 19.31 ?  82  TYR B HB2  1 
ATOM   3394 H HB3  . TYR B 2 76  ? 16.008 30.012 31.595 1.00 19.31 ?  82  TYR B HB3  1 
ATOM   3395 H HD1  . TYR B 2 76  ? 17.169 27.937 28.993 1.00 21.16 ?  82  TYR B HD1  1 
ATOM   3396 H HD2  . TYR B 2 76  ? 15.966 27.947 32.803 1.00 16.88 ?  82  TYR B HD2  1 
ATOM   3397 H HE1  . TYR B 2 76  ? 17.967 25.775 29.251 1.00 21.35 ?  82  TYR B HE1  1 
ATOM   3398 H HE2  . TYR B 2 76  ? 16.745 25.795 33.064 1.00 20.41 ?  82  TYR B HE2  1 
ATOM   3399 H HH   . TYR B 2 76  ? 18.273 24.025 30.674 1.00 20.48 ?  82  TYR B HH   1 
ATOM   3400 N N    . VAL B 2 77  ? 13.328 27.669 30.184 1.00 12.73 ?  83  VAL B N    1 
ATOM   3401 C CA   . VAL B 2 77  ? 12.643 26.519 30.754 1.00 16.10 ?  83  VAL B CA   1 
ATOM   3402 C C    . VAL B 2 77  ? 13.489 25.290 30.461 1.00 15.60 ?  83  VAL B C    1 
ATOM   3403 O O    . VAL B 2 77  ? 13.996 25.130 29.346 1.00 17.21 ?  83  VAL B O    1 
ATOM   3404 C CB   . VAL B 2 77  ? 11.220 26.369 30.185 1.00 13.77 ?  83  VAL B CB   1 
ATOM   3405 C CG1  . VAL B 2 77  ? 10.543 25.135 30.764 1.00 23.48 ?  83  VAL B CG1  1 
ATOM   3406 C CG2  . VAL B 2 77  ? 10.415 27.620 30.474 1.00 15.00 ?  83  VAL B CG2  1 
ATOM   3407 H H    . VAL B 2 77  ? 13.526 27.566 29.353 1.00 15.24 ?  83  VAL B H    1 
ATOM   3408 H HA   . VAL B 2 77  ? 12.564 26.619 31.716 1.00 19.28 ?  83  VAL B HA   1 
ATOM   3409 H HB   . VAL B 2 77  ? 11.267 26.252 29.223 1.00 16.49 ?  83  VAL B HB   1 
ATOM   3410 H HG11 . VAL B 2 77  ? 9.606  25.142 30.512 1.00 28.14 ?  83  VAL B HG11 1 
ATOM   3411 H HG12 . VAL B 2 77  ? 10.975 24.342 30.409 1.00 28.14 ?  83  VAL B HG12 1 
ATOM   3412 H HG13 . VAL B 2 77  ? 10.625 25.154 31.730 1.00 28.14 ?  83  VAL B HG13 1 
ATOM   3413 H HG21 . VAL B 2 77  ? 9.518  27.506 30.124 1.00 17.97 ?  83  VAL B HG21 1 
ATOM   3414 H HG22 . VAL B 2 77  ? 10.381 27.759 31.434 1.00 17.97 ?  83  VAL B HG22 1 
ATOM   3415 H HG23 . VAL B 2 77  ? 10.844 28.377 30.046 1.00 17.97 ?  83  VAL B HG23 1 
ATOM   3416 N N    . ALA B 2 78  ? 13.647 24.434 31.462 1.00 16.58 ?  84  ALA B N    1 
ATOM   3417 C CA   . ALA B 2 78  ? 14.504 23.266 31.319 1.00 23.14 ?  84  ALA B CA   1 
ATOM   3418 C C    . ALA B 2 78  ? 14.041 22.414 30.138 1.00 22.98 ?  84  ALA B C    1 
ATOM   3419 O O    . ALA B 2 78  ? 12.837 22.312 29.883 1.00 21.03 ?  84  ALA B O    1 
ATOM   3420 C CB   . ALA B 2 78  ? 14.488 22.443 32.610 1.00 22.68 ?  84  ALA B CB   1 
ATOM   3421 H H    . ALA B 2 78  ? 13.272 24.506 32.232 1.00 19.86 ?  84  ALA B H    1 
ATOM   3422 H HA   . ALA B 2 78  ? 15.416 23.546 31.145 1.00 27.74 ?  84  ALA B HA   1 
ATOM   3423 H HB1  . ALA B 2 78  ? 15.048 21.660 32.492 1.00 27.19 ?  84  ALA B HB1  1 
ATOM   3424 H HB2  . ALA B 2 78  ? 14.831 22.988 33.335 1.00 27.19 ?  84  ALA B HB2  1 
ATOM   3425 H HB3  . ALA B 2 78  ? 13.577 22.173 32.801 1.00 27.19 ?  84  ALA B HB3  1 
ATOM   3426 N N    . PRO B 2 79  ? 14.965 21.787 29.398 1.00 21.88 ?  85  PRO B N    1 
ATOM   3427 C CA   . PRO B 2 79  ? 14.553 21.099 28.160 1.00 19.59 ?  85  PRO B CA   1 
ATOM   3428 C C    . PRO B 2 79  ? 13.459 20.064 28.355 1.00 20.06 ?  85  PRO B C    1 
ATOM   3429 O O    . PRO B 2 79  ? 12.548 19.980 27.525 1.00 32.88 ?  85  PRO B O    1 
ATOM   3430 C CB   . PRO B 2 79  ? 15.852 20.452 27.652 1.00 24.90 ?  85  PRO B CB   1 
ATOM   3431 C CG   . PRO B 2 79  ? 16.962 20.993 28.478 1.00 33.27 ?  85  PRO B CG   1 
ATOM   3432 C CD   . PRO B 2 79  ? 16.428 21.936 29.503 1.00 28.97 ?  85  PRO B CD   1 
ATOM   3433 H HA   . PRO B 2 79  ? 14.251 21.766 27.524 1.00 23.48 ?  85  PRO B HA   1 
ATOM   3434 H HB2  . PRO B 2 79  ? 15.792 19.489 27.752 1.00 29.84 ?  85  PRO B HB2  1 
ATOM   3435 H HB3  . PRO B 2 79  ? 15.982 20.680 26.718 1.00 29.84 ?  85  PRO B HB3  1 
ATOM   3436 H HG2  . PRO B 2 79  ? 17.410 20.253 28.917 1.00 39.89 ?  85  PRO B HG2  1 
ATOM   3437 H HG3  . PRO B 2 79  ? 17.582 21.458 27.896 1.00 39.89 ?  85  PRO B HG3  1 
ATOM   3438 H HD2  . PRO B 2 79  ? 16.735 21.688 30.389 1.00 34.72 ?  85  PRO B HD2  1 
ATOM   3439 H HD3  . PRO B 2 79  ? 16.695 22.846 29.302 1.00 34.72 ?  85  PRO B HD3  1 
ATOM   3440 N N    . ALA B 2 80  ? 13.514 19.270 29.424 1.00 28.92 ?  86  ALA B N    1 
ATOM   3441 C CA   . ALA B 2 80  ? 12.515 18.227 29.615 1.00 33.09 ?  86  ALA B CA   1 
ATOM   3442 C C    . ALA B 2 80  ? 11.131 18.779 29.938 1.00 42.38 ?  86  ALA B C    1 
ATOM   3443 O O    . ALA B 2 80  ? 10.166 18.008 29.959 1.00 30.99 ?  86  ALA B O    1 
ATOM   3444 C CB   . ALA B 2 80  ? 12.963 17.276 30.726 1.00 32.42 ?  86  ALA B CB   1 
ATOM   3445 H H    . ALA B 2 80  ? 14.111 19.316 30.041 1.00 34.67 ?  86  ALA B H    1 
ATOM   3446 H HA   . ALA B 2 80  ? 12.441 17.717 28.793 1.00 39.67 ?  86  ALA B HA   1 
ATOM   3447 H HB1  . ALA B 2 80  ? 12.285 16.593 30.849 1.00 38.87 ?  86  ALA B HB1  1 
ATOM   3448 H HB2  . ALA B 2 80  ? 13.803 16.865 30.470 1.00 38.87 ?  86  ALA B HB2  1 
ATOM   3449 H HB3  . ALA B 2 80  ? 13.077 17.780 31.546 1.00 38.87 ?  86  ALA B HB3  1 
ATOM   3450 N N    . HIS B 2 81  ? 11.002 20.084 30.171 1.00 29.68 ?  87  HIS B N    1 
ATOM   3451 C CA   . HIS B 2 81  ? 9.736  20.670 30.588 1.00 20.77 ?  87  HIS B CA   1 
ATOM   3452 C C    . HIS B 2 81  ? 9.220  21.695 29.594 1.00 18.80 ?  87  HIS B C    1 
ATOM   3453 O O    . HIS B 2 81  ? 8.276  22.427 29.911 1.00 27.81 ?  87  HIS B O    1 
ATOM   3454 C CB   . HIS B 2 81  ? 9.890  21.309 31.970 1.00 22.76 ?  87  HIS B CB   1 
ATOM   3455 C CG   . HIS B 2 81  ? 10.304 20.340 33.031 1.00 29.40 ?  87  HIS B CG   1 
ATOM   3456 N ND1  . HIS B 2 81  ? 9.408  19.770 33.910 1.00 39.51 ?  87  HIS B ND1  1 
ATOM   3457 C CD2  . HIS B 2 81  ? 11.516 19.828 33.343 1.00 29.79 ?  87  HIS B CD2  1 
ATOM   3458 C CE1  . HIS B 2 81  ? 10.054 18.954 34.724 1.00 45.41 ?  87  HIS B CE1  1 
ATOM   3459 N NE2  . HIS B 2 81  ? 11.335 18.971 34.401 1.00 52.17 ?  87  HIS B NE2  1 
ATOM   3460 H H    . HIS B 2 81  ? 11.642 20.654 30.094 1.00 35.58 ?  87  HIS B H    1 
ATOM   3461 H HA   . HIS B 2 81  ? 9.070  19.968 30.654 1.00 24.88 ?  87  HIS B HA   1 
ATOM   3462 H HB2  . HIS B 2 81  ? 10.566 22.002 31.921 1.00 27.28 ?  87  HIS B HB2  1 
ATOM   3463 H HB3  . HIS B 2 81  ? 9.039  21.693 32.234 1.00 27.28 ?  87  HIS B HB3  1 
ATOM   3464 H HD1  . HIS B 2 81  ? 8.562  19.922 33.926 1.00 47.38 ?  87  HIS B HD1  1 
ATOM   3465 H HD2  . HIS B 2 81  ? 12.322 20.020 32.920 1.00 35.71 ?  87  HIS B HD2  1 
ATOM   3466 H HE1  . HIS B 2 81  ? 9.672  18.453 35.408 1.00 54.46 ?  87  HIS B HE1  1 
ATOM   3467 N N    . ARG B 2 82  ? 9.812  21.769 28.408 1.00 25.38 ?  88  ARG B N    1 
ATOM   3468 C CA   . ARG B 2 82  ? 9.408  22.728 27.396 1.00 19.64 ?  88  ARG B CA   1 
ATOM   3469 C C    . ARG B 2 82  ? 8.171  22.233 26.644 1.00 26.17 ?  88  ARG B C    1 
ATOM   3470 O O    . ARG B 2 82  ? 7.714  21.098 26.808 1.00 21.49 ?  88  ARG B O    1 
ATOM   3471 C CB   . ARG B 2 82  ? 10.559 22.987 26.423 1.00 22.24 ?  88  ARG B CB   1 
ATOM   3472 C CG   . ARG B 2 82  ? 11.802 23.540 27.101 1.00 17.42 ?  88  ARG B CG   1 
ATOM   3473 C CD   . ARG B 2 82  ? 12.980 23.733 26.148 1.00 24.27 ?  88  ARG B CD   1 
ATOM   3474 N NE   . ARG B 2 82  ? 14.092 24.384 26.829 1.00 18.20 ?  88  ARG B NE   1 
ATOM   3475 C CZ   . ARG B 2 82  ? 15.360 24.325 26.447 1.00 30.24 ?  88  ARG B CZ   1 
ATOM   3476 N NH1  . ARG B 2 82  ? 15.733 23.629 25.388 1.00 23.03 ?  88  ARG B NH1  1 
ATOM   3477 N NH2  . ARG B 2 82  ? 16.280 24.984 27.147 1.00 19.16 ?  88  ARG B NH2  1 
ATOM   3478 H H    . ARG B 2 82  ? 10.464 21.264 28.163 1.00 30.43 ?  88  ARG B H    1 
ATOM   3479 H HA   . ARG B 2 82  ? 9.178  23.567 27.826 1.00 23.53 ?  88  ARG B HA   1 
ATOM   3480 H HB2  . ARG B 2 82  ? 10.800 22.152 25.992 1.00 26.66 ?  88  ARG B HB2  1 
ATOM   3481 H HB3  . ARG B 2 82  ? 10.270 23.632 25.759 1.00 26.66 ?  88  ARG B HB3  1 
ATOM   3482 H HG2  . ARG B 2 82  ? 11.591 24.403 27.490 1.00 20.86 ?  88  ARG B HG2  1 
ATOM   3483 H HG3  . ARG B 2 82  ? 12.081 22.923 27.796 1.00 20.86 ?  88  ARG B HG3  1 
ATOM   3484 H HD2  . ARG B 2 82  ? 13.280 22.869 25.824 1.00 29.09 ?  88  ARG B HD2  1 
ATOM   3485 H HD3  . ARG B 2 82  ? 12.706 24.290 25.402 1.00 29.09 ?  88  ARG B HD3  1 
ATOM   3486 H HE   . ARG B 2 82  ? 13.911 24.842 27.534 1.00 21.80 ?  88  ARG B HE   1 
ATOM   3487 H HH11 . ARG B 2 82  ? 15.147 23.199 24.928 1.00 27.60 ?  88  ARG B HH11 1 
ATOM   3488 H HH12 . ARG B 2 82  ? 16.561 23.605 25.159 1.00 27.60 ?  88  ARG B HH12 1 
ATOM   3489 H HH21 . ARG B 2 82  ? 16.049 25.441 27.837 1.00 22.95 ?  88  ARG B HH21 1 
ATOM   3490 H HH22 . ARG B 2 82  ? 17.106 24.953 26.908 1.00 22.95 ?  88  ARG B HH22 1 
ATOM   3491 N N    . ASN B 2 83  ? 7.621  23.125 25.818 1.00 21.86 ?  89  ASN B N    1 
ATOM   3492 C CA   . ASN B 2 83  ? 6.454  22.840 24.981 1.00 20.73 ?  89  ASN B CA   1 
ATOM   3493 C C    . ASN B 2 83  ? 5.264  22.349 25.795 1.00 21.26 ?  89  ASN B C    1 
ATOM   3494 O O    . ASN B 2 83  ? 4.439  21.576 25.305 1.00 24.98 ?  89  ASN B O    1 
ATOM   3495 C CB   . ASN B 2 83  ? 6.795  21.835 23.878 1.00 25.09 ?  89  ASN B CB   1 
ATOM   3496 C CG   . ASN B 2 83  ? 7.591  22.466 22.754 1.00 30.78 ?  89  ASN B CG   1 
ATOM   3497 O OD1  . ASN B 2 83  ? 7.190  23.495 22.201 1.00 25.71 ?  89  ASN B OD1  1 
ATOM   3498 N ND2  . ASN B 2 83  ? 8.725  21.863 22.414 1.00 44.76 ?  89  ASN B ND2  1 
ATOM   3499 H H    . ASN B 2 83  ? 7.915  23.927 25.721 1.00 26.20 ?  89  ASN B H    1 
ATOM   3500 H HA   . ASN B 2 83  ? 6.184  23.671 24.561 1.00 24.84 ?  89  ASN B HA   1 
ATOM   3501 H HB2  . ASN B 2 83  ? 7.324  21.115 24.256 1.00 30.07 ?  89  ASN B HB2  1 
ATOM   3502 H HB3  . ASN B 2 83  ? 5.973  21.482 23.504 1.00 30.07 ?  89  ASN B HB3  1 
ATOM   3503 H HD21 . ASN B 2 83  ? 8.973  21.150 22.826 1.00 53.67 ?  89  ASN B HD21 1 
ATOM   3504 H HD22 . ASN B 2 83  ? 9.210  22.185 21.781 1.00 53.67 ?  89  ASN B HD22 1 
ATOM   3505 N N    . ARG B 2 84  ? 5.153  22.806 27.039 1.00 20.04 ?  90  ARG B N    1 
ATOM   3506 C CA   . ARG B 2 84  ? 4.000  22.500 27.875 1.00 30.05 ?  90  ARG B CA   1 
ATOM   3507 C C    . ARG B 2 84  ? 3.321  23.756 28.413 1.00 19.96 ?  90  ARG B C    1 
ATOM   3508 O O    . ARG B 2 84  ? 2.381  23.646 29.211 1.00 22.30 ?  90  ARG B O    1 
ATOM   3509 C CB   . ARG B 2 84  ? 4.417  21.579 29.025 1.00 23.29 ?  90  ARG B CB   1 
ATOM   3510 C CG   . ARG B 2 84  ? 4.453  20.113 28.636 1.00 36.68 ?  90  ARG B CG   1 
ATOM   3511 C CD   . ARG B 2 84  ? 5.300  19.300 29.594 1.00 48.54 ?  90  ARG B CD   1 
ATOM   3512 N NE   . ARG B 2 84  ? 6.644  19.088 29.066 1.00 49.70 ?  90  ARG B NE   1 
ATOM   3513 C CZ   . ARG B 2 84  ? 7.004  18.062 28.306 1.00 46.89 ?  90  ARG B CZ   1 
ATOM   3514 N NH1  . ARG B 2 84  ? 6.150  17.101 27.989 1.00 39.95 ?  90  ARG B NH1  1 
ATOM   3515 N NH2  . ARG B 2 84  ? 8.255  17.996 27.858 1.00 52.10 ?  90  ARG B NH2  1 
ATOM   3516 H H    . ARG B 2 84  ? 5.741  23.301 27.425 1.00 24.02 ?  90  ARG B H    1 
ATOM   3517 H HA   . ARG B 2 84  ? 3.342  22.026 27.342 1.00 36.03 ?  90  ARG B HA   1 
ATOM   3518 H HB2  . ARG B 2 84  ? 5.306  21.831 29.321 1.00 27.92 ?  90  ARG B HB2  1 
ATOM   3519 H HB3  . ARG B 2 84  ? 3.784  21.680 29.753 1.00 27.92 ?  90  ARG B HB3  1 
ATOM   3520 H HG2  . ARG B 2 84  ? 3.551  19.756 28.650 1.00 43.98 ?  90  ARG B HG2  1 
ATOM   3521 H HG3  . ARG B 2 84  ? 4.830  20.026 27.747 1.00 43.98 ?  90  ARG B HG3  1 
ATOM   3522 H HD2  . ARG B 2 84  ? 5.374  19.771 30.438 1.00 58.22 ?  90  ARG B HD2  1 
ATOM   3523 H HD3  . ARG B 2 84  ? 4.887  18.433 29.733 1.00 58.22 ?  90  ARG B HD3  1 
ATOM   3524 H HE   . ARG B 2 84  ? 7.245  19.671 29.261 1.00 59.61 ?  90  ARG B HE   1 
ATOM   3525 H HH11 . ARG B 2 84  ? 5.340  17.133 28.277 1.00 47.90 ?  90  ARG B HH11 1 
ATOM   3526 H HH12 . ARG B 2 84  ? 6.405  16.444 27.495 1.00 47.90 ?  90  ARG B HH12 1 
ATOM   3527 H HH21 . ARG B 2 84  ? 8.818  18.613 28.061 1.00 62.48 ?  90  ARG B HH21 1 
ATOM   3528 H HH22 . ARG B 2 84  ? 8.501  17.335 27.365 1.00 62.48 ?  90  ARG B HH22 1 
ATOM   3529 N N    . GLY B 2 85  ? 3.749  24.939 27.980 1.00 18.34 ?  91  GLY B N    1 
ATOM   3530 C CA   . GLY B 2 85  ? 3.152  26.183 28.415 1.00 24.03 ?  91  GLY B CA   1 
ATOM   3531 C C    . GLY B 2 85  ? 3.856  26.866 29.565 1.00 17.73 ?  91  GLY B C    1 
ATOM   3532 O O    . GLY B 2 85  ? 3.374  27.905 30.033 1.00 15.21 ?  91  GLY B O    1 
ATOM   3533 H H    . GLY B 2 85  ? 4.396  25.042 27.423 1.00 21.97 ?  91  GLY B H    1 
ATOM   3534 H HA2  . GLY B 2 85  ? 3.143  26.800 27.667 1.00 28.81 ?  91  GLY B HA2  1 
ATOM   3535 H HA3  . GLY B 2 85  ? 2.239  26.008 28.691 1.00 28.81 ?  91  GLY B HA3  1 
ATOM   3536 N N    . VAL B 2 86  ? 4.972  26.317 30.041 1.00 15.46 ?  92  VAL B N    1 
ATOM   3537 C CA   . VAL B 2 86  ? 5.673  26.934 31.164 1.00 19.53 ?  92  VAL B CA   1 
ATOM   3538 C C    . VAL B 2 86  ? 6.203  28.303 30.768 1.00 16.62 ?  92  VAL B C    1 
ATOM   3539 O O    . VAL B 2 86  ? 6.008  29.295 31.481 1.00 12.57 ?  92  VAL B O    1 
ATOM   3540 C CB   . VAL B 2 86  ? 6.795  26.012 31.673 1.00 15.12 ?  92  VAL B CB   1 
ATOM   3541 C CG1  . VAL B 2 86  ? 7.461  26.623 32.906 1.00 14.07 ?  92  VAL B CG1  1 
ATOM   3542 C CG2  . VAL B 2 86  ? 6.231  24.632 31.985 1.00 22.79 ?  92  VAL B CG2  1 
ATOM   3543 H H    . VAL B 2 86  ? 5.338  25.601 29.738 1.00 18.52 ?  92  VAL B H    1 
ATOM   3544 H HA   . VAL B 2 86  ? 5.041  27.059 31.889 1.00 23.40 ?  92  VAL B HA   1 
ATOM   3545 H HB   . VAL B 2 86  ? 7.473  25.915 30.986 1.00 18.11 ?  92  VAL B HB   1 
ATOM   3546 H HG11 . VAL B 2 86  ? 8.052  25.964 33.304 1.00 16.85 ?  92  VAL B HG11 1 
ATOM   3547 H HG12 . VAL B 2 86  ? 7.970  27.403 32.636 1.00 16.85 ?  92  VAL B HG12 1 
ATOM   3548 H HG13 . VAL B 2 86  ? 6.775  26.878 33.542 1.00 16.85 ?  92  VAL B HG13 1 
ATOM   3549 H HG21 . VAL B 2 86  ? 6.924  24.094 32.399 1.00 27.31 ?  92  VAL B HG21 1 
ATOM   3550 H HG22 . VAL B 2 86  ? 5.480  24.728 32.591 1.00 27.31 ?  92  VAL B HG22 1 
ATOM   3551 H HG23 . VAL B 2 86  ? 5.939  24.217 31.159 1.00 27.31 ?  92  VAL B HG23 1 
ATOM   3552 N N    . GLY B 2 87  ? 6.885  28.380 29.620 1.00 17.52 ?  93  GLY B N    1 
ATOM   3553 C CA   . GLY B 2 87  ? 7.418  29.655 29.173 1.00 16.62 ?  93  GLY B CA   1 
ATOM   3554 C C    . GLY B 2 87  ? 6.333  30.685 28.934 1.00 14.64 ?  93  GLY B C    1 
ATOM   3555 O O    . GLY B 2 87  ? 6.497  31.863 29.258 1.00 10.50 ?  93  GLY B O    1 
ATOM   3556 H H    . GLY B 2 87  ? 7.047  27.718 29.096 1.00 20.99 ?  93  GLY B H    1 
ATOM   3557 H HA2  . GLY B 2 87  ? 8.025  30.002 29.845 1.00 19.91 ?  93  GLY B HA2  1 
ATOM   3558 H HA3  . GLY B 2 87  ? 7.904  29.526 28.344 1.00 19.91 ?  93  GLY B HA3  1 
ATOM   3559 N N    . THR B 2 88  ? 5.205  30.250 28.375 1.00 14.45 ?  94  THR B N    1 
ATOM   3560 C CA   . THR B 2 88  ? 4.067  31.144 28.212 1.00 12.64 ?  94  THR B CA   1 
ATOM   3561 C C    . THR B 2 88  ? 3.610  31.689 29.560 1.00 15.79 ?  94  THR B C    1 
ATOM   3562 O O    . THR B 2 88  ? 3.349  32.890 29.700 1.00 14.05 ?  94  THR B O    1 
ATOM   3563 C CB   . THR B 2 88  ? 2.930  30.401 27.523 1.00 17.73 ?  94  THR B CB   1 
ATOM   3564 O OG1  . THR B 2 88  ? 3.291  30.124 26.161 1.00 17.68 ?  94  THR B OG1  1 
ATOM   3565 C CG2  . THR B 2 88  ? 1.644  31.213 27.558 1.00 17.72 ?  94  THR B CG2  1 
ATOM   3566 H H    . THR B 2 88  ? 5.075  29.451 28.086 1.00 17.30 ?  94  THR B H    1 
ATOM   3567 H HA   . THR B 2 88  ? 4.323  31.895 27.653 1.00 15.14 ?  94  THR B HA   1 
ATOM   3568 H HB   . THR B 2 88  ? 2.766  29.567 27.989 1.00 21.24 ?  94  THR B HB   1 
ATOM   3569 H HG1  . THR B 2 88  ? 3.982  29.647 26.139 1.00 21.18 ?  94  THR B HG1  1 
ATOM   3570 H HG21 . THR B 2 88  ? 1.024  30.882 26.890 1.00 21.23 ?  94  THR B HG21 1 
ATOM   3571 H HG22 . THR B 2 88  ? 1.231  31.143 28.433 1.00 21.23 ?  94  THR B HG22 1 
ATOM   3572 H HG23 . THR B 2 88  ? 1.836  32.146 27.375 1.00 21.23 ?  94  THR B HG23 1 
ATOM   3573 N N    . ALA B 2 89  ? 3.513  30.817 30.563 1.00 14.94 ?  95  ALA B N    1 
ATOM   3574 C CA   . ALA B 2 89  ? 3.084  31.253 31.885 1.00 17.88 ?  95  ALA B CA   1 
ATOM   3575 C C    . ALA B 2 89  ? 4.109  32.192 32.509 1.00 11.27 ?  95  ALA B C    1 
ATOM   3576 O O    . ALA B 2 89  ? 3.742  33.187 33.147 1.00 13.47 ?  95  ALA B O    1 
ATOM   3577 C CB   . ALA B 2 89  ? 2.845  30.034 32.777 1.00 25.29 ?  95  ALA B CB   1 
ATOM   3578 H H    . ALA B 2 89  ? 3.687  29.977 30.504 1.00 17.90 ?  95  ALA B H    1 
ATOM   3579 H HA   . ALA B 2 89  ? 2.247  31.736 31.808 1.00 21.42 ?  95  ALA B HA   1 
ATOM   3580 H HB1  . ALA B 2 89  ? 2.568  30.336 33.657 1.00 30.32 ?  95  ALA B HB1  1 
ATOM   3581 H HB2  . ALA B 2 89  ? 2.150  29.485 32.382 1.00 30.32 ?  95  ALA B HB2  1 
ATOM   3582 H HB3  . ALA B 2 89  ? 3.669  29.527 32.847 1.00 30.32 ?  95  ALA B HB3  1 
ATOM   3583 N N    . LEU B 2 90  ? 5.397  31.907 32.320 1.00 11.26 ?  96  LEU B N    1 
ATOM   3584 C CA   . LEU B 2 90  ? 6.427  32.802 32.829 1.00 9.46  ?  96  LEU B CA   1 
ATOM   3585 C C    . LEU B 2 90  ? 6.308  34.182 32.198 1.00 10.48 ?  96  LEU B C    1 
ATOM   3586 O O    . LEU B 2 90  ? 6.339  35.199 32.897 1.00 8.29  ?  96  LEU B O    1 
ATOM   3587 C CB   . LEU B 2 90  ? 7.816  32.220 32.574 1.00 9.13  ?  96  LEU B CB   1 
ATOM   3588 C CG   . LEU B 2 90  ? 8.336  31.224 33.603 1.00 12.53 ?  96  LEU B CG   1 
ATOM   3589 C CD1  . LEU B 2 90  ? 9.600  30.532 33.082 1.00 10.77 ?  96  LEU B CD1  1 
ATOM   3590 C CD2  . LEU B 2 90  ? 8.598  31.914 34.931 1.00 17.72 ?  96  LEU B CD2  1 
ATOM   3591 H H    . LEU B 2 90  ? 5.694  31.213 31.907 1.00 13.48 ?  96  LEU B H    1 
ATOM   3592 H HA   . LEU B 2 90  ? 6.312  32.890 33.788 1.00 11.31 ?  96  LEU B HA   1 
ATOM   3593 H HB2  . LEU B 2 90  ? 7.797  31.762 31.719 1.00 10.92 ?  96  LEU B HB2  1 
ATOM   3594 H HB3  . LEU B 2 90  ? 8.449  32.954 32.544 1.00 10.92 ?  96  LEU B HB3  1 
ATOM   3595 H HG   . LEU B 2 90  ? 7.664  30.542 33.755 1.00 15.00 ?  96  LEU B HG   1 
ATOM   3596 H HD11 . LEU B 2 90  ? 9.911  29.899 33.749 1.00 12.89 ?  96  LEU B HD11 1 
ATOM   3597 H HD12 . LEU B 2 90  ? 9.389  30.066 32.258 1.00 12.89 ?  96  LEU B HD12 1 
ATOM   3598 H HD13 . LEU B 2 90  ? 10.283 31.201 32.918 1.00 12.89 ?  96  LEU B HD13 1 
ATOM   3599 H HD21 . LEU B 2 90  ? 9.080  31.306 35.514 1.00 21.23 ?  96  LEU B HD21 1 
ATOM   3600 H HD22 . LEU B 2 90  ? 9.129  32.711 34.774 1.00 21.23 ?  96  LEU B HD22 1 
ATOM   3601 H HD23 . LEU B 2 90  ? 7.750  32.156 35.334 1.00 21.23 ?  96  LEU B HD23 1 
ATOM   3602 N N    . LEU B 2 91  ? 6.160  34.239 30.872 1.00 10.38 ?  97  LEU B N    1 
ATOM   3603 C CA   . LEU B 2 91  ? 6.107  35.538 30.208 1.00 8.36  ?  97  LEU B CA   1 
ATOM   3604 C C    . LEU B 2 91  ? 4.871  36.322 30.625 1.00 9.94  ?  97  LEU B C    1 
ATOM   3605 O O    . LEU B 2 91  ? 4.938  37.539 30.820 1.00 11.81 ?  97  LEU B O    1 
ATOM   3606 C CB   . LEU B 2 91  ? 6.143  35.366 28.692 1.00 9.50  ?  97  LEU B CB   1 
ATOM   3607 C CG   . LEU B 2 91  ? 6.065  36.653 27.854 1.00 10.76 ?  97  LEU B CG   1 
ATOM   3608 C CD1  . LEU B 2 91  ? 7.238  37.602 28.090 1.00 10.96 ?  97  LEU B CD1  1 
ATOM   3609 C CD2  . LEU B 2 91  ? 5.974  36.289 26.360 1.00 12.24 ?  97  LEU B CD2  1 
ATOM   3610 H H    . LEU B 2 91  ? 6.089  33.559 30.350 1.00 12.42 ?  97  LEU B H    1 
ATOM   3611 H HA   . LEU B 2 91  ? 6.892  36.045 30.469 1.00 10.00 ?  97  LEU B HA   1 
ATOM   3612 H HB2  . LEU B 2 91  ? 6.975  34.924 28.459 1.00 11.37 ?  97  LEU B HB2  1 
ATOM   3613 H HB3  . LEU B 2 91  ? 5.390  34.812 28.434 1.00 11.37 ?  97  LEU B HB3  1 
ATOM   3614 H HG   . LEU B 2 91  ? 5.271  37.135 28.131 1.00 12.88 ?  97  LEU B HG   1 
ATOM   3615 H HD11 . LEU B 2 91  ? 7.122  38.391 27.538 1.00 13.12 ?  97  LEU B HD11 1 
ATOM   3616 H HD12 . LEU B 2 91  ? 7.258  37.853 29.027 1.00 13.12 ?  97  LEU B HD12 1 
ATOM   3617 H HD13 . LEU B 2 91  ? 8.063  37.150 27.852 1.00 13.12 ?  97  LEU B HD13 1 
ATOM   3618 H HD21 . LEU B 2 91  ? 5.909  37.104 25.839 1.00 14.65 ?  97  LEU B HD21 1 
ATOM   3619 H HD22 . LEU B 2 91  ? 6.770  35.796 26.106 1.00 14.65 ?  97  LEU B HD22 1 
ATOM   3620 H HD23 . LEU B 2 91  ? 5.186  35.741 26.216 1.00 14.65 ?  97  LEU B HD23 1 
ATOM   3621 N N    . GLN B 2 92  ? 3.731  35.649 30.761 1.00 11.75 ?  98  GLN B N    1 
ATOM   3622 C CA   . GLN B 2 92  ? 2.534  36.349 31.210 1.00 12.12 ?  98  GLN B CA   1 
ATOM   3623 C C    . GLN B 2 92  ? 2.749  36.944 32.596 1.00 13.28 ?  98  GLN B C    1 
ATOM   3624 O O    . GLN B 2 92  ? 2.277  38.046 32.891 1.00 12.28 ?  98  GLN B O    1 
ATOM   3625 C CB   . GLN B 2 92  ? 1.342  35.397 31.220 1.00 11.90 ?  98  GLN B CB   1 
ATOM   3626 C CG   . GLN B 2 92  ? -0.006 36.093 31.401 1.00 31.24 ?  98  GLN B CG   1 
ATOM   3627 C CD   . GLN B 2 92  ? -0.157 37.335 30.529 1.00 43.53 ?  98  GLN B CD   1 
ATOM   3628 O OE1  . GLN B 2 92  ? -0.136 37.249 29.298 1.00 41.44 ?  98  GLN B OE1  1 
ATOM   3629 N NE2  . GLN B 2 92  ? -0.306 38.495 31.164 1.00 31.17 ?  98  GLN B NE2  1 
ATOM   3630 H H    . GLN B 2 92  ? 3.627  34.810 30.605 1.00 14.06 ?  98  GLN B H    1 
ATOM   3631 H HA   . GLN B 2 92  ? 2.336  37.069 30.591 1.00 14.51 ?  98  GLN B HA   1 
ATOM   3632 H HB2  . GLN B 2 92  ? 1.317  34.921 30.376 1.00 14.25 ?  98  GLN B HB2  1 
ATOM   3633 H HB3  . GLN B 2 92  ? 1.451  34.770 31.952 1.00 14.25 ?  98  GLN B HB3  1 
ATOM   3634 H HG2  . GLN B 2 92  ? -0.714 35.474 31.166 1.00 37.45 ?  98  GLN B HG2  1 
ATOM   3635 H HG3  . GLN B 2 92  ? -0.098 36.366 32.328 1.00 37.45 ?  98  GLN B HG3  1 
ATOM   3636 H HE21 . GLN B 2 92  ? -0.313 38.517 32.024 1.00 37.37 ?  98  GLN B HE21 1 
ATOM   3637 H HE22 . GLN B 2 92  ? -0.395 39.223 30.715 1.00 37.37 ?  98  GLN B HE22 1 
ATOM   3638 N N    . ARG B 2 93  ? 3.453  36.220 33.463 1.00 9.80  ?  99  ARG B N    1 
ATOM   3639 C CA   . ARG B 2 93  ? 3.711  36.726 34.809 1.00 11.58 ?  99  ARG B CA   1 
ATOM   3640 C C    . ARG B 2 93  ? 4.709  37.878 34.789 1.00 8.62  ?  99  ARG B C    1 
ATOM   3641 O O    . ARG B 2 93  ? 4.636  38.775 35.636 1.00 8.70  ?  99  ARG B O    1 
ATOM   3642 C CB   . ARG B 2 93  ? 4.208  35.585 35.694 1.00 14.80 ?  99  ARG B CB   1 
ATOM   3643 C CG   . ARG B 2 93  ? 4.383  35.948 37.156 1.00 28.81 ?  99  ARG B CG   1 
ATOM   3644 C CD   . ARG B 2 93  ? 3.081  36.386 37.805 1.00 21.59 ?  99  ARG B CD   1 
ATOM   3645 N NE   . ARG B 2 93  ? 3.314  36.795 39.185 1.00 35.53 ?  99  ARG B NE   1 
ATOM   3646 C CZ   . ARG B 2 93  ? 3.477  35.955 40.197 1.00 24.78 ?  99  ARG B CZ   1 
ATOM   3647 N NH1  . ARG B 2 93  ? 3.360  34.646 40.035 1.00 39.72 ?  99  ARG B NH1  1 
ATOM   3648 N NH2  . ARG B 2 93  ? 3.761  36.439 41.402 1.00 32.99 ?  99  ARG B NH2  1 
ATOM   3649 H H    . ARG B 2 93  ? 3.789  35.445 33.300 1.00 11.73 ?  99  ARG B H    1 
ATOM   3650 H HA   . ARG B 2 93  ? 2.886  37.063 35.193 1.00 13.86 ?  99  ARG B HA   1 
ATOM   3651 H HB2  . ARG B 2 93  ? 3.567  34.858 35.648 1.00 17.72 ?  99  ARG B HB2  1 
ATOM   3652 H HB3  . ARG B 2 93  ? 5.070  35.290 35.361 1.00 17.72 ?  99  ARG B HB3  1 
ATOM   3653 H HG2  . ARG B 2 93  ? 4.714  35.174 37.638 1.00 34.53 ?  99  ARG B HG2  1 
ATOM   3654 H HG3  . ARG B 2 93  ? 5.016  36.679 37.228 1.00 34.53 ?  99  ARG B HG3  1 
ATOM   3655 H HD2  . ARG B 2 93  ? 2.711  37.138 37.318 1.00 25.87 ?  99  ARG B HD2  1 
ATOM   3656 H HD3  . ARG B 2 93  ? 2.452  35.647 37.804 1.00 25.87 ?  99  ARG B HD3  1 
ATOM   3657 H HE   . ARG B 2 93  ? 3.349  37.637 39.353 1.00 42.60 ?  99  ARG B HE   1 
ATOM   3658 H HH11 . ARG B 2 93  ? 3.174  34.324 39.260 1.00 47.63 ?  99  ARG B HH11 1 
ATOM   3659 H HH12 . ARG B 2 93  ? 3.469  34.119 40.705 1.00 47.63 ?  99  ARG B HH12 1 
ATOM   3660 H HH21 . ARG B 2 93  ? 3.837  37.288 41.517 1.00 39.56 ?  99  ARG B HH21 1 
ATOM   3661 H HH22 . ARG B 2 93  ? 3.869  35.904 42.066 1.00 39.56 ?  99  ARG B HH22 1 
ATOM   3662 N N    . VAL B 2 94  ? 5.643  37.869 33.836 1.00 9.48  ?  100 VAL B N    1 
ATOM   3663 C CA   . VAL B 2 94  ? 6.505  39.030 33.618 1.00 10.40 ?  100 VAL B CA   1 
ATOM   3664 C C    . VAL B 2 94  ? 5.664  40.279 33.389 1.00 10.02 ?  100 VAL B C    1 
ATOM   3665 O O    . VAL B 2 94  ? 5.831  41.301 34.060 1.00 8.97  ?  100 VAL B O    1 
ATOM   3666 C CB   . VAL B 2 94  ? 7.452  38.782 32.434 1.00 8.94  ?  100 VAL B CB   1 
ATOM   3667 C CG1  . VAL B 2 94  ? 8.113  40.085 32.000 1.00 7.81  ?  100 VAL B CG1  1 
ATOM   3668 C CG2  . VAL B 2 94  ? 8.487  37.742 32.786 1.00 10.84 ?  100 VAL B CG2  1 
ATOM   3669 H H    . VAL B 2 94  ? 5.797  37.209 33.307 1.00 11.34 ?  100 VAL B H    1 
ATOM   3670 H HA   . VAL B 2 94  ? 7.040  39.165 34.416 1.00 12.45 ?  100 VAL B HA   1 
ATOM   3671 H HB   . VAL B 2 94  ? 6.937  38.444 31.686 1.00 10.70 ?  100 VAL B HB   1 
ATOM   3672 H HG11 . VAL B 2 94  ? 8.884  39.880 31.449 1.00 9.34  ?  100 VAL B HG11 1 
ATOM   3673 H HG12 . VAL B 2 94  ? 7.474  40.609 31.492 1.00 9.34  ?  100 VAL B HG12 1 
ATOM   3674 H HG13 . VAL B 2 94  ? 8.391  40.577 32.788 1.00 9.34  ?  100 VAL B HG13 1 
ATOM   3675 H HG21 . VAL B 2 94  ? 9.027  37.555 32.002 1.00 12.98 ?  100 VAL B HG21 1 
ATOM   3676 H HG22 . VAL B 2 94  ? 9.049  38.083 33.500 1.00 12.98 ?  100 VAL B HG22 1 
ATOM   3677 H HG23 . VAL B 2 94  ? 8.037  36.934 33.077 1.00 12.98 ?  100 VAL B HG23 1 
ATOM   3678 N N    . PHE B 2 95  ? 4.756  40.217 32.418 1.00 10.67 ?  101 PHE B N    1 
ATOM   3679 C CA   . PHE B 2 95  ? 3.873  41.352 32.170 1.00 11.89 ?  101 PHE B CA   1 
ATOM   3680 C C    . PHE B 2 95  ? 3.089  41.734 33.418 1.00 8.79  ?  101 PHE B C    1 
ATOM   3681 O O    . PHE B 2 95  ? 2.947  42.923 33.723 1.00 10.21 ?  101 PHE B O    1 
ATOM   3682 C CB   . PHE B 2 95  ? 2.928  41.030 31.021 1.00 13.34 ?  101 PHE B CB   1 
ATOM   3683 C CG   . PHE B 2 95  ? 3.582  41.103 29.688 1.00 12.15 ?  101 PHE B CG   1 
ATOM   3684 C CD1  . PHE B 2 95  ? 4.083  42.306 29.224 1.00 8.32  ?  101 PHE B CD1  1 
ATOM   3685 C CD2  . PHE B 2 95  ? 3.703  39.978 28.897 1.00 14.53 ?  101 PHE B CD2  1 
ATOM   3686 C CE1  . PHE B 2 95  ? 4.697  42.385 28.000 1.00 8.32  ?  101 PHE B CE1  1 
ATOM   3687 C CE2  . PHE B 2 95  ? 4.316  40.056 27.658 1.00 14.46 ?  101 PHE B CE2  1 
ATOM   3688 C CZ   . PHE B 2 95  ? 4.810  41.258 27.212 1.00 12.71 ?  101 PHE B CZ   1 
ATOM   3689 H H    . PHE B 2 95  ? 4.633  39.543 31.898 1.00 12.77 ?  101 PHE B H    1 
ATOM   3690 H HA   . PHE B 2 95  ? 4.413  42.116 31.915 1.00 14.24 ?  101 PHE B HA   1 
ATOM   3691 H HB2  . PHE B 2 95  ? 2.586  40.130 31.138 1.00 15.97 ?  101 PHE B HB2  1 
ATOM   3692 H HB3  . PHE B 2 95  ? 2.195  41.666 31.030 1.00 15.97 ?  101 PHE B HB3  1 
ATOM   3693 H HD1  . PHE B 2 95  ? 4.003  43.070 29.748 1.00 9.95  ?  101 PHE B HD1  1 
ATOM   3694 H HD2  . PHE B 2 95  ? 3.371  39.163 29.198 1.00 17.40 ?  101 PHE B HD2  1 
ATOM   3695 H HE1  . PHE B 2 95  ? 5.037  43.198 27.701 1.00 9.95  ?  101 PHE B HE1  1 
ATOM   3696 H HE2  . PHE B 2 95  ? 4.394  39.296 27.128 1.00 17.31 ?  101 PHE B HE2  1 
ATOM   3697 H HZ   . PHE B 2 95  ? 5.220  41.312 26.379 1.00 15.22 ?  101 PHE B HZ   1 
ATOM   3698 N N    . GLU B 2 96  ? 2.576  40.751 34.159 1.00 9.44  ?  102 GLU B N    1 
ATOM   3699 C CA   . GLU B 2 96  ? 1.797  41.084 35.351 1.00 15.15 ?  102 GLU B CA   1 
ATOM   3700 C C    . GLU B 2 96  ? 2.663  41.780 36.397 1.00 10.57 ?  102 GLU B C    1 
ATOM   3701 O O    . GLU B 2 96  ? 2.220  42.735 37.047 1.00 10.59 ?  102 GLU B O    1 
ATOM   3702 C CB   . GLU B 2 96  ? 1.158  39.828 35.945 1.00 16.91 ?  102 GLU B CB   1 
ATOM   3703 C CG   . GLU B 2 96  ? 0.174  39.137 35.015 1.00 37.36 ?  102 GLU B CG   1 
ATOM   3704 C CD   . GLU B 2 96  ? -0.362 37.841 35.589 1.00 35.18 ?  102 GLU B CD   1 
ATOM   3705 O OE1  . GLU B 2 96  ? -0.386 37.702 36.835 1.00 44.88 ?  102 GLU B OE1  1 
ATOM   3706 O OE2  . GLU B 2 96  ? -0.757 36.962 34.792 1.00 57.21 -1 102 GLU B OE2  1 
ATOM   3707 H H    . GLU B 2 96  ? 2.661  39.910 33.999 1.00 11.29 ?  102 GLU B H    1 
ATOM   3708 H HA   . GLU B 2 96  ? 1.083  41.687 35.091 1.00 18.15 ?  102 GLU B HA   1 
ATOM   3709 H HB2  . GLU B 2 96  ? 1.859  39.192 36.158 1.00 20.26 ?  102 GLU B HB2  1 
ATOM   3710 H HB3  . GLU B 2 96  ? 0.678  40.074 36.752 1.00 20.26 ?  102 GLU B HB3  1 
ATOM   3711 H HG2  . GLU B 2 96  ? -0.578 39.728 34.855 1.00 44.79 ?  102 GLU B HG2  1 
ATOM   3712 H HG3  . GLU B 2 96  ? 0.620  38.933 34.178 1.00 44.79 ?  102 GLU B HG3  1 
ATOM   3713 N N    . GLU B 2 97  ? 3.901  41.316 36.570 1.00 9.72  ?  103 GLU B N    1 
ATOM   3714 C CA   . GLU B 2 97  ? 4.755  41.867 37.617 1.00 13.43 ?  103 GLU B CA   1 
ATOM   3715 C C    . GLU B 2 97  ? 5.271  43.251 37.238 1.00 8.52  ?  103 GLU B C    1 
ATOM   3716 O O    . GLU B 2 97  ? 5.310  44.151 38.079 1.00 11.83 ?  103 GLU B O    1 
ATOM   3717 C CB   . GLU B 2 97  ? 5.928  40.930 37.912 1.00 15.77 ?  103 GLU B CB   1 
ATOM   3718 C CG   . GLU B 2 97  ? 5.591  39.670 38.721 1.00 23.88 ?  103 GLU B CG   1 
ATOM   3719 C CD   . GLU B 2 97  ? 4.990  39.951 40.091 1.00 19.21 ?  103 GLU B CD   1 
ATOM   3720 O OE1  . GLU B 2 97  ? 5.455  40.874 40.792 1.00 17.25 ?  103 GLU B OE1  1 
ATOM   3721 O OE2  . GLU B 2 97  ? 4.040  39.233 40.463 1.00 26.61 -1 103 GLU B OE2  1 
ATOM   3722 H H    . GLU B 2 97  ? 4.264  40.692 36.101 1.00 11.63 ?  103 GLU B H    1 
ATOM   3723 H HA   . GLU B 2 97  ? 4.227  41.946 38.427 1.00 16.08 ?  103 GLU B HA   1 
ATOM   3724 H HB2  . GLU B 2 97  ? 6.303  40.637 37.067 1.00 18.89 ?  103 GLU B HB2  1 
ATOM   3725 H HB3  . GLU B 2 97  ? 6.593  41.424 38.416 1.00 18.89 ?  103 GLU B HB3  1 
ATOM   3726 H HG2  . GLU B 2 97  ? 4.949  39.142 38.221 1.00 28.62 ?  103 GLU B HG2  1 
ATOM   3727 H HG3  . GLU B 2 97  ? 6.406  39.160 38.856 1.00 28.62 ?  103 GLU B HG3  1 
ATOM   3728 N N    . ILE B 2 98  ? 5.658  43.451 35.975 1.00 9.05  ?  104 ILE B N    1 
ATOM   3729 C CA   . ILE B 2 98  ? 6.127  44.774 35.594 1.00 10.55 ?  104 ILE B CA   1 
ATOM   3730 C C    . ILE B 2 98  ? 4.968  45.762 35.590 1.00 11.57 ?  104 ILE B C    1 
ATOM   3731 O O    . ILE B 2 98  ? 5.175  46.958 35.812 1.00 11.24 ?  104 ILE B O    1 
ATOM   3732 C CB   . ILE B 2 98  ? 6.868  44.753 34.244 1.00 10.60 ?  104 ILE B CB   1 
ATOM   3733 C CG1  . ILE B 2 98  ? 5.911  44.469 33.079 1.00 10.71 ?  104 ILE B CG1  1 
ATOM   3734 C CG2  . ILE B 2 98  ? 7.994  43.730 34.282 1.00 14.08 ?  104 ILE B CG2  1 
ATOM   3735 C CD1  . ILE B 2 98  ? 6.609  44.351 31.725 1.00 10.18 ?  104 ILE B CD1  1 
ATOM   3736 H H    . ILE B 2 98  ? 5.657  42.860 35.350 1.00 10.83 ?  104 ILE B H    1 
ATOM   3737 H HA   . ILE B 2 98  ? 6.774  45.062 36.257 1.00 12.62 ?  104 ILE B HA   1 
ATOM   3738 H HB   . ILE B 2 98  ? 7.246  45.634 34.097 1.00 12.69 ?  104 ILE B HB   1 
ATOM   3739 H HG12 . ILE B 2 98  ? 5.452  43.632 33.250 1.00 12.82 ?  104 ILE B HG12 1 
ATOM   3740 H HG13 . ILE B 2 98  ? 5.269  45.194 33.019 1.00 12.82 ?  104 ILE B HG13 1 
ATOM   3741 H HG21 . ILE B 2 98  ? 8.608  43.909 33.553 1.00 16.86 ?  104 ILE B HG21 1 
ATOM   3742 H HG22 . ILE B 2 98  ? 8.458  43.802 35.130 1.00 16.86 ?  104 ILE B HG22 1 
ATOM   3743 H HG23 . ILE B 2 98  ? 7.617  42.842 34.185 1.00 16.86 ?  104 ILE B HG23 1 
ATOM   3744 H HD11 . ILE B 2 98  ? 5.939  44.352 31.023 1.00 12.18 ?  104 ILE B HD11 1 
ATOM   3745 H HD12 . ILE B 2 98  ? 7.209  45.104 31.611 1.00 12.18 ?  104 ILE B HD12 1 
ATOM   3746 H HD13 . ILE B 2 98  ? 7.111  43.521 31.700 1.00 12.18 ?  104 ILE B HD13 1 
ATOM   3747 N N    . ARG B 2 99  ? 3.737  45.282 35.368 1.00 9.39  ?  105 ARG B N    1 
ATOM   3748 C CA   . ARG B 2 99  ? 2.577  46.164 35.462 1.00 9.92  ?  105 ARG B CA   1 
ATOM   3749 C C    . ARG B 2 99  ? 2.425  46.716 36.871 1.00 15.72 ?  105 ARG B C    1 
ATOM   3750 O O    . ARG B 2 99  ? 1.994  47.860 37.055 1.00 14.40 ?  105 ARG B O    1 
ATOM   3751 C CB   . ARG B 2 99  ? 1.293  45.428 35.059 1.00 10.78 ?  105 ARG B CB   1 
ATOM   3752 C CG   . ARG B 2 99  ? 0.146  46.388 34.725 1.00 17.67 ?  105 ARG B CG   1 
ATOM   3753 C CD   . ARG B 2 99  ? -1.120 45.668 34.285 1.00 27.11 ?  105 ARG B CD   1 
ATOM   3754 N NE   . ARG B 2 99  ? -0.855 44.608 33.319 1.00 20.11 ?  105 ARG B NE   1 
ATOM   3755 C CZ   . ARG B 2 99  ? -1.095 43.321 33.522 1.00 19.94 ?  105 ARG B CZ   1 
ATOM   3756 N NH1  . ARG B 2 99  ? -1.613 42.884 34.656 1.00 19.19 ?  105 ARG B NH1  1 
ATOM   3757 N NH2  . ARG B 2 99  ? -0.811 42.451 32.558 1.00 19.91 ?  105 ARG B NH2  1 
ATOM   3758 H H    . ARG B 2 99  ? 3.554  44.467 35.166 1.00 11.24 ?  105 ARG B H    1 
ATOM   3759 H HA   . ARG B 2 99  ? 2.708  46.899 34.843 1.00 11.86 ?  105 ARG B HA   1 
ATOM   3760 H HB2  . ARG B 2 99  ? 1.472  44.887 34.273 1.00 12.90 ?  105 ARG B HB2  1 
ATOM   3761 H HB3  . ARG B 2 99  ? 1.009  44.862 35.793 1.00 12.90 ?  105 ARG B HB3  1 
ATOM   3762 H HG2  . ARG B 2 99  ? -0.067 46.912 35.513 1.00 21.17 ?  105 ARG B HG2  1 
ATOM   3763 H HG3  . ARG B 2 99  ? 0.423  46.973 34.002 1.00 21.17 ?  105 ARG B HG3  1 
ATOM   3764 H HD2  . ARG B 2 99  ? -1.543 45.268 35.061 1.00 32.50 ?  105 ARG B HD2  1 
ATOM   3765 H HD3  . ARG B 2 99  ? -1.722 46.307 33.873 1.00 32.50 ?  105 ARG B HD3  1 
ATOM   3766 H HE   . ARG B 2 99  ? -0.517 44.835 32.561 1.00 24.09 ?  105 ARG B HE   1 
ATOM   3767 H HH11 . ARG B 2 99  ? -1.802 43.439 35.285 1.00 22.99 ?  105 ARG B HH11 1 
ATOM   3768 H HH12 . ARG B 2 99  ? -1.760 42.043 34.766 1.00 22.99 ?  105 ARG B HH12 1 
ATOM   3769 H HH21 . ARG B 2 99  ? -0.475 42.726 31.815 1.00 23.86 ?  105 ARG B HH21 1 
ATOM   3770 H HH22 . ARG B 2 99  ? -0.962 41.612 32.677 1.00 23.86 ?  105 ARG B HH22 1 
ATOM   3771 N N    . LYS B 2 100 ? 2.760  45.908 37.882 1.00 17.17 ?  106 LYS B N    1 
ATOM   3772 C CA   . LYS B 2 100 ? 2.745  46.399 39.254 1.00 20.22 ?  106 LYS B CA   1 
ATOM   3773 C C    . LYS B 2 100 ? 3.753  47.516 39.454 1.00 16.43 ?  106 LYS B C    1 
ATOM   3774 O O    . LYS B 2 100 ? 3.598  48.336 40.366 1.00 21.63 ?  106 LYS B O    1 
ATOM   3775 C CB   . LYS B 2 100 ? 3.032  45.256 40.228 1.00 22.81 ?  106 LYS B CB   1 
ATOM   3776 C CG   . LYS B 2 100 ? 2.047  44.125 40.128 1.00 15.10 ?  106 LYS B CG   1 
ATOM   3777 C CD   . LYS B 2 100 ? 2.255  43.074 41.212 1.00 30.42 ?  106 LYS B CD   1 
ATOM   3778 C CE   . LYS B 2 100 ? 1.258  41.925 41.049 1.00 32.73 ?  106 LYS B CE   1 
ATOM   3779 N NZ   . LYS B 2 100 ? 1.787  40.615 41.512 1.00 26.15 ?  106 LYS B NZ   1 
ATOM   3780 H H    . LYS B 2 100 ? 2.996  45.085 37.798 1.00 20.57 ?  106 LYS B H    1 
ATOM   3781 H HA   . LYS B 2 100 ? 1.861  46.746 39.449 1.00 24.23 ?  106 LYS B HA   1 
ATOM   3782 H HB2  . LYS B 2 100 ? 3.914  44.900 40.042 1.00 27.34 ?  106 LYS B HB2  1 
ATOM   3783 H HB3  . LYS B 2 100 ? 2.998  45.601 41.134 1.00 27.34 ?  106 LYS B HB3  1 
ATOM   3784 H HG2  . LYS B 2 100 ? 1.148  44.477 40.219 1.00 18.09 ?  106 LYS B HG2  1 
ATOM   3785 H HG3  . LYS B 2 100 ? 2.148  43.691 39.266 1.00 18.09 ?  106 LYS B HG3  1 
ATOM   3786 H HD2  . LYS B 2 100 ? 3.153  42.714 41.146 1.00 36.47 ?  106 LYS B HD2  1 
ATOM   3787 H HD3  . LYS B 2 100 ? 2.121  43.477 42.084 1.00 36.47 ?  106 LYS B HD3  1 
ATOM   3788 H HE2  . LYS B 2 100 ? 0.462  42.124 41.567 1.00 39.24 ?  106 LYS B HE2  1 
ATOM   3789 H HE3  . LYS B 2 100 ? 1.029  41.839 40.110 1.00 39.24 ?  106 LYS B HE3  1 
ATOM   3790 H HZ1  . LYS B 2 100 ? 1.172  39.981 41.401 1.00 31.35 ?  106 LYS B HZ1  1 
ATOM   3791 H HZ2  . LYS B 2 100 ? 2.513  40.397 41.044 1.00 31.35 ?  106 LYS B HZ2  1 
ATOM   3792 H HZ3  . LYS B 2 100 ? 2.002  40.661 42.374 1.00 31.35 ?  106 LYS B HZ3  1 
ATOM   3793 N N    . HIS B 2 101 ? 4.801  47.551 38.639 1.00 14.10 ?  107 HIS B N    1 
ATOM   3794 C CA   . HIS B 2 101 ? 5.781  48.627 38.672 1.00 22.51 ?  107 HIS B CA   1 
ATOM   3795 C C    . HIS B 2 101 ? 5.437  49.752 37.704 1.00 16.41 ?  107 HIS B C    1 
ATOM   3796 O O    . HIS B 2 101 ? 6.238  50.680 37.545 1.00 21.50 ?  107 HIS B O    1 
ATOM   3797 C CB   . HIS B 2 101 ? 7.173  48.086 38.341 1.00 12.97 ?  107 HIS B CB   1 
ATOM   3798 C CG   . HIS B 2 101 ? 7.682  47.071 39.313 1.00 19.13 ?  107 HIS B CG   1 
ATOM   3799 N ND1  . HIS B 2 101 ? 8.494  47.397 40.377 1.00 28.17 ?  107 HIS B ND1  1 
ATOM   3800 C CD2  . HIS B 2 101 ? 7.510  45.728 39.368 1.00 15.42 ?  107 HIS B CD2  1 
ATOM   3801 C CE1  . HIS B 2 101 ? 8.789  46.301 41.055 1.00 25.58 ?  107 HIS B CE1  1 
ATOM   3802 N NE2  . HIS B 2 101 ? 8.204  45.275 40.463 1.00 22.26 ?  107 HIS B NE2  1 
ATOM   3803 H H    . HIS B 2 101 ? 4.969  46.951 38.047 1.00 16.88 ?  107 HIS B H    1 
ATOM   3804 H HA   . HIS B 2 101 ? 5.805  48.991 39.571 1.00 26.98 ?  107 HIS B HA   1 
ATOM   3805 H HB2  . HIS B 2 101 ? 7.144  47.669 37.467 1.00 15.53 ?  107 HIS B HB2  1 
ATOM   3806 H HB3  . HIS B 2 101 ? 7.800  48.827 38.335 1.00 15.53 ?  107 HIS B HB3  1 
ATOM   3807 H HD1  . HIS B 2 101 ? 8.766  48.190 40.570 1.00 33.77 ?  107 HIS B HD1  1 
ATOM   3808 H HD2  . HIS B 2 101 ? 7.015  45.210 38.776 1.00 18.47 ?  107 HIS B HD2  1 
ATOM   3809 H HE1  . HIS B 2 101 ? 9.318  46.260 41.819 1.00 30.66 ?  107 HIS B HE1  1 
ATOM   3810 N N    . SER B 2 102 ? 4.280  49.679 37.049 1.00 12.06 ?  108 SER B N    1 
ATOM   3811 C CA   . SER B 2 102 ? 3.880  50.652 36.031 1.00 24.96 ?  108 SER B CA   1 
ATOM   3812 C C    . SER B 2 102 ? 4.944  50.796 34.941 1.00 12.95 ?  108 SER B C    1 
ATOM   3813 O O    . SER B 2 102 ? 5.194  51.886 34.420 1.00 13.13 ?  108 SER B O    1 
ATOM   3814 C CB   . SER B 2 102 ? 3.565  52.009 36.667 1.00 27.36 ?  108 SER B CB   1 
ATOM   3815 O OG   . SER B 2 102 ? 2.241  52.023 37.161 1.00 30.00 ?  108 SER B OG   1 
ATOM   3816 H H    . SER B 2 102 ? 3.695  49.062 37.179 1.00 14.44 ?  108 SER B H    1 
ATOM   3817 H HA   . SER B 2 102 ? 3.074  50.324 35.603 1.00 29.92 ?  108 SER B HA   1 
ATOM   3818 H HB2  . SER B 2 102 ? 4.179  52.167 37.401 1.00 32.79 ?  108 SER B HB2  1 
ATOM   3819 H HB3  . SER B 2 102 ? 3.662  52.704 35.998 1.00 32.79 ?  108 SER B HB3  1 
ATOM   3820 H HG   . SER B 2 102 ? 2.055  52.784 37.464 1.00 35.97 ?  108 SER B HG   1 
ATOM   3821 N N    . ALA B 2 103 ? 5.564  49.678 34.574 1.00 13.18 ?  109 ALA B N    1 
ATOM   3822 C CA   . ALA B 2 103 ? 6.554  49.704 33.504 1.00 9.15  ?  109 ALA B CA   1 
ATOM   3823 C C    . ALA B 2 103 ? 5.902  50.119 32.193 1.00 8.40  ?  109 ALA B C    1 
ATOM   3824 O O    . ALA B 2 103 ? 4.830  49.630 31.830 1.00 9.48  ?  109 ALA B O    1 
ATOM   3825 C CB   . ALA B 2 103 ? 7.211  48.333 33.345 1.00 11.50 ?  109 ALA B CB   1 
ATOM   3826 H H    . ALA B 2 103 ? 5.432  48.903 34.924 1.00 15.78 ?  109 ALA B H    1 
ATOM   3827 H HA   . ALA B 2 103 ? 7.247  50.345 33.727 1.00 10.94 ?  109 ALA B HA   1 
ATOM   3828 H HB1  . ALA B 2 103 ? 7.880  48.383 32.644 1.00 13.76 ?  109 ALA B HB1  1 
ATOM   3829 H HB2  . ALA B 2 103 ? 7.630  48.084 34.184 1.00 13.76 ?  109 ALA B HB2  1 
ATOM   3830 H HB3  . ALA B 2 103 ? 6.532  47.683 33.108 1.00 13.76 ?  109 ALA B HB3  1 
ATOM   3831 N N    . GLY B 2 104 ? 6.563  51.017 31.470 1.00 8.51  ?  110 GLY B N    1 
ATOM   3832 C CA   . GLY B 2 104 ? 6.027  51.524 30.224 1.00 9.52  ?  110 GLY B CA   1 
ATOM   3833 C C    . GLY B 2 104 ? 6.290  50.663 29.013 1.00 13.59 ?  110 GLY B C    1 
ATOM   3834 O O    . GLY B 2 104 ? 5.679  50.898 27.965 1.00 9.70  ?  110 GLY B O    1 
ATOM   3835 H H    . GLY B 2 104 ? 7.327  51.348 31.684 1.00 10.18 ?  110 GLY B H    1 
ATOM   3836 H HA2  . GLY B 2 104 ? 5.066  51.617 30.316 1.00 11.39 ?  110 GLY B HA2  1 
ATOM   3837 H HA3  . GLY B 2 104 ? 6.414  52.397 30.054 1.00 11.39 ?  110 GLY B HA3  1 
ATOM   3838 N N    . GLU B 2 105 ? 7.166  49.666 29.131 1.00 8.86  ?  111 GLU B N    1 
ATOM   3839 C CA   . GLU B 2 105 ? 7.611  48.895 27.979 1.00 12.42 ?  111 GLU B CA   1 
ATOM   3840 C C    . GLU B 2 105 ? 8.403  47.693 28.472 1.00 9.77  ?  111 GLU B C    1 
ATOM   3841 O O    . GLU B 2 105 ? 9.050  47.748 29.522 1.00 9.00  ?  111 GLU B O    1 
ATOM   3842 C CB   . GLU B 2 105 ? 8.459  49.777 27.047 1.00 15.28 ?  111 GLU B CB   1 
ATOM   3843 C CG   . GLU B 2 105 ? 9.123  49.085 25.892 1.00 17.74 ?  111 GLU B CG   1 
ATOM   3844 C CD   . GLU B 2 105 ? 9.793  50.082 24.952 1.00 22.22 ?  111 GLU B CD   1 
ATOM   3845 O OE1  . GLU B 2 105 ? 9.143  51.083 24.582 1.00 43.00 ?  111 GLU B OE1  1 
ATOM   3846 O OE2  . GLU B 2 105 ? 10.972 49.884 24.607 1.00 30.28 -1 111 GLU B OE2  1 
ATOM   3847 H H    . GLU B 2 105 ? 7.517  49.417 29.875 1.00 10.60 ?  111 GLU B H    1 
ATOM   3848 H HA   . GLU B 2 105 ? 6.853  48.556 27.479 1.00 14.87 ?  111 GLU B HA   1 
ATOM   3849 H HB2  . GLU B 2 105 ? 7.884  50.463 26.675 1.00 18.30 ?  111 GLU B HB2  1 
ATOM   3850 H HB3  . GLU B 2 105 ? 9.163  50.185 27.576 1.00 18.30 ?  111 GLU B HB3  1 
ATOM   3851 H HG2  . GLU B 2 105 ? 9.802  48.479 26.228 1.00 21.25 ?  111 GLU B HG2  1 
ATOM   3852 H HG3  . GLU B 2 105 ? 8.457  48.591 25.389 1.00 21.25 ?  111 GLU B HG3  1 
ATOM   3853 N N    . LEU B 2 106 ? 8.315  46.600 27.725 1.00 9.32  ?  112 LEU B N    1 
ATOM   3854 C CA   . LEU B 2 106 ? 9.172  45.441 27.928 1.00 7.40  ?  112 LEU B CA   1 
ATOM   3855 C C    . LEU B 2 106 ? 10.096 45.319 26.724 1.00 14.14 ?  112 LEU B C    1 
ATOM   3856 O O    . LEU B 2 106 ? 9.651  45.443 25.572 1.00 8.78  ?  112 LEU B O    1 
ATOM   3857 C CB   . LEU B 2 106 ? 8.374  44.158 28.116 1.00 9.88  ?  112 LEU B CB   1 
ATOM   3858 C CG   . LEU B 2 106 ? 9.177  42.869 28.283 1.00 6.20  ?  112 LEU B CG   1 
ATOM   3859 C CD1  . LEU B 2 106 ? 10.050 42.899 29.534 1.00 8.61  ?  112 LEU B CD1  1 
ATOM   3860 C CD2  . LEU B 2 106 ? 8.211  41.657 28.315 1.00 11.52 ?  112 LEU B CD2  1 
ATOM   3861 H H    . LEU B 2 106 ? 7.755  46.505 27.079 1.00 11.15 ?  112 LEU B H    1 
ATOM   3862 H HA   . LEU B 2 106 ? 9.698  45.565 28.733 1.00 8.85  ?  112 LEU B HA   1 
ATOM   3863 H HB2  . LEU B 2 106 ? 7.829  44.258 28.912 1.00 11.82 ?  112 LEU B HB2  1 
ATOM   3864 H HB3  . LEU B 2 106 ? 7.807  44.041 27.337 1.00 11.82 ?  112 LEU B HB3  1 
ATOM   3865 H HG   . LEU B 2 106 ? 9.778  42.776 27.527 1.00 7.40  ?  112 LEU B HG   1 
ATOM   3866 H HD11 . LEU B 2 106 ? 10.497 42.043 29.628 1.00 10.30 ?  112 LEU B HD11 1 
ATOM   3867 H HD12 . LEU B 2 106 ? 10.706 43.607 29.444 1.00 10.30 ?  112 LEU B HD12 1 
ATOM   3868 H HD13 . LEU B 2 106 ? 9.488  43.064 30.307 1.00 10.30 ?  112 LEU B HD13 1 
ATOM   3869 H HD21 . LEU B 2 106 ? 8.728  40.845 28.439 1.00 13.79 ?  112 LEU B HD21 1 
ATOM   3870 H HD22 . LEU B 2 106 ? 7.589  41.768 29.050 1.00 13.79 ?  112 LEU B HD22 1 
ATOM   3871 H HD23 . LEU B 2 106 ? 7.728  41.616 27.475 1.00 13.79 ?  112 LEU B HD23 1 
ATOM   3872 N N    . GLN B 2 107 ? 11.377 45.098 26.996 1.00 8.31  ?  113 GLN B N    1 
ATOM   3873 C CA   . GLN B 2 107 ? 12.390 44.942 25.963 1.00 7.13  ?  113 GLN B CA   1 
ATOM   3874 C C    . GLN B 2 107 ? 13.102 43.609 26.138 1.00 9.69  ?  113 GLN B C    1 
ATOM   3875 O O    . GLN B 2 107 ? 13.329 43.160 27.267 1.00 6.70  ?  113 GLN B O    1 
ATOM   3876 C CB   . GLN B 2 107 ? 13.414 46.063 26.020 1.00 15.64 ?  113 GLN B CB   1 
ATOM   3877 C CG   . GLN B 2 107 ? 12.821 47.454 25.935 1.00 12.01 ?  113 GLN B CG   1 
ATOM   3878 C CD   . GLN B 2 107 ? 13.900 48.507 25.922 1.00 18.70 ?  113 GLN B CD   1 
ATOM   3879 O OE1  . GLN B 2 107 ? 15.016 48.256 26.364 1.00 15.60 ?  113 GLN B OE1  1 
ATOM   3880 N NE2  . GLN B 2 107 ? 13.583 49.685 25.397 1.00 19.30 ?  113 GLN B NE2  1 
ATOM   3881 H H    . GLN B 2 107 ? 11.690 45.033 27.794 1.00 9.94  ?  113 GLN B H    1 
ATOM   3882 H HA   . GLN B 2 107 ? 11.961 44.956 25.094 1.00 8.52  ?  113 GLN B HA   1 
ATOM   3883 H HB2  . GLN B 2 107 ? 13.896 46.000 26.860 1.00 18.74 ?  113 GLN B HB2  1 
ATOM   3884 H HB3  . GLN B 2 107 ? 14.028 45.959 25.277 1.00 18.74 ?  113 GLN B HB3  1 
ATOM   3885 H HG2  . GLN B 2 107 ? 12.305 47.535 25.118 1.00 14.37 ?  113 GLN B HG2  1 
ATOM   3886 H HG3  . GLN B 2 107 ? 12.251 47.609 26.704 1.00 14.37 ?  113 GLN B HG3  1 
ATOM   3887 H HE21 . GLN B 2 107 ? 12.793 49.819 25.085 1.00 23.13 ?  113 GLN B HE21 1 
ATOM   3888 H HE22 . GLN B 2 107 ? 14.169 50.315 25.369 1.00 23.13 ?  113 GLN B HE22 1 
ATOM   3889 N N    . ILE B 2 108 ? 13.446 42.982 25.016 1.00 8.72  ?  114 ILE B N    1 
ATOM   3890 C CA   . ILE B 2 108 ? 14.106 41.687 25.013 1.00 10.64 ?  114 ILE B CA   1 
ATOM   3891 C C    . ILE B 2 108 ? 15.148 41.668 23.901 1.00 10.49 ?  114 ILE B C    1 
ATOM   3892 O O    . ILE B 2 108 ? 14.842 41.986 22.747 1.00 10.86 ?  114 ILE B O    1 
ATOM   3893 C CB   . ILE B 2 108 ? 13.133 40.509 24.811 1.00 7.59  ?  114 ILE B CB   1 
ATOM   3894 C CG1  . ILE B 2 108 ? 11.823 40.701 25.578 1.00 8.04  ?  114 ILE B CG1  1 
ATOM   3895 C CG2  . ILE B 2 108 ? 13.815 39.207 25.235 1.00 12.70 ?  114 ILE B CG2  1 
ATOM   3896 C CD1  . ILE B 2 108 ? 10.876 39.561 25.378 1.00 14.51 ?  114 ILE B CD1  1 
ATOM   3897 H H    . ILE B 2 108 ? 13.304 43.297 24.229 1.00 10.43 ?  114 ILE B H    1 
ATOM   3898 H HA   . ILE B 2 108 ? 14.544 41.580 25.871 1.00 12.73 ?  114 ILE B HA   1 
ATOM   3899 H HB   . ILE B 2 108 ? 12.905 40.472 23.868 1.00 9.07  ?  114 ILE B HB   1 
ATOM   3900 H HG12 . ILE B 2 108 ? 12.017 40.769 26.526 1.00 9.61  ?  114 ILE B HG12 1 
ATOM   3901 H HG13 . ILE B 2 108 ? 11.389 41.512 25.269 1.00 9.61  ?  114 ILE B HG13 1 
ATOM   3902 H HG21 . ILE B 2 108 ? 13.294 38.457 24.911 1.00 15.20 ?  114 ILE B HG21 1 
ATOM   3903 H HG22 . ILE B 2 108 ? 14.707 39.179 24.855 1.00 15.20 ?  114 ILE B HG22 1 
ATOM   3904 H HG23 . ILE B 2 108 ? 13.868 39.179 26.203 1.00 15.20 ?  114 ILE B HG23 1 
ATOM   3905 H HD11 . ILE B 2 108 ? 10.010 39.802 25.742 1.00 17.38 ?  114 ILE B HD11 1 
ATOM   3906 H HD12 . ILE B 2 108 ? 10.797 39.379 24.429 1.00 17.38 ?  114 ILE B HD12 1 
ATOM   3907 H HD13 . ILE B 2 108 ? 11.221 38.779 25.837 1.00 17.38 ?  114 ILE B HD13 1 
ATOM   3908 N N    . ASN B 2 109 ? 16.366 41.285 24.257 1.00 8.05  ?  115 ASN B N    1 
ATOM   3909 C CA   . ASN B 2 109 ? 17.447 40.997 23.321 1.00 6.84  ?  115 ASN B CA   1 
ATOM   3910 C C    . ASN B 2 109 ? 17.321 39.546 22.871 1.00 7.29  ?  115 ASN B C    1 
ATOM   3911 O O    . ASN B 2 109 ? 17.340 38.632 23.698 1.00 10.03 ?  115 ASN B O    1 
ATOM   3912 C CB   . ASN B 2 109 ? 18.782 41.263 24.024 1.00 9.63  ?  115 ASN B CB   1 
ATOM   3913 C CG   . ASN B 2 109 ? 19.999 40.968 23.154 1.00 19.33 ?  115 ASN B CG   1 
ATOM   3914 O OD1  . ASN B 2 109 ? 19.973 40.122 22.257 1.00 21.48 ?  115 ASN B OD1  1 
ATOM   3915 N ND2  . ASN B 2 109 ? 21.100 41.643 23.459 1.00 22.69 ?  115 ASN B ND2  1 
ATOM   3916 H H    . ASN B 2 109 ? 16.605 41.180 25.077 1.00 9.62  ?  115 ASN B H    1 
ATOM   3917 H HA   . ASN B 2 109 ? 17.395 41.554 22.529 1.00 8.17  ?  115 ASN B HA   1 
ATOM   3918 H HB2  . ASN B 2 109 ? 18.820 42.197 24.280 1.00 11.52 ?  115 ASN B HB2  1 
ATOM   3919 H HB3  . ASN B 2 109 ? 18.838 40.700 24.812 1.00 11.52 ?  115 ASN B HB3  1 
ATOM   3920 H HD21 . ASN B 2 109 ? 21.819 41.520 23.005 1.00 27.19 ?  115 ASN B HD21 1 
ATOM   3921 H HD22 . ASN B 2 109 ? 21.094 42.203 24.112 1.00 27.19 ?  115 ASN B HD22 1 
ATOM   3922 N N    . VAL B 2 110 ? 17.185 39.333 21.563 1.00 8.04  ?  116 VAL B N    1 
ATOM   3923 C CA   . VAL B 2 110 ? 16.952 38.010 20.996 1.00 15.29 ?  116 VAL B CA   1 
ATOM   3924 C C    . VAL B 2 110 ? 17.897 37.815 19.817 1.00 17.07 ?  116 VAL B C    1 
ATOM   3925 O O    . VAL B 2 110 ? 17.950 38.661 18.916 1.00 12.48 ?  116 VAL B O    1 
ATOM   3926 C CB   . VAL B 2 110 ? 15.494 37.832 20.526 1.00 10.86 ?  116 VAL B CB   1 
ATOM   3927 C CG1  . VAL B 2 110 ? 15.250 36.404 20.053 1.00 12.24 ?  116 VAL B CG1  1 
ATOM   3928 C CG2  . VAL B 2 110 ? 14.509 38.195 21.647 1.00 17.20 ?  116 VAL B CG2  1 
ATOM   3929 H H    . VAL B 2 110 ? 17.225 39.956 20.972 1.00 9.61  ?  116 VAL B H    1 
ATOM   3930 H HA   . VAL B 2 110 ? 17.148 37.341 21.671 1.00 18.31 ?  116 VAL B HA   1 
ATOM   3931 H HB   . VAL B 2 110 ? 15.339 38.433 19.781 1.00 13.00 ?  116 VAL B HB   1 
ATOM   3932 H HG11 . VAL B 2 110 ? 14.303 36.287 19.878 1.00 14.65 ?  116 VAL B HG11 1 
ATOM   3933 H HG12 . VAL B 2 110 ? 15.758 36.249 19.242 1.00 14.65 ?  116 VAL B HG12 1 
ATOM   3934 H HG13 . VAL B 2 110 ? 15.537 35.789 20.746 1.00 14.65 ?  116 VAL B HG13 1 
ATOM   3935 H HG21 . VAL B 2 110 ? 13.605 38.014 21.345 1.00 20.60 ?  116 VAL B HG21 1 
ATOM   3936 H HG22 . VAL B 2 110 ? 14.709 37.659 22.430 1.00 20.60 ?  116 VAL B HG22 1 
ATOM   3937 H HG23 . VAL B 2 110 ? 14.604 39.137 21.859 1.00 20.60 ?  116 VAL B HG23 1 
ATOM   3938 N N    . ASP B 2 111 ? 18.602 36.690 19.792 1.00 9.39  ?  117 ASP B N    1 
ATOM   3939 C CA   . ASP B 2 111 ? 19.474 36.405 18.663 1.00 10.01 ?  117 ASP B CA   1 
ATOM   3940 C C    . ASP B 2 111 ? 18.639 36.056 17.439 1.00 10.71 ?  117 ASP B C    1 
ATOM   3941 O O    . ASP B 2 111 ? 17.694 35.262 17.519 1.00 11.70 ?  117 ASP B O    1 
ATOM   3942 C CB   . ASP B 2 111 ? 20.435 35.271 19.011 1.00 12.97 ?  117 ASP B CB   1 
ATOM   3943 C CG   . ASP B 2 111 ? 21.267 35.580 20.242 1.00 26.15 ?  117 ASP B CG   1 
ATOM   3944 O OD1  . ASP B 2 111 ? 21.686 36.747 20.395 1.00 17.45 ?  117 ASP B OD1  1 
ATOM   3945 O OD2  . ASP B 2 111 ? 21.497 34.663 21.058 1.00 34.01 -1 117 ASP B OD2  1 
ATOM   3946 H H    . ASP B 2 111 ? 18.592 36.088 20.406 1.00 11.23 ?  117 ASP B H    1 
ATOM   3947 H HA   . ASP B 2 111 ? 20.008 37.187 18.451 1.00 11.98 ?  117 ASP B HA   1 
ATOM   3948 H HB2  . ASP B 2 111 ? 19.925 34.465 19.186 1.00 15.53 ?  117 ASP B HB2  1 
ATOM   3949 H HB3  . ASP B 2 111 ? 21.040 35.127 18.267 1.00 15.53 ?  117 ASP B HB3  1 
ATOM   3950 N N    . GLU B 2 112 ? 19.002 36.640 16.296 1.00 11.18 ?  118 GLU B N    1 
ATOM   3951 C CA   . GLU B 2 112 ? 18.205 36.485 15.082 1.00 11.63 ?  118 GLU B CA   1 
ATOM   3952 C C    . GLU B 2 112 ? 18.041 35.020 14.687 1.00 14.76 ?  118 GLU B C    1 
ATOM   3953 O O    . GLU B 2 112 ? 16.990 34.628 14.170 1.00 13.48 ?  118 GLU B O    1 
ATOM   3954 C CB   . GLU B 2 112 ? 18.850 37.264 13.940 1.00 11.85 ?  118 GLU B CB   1 
ATOM   3955 C CG   . GLU B 2 112 ? 18.033 37.261 12.657 1.00 13.70 ?  118 GLU B CG   1 
ATOM   3956 C CD   . GLU B 2 112 ? 18.496 38.330 11.688 1.00 16.96 ?  118 GLU B CD   1 
ATOM   3957 O OE1  . GLU B 2 112 ? 19.694 38.326 11.361 1.00 16.61 ?  118 GLU B OE1  1 
ATOM   3958 O OE2  . GLU B 2 112 ? 17.670 39.177 11.274 1.00 22.63 -1 118 GLU B OE2  1 
ATOM   3959 H H    . GLU B 2 112 ? 19.703 37.129 16.198 1.00 13.38 ?  118 GLU B H    1 
ATOM   3960 H HA   . GLU B 2 112 ? 17.321 36.845 15.251 1.00 13.92 ?  118 GLU B HA   1 
ATOM   3961 H HB2  . GLU B 2 112 ? 18.963 38.187 14.217 1.00 14.19 ?  118 GLU B HB2  1 
ATOM   3962 H HB3  . GLU B 2 112 ? 19.714 36.869 13.742 1.00 14.19 ?  118 GLU B HB3  1 
ATOM   3963 H HG2  . GLU B 2 112 ? 18.124 36.399 12.223 1.00 16.41 ?  118 GLU B HG2  1 
ATOM   3964 H HG3  . GLU B 2 112 ? 17.102 37.429 12.871 1.00 16.41 ?  118 GLU B HG3  1 
ATOM   3965 N N    . VAL B 2 113 ? 19.071 34.197 14.908 1.00 13.38 ?  119 VAL B N    1 
ATOM   3966 C CA   . VAL B 2 113 ? 18.993 32.806 14.480 1.00 19.62 ?  119 VAL B CA   1 
ATOM   3967 C C    . VAL B 2 113 ? 18.026 31.985 15.329 1.00 15.12 ?  119 VAL B C    1 
ATOM   3968 O O    . VAL B 2 113 ? 17.636 30.889 14.913 1.00 16.51 ?  119 VAL B O    1 
ATOM   3969 C CB   . VAL B 2 113 ? 20.384 32.143 14.495 1.00 15.59 ?  119 VAL B CB   1 
ATOM   3970 C CG1  . VAL B 2 113 ? 21.300 32.829 13.489 1.00 36.27 ?  119 VAL B CG1  1 
ATOM   3971 C CG2  . VAL B 2 113 ? 20.980 32.183 15.884 1.00 18.16 ?  119 VAL B CG2  1 
ATOM   3972 H H    . VAL B 2 113 ? 19.807 34.418 15.295 1.00 16.02 ?  119 VAL B H    1 
ATOM   3973 H HA   . VAL B 2 113 ? 18.662 32.815 13.569 1.00 23.51 ?  119 VAL B HA   1 
ATOM   3974 H HB   . VAL B 2 113 ? 20.295 31.212 14.241 1.00 18.67 ?  119 VAL B HB   1 
ATOM   3975 H HG11 . VAL B 2 113 ? 22.168 32.396 13.505 1.00 43.50 ?  119 VAL B HG11 1 
ATOM   3976 H HG12 . VAL B 2 113 ? 20.909 32.753 12.604 1.00 43.50 ?  119 VAL B HG12 1 
ATOM   3977 H HG13 . VAL B 2 113 ? 21.392 33.764 13.731 1.00 43.50 ?  119 VAL B HG13 1 
ATOM   3978 H HG21 . VAL B 2 113 ? 21.853 31.759 15.865 1.00 21.75 ?  119 VAL B HG21 1 
ATOM   3979 H HG22 . VAL B 2 113 ? 21.068 33.108 16.164 1.00 21.75 ?  119 VAL B HG22 1 
ATOM   3980 H HG23 . VAL B 2 113 ? 20.395 31.707 16.493 1.00 21.75 ?  119 VAL B HG23 1 
ATOM   3981 N N    . ASP B 2 114 ? 17.627 32.484 16.504 1.00 14.02 ?  120 ASP B N    1 
ATOM   3982 C CA   . ASP B 2 114 ? 16.720 31.770 17.407 1.00 14.34 ?  120 ASP B CA   1 
ATOM   3983 C C    . ASP B 2 114 ? 15.276 31.924 16.924 1.00 19.37 ?  120 ASP B C    1 
ATOM   3984 O O    . ASP B 2 114 ? 14.430 32.576 17.540 1.00 13.81 ?  120 ASP B O    1 
ATOM   3985 C CB   . ASP B 2 114 ? 16.878 32.277 18.834 1.00 16.91 ?  120 ASP B CB   1 
ATOM   3986 C CG   . ASP B 2 114 ? 18.181 31.834 19.472 1.00 27.64 ?  120 ASP B CG   1 
ATOM   3987 O OD1  . ASP B 2 114 ? 18.975 31.146 18.802 1.00 20.27 ?  120 ASP B OD1  1 
ATOM   3988 O OD2  . ASP B 2 114 ? 18.409 32.172 20.652 1.00 31.29 -1 120 ASP B OD2  1 
ATOM   3989 H H    . ASP B 2 114 ? 17.873 33.251 16.806 1.00 16.79 ?  120 ASP B H    1 
ATOM   3990 H HA   . ASP B 2 114 ? 16.949 30.827 17.383 1.00 17.17 ?  120 ASP B HA   1 
ATOM   3991 H HB2  . ASP B 2 114 ? 16.862 33.247 18.828 1.00 20.26 ?  120 ASP B HB2  1 
ATOM   3992 H HB3  . ASP B 2 114 ? 16.148 31.936 19.373 1.00 20.26 ?  120 ASP B HB3  1 
ATOM   3993 N N    . THR B 2 115 ? 14.992 31.281 15.793 1.00 18.50 ?  121 THR B N    1 
ATOM   3994 C CA   . THR B 2 115 ? 13.685 31.476 15.175 1.00 16.52 ?  121 THR B CA   1 
ATOM   3995 C C    . THR B 2 115 ? 12.558 30.890 16.022 1.00 16.72 ?  121 THR B C    1 
ATOM   3996 O O    . THR B 2 115 ? 11.452 31.440 16.035 1.00 21.41 ?  121 THR B O    1 
ATOM   3997 C CB   . THR B 2 115 ? 13.688 30.884 13.774 1.00 18.97 ?  121 THR B CB   1 
ATOM   3998 O OG1  . THR B 2 115 ? 14.125 29.522 13.827 1.00 25.02 ?  121 THR B OG1  1 
ATOM   3999 C CG2  . THR B 2 115 ? 14.642 31.675 12.886 1.00 25.45 ?  121 THR B CG2  1 
ATOM   4000 H H    . THR B 2 115 ? 15.520 30.745 15.378 1.00 22.16 ?  121 THR B H    1 
ATOM   4001 H HA   . THR B 2 115 ? 13.510 32.427 15.094 1.00 19.78 ?  121 THR B HA   1 
ATOM   4002 H HB   . THR B 2 115 ? 12.795 30.922 13.398 1.00 22.73 ?  121 THR B HB   1 
ATOM   4003 H HG1  . THR B 2 115 ? 14.131 29.192 13.055 1.00 29.99 ?  121 THR B HG1  1 
ATOM   4004 H HG21 . THR B 2 115 ? 14.632 31.315 11.985 1.00 30.50 ?  121 THR B HG21 1 
ATOM   4005 H HG22 . THR B 2 115 ? 14.373 32.606 12.856 1.00 30.50 ?  121 THR B HG22 1 
ATOM   4006 H HG23 . THR B 2 115 ? 15.545 31.619 13.236 1.00 30.50 ?  121 THR B HG23 1 
ATOM   4007 N N    . ASP B 2 116 ? 12.810 29.801 16.750 1.00 20.00 ?  122 ASP B N    1 
ATOM   4008 C CA   . ASP B 2 116 ? 11.765 29.235 17.596 1.00 22.61 ?  122 ASP B CA   1 
ATOM   4009 C C    . ASP B 2 116 ? 11.432 30.170 18.754 1.00 19.19 ?  122 ASP B C    1 
ATOM   4010 O O    . ASP B 2 116 ? 10.255 30.363 19.088 1.00 16.80 ?  122 ASP B O    1 
ATOM   4011 C CB   . ASP B 2 116 ? 12.187 27.868 18.128 1.00 19.97 ?  122 ASP B CB   1 
ATOM   4012 C CG   . ASP B 2 116 ? 12.264 26.812 17.039 1.00 27.94 ?  122 ASP B CG   1 
ATOM   4013 O OD1  . ASP B 2 116 ? 11.468 26.872 16.083 1.00 22.78 ?  122 ASP B OD1  1 
ATOM   4014 O OD2  . ASP B 2 116 ? 13.124 25.919 17.149 1.00 29.45 -1 122 ASP B OD2  1 
ATOM   4015 H H    . ASP B 2 116 ? 13.561 29.382 16.770 1.00 23.97 ?  122 ASP B H    1 
ATOM   4016 H HA   . ASP B 2 116 ? 10.967 29.111 17.057 1.00 27.10 ?  122 ASP B HA   1 
ATOM   4017 H HB2  . ASP B 2 116 ? 13.065 27.944 18.534 1.00 23.93 ?  122 ASP B HB2  1 
ATOM   4018 H HB3  . ASP B 2 116 ? 11.541 27.572 18.788 1.00 23.93 ?  122 ASP B HB3  1 
ATOM   4019 N N    . ALA B 2 117 ? 12.453 30.764 19.375 1.00 15.43 ?  123 ALA B N    1 
ATOM   4020 C CA   . ALA B 2 117 ? 12.194 31.744 20.425 1.00 14.19 ?  123 ALA B CA   1 
ATOM   4021 C C    . ALA B 2 117 ? 11.500 32.972 19.853 1.00 13.39 ?  123 ALA B C    1 
ATOM   4022 O O    . ALA B 2 117 ? 10.568 33.506 20.463 1.00 13.62 ?  123 ALA B O    1 
ATOM   4023 C CB   . ALA B 2 117 ? 13.496 32.136 21.116 1.00 21.09 ?  123 ALA B CB   1 
ATOM   4024 H H    . ALA B 2 117 ? 13.284 30.621 19.209 1.00 18.48 ?  123 ALA B H    1 
ATOM   4025 H HA   . ALA B 2 117 ? 11.615 31.345 21.094 1.00 16.99 ?  123 ALA B HA   1 
ATOM   4026 H HB1  . ALA B 2 117 ? 13.303 32.795 21.802 1.00 25.28 ?  123 ALA B HB1  1 
ATOM   4027 H HB2  . ALA B 2 117 ? 13.891 31.347 21.517 1.00 25.28 ?  123 ALA B HB2  1 
ATOM   4028 H HB3  . ALA B 2 117 ? 14.102 32.512 20.458 1.00 25.28 ?  123 ALA B HB3  1 
ATOM   4029 N N    . ARG B 2 118 ? 11.926 33.418 18.668 1.00 13.27 ?  124 ARG B N    1 
ATOM   4030 C CA   . ARG B 2 118 ? 11.298 34.586 18.060 1.00 15.48 ?  124 ARG B CA   1 
ATOM   4031 C C    . ARG B 2 118 ? 9.832  34.326 17.755 1.00 13.70 ?  124 ARG B C    1 
ATOM   4032 O O    . ARG B 2 118 ? 8.990  35.212 17.941 1.00 15.83 ?  124 ARG B O    1 
ATOM   4033 C CB   . ARG B 2 118 ? 12.046 34.987 16.789 1.00 12.77 ?  124 ARG B CB   1 
ATOM   4034 C CG   . ARG B 2 118 ? 13.407 35.623 17.060 1.00 11.79 ?  124 ARG B CG   1 
ATOM   4035 C CD   . ARG B 2 118 ? 14.193 35.762 15.764 1.00 17.94 ?  124 ARG B CD   1 
ATOM   4036 N NE   . ARG B 2 118 ? 13.539 36.690 14.851 1.00 13.18 ?  124 ARG B NE   1 
ATOM   4037 C CZ   . ARG B 2 118 ? 13.841 36.832 13.571 1.00 14.71 ?  124 ARG B CZ   1 
ATOM   4038 N NH1  . ARG B 2 118 ? 14.790 36.109 12.998 1.00 15.96 ?  124 ARG B NH1  1 
ATOM   4039 N NH2  . ARG B 2 118 ? 13.174 37.725 12.846 1.00 14.13 ?  124 ARG B NH2  1 
ATOM   4040 H H    . ARG B 2 118 ? 12.562 33.069 18.208 1.00 15.88 ?  124 ARG B H    1 
ATOM   4041 H HA   . ARG B 2 118 ? 11.351 35.327 18.683 1.00 18.54 ?  124 ARG B HA   1 
ATOM   4042 H HB2  . ARG B 2 118 ? 12.190 34.195 16.247 1.00 15.28 ?  124 ARG B HB2  1 
ATOM   4043 H HB3  . ARG B 2 118 ? 11.509 35.630 16.300 1.00 15.28 ?  124 ARG B HB3  1 
ATOM   4044 H HG2  . ARG B 2 118 ? 13.284 36.506 17.444 1.00 14.12 ?  124 ARG B HG2  1 
ATOM   4045 H HG3  . ARG B 2 118 ? 13.913 35.064 17.671 1.00 14.12 ?  124 ARG B HG3  1 
ATOM   4046 H HD2  . ARG B 2 118 ? 15.082 36.098 15.959 1.00 21.49 ?  124 ARG B HD2  1 
ATOM   4047 H HD3  . ARG B 2 118 ? 14.254 34.896 15.330 1.00 21.49 ?  124 ARG B HD3  1 
ATOM   4048 H HE   . ARG B 2 118 ? 12.909 37.182 15.169 1.00 15.78 ?  124 ARG B HE   1 
ATOM   4049 H HH11 . ARG B 2 118 ? 15.227 35.530 13.460 1.00 19.12 ?  124 ARG B HH11 1 
ATOM   4050 H HH12 . ARG B 2 118 ? 14.970 36.219 12.164 1.00 19.12 ?  124 ARG B HH12 1 
ATOM   4051 H HH21 . ARG B 2 118 ? 12.557 38.200 13.210 1.00 16.92 ?  124 ARG B HH21 1 
ATOM   4052 H HH22 . ARG B 2 118 ? 13.361 37.828 12.013 1.00 16.92 ?  124 ARG B HH22 1 
ATOM   4053 N N    . ARG B 2 119 ? 9.509  33.118 17.275 1.00 16.96 ?  125 ARG B N    1 
ATOM   4054 C CA   . ARG B 2 119 ? 8.107  32.760 17.057 1.00 21.21 ?  125 ARG B CA   1 
ATOM   4055 C C    . ARG B 2 119 ? 7.328  32.811 18.366 1.00 18.93 ?  125 ARG B C    1 
ATOM   4056 O O    . ARG B 2 119 ? 6.196  33.304 18.408 1.00 16.28 ?  125 ARG B O    1 
ATOM   4057 C CB   . ARG B 2 119 ? 8.010  31.368 16.422 1.00 17.92 ?  125 ARG B CB   1 
ATOM   4058 C CG   . ARG B 2 119 ? 6.610  30.773 16.393 1.00 21.32 ?  125 ARG B CG   1 
ATOM   4059 C CD   . ARG B 2 119 ? 6.552  29.467 15.566 1.00 27.39 ?  125 ARG B CD   1 
ATOM   4060 N NE   . ARG B 2 119 ? 7.191  28.339 16.236 1.00 33.64 ?  125 ARG B NE   1 
ATOM   4061 C CZ   . ARG B 2 119 ? 8.416  27.897 15.974 1.00 25.25 ?  125 ARG B CZ   1 
ATOM   4062 N NH1  . ARG B 2 119 ? 9.174  28.465 15.053 1.00 28.44 ?  125 ARG B NH1  1 
ATOM   4063 N NH2  . ARG B 2 119 ? 8.894  26.867 16.667 1.00 29.61 ?  125 ARG B NH2  1 
ATOM   4064 H H    . ARG B 2 119 ? 10.072 32.502 17.071 1.00 20.32 ?  125 ARG B H    1 
ATOM   4065 H HA   . ARG B 2 119 ? 7.709  33.394 16.440 1.00 25.42 ?  125 ARG B HA   1 
ATOM   4066 H HB2  . ARG B 2 119 ? 8.320  31.426 15.505 1.00 21.47 ?  125 ARG B HB2  1 
ATOM   4067 H HB3  . ARG B 2 119 ? 8.575  30.760 16.925 1.00 21.47 ?  125 ARG B HB3  1 
ATOM   4068 H HG2  . ARG B 2 119 ? 6.331  30.570 17.300 1.00 25.55 ?  125 ARG B HG2  1 
ATOM   4069 H HG3  . ARG B 2 119 ? 6.000  31.412 15.994 1.00 25.55 ?  125 ARG B HG3  1 
ATOM   4070 H HD2  . ARG B 2 119 ? 5.623  29.234 15.410 1.00 32.84 ?  125 ARG B HD2  1 
ATOM   4071 H HD3  . ARG B 2 119 ? 7.006  29.608 14.721 1.00 32.84 ?  125 ARG B HD3  1 
ATOM   4072 H HE   . ARG B 2 119 ? 6.742  27.931 16.846 1.00 40.33 ?  125 ARG B HE   1 
ATOM   4073 H HH11 . ARG B 2 119 ? 8.877  29.137 14.607 1.00 34.10 ?  125 ARG B HH11 1 
ATOM   4074 H HH12 . ARG B 2 119 ? 9.964  28.161 14.900 1.00 34.10 ?  125 ARG B HH12 1 
ATOM   4075 H HH21 . ARG B 2 119 ? 8.412  26.496 17.275 1.00 35.50 ?  125 ARG B HH21 1 
ATOM   4076 H HH22 . ARG B 2 119 ? 9.686  26.571 16.506 1.00 35.50 ?  125 ARG B HH22 1 
ATOM   4077 N N    . PHE B 2 120 ? 7.923  32.310 19.447 1.00 15.79 ?  126 PHE B N    1 
ATOM   4078 C CA   . PHE B 2 120 ? 7.284  32.382 20.755 1.00 17.00 ?  126 PHE B CA   1 
ATOM   4079 C C    . PHE B 2 120 ? 7.025  33.833 21.154 1.00 14.44 ?  126 PHE B C    1 
ATOM   4080 O O    . PHE B 2 120 ? 5.913  34.193 21.558 1.00 14.77 ?  126 PHE B O    1 
ATOM   4081 C CB   . PHE B 2 120 ? 8.162  31.652 21.779 1.00 18.01 ?  126 PHE B CB   1 
ATOM   4082 C CG   . PHE B 2 120 ? 7.793  31.915 23.219 1.00 18.59 ?  126 PHE B CG   1 
ATOM   4083 C CD1  . PHE B 2 120 ? 6.797  31.175 23.835 1.00 16.58 ?  126 PHE B CD1  1 
ATOM   4084 C CD2  . PHE B 2 120 ? 8.450  32.882 23.952 1.00 17.45 ?  126 PHE B CD2  1 
ATOM   4085 C CE1  . PHE B 2 120 ? 6.456  31.407 25.155 1.00 17.53 ?  126 PHE B CE1  1 
ATOM   4086 C CE2  . PHE B 2 120 ? 8.110  33.127 25.269 1.00 13.72 ?  126 PHE B CE2  1 
ATOM   4087 C CZ   . PHE B 2 120 ? 7.112  32.381 25.873 1.00 14.94 ?  126 PHE B CZ   1 
ATOM   4088 H H    . PHE B 2 120 ? 8.693  31.926 19.449 1.00 18.91 ?  126 PHE B H    1 
ATOM   4089 H HA   . PHE B 2 120 ? 6.422  31.937 20.732 1.00 20.36 ?  126 PHE B HA   1 
ATOM   4090 H HB2  . PHE B 2 120 ? 8.086  30.698 21.627 1.00 21.58 ?  126 PHE B HB2  1 
ATOM   4091 H HB3  . PHE B 2 120 ? 9.081  31.936 21.655 1.00 21.58 ?  126 PHE B HB3  1 
ATOM   4092 H HD1  . PHE B 2 120 ? 6.352  30.515 23.354 1.00 19.86 ?  126 PHE B HD1  1 
ATOM   4093 H HD2  . PHE B 2 120 ? 9.131  33.376 23.555 1.00 20.91 ?  126 PHE B HD2  1 
ATOM   4094 H HE1  . PHE B 2 120 ? 5.785  30.905 25.558 1.00 21.00 ?  126 PHE B HE1  1 
ATOM   4095 H HE2  . PHE B 2 120 ? 8.551  33.791 25.748 1.00 16.43 ?  126 PHE B HE2  1 
ATOM   4096 H HZ   . PHE B 2 120 ? 6.886  32.538 26.761 1.00 17.90 ?  126 PHE B HZ   1 
ATOM   4097 N N    . TYR B 2 121 ? 8.035  34.693 21.018 1.00 16.07 ?  127 TYR B N    1 
ATOM   4098 C CA   . TYR B 2 121 ? 7.882  36.080 21.444 1.00 13.63 ?  127 TYR B CA   1 
ATOM   4099 C C    . TYR B 2 121 ? 6.866  36.820 20.588 1.00 12.62 ?  127 TYR B C    1 
ATOM   4100 O O    . TYR B 2 121 ? 6.033  37.576 21.109 1.00 14.00 ?  127 TYR B O    1 
ATOM   4101 C CB   . TYR B 2 121 ? 9.232  36.792 21.400 1.00 11.11 ?  127 TYR B CB   1 
ATOM   4102 C CG   . TYR B 2 121 ? 10.089 36.475 22.595 1.00 12.32 ?  127 TYR B CG   1 
ATOM   4103 C CD1  . TYR B 2 121 ? 9.560  36.512 23.880 1.00 17.67 ?  127 TYR B CD1  1 
ATOM   4104 C CD2  . TYR B 2 121 ? 11.410 36.114 22.443 1.00 10.72 ?  127 TYR B CD2  1 
ATOM   4105 C CE1  . TYR B 2 121 ? 10.329 36.214 24.974 1.00 13.81 ?  127 TYR B CE1  1 
ATOM   4106 C CE2  . TYR B 2 121 ? 12.197 35.811 23.538 1.00 18.41 ?  127 TYR B CE2  1 
ATOM   4107 C CZ   . TYR B 2 121 ? 11.647 35.865 24.803 1.00 17.61 ?  127 TYR B CZ   1 
ATOM   4108 O OH   . TYR B 2 121 ? 12.408 35.575 25.913 1.00 19.48 ?  127 TYR B OH   1 
ATOM   4109 H H    . TYR B 2 121 ? 8.805  34.501 20.689 1.00 19.25 ?  127 TYR B H    1 
ATOM   4110 H HA   . TYR B 2 121 ? 7.562  36.088 22.360 1.00 16.32 ?  127 TYR B HA   1 
ATOM   4111 H HB2  . TYR B 2 121 ? 9.711  36.514 20.603 1.00 13.30 ?  127 TYR B HB2  1 
ATOM   4112 H HB3  . TYR B 2 121 ? 9.085  37.751 21.380 1.00 13.30 ?  127 TYR B HB3  1 
ATOM   4113 H HD1  . TYR B 2 121 ? 8.667  36.743 24.000 1.00 21.17 ?  127 TYR B HD1  1 
ATOM   4114 H HD2  . TYR B 2 121 ? 11.778 36.074 21.590 1.00 12.83 ?  127 TYR B HD2  1 
ATOM   4115 H HE1  . TYR B 2 121 ? 9.962  36.249 25.828 1.00 16.53 ?  127 TYR B HE1  1 
ATOM   4116 H HE2  . TYR B 2 121 ? 13.089 35.573 23.424 1.00 22.05 ?  127 TYR B HE2  1 
ATOM   4117 H HH   . TYR B 2 121 ? 11.955 35.694 26.611 1.00 23.35 ?  127 TYR B HH   1 
ATOM   4118 N N    . GLU B 2 122 ? 6.921  36.625 19.273 1.00 17.79 ?  128 GLU B N    1 
ATOM   4119 C CA   . GLU B 2 122 ? 5.987  37.314 18.397 1.00 15.13 ?  128 GLU B CA   1 
ATOM   4120 C C    . GLU B 2 122 ? 4.564  36.826 18.617 1.00 14.89 ?  128 GLU B C    1 
ATOM   4121 O O    . GLU B 2 122 ? 3.615  37.610 18.501 1.00 18.04 ?  128 GLU B O    1 
ATOM   4122 C CB   . GLU B 2 122 ? 6.414  37.118 16.952 1.00 14.05 ?  128 GLU B CB   1 
ATOM   4123 C CG   . GLU B 2 122 ? 7.544  38.023 16.559 1.00 13.71 ?  128 GLU B CG   1 
ATOM   4124 C CD   . GLU B 2 122 ? 8.206  37.595 15.272 1.00 31.20 ?  128 GLU B CD   1 
ATOM   4125 O OE1  . GLU B 2 122 ? 7.598  36.781 14.542 1.00 22.06 ?  128 GLU B OE1  1 
ATOM   4126 O OE2  . GLU B 2 122 ? 9.351  38.037 15.014 1.00 19.60 -1 128 GLU B OE2  1 
ATOM   4127 H H    . GLU B 2 122 ? 7.480  36.109 18.872 1.00 21.31 ?  128 GLU B H    1 
ATOM   4128 H HA   . GLU B 2 122 ? 6.001  38.266 18.585 1.00 18.12 ?  128 GLU B HA   1 
ATOM   4129 H HB2  . GLU B 2 122 ? 6.706  36.201 16.830 1.00 16.83 ?  128 GLU B HB2  1 
ATOM   4130 H HB3  . GLU B 2 122 ? 5.661  37.307 16.371 1.00 16.83 ?  128 GLU B HB3  1 
ATOM   4131 H HG2  . GLU B 2 122 ? 7.202  38.922 16.437 1.00 16.42 ?  128 GLU B HG2  1 
ATOM   4132 H HG3  . GLU B 2 122 ? 8.215  38.015 17.260 1.00 16.42 ?  128 GLU B HG3  1 
ATOM   4133 N N    . ARG B 2 123 ? 4.399  35.541 18.941 1.00 16.91 ?  129 ARG B N    1 
ATOM   4134 C CA   . ARG B 2 123 ? 3.078  35.024 19.280 1.00 18.06 ?  129 ARG B CA   1 
ATOM   4135 C C    . ARG B 2 123 ? 2.489  35.755 20.479 1.00 17.69 ?  129 ARG B C    1 
ATOM   4136 O O    . ARG B 2 123 ? 1.262  35.913 20.576 1.00 20.16 ?  129 ARG B O    1 
ATOM   4137 C CB   . ARG B 2 123 ? 3.175  33.521 19.557 1.00 23.02 ?  129 ARG B CB   1 
ATOM   4138 C CG   . ARG B 2 123 ? 1.928  32.893 20.178 1.00 26.64 ?  129 ARG B CG   1 
ATOM   4139 C CD   . ARG B 2 123 ? 2.117  31.395 20.420 1.00 22.96 ?  129 ARG B CD   1 
ATOM   4140 N NE   . ARG B 2 123 ? 2.468  30.673 19.201 1.00 26.74 ?  129 ARG B NE   1 
ATOM   4141 C CZ   . ARG B 2 123 ? 3.494  29.838 19.080 1.00 26.02 ?  129 ARG B CZ   1 
ATOM   4142 N NH1  . ARG B 2 123 ? 4.298  29.570 20.096 1.00 26.92 ?  129 ARG B NH1  1 
ATOM   4143 N NH2  . ARG B 2 123 ? 3.716  29.251 17.910 1.00 33.66 ?  129 ARG B NH2  1 
ATOM   4144 H H    . ARG B 2 123 ? 5.029  34.957 18.972 1.00 20.26 ?  129 ARG B H    1 
ATOM   4145 H HA   . ARG B 2 123 ? 2.477  35.154 18.529 1.00 21.64 ?  129 ARG B HA   1 
ATOM   4146 H HB2  . ARG B 2 123 ? 3.342  33.065 18.717 1.00 27.59 ?  129 ARG B HB2  1 
ATOM   4147 H HB3  . ARG B 2 123 ? 3.912  33.369 20.169 1.00 27.59 ?  129 ARG B HB3  1 
ATOM   4148 H HG2  . ARG B 2 123 ? 1.744  33.319 21.030 1.00 31.93 ?  129 ARG B HG2  1 
ATOM   4149 H HG3  . ARG B 2 123 ? 1.175  33.013 19.579 1.00 31.93 ?  129 ARG B HG3  1 
ATOM   4150 H HD2  . ARG B 2 123 ? 2.832  31.265 21.063 1.00 27.52 ?  129 ARG B HD2  1 
ATOM   4151 H HD3  . ARG B 2 123 ? 1.291  31.022 20.764 1.00 27.52 ?  129 ARG B HD3  1 
ATOM   4152 H HE   . ARG B 2 123 ? 1.973  30.798 18.509 1.00 32.06 ?  129 ARG B HE   1 
ATOM   4153 H HH11 . ARG B 2 123 ? 4.163  29.940 20.861 1.00 32.27 ?  129 ARG B HH11 1 
ATOM   4154 H HH12 . ARG B 2 123 ? 4.956  29.025 19.992 1.00 32.27 ?  129 ARG B HH12 1 
ATOM   4155 H HH21 . ARG B 2 123 ? 3.198  29.413 17.242 1.00 40.36 ?  129 ARG B HH21 1 
ATOM   4156 H HH22 . ARG B 2 123 ? 4.377  28.708 17.819 1.00 40.36 ?  129 ARG B HH22 1 
ATOM   4157 N N    . HIS B 2 124 ? 3.338  36.211 21.398 1.00 15.28 ?  130 HIS B N    1 
ATOM   4158 C CA   . HIS B 2 124 ? 2.905  36.816 22.651 1.00 15.07 ?  130 HIS B CA   1 
ATOM   4159 C C    . HIS B 2 124 ? 3.115  38.328 22.679 1.00 20.05 ?  130 HIS B C    1 
ATOM   4160 O O    . HIS B 2 124 ? 3.322  38.917 23.742 1.00 18.50 ?  130 HIS B O    1 
ATOM   4161 C CB   . HIS B 2 124 ? 3.616  36.126 23.813 1.00 15.63 ?  130 HIS B CB   1 
ATOM   4162 C CG   . HIS B 2 124 ? 3.289  34.666 23.915 1.00 21.67 ?  130 HIS B CG   1 
ATOM   4163 N ND1  . HIS B 2 124 ? 2.006  34.211 24.139 1.00 22.21 ?  130 HIS B ND1  1 
ATOM   4164 C CD2  . HIS B 2 124 ? 4.065  33.562 23.799 1.00 25.35 ?  130 HIS B CD2  1 
ATOM   4165 C CE1  . HIS B 2 124 ? 2.007  32.890 24.161 1.00 21.00 ?  130 HIS B CE1  1 
ATOM   4166 N NE2  . HIS B 2 124 ? 3.242  32.471 23.959 1.00 26.90 ?  130 HIS B NE2  1 
ATOM   4167 H H    . HIS B 2 124 ? 4.193  36.178 21.314 1.00 18.30 ?  130 HIS B H    1 
ATOM   4168 H HA   . HIS B 2 124 ? 1.949  36.684 22.756 1.00 18.05 ?  130 HIS B HA   1 
ATOM   4169 H HB2  . HIS B 2 124 ? 4.574  36.210 23.691 1.00 18.72 ?  130 HIS B HB2  1 
ATOM   4170 H HB3  . HIS B 2 124 ? 3.349  36.551 24.643 1.00 18.72 ?  130 HIS B HB3  1 
ATOM   4171 H HD1  . HIS B 2 124 ? 1.314  34.710 24.247 1.00 26.61 ?  130 HIS B HD1  1 
ATOM   4172 H HD2  . HIS B 2 124 ? 4.981  33.544 23.640 1.00 30.38 ?  130 HIS B HD2  1 
ATOM   4173 H HE1  . HIS B 2 124 ? 1.263  32.348 24.296 1.00 25.17 ?  130 HIS B HE1  1 
ATOM   4174 N N    . GLY B 2 125 ? 3.052  38.970 21.517 1.00 17.23 ?  131 GLY B N    1 
ATOM   4175 C CA   . GLY B 2 125 ? 2.873  40.404 21.444 1.00 21.40 ?  131 GLY B CA   1 
ATOM   4176 C C    . GLY B 2 125 ? 4.124  41.245 21.426 1.00 15.31 ?  131 GLY B C    1 
ATOM   4177 O O    . GLY B 2 125 ? 4.024  42.469 21.569 1.00 13.71 ?  131 GLY B O    1 
ATOM   4178 H H    . GLY B 2 125 ? 3.113  38.587 20.749 1.00 20.65 ?  131 GLY B H    1 
ATOM   4179 H HA2  . GLY B 2 125 ? 2.378  40.607 20.635 1.00 25.65 ?  131 GLY B HA2  1 
ATOM   4180 H HA3  . GLY B 2 125 ? 2.350  40.683 22.213 1.00 25.65 ?  131 GLY B HA3  1 
ATOM   4181 N N    . LEU B 2 126 ? 5.293  40.649 21.241 1.00 14.86 ?  132 LEU B N    1 
ATOM   4182 C CA   . LEU B 2 126 ? 6.517  41.418 21.094 1.00 11.72 ?  132 LEU B CA   1 
ATOM   4183 C C    . LEU B 2 126 ? 6.834  41.620 19.619 1.00 11.93 ?  132 LEU B C    1 
ATOM   4184 O O    . LEU B 2 126 ? 6.587  40.743 18.792 1.00 13.41 ?  132 LEU B O    1 
ATOM   4185 C CB   . LEU B 2 126 ? 7.666  40.719 21.803 1.00 10.83 ?  132 LEU B CB   1 
ATOM   4186 C CG   . LEU B 2 126 ? 7.342  40.868 23.292 1.00 21.45 ?  132 LEU B CG   1 
ATOM   4187 C CD1  . LEU B 2 126 ? 7.107  39.528 23.938 1.00 14.61 ?  132 LEU B CD1  1 
ATOM   4188 C CD2  . LEU B 2 126 ? 8.406  41.668 23.972 1.00 9.98  ?  132 LEU B CD2  1 
ATOM   4189 H H    . LEU B 2 126 ? 5.402  39.797 21.197 1.00 17.79 ?  132 LEU B H    1 
ATOM   4190 H HA   . LEU B 2 126 ? 6.410  42.296 21.491 1.00 14.03 ?  132 LEU B HA   1 
ATOM   4191 H HB2  . LEU B 2 126 ? 7.704  39.781 21.560 1.00 12.96 ?  132 LEU B HB2  1 
ATOM   4192 H HB3  . LEU B 2 126 ? 8.512  41.149 21.599 1.00 12.96 ?  132 LEU B HB3  1 
ATOM   4193 H HG   . LEU B 2 126 ? 6.511  41.357 23.399 1.00 25.71 ?  132 LEU B HG   1 
ATOM   4194 H HD11 . LEU B 2 126 ? 6.905  39.661 24.878 1.00 17.50 ?  132 LEU B HD11 1 
ATOM   4195 H HD12 . LEU B 2 126 ? 6.361  39.092 23.498 1.00 17.50 ?  132 LEU B HD12 1 
ATOM   4196 H HD13 . LEU B 2 126 ? 7.907  38.988 23.845 1.00 17.50 ?  132 LEU B HD13 1 
ATOM   4197 H HD21 . LEU B 2 126 ? 8.194  41.738 24.916 1.00 11.94 ?  132 LEU B HD21 1 
ATOM   4198 H HD22 . LEU B 2 126 ? 9.259  41.222 23.857 1.00 11.94 ?  132 LEU B HD22 1 
ATOM   4199 H HD23 . LEU B 2 126 ? 8.438  42.553 23.575 1.00 11.94 ?  132 LEU B HD23 1 
ATOM   4200 N N    A THR B 2 127 ? 7.385  42.786 19.299 0.59 11.73 ?  133 THR B N    1 
ATOM   4201 N N    B THR B 2 127 ? 7.417  42.777 19.311 0.41 11.70 ?  133 THR B N    1 
ATOM   4202 C CA   A THR B 2 127 ? 7.678  43.161 17.926 0.59 15.33 ?  133 THR B CA   1 
ATOM   4203 C CA   B THR B 2 127 ? 7.668  43.206 17.943 0.41 15.25 ?  133 THR B CA   1 
ATOM   4204 C C    A THR B 2 127 ? 9.122  43.625 17.804 0.59 12.52 ?  133 THR B C    1 
ATOM   4205 C C    B THR B 2 127 ? 9.116  43.659 17.797 0.41 12.50 ?  133 THR B C    1 
ATOM   4206 O O    A THR B 2 127 ? 9.657  44.279 18.700 0.59 10.88 ?  133 THR B O    1 
ATOM   4207 O O    B THR B 2 127 ? 9.654  44.337 18.673 0.41 10.91 ?  133 THR B O    1 
ATOM   4208 C CB   A THR B 2 127 ? 6.728  44.266 17.437 0.59 16.63 ?  133 THR B CB   1 
ATOM   4209 C CB   B THR B 2 127 ? 6.716  44.349 17.553 0.41 16.29 ?  133 THR B CB   1 
ATOM   4210 O OG1  A THR B 2 127 ? 7.040  44.601 16.077 0.59 22.35 ?  133 THR B OG1  1 
ATOM   4211 O OG1  B THR B 2 127 ? 5.356  43.911 17.675 0.41 14.36 ?  133 THR B OG1  1 
ATOM   4212 C CG2  A THR B 2 127 ? 6.850  45.503 18.300 0.59 14.45 ?  133 THR B CG2  1 
ATOM   4213 C CG2  B THR B 2 127 ? 6.960  44.787 16.125 0.41 24.01 ?  133 THR B CG2  1 
ATOM   4214 H H    A THR B 2 127 ? 7.603  43.388 19.874 0.59 14.04 ?  133 THR B H    1 
ATOM   4215 H H    B THR B 2 127 ? 7.683  43.347 19.897 0.41 14.01 ?  133 THR B H    1 
ATOM   4216 H HA   A THR B 2 127 ? 7.568  42.385 17.354 0.59 18.36 ?  133 THR B HA   1 
ATOM   4217 H HA   B THR B 2 127 ? 7.532  42.462 17.335 0.41 18.27 ?  133 THR B HA   1 
ATOM   4218 H HB   A THR B 2 127 ? 5.813  43.949 17.492 0.59 19.92 ?  133 THR B HB   1 
ATOM   4219 H HB   B THR B 2 127 ? 6.871  45.104 18.142 0.41 19.52 ?  133 THR B HB   1 
ATOM   4220 H HG1  A THR B 2 127 ? 7.662  45.164 16.055 0.59 26.78 ?  133 THR B HG1  1 
ATOM   4221 H HG1  B THR B 2 127 ? 4.834  44.524 17.438 0.41 17.20 ?  133 THR B HG1  1 
ATOM   4222 H HG21 A THR B 2 127 ? 6.196  46.165 18.026 0.59 17.31 ?  133 THR B HG21 1 
ATOM   4223 H HG21 B THR B 2 127 ? 6.137  45.122 15.735 0.41 28.77 ?  133 THR B HG21 1 
ATOM   4224 H HG22 A THR B 2 127 ? 6.695  45.275 19.230 0.59 17.31 ?  133 THR B HG22 1 
ATOM   4225 H HG22 B THR B 2 127 ? 7.627  45.491 16.103 0.41 28.77 ?  133 THR B HG22 1 
ATOM   4226 H HG23 A THR B 2 127 ? 7.738  45.883 18.212 0.59 17.31 ?  133 THR B HG23 1 
ATOM   4227 H HG23 B THR B 2 127 ? 7.276  44.037 15.597 0.41 28.77 ?  133 THR B HG23 1 
ATOM   4228 N N    . ASN B 2 128 ? 9.744  43.271 16.684 1.00 11.44 ?  134 ASN B N    1 
ATOM   4229 C CA   . ASN B 2 128 ? 11.082 43.727 16.335 1.00 11.06 ?  134 ASN B CA   1 
ATOM   4230 C C    . ASN B 2 128 ? 11.054 44.867 15.324 1.00 17.92 ?  134 ASN B C    1 
ATOM   4231 O O    . ASN B 2 128 ? 12.095 45.469 15.059 1.00 13.40 ?  134 ASN B O    1 
ATOM   4232 C CB   . ASN B 2 128 ? 11.887 42.548 15.786 1.00 14.11 ?  134 ASN B CB   1 
ATOM   4233 C CG   . ASN B 2 128 ? 13.292 42.939 15.342 1.00 15.06 ?  134 ASN B CG   1 
ATOM   4234 O OD1  . ASN B 2 128 ? 13.688 42.639 14.227 1.00 11.27 ?  134 ASN B OD1  1 
ATOM   4235 N ND2  . ASN B 2 128 ? 14.042 43.590 16.217 1.00 10.88 ?  134 ASN B ND2  1 
ATOM   4236 H H    A ASN B 2 128 ? 9.400  42.751 16.092 0.59 13.69 ?  134 ASN B H    1 
ATOM   4237 H H    B ASN B 2 128 ? 9.405  42.733 16.106 0.41 13.69 ?  134 ASN B H    1 
ATOM   4238 H HA   . ASN B 2 128 ? 11.543 44.052 17.124 1.00 13.23 ?  134 ASN B HA   1 
ATOM   4239 H HB2  . ASN B 2 128 ? 11.969 41.873 16.478 1.00 16.89 ?  134 ASN B HB2  1 
ATOM   4240 H HB3  . ASN B 2 128 ? 11.423 42.180 15.017 1.00 16.89 ?  134 ASN B HB3  1 
ATOM   4241 H HD21 . ASN B 2 128 ? 14.841 43.828 16.006 1.00 13.02 ?  134 ASN B HD21 1 
ATOM   4242 H HD22 . ASN B 2 128 ? 13.731 43.774 16.997 1.00 13.02 ?  134 ASN B HD22 1 
ATOM   4243 N N    . ILE B 2 129 ? 9.881  45.204 14.785 1.00 35.13 ?  135 ILE B N    1 
ATOM   4244 C CA   . ILE B 2 129 ? 9.740  46.217 13.744 1.00 39.26 ?  135 ILE B CA   1 
ATOM   4245 C C    . ILE B 2 129 ? 9.267  47.522 14.373 1.00 35.44 ?  135 ILE B C    1 
ATOM   4246 O O    . ILE B 2 129 ? 8.289  47.538 15.130 1.00 41.16 ?  135 ILE B O    1 
ATOM   4247 C CB   . ILE B 2 129 ? 8.749  45.770 12.660 1.00 31.32 ?  135 ILE B CB   1 
ATOM   4248 C CG1  . ILE B 2 129 ? 9.306  44.630 11.803 1.00 38.47 ?  135 ILE B CG1  1 
ATOM   4249 C CG2  . ILE B 2 129 ? 8.414  46.949 11.760 1.00 48.16 ?  135 ILE B CG2  1 
ATOM   4250 C CD1  . ILE B 2 129 ? 10.772 44.637 11.625 1.00 27.47 ?  135 ILE B CD1  1 
ATOM   4251 H H    . ILE B 2 129 ? 9.133  44.847 15.013 1.00 42.12 ?  135 ILE B H    1 
ATOM   4252 H HA   . ILE B 2 129 ? 10.610 46.364 13.340 1.00 47.08 ?  135 ILE B HA   1 
ATOM   4253 H HB   . ILE B 2 129 ? 7.955  45.444 13.112 1.00 37.55 ?  135 ILE B HB   1 
ATOM   4254 H HG12 . ILE B 2 129 ? 9.069  43.788 12.221 1.00 46.13 ?  135 ILE B HG12 1 
ATOM   4255 H HG13 . ILE B 2 129 ? 8.907  44.687 10.921 1.00 46.13 ?  135 ILE B HG13 1 
ATOM   4256 H HG21 . ILE B 2 129 ? 7.991  46.620 10.952 1.00 57.76 ?  135 ILE B HG21 1 
ATOM   4257 H HG22 . ILE B 2 129 ? 7.810  47.544 12.231 1.00 57.76 ?  135 ILE B HG22 1 
ATOM   4258 H HG23 . ILE B 2 129 ? 9.233  47.419 11.538 1.00 57.76 ?  135 ILE B HG23 1 
ATOM   4259 H HD11 . ILE B 2 129 ? 11.009 43.999 10.934 1.00 32.93 ?  135 ILE B HD11 1 
ATOM   4260 H HD12 . ILE B 2 129 ? 11.054 45.528 11.363 1.00 32.93 ?  135 ILE B HD12 1 
ATOM   4261 H HD13 . ILE B 2 129 ? 11.193 44.390 12.463 1.00 32.93 ?  135 ILE B HD13 1 
ATOM   4262 N N    . GLU B 2 130 ? 9.933  48.620 14.031 1.00 44.59 ?  136 GLU B N    1 
ATOM   4263 C CA   . GLU B 2 130 ? 9.544  49.958 14.473 1.00 51.71 ?  136 GLU B CA   1 
ATOM   4264 C C    . GLU B 2 130 ? 9.612  50.874 13.255 1.00 52.43 ?  136 GLU B C    1 
ATOM   4265 O O    . GLU B 2 130 ? 10.703 51.274 12.836 1.00 45.88 ?  136 GLU B O    1 
ATOM   4266 C CB   . GLU B 2 130 ? 10.449 50.459 15.593 1.00 55.38 ?  136 GLU B CB   1 
ATOM   4267 H H    . GLU B 2 130 ? 10.632 48.617 13.531 1.00 53.48 ?  136 GLU B H    1 
ATOM   4268 H HA   . GLU B 2 130 ? 8.634  49.940 14.806 1.00 62.02 ?  136 GLU B HA   1 
ATOM   4269 N N    . GLN B 2 131 ? 8.449  51.201 12.693 1.00 56.00 ?  137 GLN B N    1 
ATOM   4270 C CA   . GLN B 2 131 ? 8.355  52.062 11.513 1.00 57.57 ?  137 GLN B CA   1 
ATOM   4271 C C    . GLN B 2 131 ? 9.014  51.399 10.301 1.00 58.86 ?  137 GLN B C    1 
ATOM   4272 O O    . GLN B 2 131 ? 9.831  51.999 9.600  1.00 65.86 ?  137 GLN B O    1 
ATOM   4273 C CB   . GLN B 2 131 ? 8.968  53.437 11.792 1.00 36.65 ?  137 GLN B CB   1 
ATOM   4274 H H    . GLN B 2 131 ? 7.685  50.931 12.981 1.00 67.17 ?  137 GLN B H    1 
ATOM   4275 H HA   . GLN B 2 131 ? 7.418  52.193 11.299 1.00 69.05 ?  137 GLN B HA   1 
ATOM   4276 N N    . GLY B 2 132 ? 8.651  50.138 10.063 1.00 57.35 ?  138 GLY B N    1 
ATOM   4277 C CA   . GLY B 2 132 ? 9.156  49.387 8.931  1.00 46.86 ?  138 GLY B CA   1 
ATOM   4278 C C    . GLY B 2 132 ? 10.590 48.911 9.040  1.00 59.81 ?  138 GLY B C    1 
ATOM   4279 O O    . GLY B 2 132 ? 11.079 48.267 8.102  1.00 53.40 ?  138 GLY B O    1 
ATOM   4280 H H    . GLY B 2 132 ? 8.103  49.693 10.554 1.00 68.79 ?  138 GLY B H    1 
ATOM   4281 H HA2  . GLY B 2 132 ? 8.598  48.603 8.809  1.00 56.19 ?  138 GLY B HA2  1 
ATOM   4282 H HA3  . GLY B 2 132 ? 9.094  49.945 8.141  1.00 56.19 ?  138 GLY B HA3  1 
ATOM   4283 N N    . SER B 2 133 ? 11.279 49.190 10.147 1.00 29.98 ?  139 SER B N    1 
ATOM   4284 C CA   . SER B 2 133 ? 12.686 48.846 10.315 1.00 31.33 ?  139 SER B CA   1 
ATOM   4285 C C    . SER B 2 133 ? 12.861 47.915 11.508 1.00 28.33 ?  139 SER B C    1 
ATOM   4286 O O    . SER B 2 133 ? 12.208 48.089 12.542 1.00 25.99 ?  139 SER B O    1 
ATOM   4287 C CB   . SER B 2 133 ? 13.545 50.107 10.522 1.00 25.74 ?  139 SER B CB   1 
ATOM   4288 O OG   . SER B 2 133 ? 14.877 49.786 10.913 1.00 20.94 ?  139 SER B OG   1 
ATOM   4289 H H    . SER B 2 133 ? 10.942 49.589 10.831 1.00 35.95 ?  139 SER B H    1 
ATOM   4290 H HA   . SER B 2 133 ? 12.995 48.383 9.521  1.00 37.56 ?  139 SER B HA   1 
ATOM   4291 H HB2  . SER B 2 133 ? 13.577 50.602 9.688  1.00 30.85 ?  139 SER B HB2  1 
ATOM   4292 H HB3  . SER B 2 133 ? 13.139 50.651 11.215 1.00 30.85 ?  139 SER B HB3  1 
ATOM   4293 H HG   . SER B 2 133 ? 15.206 50.417 11.359 1.00 25.09 ?  139 SER B HG   1 
ATOM   4294 N N    . ARG B 2 134 ? 13.749 46.935 11.356 1.00 19.35 ?  140 ARG B N    1 
ATOM   4295 C CA   . ARG B 2 134 ? 14.117 46.075 12.468 1.00 21.44 ?  140 ARG B CA   1 
ATOM   4296 C C    . ARG B 2 134 ? 14.965 46.848 13.474 1.00 17.07 ?  140 ARG B C    1 
ATOM   4297 O O    . ARG B 2 134 ? 15.724 47.751 13.125 1.00 20.54 ?  140 ARG B O    1 
ATOM   4298 C CB   . ARG B 2 134 ? 14.882 44.846 11.971 1.00 21.88 ?  140 ARG B CB   1 
ATOM   4299 C CG   . ARG B 2 134 ? 14.008 43.796 11.282 1.00 17.65 ?  140 ARG B CG   1 
ATOM   4300 C CD   . ARG B 2 134 ? 14.657 42.412 11.257 1.00 33.23 ?  140 ARG B CD   1 
ATOM   4301 N NE   . ARG B 2 134 ? 13.849 41.458 10.500 1.00 39.76 ?  140 ARG B NE   1 
ATOM   4302 C CZ   . ARG B 2 134 ? 12.783 40.826 10.977 1.00 37.35 ?  140 ARG B CZ   1 
ATOM   4303 N NH1  . ARG B 2 134 ? 12.395 40.975 12.236 1.00 26.16 ?  140 ARG B NH1  1 
ATOM   4304 N NH2  . ARG B 2 134 ? 12.080 40.032 10.170 1.00 26.36 ?  140 ARG B NH2  1 
ATOM   4305 H H    . ARG B 2 134 ? 14.151 46.750 10.619 1.00 23.19 ?  140 ARG B H    1 
ATOM   4306 H HA   . ARG B 2 134 ? 13.316 45.763 12.916 1.00 25.69 ?  140 ARG B HA   1 
ATOM   4307 H HB2  . ARG B 2 134 ? 15.552 45.136 11.332 1.00 26.23 ?  140 ARG B HB2  1 
ATOM   4308 H HB3  . ARG B 2 134 ? 15.310 44.419 12.730 1.00 26.23 ?  140 ARG B HB3  1 
ATOM   4309 H HG2  . ARG B 2 134 ? 13.166 43.724 11.757 1.00 21.15 ?  140 ARG B HG2  1 
ATOM   4310 H HG3  . ARG B 2 134 ? 13.849 44.069 10.365 1.00 21.15 ?  140 ARG B HG3  1 
ATOM   4311 H HD2  . ARG B 2 134 ? 15.530 42.474 10.838 1.00 39.84 ?  140 ARG B HD2  1 
ATOM   4312 H HD3  . ARG B 2 134 ? 14.747 42.083 12.165 1.00 39.84 ?  140 ARG B HD3  1 
ATOM   4313 H HE   . ARG B 2 134 ? 14.080 41.294 9.688  1.00 47.68 ?  140 ARG B HE   1 
ATOM   4314 H HH11 . ARG B 2 134 ? 12.836 41.490 12.764 1.00 31.35 ?  140 ARG B HH11 1 
ATOM   4315 H HH12 . ARG B 2 134 ? 11.701 40.556 12.525 1.00 31.35 ?  140 ARG B HH12 1 
ATOM   4316 H HH21 . ARG B 2 134 ? 12.319 39.933 9.350  1.00 31.60 ?  140 ARG B HH21 1 
ATOM   4317 H HH22 . ARG B 2 134 ? 11.388 39.618 10.469 1.00 31.60 ?  140 ARG B HH22 1 
ATOM   4318 N N    . MET B 2 135 ? 14.810 46.497 14.736 1.00 15.45 ?  141 MET B N    1 
ATOM   4319 C CA   . MET B 2 135 ? 15.565 47.107 15.821 1.00 14.38 ?  141 MET B CA   1 
ATOM   4320 C C    . MET B 2 135 ? 16.726 46.176 16.136 1.00 12.43 ?  141 MET B C    1 
ATOM   4321 O O    . MET B 2 135 ? 16.515 44.975 16.331 1.00 12.82 ?  141 MET B O    1 
ATOM   4322 C CB   . MET B 2 135 ? 14.651 47.308 17.027 1.00 15.58 ?  141 MET B CB   1 
ATOM   4323 C CG   . MET B 2 135 ? 14.010 48.679 17.051 1.00 34.05 ?  141 MET B CG   1 
ATOM   4324 S SD   . MET B 2 135 ? 12.782 48.905 18.359 1.00 24.28 ?  141 MET B SD   1 
ATOM   4325 C CE   . MET B 2 135 ? 11.839 47.415 18.258 1.00 20.40 ?  141 MET B CE   1 
ATOM   4326 H H    . MET B 2 135 ? 14.259 45.891 15.000 1.00 18.51 ?  141 MET B H    1 
ATOM   4327 H HA   . MET B 2 135 ? 15.914 47.980 15.582 1.00 17.22 ?  141 MET B HA   1 
ATOM   4328 H HB2  . MET B 2 135 ? 13.942 46.646 17.001 1.00 18.66 ?  141 MET B HB2  1 
ATOM   4329 H HB3  . MET B 2 135 ? 15.171 47.205 17.839 1.00 18.66 ?  141 MET B HB3  1 
ATOM   4330 H HG2  . MET B 2 135 ? 14.704 49.344 17.183 1.00 40.82 ?  141 MET B HG2  1 
ATOM   4331 H HG3  . MET B 2 135 ? 13.565 48.828 16.202 1.00 40.82 ?  141 MET B HG3  1 
ATOM   4332 H HE1  . MET B 2 135 ? 11.136 47.441 18.926 1.00 24.44 ?  141 MET B HE1  1 
ATOM   4333 H HE2  . MET B 2 135 ? 11.451 47.346 17.372 1.00 24.44 ?  141 MET B HE2  1 
ATOM   4334 H HE3  . MET B 2 135 ? 12.424 46.659 18.424 1.00 24.44 ?  141 MET B HE3  1 
ATOM   4335 N N    . LEU B 2 136 ? 17.943 46.713 16.134 1.00 11.33 ?  142 LEU B N    1 
ATOM   4336 C CA   . LEU B 2 136 ? 19.154 45.938 16.362 1.00 11.03 ?  142 LEU B CA   1 
ATOM   4337 C C    . LEU B 2 136 ? 19.772 46.285 17.712 1.00 14.40 ?  142 LEU B C    1 
ATOM   4338 O O    . LEU B 2 136 ? 19.696 47.424 18.176 1.00 11.53 ?  142 LEU B O    1 
ATOM   4339 C CB   . LEU B 2 136 ? 20.196 46.197 15.281 1.00 9.68  ?  142 LEU B CB   1 
ATOM   4340 C CG   . LEU B 2 136 ? 19.810 45.939 13.829 1.00 10.78 ?  142 LEU B CG   1 
ATOM   4341 C CD1  . LEU B 2 136 ? 21.022 46.259 12.957 1.00 11.74 ?  142 LEU B CD1  1 
ATOM   4342 C CD2  . LEU B 2 136 ? 19.340 44.514 13.679 1.00 10.99 ?  142 LEU B CD2  1 
ATOM   4343 H H    . LEU B 2 136 ? 18.095 47.549 15.999 1.00 13.56 ?  142 LEU B H    1 
ATOM   4344 H HA   . LEU B 2 136 ? 18.915 44.998 16.356 1.00 13.20 ?  142 LEU B HA   1 
ATOM   4345 H HB2  . LEU B 2 136 ? 20.453 47.130 15.338 1.00 11.59 ?  142 LEU B HB2  1 
ATOM   4346 H HB3  . LEU B 2 136 ? 20.961 45.630 15.469 1.00 11.59 ?  142 LEU B HB3  1 
ATOM   4347 H HG   . LEU B 2 136 ? 19.075 46.501 13.539 1.00 12.90 ?  142 LEU B HG   1 
ATOM   4348 H HD11 . LEU B 2 136 ? 20.799 46.085 12.029 1.00 14.06 ?  142 LEU B HD11 1 
ATOM   4349 H HD12 . LEU B 2 136 ? 21.256 47.193 13.072 1.00 14.06 ?  142 LEU B HD12 1 
ATOM   4350 H HD13 . LEU B 2 136 ? 21.764 45.696 13.229 1.00 14.06 ?  142 LEU B HD13 1 
ATOM   4351 H HD21 . LEU B 2 136 ? 19.198 44.326 12.738 1.00 13.16 ?  142 LEU B HD21 1 
ATOM   4352 H HD22 . LEU B 2 136 ? 20.016 43.919 14.037 1.00 13.16 ?  142 LEU B HD22 1 
ATOM   4353 H HD23 . LEU B 2 136 ? 18.509 44.403 14.167 1.00 13.16 ?  142 LEU B HD23 1 
ATOM   4354 N N    . LEU B 2 137 ? 20.409 45.299 18.331 1.00 8.48  ?  143 LEU B N    1 
ATOM   4355 C CA   . LEU B 2 137 ? 21.096 45.494 19.597 1.00 7.98  ?  143 LEU B CA   1 
ATOM   4356 C C    . LEU B 2 137 ? 22.590 45.415 19.321 1.00 12.33 ?  143 LEU B C    1 
ATOM   4357 O O    . LEU B 2 137 ? 23.073 44.409 18.785 1.00 11.50 ?  143 LEU B O    1 
ATOM   4358 C CB   . LEU B 2 137 ? 20.647 44.454 20.617 1.00 8.57  ?  143 LEU B CB   1 
ATOM   4359 C CG   . LEU B 2 137 ? 20.805 44.699 22.119 1.00 29.01 ?  143 LEU B CG   1 
ATOM   4360 C CD1  . LEU B 2 137 ? 22.240 44.730 22.541 1.00 17.96 ?  143 LEU B CD1  1 
ATOM   4361 C CD2  . LEU B 2 137 ? 20.111 45.997 22.546 1.00 29.98 ?  143 LEU B CD2  1 
ATOM   4362 H H    . LEU B 2 137 ? 20.456 44.495 18.030 1.00 10.14 ?  143 LEU B H    1 
ATOM   4363 H HA   . LEU B 2 137 ? 20.900 46.367 19.972 1.00 9.54  ?  143 LEU B HA   1 
ATOM   4364 H HB2  . LEU B 2 137 ? 19.700 44.307 20.471 1.00 10.25 ?  143 LEU B HB2  1 
ATOM   4365 H HB3  . LEU B 2 137 ? 21.142 43.642 20.428 1.00 10.25 ?  143 LEU B HB3  1 
ATOM   4366 H HG   . LEU B 2 137 ? 20.382 43.954 22.574 1.00 34.78 ?  143 LEU B HG   1 
ATOM   4367 H HD11 . LEU B 2 137 ? 22.283 44.843 23.504 1.00 21.51 ?  143 LEU B HD11 1 
ATOM   4368 H HD12 . LEU B 2 137 ? 22.662 43.895 22.287 1.00 21.51 ?  143 LEU B HD12 1 
ATOM   4369 H HD13 . LEU B 2 137 ? 22.682 45.472 22.100 1.00 21.51 ?  143 LEU B HD13 1 
ATOM   4370 H HD21 . LEU B 2 137 ? 20.086 46.037 23.515 1.00 35.94 ?  143 LEU B HD21 1 
ATOM   4371 H HD22 . LEU B 2 137 ? 20.610 46.751 22.196 1.00 35.94 ?  143 LEU B HD22 1 
ATOM   4372 H HD23 . LEU B 2 137 ? 19.208 46.003 22.191 1.00 35.94 ?  143 LEU B HD23 1 
ATOM   4373 N N    . TYR B 2 138 ? 23.301 46.489 19.642 1.00 6.80  ?  144 TYR B N    1 
ATOM   4374 C CA   . TYR B 2 138 ? 24.755 46.559 19.548 1.00 6.35  ?  144 TYR B CA   1 
ATOM   4375 C C    . TYR B 2 138 ? 25.354 46.569 20.948 1.00 9.79  ?  144 TYR B C    1 
ATOM   4376 O O    . TYR B 2 138 ? 24.805 47.200 21.862 1.00 9.52  ?  144 TYR B O    1 
ATOM   4377 C CB   . TYR B 2 138 ? 25.216 47.819 18.812 1.00 11.28 ?  144 TYR B CB   1 
ATOM   4378 C CG   . TYR B 2 138 ? 25.131 47.772 17.299 1.00 14.06 ?  144 TYR B CG   1 
ATOM   4379 C CD1  . TYR B 2 138 ? 23.914 47.911 16.647 1.00 9.42  ?  144 TYR B CD1  1 
ATOM   4380 C CD2  . TYR B 2 138 ? 26.275 47.638 16.530 1.00 9.64  ?  144 TYR B CD2  1 
ATOM   4381 C CE1  . TYR B 2 138 ? 23.842 47.887 15.267 1.00 10.31 ?  144 TYR B CE1  1 
ATOM   4382 C CE2  . TYR B 2 138 ? 26.209 47.607 15.146 1.00 15.95 ?  144 TYR B CE2  1 
ATOM   4383 C CZ   . TYR B 2 138 ? 24.991 47.739 14.523 1.00 10.22 ?  144 TYR B CZ   1 
ATOM   4384 O OH   . TYR B 2 138 ? 24.909 47.714 13.154 1.00 12.13 ?  144 TYR B OH   1 
ATOM   4385 H H    . TYR B 2 138 ? 22.950 47.220 19.928 1.00 8.13  ?  144 TYR B H    1 
ATOM   4386 H HA   . TYR B 2 138 ? 25.075 45.783 19.060 1.00 7.59  ?  144 TYR B HA   1 
ATOM   4387 H HB2  . TYR B 2 138 ? 24.665 48.561 19.107 1.00 13.50 ?  144 TYR B HB2  1 
ATOM   4388 H HB3  . TYR B 2 138 ? 26.144 47.983 19.042 1.00 13.50 ?  144 TYR B HB3  1 
ATOM   4389 H HD1  . TYR B 2 138 ? 23.137 48.022 17.146 1.00 11.27 ?  144 TYR B HD1  1 
ATOM   4390 H HD2  . TYR B 2 138 ? 27.102 47.567 16.949 1.00 11.54 ?  144 TYR B HD2  1 
ATOM   4391 H HE1  . TYR B 2 138 ? 23.019 47.970 14.842 1.00 12.34 ?  144 TYR B HE1  1 
ATOM   4392 H HE2  . TYR B 2 138 ? 26.983 47.498 14.642 1.00 19.10 ?  144 TYR B HE2  1 
ATOM   4393 H HH   . TYR B 2 138 ? 25.672 47.596 12.823 1.00 14.52 ?  144 TYR B HH   1 
ATOM   4394 N N    . ILE B 2 139 ? 26.496 45.895 21.119 1.00 7.51  ?  145 ILE B N    1 
ATOM   4395 C CA   . ILE B 2 139 ? 27.127 45.783 22.426 1.00 6.37  ?  145 ILE B CA   1 
ATOM   4396 C C    . ILE B 2 139 ? 28.629 45.987 22.302 1.00 8.01  ?  145 ILE B C    1 
ATOM   4397 O O    . ILE B 2 139 ? 29.222 45.816 21.238 1.00 7.13  ?  145 ILE B O    1 
ATOM   4398 C CB   . ILE B 2 139 ? 26.877 44.424 23.126 1.00 7.14  ?  145 ILE B CB   1 
ATOM   4399 C CG1  . ILE B 2 139 ? 27.559 43.283 22.363 1.00 11.25 ?  145 ILE B CG1  1 
ATOM   4400 C CG2  . ILE B 2 139 ? 25.393 44.145 23.267 1.00 7.94  ?  145 ILE B CG2  1 
ATOM   4401 C CD1  . ILE B 2 139 ? 27.495 41.958 23.078 1.00 26.98 ?  145 ILE B CD1  1 
ATOM   4402 H H    . ILE B 2 139 ? 26.921 45.496 20.487 1.00 8.97  ?  145 ILE B H    1 
ATOM   4403 H HA   . ILE B 2 139 ? 26.753 46.491 22.973 1.00 7.61  ?  145 ILE B HA   1 
ATOM   4404 H HB   . ILE B 2 139 ? 27.265 44.480 24.014 1.00 8.53  ?  145 ILE B HB   1 
ATOM   4405 H HG12 . ILE B 2 139 ? 27.123 43.178 21.503 1.00 13.47 ?  145 ILE B HG12 1 
ATOM   4406 H HG13 . ILE B 2 139 ? 28.494 43.507 22.236 1.00 13.47 ?  145 ILE B HG13 1 
ATOM   4407 H HG21 . ILE B 2 139 ? 25.260 43.483 23.963 1.00 9.49  ?  145 ILE B HG21 1 
ATOM   4408 H HG22 . ILE B 2 139 ? 24.937 44.969 23.503 1.00 9.49  ?  145 ILE B HG22 1 
ATOM   4409 H HG23 . ILE B 2 139 ? 25.053 43.810 22.423 1.00 9.49  ?  145 ILE B HG23 1 
ATOM   4410 H HD11 . ILE B 2 139 ? 28.018 41.307 22.584 1.00 32.35 ?  145 ILE B HD11 1
[truncated: 249,758 more chars]
