# Supplementary material for: Enzyme-mediated aminoglycoside resistance without target mimicry
Source: Commun Chem. 2025 Aug 25;8:258. doi: 10.1038/s42004-025-01666-0 (PMC12378234; doi:10.1038/s42004-025-01666-0)
Supplement: Supplementary file 7 — Supplementary Data 4 [file 42004_2025_1666_MOESM7_ESM.cif]

data_DEPOSITED-XRAY
# 
_cell.entry_id           DEPOSITED-XRAY 
_cell.length_a           35.489 
_cell.length_b           100.555 
_cell.length_c           39.340 
_cell.angle_alpha        90.00 
_cell.angle_beta         106.55 
_cell.angle_gamma        90.00 
_cell.Z_PDB              2 
_cell.pdbx_unique_axis   ? 
# 
_symmetry.entry_id                         DEPOSITED-XRAY 
_symmetry.space_group_name_H-M             'P 1 21 1' 
_symmetry.pdbx_full_space_group_name_H-M   ? 
_symmetry.cell_setting                     ? 
_symmetry.Int_Tables_number                ? 
# 
_atom_sites.entry_id                    DEPOSITED-XRAY 
_atom_sites.fract_transf_matrix[1][1]   0.028178 
_atom_sites.fract_transf_matrix[1][2]   0.000000 
_atom_sites.fract_transf_matrix[1][3]   0.008374 
_atom_sites.fract_transf_matrix[2][1]   0.000000 
_atom_sites.fract_transf_matrix[2][2]   0.009945 
_atom_sites.fract_transf_matrix[2][3]   0.000000 
_atom_sites.fract_transf_matrix[3][1]   0.000000 
_atom_sites.fract_transf_matrix[3][2]   0.000000 
_atom_sites.fract_transf_matrix[3][3]   0.026518 
_atom_sites.fract_transf_vector[1]      0.00000 
_atom_sites.fract_transf_vector[2]      0.00000 
_atom_sites.fract_transf_vector[3]      0.00000 
# 
_refine.pdbx_refine_id                           'X-RAY DIFFRACTION' 
_refine.entry_id                                 DEPOSITED-XRAY 
_refine.pdbx_diffrn_id                           1 
_refine.pdbx_TLS_residual_ADP_flag               ? 
_refine.ls_number_reflns_obs                     44731 
_refine.ls_number_reflns_all                     ? 
_refine.pdbx_ls_sigma_I                          ? 
_refine.pdbx_ls_sigma_F                          1.42 
_refine.pdbx_data_cutoff_high_absF               ? 
_refine.pdbx_data_cutoff_low_absF                ? 
_refine.pdbx_data_cutoff_high_rms_absF           ? 
_refine.ls_d_res_low                             50.28 
_refine.ls_d_res_high                            1.46 
_refine.ls_percent_reflns_obs                    97.73 
_refine.ls_R_factor_obs                          0.1565 
_refine.ls_R_factor_all                          ? 
_refine.ls_R_factor_R_work                       0.1553 
_refine.ls_R_factor_R_free                       0.1807 
_refine.ls_R_factor_R_free_error                 ? 
_refine.ls_R_factor_R_free_error_details         ? 
_refine.ls_percent_reflns_R_free                 4.90 
_refine.ls_number_reflns_R_free                  2191 
_refine.ls_number_parameters                     ? 
_refine.ls_number_restraints                     ? 
_refine.occupancy_min                            ? 
_refine.occupancy_max                            ? 
_refine.correlation_coeff_Fo_to_Fc               ? 
_refine.correlation_coeff_Fo_to_Fc_free          ? 
_refine.B_iso_mean                               ? 
_refine.aniso_B[1][1]                            ? 
_refine.aniso_B[2][2]                            ? 
_refine.aniso_B[3][3]                            ? 
_refine.aniso_B[1][2]                            ? 
_refine.aniso_B[1][3]                            ? 
_refine.aniso_B[2][3]                            ? 
_refine.solvent_model_details                    'FLAT BULK SOLVENT MODEL' 
_refine.solvent_model_param_ksol                 ? 
_refine.solvent_model_param_bsol                 ? 
_refine.pdbx_solvent_vdw_probe_radii             1.11 
_refine.pdbx_solvent_ion_probe_radii             ? 
_refine.pdbx_solvent_shrinkage_radii             0.90 
_refine.pdbx_ls_cross_valid_method               ? 
_refine.details                                  ? 
_refine.pdbx_starting_model                      ? 
_refine.pdbx_method_to_determine_struct          ? 
_refine.pdbx_isotropic_thermal_model             ? 
_refine.pdbx_stereochemistry_target_values       ML 
_refine.pdbx_stereochem_target_val_spec_case     ? 
_refine.pdbx_R_Free_selection_details            ? 
_refine.pdbx_overall_ESU_R                       ? 
_refine.pdbx_overall_ESU_R_Free                  ? 
_refine.overall_SU_ML                            0.15 
_refine.pdbx_overall_phase_error                 17.91 
_refine.overall_SU_B                             ? 
_refine.overall_SU_R_Cruickshank_DPI             ? 
_refine.pdbx_overall_SU_R_free_Cruickshank_DPI   ? 
_refine.pdbx_overall_SU_R_Blow_DPI               ? 
_refine.pdbx_overall_SU_R_free_Blow_DPI          ? 
# 
loop_
_refine_ls_restr.type 
_refine_ls_restr.dev_ideal 
_refine_ls_restr.dev_ideal_target 
_refine_ls_restr.weight 
_refine_ls_restr.number 
_refine_ls_restr.pdbx_refine_id 
_refine_ls_restr.pdbx_restraint_function 
f_bond_d           0.010  ? ? 2680 'X-RAY DIFFRACTION' ? 
f_angle_d          1.280  ? ? 3707 'X-RAY DIFFRACTION' ? 
f_dihedral_angle_d 18.120 ? ? 411  'X-RAY DIFFRACTION' ? 
f_chiral_restr     0.086  ? ? 407  'X-RAY DIFFRACTION' ? 
f_plane_restr      0.010  ? ? 484  'X-RAY DIFFRACTION' ? 
# 
loop_
_refine_ls_shell.pdbx_refine_id 
_refine_ls_shell.pdbx_total_number_of_bins_used 
_refine_ls_shell.d_res_high 
_refine_ls_shell.d_res_low 
_refine_ls_shell.number_reflns_R_work 
_refine_ls_shell.R_factor_R_work 
_refine_ls_shell.percent_reflns_obs 
_refine_ls_shell.R_factor_R_free 
_refine_ls_shell.R_factor_R_free_error 
_refine_ls_shell.percent_reflns_R_free 
_refine_ls_shell.number_reflns_R_free 
_refine_ls_shell.number_reflns_all 
_refine_ls_shell.R_factor_all 
'X-RAY DIFFRACTION' . 1.46 1.49  2545 0.2062 95.00  0.2487 . . 147 . . 
'X-RAY DIFFRACTION' . 1.49 1.53  2566 0.1808 94.00  0.2599 . . 135 . . 
'X-RAY DIFFRACTION' . 1.53 1.56  2561 0.1740 95.00  0.2212 . . 141 . . 
'X-RAY DIFFRACTION' . 1.56 1.61  2617 0.1700 96.00  0.2245 . . 153 . . 
'X-RAY DIFFRACTION' . 1.61 1.65  2594 0.1699 97.00  0.2008 . . 137 . . 
'X-RAY DIFFRACTION' . 1.65 1.71  2689 0.1692 98.00  0.2125 . . 135 . . 
'X-RAY DIFFRACTION' . 1.71 1.77  2697 0.1749 99.00  0.2232 . . 128 . . 
'X-RAY DIFFRACTION' . 1.77 1.84  2632 0.1615 98.00  0.1642 . . 136 . . 
'X-RAY DIFFRACTION' . 1.84 1.92  2678 0.1532 98.00  0.1816 . . 131 . . 
'X-RAY DIFFRACTION' . 1.92 2.02  2669 0.1467 98.00  0.1932 . . 127 . . 
'X-RAY DIFFRACTION' . 2.02 2.15  2716 0.1461 99.00  0.1853 . . 122 . . 
'X-RAY DIFFRACTION' . 2.15 2.32  2728 0.1378 99.00  0.1497 . . 135 . . 
'X-RAY DIFFRACTION' . 2.32 2.55  2693 0.1428 99.00  0.1772 . . 142 . . 
'X-RAY DIFFRACTION' . 2.55 2.92  2700 0.1518 100.00 0.1884 . . 157 . . 
'X-RAY DIFFRACTION' . 2.92 3.68  2713 0.1531 99.00  0.1489 . . 126 . . 
'X-RAY DIFFRACTION' . 3.68 50.28 2742 0.1604 99.00  0.1845 . . 139 . . 
# 
loop_
_pdbx_refine_tls.pdbx_refine_id 
_pdbx_refine_tls.id 
_pdbx_refine_tls.details 
_pdbx_refine_tls.method 
_pdbx_refine_tls.origin_x 
_pdbx_refine_tls.origin_y 
_pdbx_refine_tls.origin_z 
_pdbx_refine_tls.T[1][1] 
_pdbx_refine_tls.T[2][2] 
_pdbx_refine_tls.T[3][3] 
_pdbx_refine_tls.T[1][2] 
_pdbx_refine_tls.T[1][3] 
_pdbx_refine_tls.T[2][3] 
_pdbx_refine_tls.L[1][1] 
_pdbx_refine_tls.L[2][2] 
_pdbx_refine_tls.L[3][3] 
_pdbx_refine_tls.L[1][2] 
_pdbx_refine_tls.L[1][3] 
_pdbx_refine_tls.L[2][3] 
_pdbx_refine_tls.S[1][1] 
_pdbx_refine_tls.S[1][2] 
_pdbx_refine_tls.S[1][3] 
_pdbx_refine_tls.S[2][1] 
_pdbx_refine_tls.S[2][2] 
_pdbx_refine_tls.S[2][3] 
_pdbx_refine_tls.S[3][1] 
_pdbx_refine_tls.S[3][2] 
_pdbx_refine_tls.S[3][3] 
. 1  ? refined 17.5315 29.7954 38.6518 0.1867 0.1154 0.1736 -0.0035 0.0142  0.0014  2.8829 2.2478 4.8185 -1.1447 -1.7254 0.7679  -0.1397 0.0061  -0.3285 0.0416  0.0138  0.1610  0.4138  -0.0334 0.1382  
. 2  ? refined 28.0948 30.9906 30.0971 0.3272 0.3366 0.2600 0.0027  0.0514  -0.0374 7.2145 4.8933 7.8962 4.5890  5.8036  4.4908  -0.3446 0.9471  0.0833  -0.8415 0.3842  -0.3302 -0.9276 0.4001  -0.0524 
. 3  ? refined 22.5747 37.4554 43.5452 0.2037 0.1843 0.1264 -0.0214 -0.0019 -0.0042 8.7801 5.8141 5.0556 -2.1797 0.4141  0.6575  0.0064  0.0813  -0.1812 0.0644  0.1315  -0.0966 0.1149  0.2531  -0.1334 
. 4  ? refined 13.8271 38.4542 38.2892 0.1368 0.1266 0.0895 -0.0130 -0.0134 0.0046  3.5877 5.6678 3.3603 -0.3040 -0.4654 0.0665  -0.0024 -0.2178 0.0012  0.5130  -0.0429 -0.2070 0.0339  0.1283  0.0401  
. 5  ? refined 12.6077 46.5015 31.2981 0.1404 0.1616 0.1122 -0.0135 -0.0140 -0.0048 1.6932 9.3854 0.6707 0.2039  -0.2594 -0.3872 -0.0094 -0.0113 0.1531  0.0191  0.0711  0.0288  0.0301  -0.0133 -0.0557 
. 6  ? refined 5.9895  32.3731 31.7980 0.1377 0.1528 0.1438 -0.0584 0.0082  -0.0110 3.1355 7.4649 2.6126 -0.4922 0.1232  0.5173  -0.0837 0.1940  -0.3951 0.0674  0.0690  0.4492  0.3522  -0.2930 0.0316  
. 7  ? refined 12.1775 38.6978 22.4882 0.1171 0.1514 0.0962 -0.0179 -0.0129 -0.0124 4.2052 3.0866 2.5216 -0.6221 -1.9656 0.3876  -0.0796 0.3710  -0.2501 -0.1113 -0.0427 -0.0375 0.2463  -0.2904 0.0990  
. 8  ? refined 8.2322  45.6243 17.1348 0.1502 0.3883 0.1741 0.0505  -0.0360 0.0210  7.2867 5.9985 7.4688 3.2032  -4.9131 -3.2536 0.2074  0.7770  0.8068  -0.2925 -0.0078 0.5997  -0.4546 -0.7854 -0.2158 
. 9  ? refined 24.6141 46.1648 20.5852 0.1262 0.1540 0.1124 0.0164  0.0234  -0.0024 9.0704 1.7152 6.8387 1.0059  7.0718  0.2852  0.0690  -0.1707 -0.3121 -0.0075 0.0282  -0.0459 0.1026  -0.1474 -0.1108 
. 10 ? refined 19.1634 68.3138 27.2651 0.2093 0.0998 0.2776 -0.0065 -0.0089 0.0181  3.4842 1.9802 5.2986 0.2260  0.3146  0.8239  -0.0344 0.1633  0.5195  -0.0766 -0.0523 0.0293  -0.5858 -0.1944 0.1061  
. 11 ? refined 7.4297  63.0869 21.5364 0.3905 0.8439 0.5797 -0.0404 0.0171  -0.1748 3.0110 2.4391 9.4737 -0.3205 -4.1092 2.3509  -0.6971 1.5074  -0.3054 -0.1039 0.0888  0.6150  0.1312  -0.9707 0.6055  
. 12 ? refined 14.4576 64.0088 36.7011 0.2442 0.1586 0.3027 -0.0066 0.0247  -0.0773 6.9781 5.0960 3.9652 1.1259  0.3397  2.1054  0.2853  -0.3657 0.3127  0.4942  -0.0919 0.2859  0.0693  -0.0480 -0.1795 
. 13 ? refined 24.0836 58.2522 27.3927 0.1079 0.0870 0.1412 -0.0078 -0.0130 -0.0228 2.0974 4.1035 2.8593 0.5238  -0.3436 -2.3009 0.0265  0.0769  0.2203  0.0288  0.0048  0.2008  -0.1642 -0.0069 -0.0437 
. 14 ? refined 32.9812 58.7342 28.1744 0.1516 0.1478 0.2253 -0.0370 -0.0201 0.0187  2.6303 6.2908 7.2658 -0.3984 1.1710  -5.2971 -0.1120 0.0265  0.2637  0.3200  -0.2948 -0.5786 -0.3361 0.4911  0.4168  
. 15 ? refined 25.4320 51.6900 19.2796 0.1523 0.1381 0.1527 0.0056  0.0063  0.0040  3.0276 2.3520 5.3959 0.4228  0.6741  -1.0247 -0.0352 0.2630  0.1485  -0.1855 0.0820  -0.0009 -0.2327 -0.0856 -0.0435 
. 16 ? refined 18.8974 42.6669 19.9184 0.1433 0.1826 0.1037 0.0053  -0.0146 -0.0018 6.3914 0.2170 2.1914 0.8421  -3.1148 -0.4424 0.0078  0.1460  0.0673  0.0012  -0.0463 -0.0192 0.0706  -0.0207 0.0183  
# 
loop_
_pdbx_refine_tls_group.pdbx_refine_id 
_pdbx_refine_tls_group.id 
_pdbx_refine_tls_group.refine_tls_id 
_pdbx_refine_tls_group.beg_auth_asym_id 
_pdbx_refine_tls_group.beg_auth_seq_id 
_pdbx_refine_tls_group.beg_label_asym_id 
_pdbx_refine_tls_group.beg_label_seq_id 
_pdbx_refine_tls_group.end_auth_asym_id 
_pdbx_refine_tls_group.end_auth_seq_id 
_pdbx_refine_tls_group.end_label_asym_id 
_pdbx_refine_tls_group.end_label_seq_id 
_pdbx_refine_tls_group.selection 
_pdbx_refine_tls_group.selection_details 
. 1  1  ? ? ? ? ? ? ? ? ? 
;chain 'A' and (resid 6 through 28 )
;
. 2  2  ? ? ? ? ? ? ? ? ? 
;chain 'A' and (resid 29 through 36 )
;
. 3  3  ? ? ? ? ? ? ? ? ? 
;chain 'A' and (resid 37 through 46 )
;
. 4  4  ? ? ? ? ? ? ? ? ? 
;chain 'A' and (resid 47 through 66 )
;
. 5  5  ? ? ? ? ? ? ? ? ? 
;chain 'A' and (resid 67 through 83 )
;
. 6  6  ? ? ? ? ? ? ? ? ? 
;chain 'A' and (resid 84 through 106 )
;
. 7  7  ? ? ? ? ? ? ? ? ? 
;chain 'A' and (resid 107 through 129 )
;
. 8  8  ? ? ? ? ? ? ? ? ? 
;chain 'A' and (resid 130 through 139 )
;
. 9  9  ? ? ? ? ? ? ? ? ? 
;chain 'A' and (resid 140 through 148 )
;
. 10 10 ? ? ? ? ? ? ? ? ? 
;chain 'B' and (resid 6 through 28 )
;
. 11 11 ? ? ? ? ? ? ? ? ? 
;chain 'B' and (resid 29 through 36 )
;
. 12 12 ? ? ? ? ? ? ? ? ? 
;chain 'B' and (resid 37 through 47 )
;
. 13 13 ? ? ? ? ? ? ? ? ? 
;chain 'B' and (resid 48 through 91 )
;
. 14 14 ? ? ? ? ? ? ? ? ? 
;chain 'B' and (resid 92 through 106 )
;
. 15 15 ? ? ? ? ? ? ? ? ? 
;chain 'B' and (resid 107 through 130 )
;
. 16 16 ? ? ? ? ? ? ? ? ? 
;chain 'B' and (resid 131 through 148 )
;
# 
_pdbx_validate_rmsd_angle.id                         1 
_pdbx_validate_rmsd_angle.PDB_model_num              1 
_pdbx_validate_rmsd_angle.auth_atom_id_1             CG 
_pdbx_validate_rmsd_angle.auth_asym_id_1             A 
_pdbx_validate_rmsd_angle.auth_comp_id_1             MET 
_pdbx_validate_rmsd_angle.auth_seq_id_1              141 
_pdbx_validate_rmsd_angle.PDB_ins_code_1             ? 
_pdbx_validate_rmsd_angle.label_alt_id_1             ? 
_pdbx_validate_rmsd_angle.auth_atom_id_2             SD 
_pdbx_validate_rmsd_angle.auth_asym_id_2             A 
_pdbx_validate_rmsd_angle.auth_comp_id_2             MET 
_pdbx_validate_rmsd_angle.auth_seq_id_2              141 
_pdbx_validate_rmsd_angle.PDB_ins_code_2             ? 
_pdbx_validate_rmsd_angle.label_alt_id_2             ? 
_pdbx_validate_rmsd_angle.auth_atom_id_3             CE 
_pdbx_validate_rmsd_angle.auth_asym_id_3             A 
_pdbx_validate_rmsd_angle.auth_comp_id_3             MET 
_pdbx_validate_rmsd_angle.auth_seq_id_3              141 
_pdbx_validate_rmsd_angle.PDB_ins_code_3             ? 
_pdbx_validate_rmsd_angle.label_alt_id_3             ? 
_pdbx_validate_rmsd_angle.angle_value                110.82 
_pdbx_validate_rmsd_angle.angle_target_value         100.20 
_pdbx_validate_rmsd_angle.angle_deviation            10.62 
_pdbx_validate_rmsd_angle.angle_standard_deviation   1.60 
_pdbx_validate_rmsd_angle.linker_flag                N 
# 
_entry.id   DEPOSITED-XRAY 
# 
loop_
_software.classification 
_software.name 
_software.version 
_software.citation_id 
_software.pdbx_ordinal 
refinement        PHENIX      '(1.19.2_4158: ???)' ? 1 
'data extraction' PDB_EXTRACT ?                    ? ? 
# 
loop_
_atom_site.group_PDB 
_atom_site.id 
_atom_site.type_symbol 
_atom_site.label_atom_id 
_atom_site.label_alt_id 
_atom_site.label_comp_id 
_atom_site.label_asym_id 
_atom_site.label_entity_id 
_atom_site.label_seq_id 
_atom_site.pdbx_PDB_ins_code 
_atom_site.Cartn_x 
_atom_site.Cartn_y 
_atom_site.Cartn_z 
_atom_site.occupancy 
_atom_site.B_iso_or_equiv 
_atom_site.pdbx_formal_charge 
_atom_site.auth_seq_id 
_atom_site.auth_comp_id 
_atom_site.auth_asym_id 
_atom_site.auth_atom_id 
_atom_site.pdbx_PDB_model_num 
ATOM   1    N N    . GLU A 1 1   ? 3.281  26.554 40.666 1.00 64.71 ?  6   GLU A N    1 
ATOM   2    C CA   . GLU A 1 1   ? 2.899  27.935 40.411 1.00 40.31 ?  6   GLU A CA   1 
ATOM   3    C C    . GLU A 1 1   ? 4.154  28.780 40.167 1.00 38.25 ?  6   GLU A C    1 
ATOM   4    O O    . GLU A 1 1   ? 5.280  28.325 40.385 1.00 45.67 ?  6   GLU A O    1 
ATOM   5    C CB   . GLU A 1 1   ? 2.120  28.500 41.594 1.00 41.97 ?  6   GLU A CB   1 
ATOM   6    H HA   . GLU A 1 1   ? 2.327  27.978 39.629 1.00 48.32 ?  6   GLU A HA   1 
ATOM   7    N N    . ILE A 1 2   ? 3.957  30.005 39.711 1.00 30.95 ?  7   ILE A N    1 
ATOM   8    C CA   . ILE A 1 2   ? 5.060  30.946 39.519 1.00 23.82 ?  7   ILE A CA   1 
ATOM   9    C C    . ILE A 1 2   ? 5.122  31.805 40.767 1.00 22.66 ?  7   ILE A C    1 
ATOM   10   O O    . ILE A 1 2   ? 4.086  32.228 41.291 1.00 25.21 ?  7   ILE A O    1 
ATOM   11   C CB   . ILE A 1 2   ? 4.848  31.809 38.260 1.00 24.93 ?  7   ILE A CB   1 
ATOM   12   C CG1  . ILE A 1 2   ? 4.628  30.930 37.020 1.00 31.13 ?  7   ILE A CG1  1 
ATOM   13   C CG2  . ILE A 1 2   ? 6.004  32.765 38.068 1.00 23.54 ?  7   ILE A CG2  1 
ATOM   14   C CD1  . ILE A 1 2   ? 5.799  30.217 36.545 1.00 32.60 ?  7   ILE A CD1  1 
ATOM   15   H H    . ILE A 1 2   ? 3.186  30.322 39.501 1.00 37.09 ?  7   ILE A H    1 
ATOM   16   H HA   . ILE A 1 2   ? 5.897  30.469 39.405 1.00 28.54 ?  7   ILE A HA   1 
ATOM   17   H HB   . ILE A 1 2   ? 4.043  32.336 38.386 1.00 29.86 ?  7   ILE A HB   1 
ATOM   18   H HG12 . ILE A 1 2   ? 3.952  30.267 37.232 1.00 37.30 ?  7   ILE A HG12 1 
ATOM   19   H HG13 . ILE A 1 2   ? 4.321  31.497 36.295 1.00 37.30 ?  7   ILE A HG13 1 
ATOM   20   H HG21 . ILE A 1 2   ? 5.877  33.253 37.240 1.00 28.19 ?  7   ILE A HG21 1 
ATOM   21   H HG22 . ILE A 1 2   ? 6.030  33.383 38.815 1.00 28.19 ?  7   ILE A HG22 1 
ATOM   22   H HG23 . ILE A 1 2   ? 6.830  32.257 38.030 1.00 28.19 ?  7   ILE A HG23 1 
ATOM   23   H HD11 . ILE A 1 2   ? 5.541  29.642 35.808 1.00 39.07 ?  7   ILE A HD11 1 
ATOM   24   H HD12 . ILE A 1 2   ? 6.461  30.860 36.247 1.00 39.07 ?  7   ILE A HD12 1 
ATOM   25   H HD13 . ILE A 1 2   ? 6.159  29.684 37.271 1.00 39.07 ?  7   ILE A HD13 1 
ATOM   26   N N    A ARG A 1 3   ? 6.330  32.072 41.248 0.36 19.67 ?  8   ARG A N    1 
ATOM   27   N N    B ARG A 1 3   ? 6.332  32.042 41.270 0.64 19.68 ?  8   ARG A N    1 
ATOM   28   C CA   A ARG A 1 3   ? 6.498  32.885 42.440 0.36 21.86 ?  8   ARG A CA   1 
ATOM   29   C CA   B ARG A 1 3   ? 6.525  32.847 42.467 0.64 21.80 ?  8   ARG A CA   1 
ATOM   30   C C    A ARG A 1 3   ? 7.641  33.869 42.239 0.36 17.08 ?  8   ARG A C    1 
ATOM   31   C C    B ARG A 1 3   ? 7.644  33.861 42.244 0.64 17.08 ?  8   ARG A C    1 
ATOM   32   O O    A ARG A 1 3   ? 8.540  33.659 41.415 0.36 17.45 ?  8   ARG A O    1 
ATOM   33   O O    B ARG A 1 3   ? 8.534  33.670 41.401 0.64 17.18 ?  8   ARG A O    1 
ATOM   34   C CB   A ARG A 1 3   ? 6.778  32.021 43.673 0.36 30.86 ?  8   ARG A CB   1 
ATOM   35   C CB   B ARG A 1 3   ? 6.855  31.966 43.689 0.64 30.71 ?  8   ARG A CB   1 
ATOM   36   C CG   A ARG A 1 3   ? 7.876  31.005 43.459 0.36 27.70 ?  8   ARG A CG   1 
ATOM   37   C CG   B ARG A 1 3   ? 8.178  31.223 43.587 0.64 24.36 ?  8   ARG A CG   1 
ATOM   38   C CD   A ARG A 1 3   ? 7.924  30.008 44.603 0.36 32.15 ?  8   ARG A CD   1 
ATOM   39   C CD   B ARG A 1 3   ? 8.275  30.077 44.611 0.64 31.45 ?  8   ARG A CD   1 
ATOM   40   N NE   A ARG A 1 3   ? 8.583  30.623 45.747 0.36 40.25 ?  8   ARG A NE   1 
ATOM   41   N NE   B ARG A 1 3   ? 9.658  29.707 44.894 0.64 30.56 ?  8   ARG A NE   1 
ATOM   42   C CZ   A ARG A 1 3   ? 9.880  30.529 46.008 0.36 17.73 ?  8   ARG A CZ   1 
ATOM   43   C CZ   B ARG A 1 3   ? 10.369 28.847 44.174 0.64 24.65 ?  8   ARG A CZ   1 
ATOM   44   N NH1  A ARG A 1 3   ? 10.673 29.742 45.299 0.36 20.94 ?  8   ARG A NH1  1 
ATOM   45   N NH1  B ARG A 1 3   ? 9.861  28.254 43.101 0.64 24.20 ?  8   ARG A NH1  1 
ATOM   46   N NH2  A ARG A 1 3   ? 10.392 31.244 47.007 0.36 20.66 ?  8   ARG A NH2  1 
ATOM   47   N NH2  B ARG A 1 3   ? 11.617 28.572 44.542 0.64 26.23 ?  8   ARG A NH2  1 
ATOM   48   H H    A ARG A 1 3   ? 7.066  31.792 40.901 0.36 23.55 ?  8   ARG A H    1 
ATOM   49   H H    B ARG A 1 3   ? 7.063  31.742 40.930 0.64 23.57 ?  8   ARG A H    1 
ATOM   50   H HA   A ARG A 1 3   ? 5.685  33.393 42.589 0.36 26.18 ?  8   ARG A HA   1 
ATOM   51   H HA   B ARG A 1 3   ? 5.710  33.341 42.650 0.64 26.11 ?  8   ARG A HA   1 
ATOM   52   H HB2  A ARG A 1 3   ? 7.046  32.597 44.406 0.36 36.99 ?  8   ARG A HB2  1 
ATOM   53   H HB2  B ARG A 1 3   ? 6.895  32.531 44.476 0.64 36.80 ?  8   ARG A HB2  1 
ATOM   54   H HB3  A ARG A 1 3   ? 5.969  31.539 43.909 0.36 36.99 ?  8   ARG A HB3  1 
ATOM   55   H HB3  B ARG A 1 3   ? 6.154  31.304 43.791 0.64 36.80 ?  8   ARG A HB3  1 
ATOM   56   H HG2  A ARG A 1 3   ? 7.711  30.519 42.635 0.36 33.19 ?  8   ARG A HG2  1 
ATOM   57   H HG2  B ARG A 1 3   ? 8.264  30.844 42.698 0.64 29.18 ?  8   ARG A HG2  1 
ATOM   58   H HG3  A ARG A 1 3   ? 8.731  31.459 43.410 0.36 33.19 ?  8   ARG A HG3  1 
ATOM   59   H HG3  B ARG A 1 3   ? 8.906  31.842 43.755 0.64 29.18 ?  8   ARG A HG3  1 
ATOM   60   H HD2  A ARG A 1 3   ? 7.023  29.755 44.858 0.36 38.53 ?  8   ARG A HD2  1 
ATOM   61   H HD2  B ARG A 1 3   ? 7.861  30.356 45.443 0.64 37.69 ?  8   ARG A HD2  1 
ATOM   62   H HD3  A ARG A 1 3   ? 8.426  29.223 44.335 0.36 38.53 ?  8   ARG A HD3  1 
ATOM   63   H HD3  B ARG A 1 3   ? 7.819  29.296 44.260 0.64 37.69 ?  8   ARG A HD3  1 
ATOM   64   H HE   A ARG A 1 3   ? 8.098  31.079 46.291 0.36 48.25 ?  8   ARG A HE   1 
ATOM   65   H HE   B ARG A 1 3   ? 10.039 30.071 45.573 0.64 36.62 ?  8   ARG A HE   1 
ATOM   66   H HH11 A ARG A 1 3   ? 10.349 29.277 44.652 0.36 25.07 ?  8   ARG A HH11 1 
ATOM   67   H HH11 B ARG A 1 3   ? 9.053  28.424 42.858 0.64 28.99 ?  8   ARG A HH11 1 
ATOM   68   H HH12 A ARG A 1 3   ? 11.511 29.696 45.485 0.36 25.07 ?  8   ARG A HH12 1 
ATOM   69   H HH12 B ARG A 1 3   ? 10.339 27.700 42.649 0.64 28.99 ?  8   ARG A HH12 1 
ATOM   70   H HH21 A ARG A 1 3   ? 9.883  31.757 47.474 0.36 24.74 ?  8   ARG A HH21 1 
ATOM   71   H HH21 B ARG A 1 3   ? 11.953 28.950 45.237 0.64 31.43 ?  8   ARG A HH21 1 
ATOM   72   H HH22 A ARG A 1 3   ? 11.231 31.192 47.187 0.36 24.74 ?  8   ARG A HH22 1 
ATOM   73   H HH22 B ARG A 1 3   ? 12.088 28.017 44.083 0.64 31.43 ?  8   ARG A HH22 1 
ATOM   74   N N    . VAL A 1 4   ? 7.593  34.956 43.001 1.00 18.59 ?  9   VAL A N    1 
ATOM   75   C CA   . VAL A 1 4   ? 8.702  35.902 43.065 1.00 15.45 ?  9   VAL A CA   1 
ATOM   76   C C    . VAL A 1 4   ? 9.778  35.325 43.970 1.00 16.99 ?  9   VAL A C    1 
ATOM   77   O O    . VAL A 1 4   ? 9.507  34.927 45.115 1.00 19.05 ?  9   VAL A O    1 
ATOM   78   C CB   . VAL A 1 4   ? 8.238  37.288 43.555 1.00 19.06 ?  9   VAL A CB   1 
ATOM   79   C CG1  . VAL A 1 4   ? 9.396  38.257 43.663 1.00 18.39 ?  9   VAL A CG1  1 
ATOM   80   C CG2  . VAL A 1 4   ? 7.110  37.883 42.647 1.00 21.91 ?  9   VAL A CG2  1 
ATOM   81   H H    A VAL A 1 4   ? 6.922  35.171 43.495 0.36 22.26 ?  9   VAL A H    1 
ATOM   82   H H    B VAL A 1 4   ? 6.920  35.175 43.490 0.64 22.26 ?  9   VAL A H    1 
ATOM   83   H HA   . VAL A 1 4   ? 9.071  36.017 42.175 1.00 18.49 ?  9   VAL A HA   1 
ATOM   84   H HB   . VAL A 1 4   ? 7.865  37.166 44.442 1.00 22.82 ?  9   VAL A HB   1 
ATOM   85   H HG11 . VAL A 1 4   ? 9.048  39.155 43.776 1.00 22.02 ?  9   VAL A HG11 1 
ATOM   86   H HG12 . VAL A 1 4   ? 9.941  38.015 44.428 1.00 22.02 ?  9   VAL A HG12 1 
ATOM   87   H HG13 . VAL A 1 4   ? 9.926  38.208 42.852 1.00 22.02 ?  9   VAL A HG13 1 
ATOM   88   H HG21 . VAL A 1 4   ? 6.832  38.740 43.008 1.00 26.24 ?  9   VAL A HG21 1 
ATOM   89   H HG22 . VAL A 1 4   ? 7.456  37.999 41.748 1.00 26.24 ?  9   VAL A HG22 1 
ATOM   90   H HG23 . VAL A 1 4   ? 6.358  37.270 42.635 1.00 26.24 ?  9   VAL A HG23 1 
ATOM   91   N N    . ALA A 1 5   ? 10.994 35.241 43.445 1.00 14.97 ?  10  ALA A N    1 
ATOM   92   C CA   . ALA A 1 5   ? 12.116 34.670 44.175 1.00 15.89 ?  10  ALA A CA   1 
ATOM   93   C C    . ALA A 1 5   ? 12.483 35.535 45.363 1.00 14.36 ?  10  ALA A C    1 
ATOM   94   O O    . ALA A 1 5   ? 12.387 36.759 45.320 1.00 14.97 ?  10  ALA A O    1 
ATOM   95   C CB   . ALA A 1 5   ? 13.330 34.566 43.265 1.00 16.10 ?  10  ALA A CB   1 
ATOM   96   H H    . ALA A 1 5   ? 11.200 35.511 42.655 1.00 17.91 ?  10  ALA A H    1 
ATOM   97   H HA   . ALA A 1 5   ? 11.867 33.787 44.490 1.00 19.02 ?  10  ALA A HA   1 
ATOM   98   H HB1  . ALA A 1 5   ? 14.071 34.194 43.768 1.00 19.27 ?  10  ALA A HB1  1 
ATOM   99   H HB2  . ALA A 1 5   ? 13.115 33.988 42.516 1.00 19.27 ?  10  ALA A HB2  1 
ATOM   100  H HB3  . ALA A 1 5   ? 13.561 35.452 42.943 1.00 19.27 ?  10  ALA A HB3  1 
ATOM   101  N N    . GLU A 1 6   ? 12.849 34.860 46.443 1.00 15.28 ?  11  GLU A N    1 
ATOM   102  C CA   . GLU A 1 6   ? 13.407 35.473 47.638 1.00 15.94 ?  11  GLU A CA   1 
ATOM   103  C C    . GLU A 1 6   ? 14.913 35.282 47.598 1.00 13.82 ?  11  GLU A C    1 
ATOM   104  O O    . GLU A 1 6   ? 15.446 34.470 46.828 1.00 14.23 ?  11  GLU A O    1 
ATOM   105  C CB   . GLU A 1 6   ? 12.821 34.807 48.874 1.00 16.09 ?  11  GLU A CB   1 
ATOM   106  C CG   . GLU A 1 6   ? 11.296 34.851 48.968 1.00 16.73 ?  11  GLU A CG   1 
ATOM   107  C CD   . GLU A 1 6   ? 10.744 36.132 49.546 1.00 22.75 ?  11  GLU A CD   1 
ATOM   108  O OE1  . GLU A 1 6   ? 11.485 36.998 50.030 1.00 17.73 ?  11  GLU A OE1  1 
ATOM   109  O OE2  . GLU A 1 6   ? 9.520  36.300 49.492 1.00 24.80 -1 11  GLU A OE2  1 
ATOM   110  H H    . GLU A 1 6   ? 12.780 34.006 46.510 1.00 18.29 ?  11  GLU A H    1 
ATOM   111  H HA   . GLU A 1 6   ? 13.198 36.420 47.682 1.00 19.08 ?  11  GLU A HA   1 
ATOM   112  H HB2  . GLU A 1 6   ? 13.086 33.874 48.874 1.00 19.26 ?  11  GLU A HB2  1 
ATOM   113  H HB3  . GLU A 1 6   ? 13.174 35.252 49.660 1.00 19.26 ?  11  GLU A HB3  1 
ATOM   114  H HG2  . GLU A 1 6   ? 10.928 34.748 48.077 1.00 20.02 ?  11  GLU A HG2  1 
ATOM   115  H HG3  . GLU A 1 6   ? 11.000 34.122 49.536 1.00 20.02 ?  11  GLU A HG3  1 
ATOM   116  N N    . VAL A 1 7   ? 15.610 35.982 48.494 1.00 14.55 ?  12  VAL A N    1 
ATOM   117  C CA   . VAL A 1 7   ? 17.052 35.812 48.628 1.00 14.50 ?  12  VAL A CA   1 
ATOM   118  C C    . VAL A 1 7   ? 17.414 34.350 48.856 1.00 15.50 ?  12  VAL A C    1 
ATOM   119  O O    . VAL A 1 7   ? 18.433 33.872 48.347 1.00 16.38 ?  12  VAL A O    1 
ATOM   120  C CB   . VAL A 1 7   ? 17.581 36.745 49.741 1.00 15.50 ?  12  VAL A CB   1 
ATOM   121  C CG1  . VAL A 1 7   ? 18.985 36.375 50.138 1.00 17.77 ?  12  VAL A CG1  1 
ATOM   122  C CG2  . VAL A 1 7   ? 17.515 38.173 49.264 1.00 15.53 ?  12  VAL A CG2  1 
ATOM   123  H H    . VAL A 1 7   ? 15.271 36.559 49.034 1.00 17.41 ?  12  VAL A H    1 
ATOM   124  H HA   . VAL A 1 7   ? 17.480 36.071 47.797 1.00 17.35 ?  12  VAL A HA   1 
ATOM   125  H HB   . VAL A 1 7   ? 17.028 36.649 50.532 1.00 18.55 ?  12  VAL A HB   1 
ATOM   126  H HG11 . VAL A 1 7   ? 19.352 37.080 50.694 1.00 21.28 ?  12  VAL A HG11 1 
ATOM   127  H HG12 . VAL A 1 7   ? 18.963 35.541 50.633 1.00 21.28 ?  12  VAL A HG12 1 
ATOM   128  H HG13 . VAL A 1 7   ? 19.523 36.270 49.338 1.00 21.28 ?  12  VAL A HG13 1 
ATOM   129  H HG21 . VAL A 1 7   ? 17.874 38.753 49.953 1.00 18.59 ?  12  VAL A HG21 1 
ATOM   130  H HG22 . VAL A 1 7   ? 18.039 38.259 48.452 1.00 18.59 ?  12  VAL A HG22 1 
ATOM   131  H HG23 . VAL A 1 7   ? 16.590 38.404 49.086 1.00 18.59 ?  12  VAL A HG23 1 
ATOM   132  N N    . ALA A 1 8   ? 16.605 33.611 49.621 1.00 15.84 ?  13  ALA A N    1 
ATOM   133  C CA   . ALA A 1 8   ? 16.849 32.192 49.855 1.00 17.03 ?  13  ALA A CA   1 
ATOM   134  C C    . ALA A 1 8   ? 16.842 31.359 48.582 1.00 19.41 ?  13  ALA A C    1 
ATOM   135  O O    . ALA A 1 8   ? 17.365 30.230 48.598 1.00 21.99 ?  13  ALA A O    1 
ATOM   136  C CB   . ALA A 1 8   ? 15.769 31.639 50.786 1.00 21.50 ?  13  ALA A CB   1 
ATOM   137  H H    . ALA A 1 8   ? 15.903 33.912 50.018 1.00 18.96 ?  13  ALA A H    1 
ATOM   138  H HA   . ALA A 1 8   ? 17.723 32.108 50.267 1.00 20.39 ?  13  ALA A HA   1 
ATOM   139  H HB1  . ALA A 1 8   ? 15.955 30.704 50.964 1.00 25.75 ?  13  ALA A HB1  1 
ATOM   140  H HB2  . ALA A 1 8   ? 15.780 32.142 51.615 1.00 25.75 ?  13  ALA A HB2  1 
ATOM   141  H HB3  . ALA A 1 8   ? 14.905 31.729 50.356 1.00 25.75 ?  13  ALA A HB3  1 
ATOM   142  N N    . ASP A 1 9   ? 16.271 31.872 47.490 1.00 15.52 ?  14  ASP A N    1 
ATOM   143  C CA   . ASP A 1 9   ? 16.214 31.154 46.223 1.00 15.99 ?  14  ASP A CA   1 
ATOM   144  C C    . ASP A 1 9   ? 17.402 31.443 45.317 1.00 17.91 ?  14  ASP A C    1 
ATOM   145  O O    . ASP A 1 9   ? 17.429 30.965 44.187 1.00 17.20 ?  14  ASP A O    1 
ATOM   146  C CB   . ASP A 1 9   ? 14.928 31.506 45.460 1.00 16.10 ?  14  ASP A CB   1 
ATOM   147  C CG   . ASP A 1 9   ? 13.688 31.117 46.196 1.00 19.25 ?  14  ASP A CG   1 
ATOM   148  O OD1  . ASP A 1 9   ? 13.561 29.945 46.602 1.00 24.14 ?  14  ASP A OD1  1 
ATOM   149  O OD2  . ASP A 1 9   ? 12.833 32.008 46.409 1.00 20.09 -1 14  ASP A OD2  1 
ATOM   150  H H    . ASP A 1 9   ? 15.904 32.650 47.461 1.00 18.57 ?  14  ASP A H    1 
ATOM   151  H HA   . ASP A 1 9   ? 16.205 30.206 46.430 1.00 19.13 ?  14  ASP A HA   1 
ATOM   152  H HB2  . ASP A 1 9   ? 14.901 32.464 45.314 1.00 19.27 ?  14  ASP A HB2  1 
ATOM   153  H HB3  . ASP A 1 9   ? 14.929 31.040 44.609 1.00 19.27 ?  14  ASP A HB3  1 
ATOM   154  N N    . ALA A 1 10  ? 18.392 32.197 45.787 1.00 16.28 ?  15  ALA A N    1 
ATOM   155  C CA   . ALA A 1 10  ? 19.488 32.604 44.907 1.00 18.35 ?  15  ALA A CA   1 
ATOM   156  C C    . ALA A 1 10  ? 20.210 31.410 44.300 1.00 18.48 ?  15  ALA A C    1 
ATOM   157  O O    . ALA A 1 10  ? 20.651 31.474 43.144 1.00 17.43 ?  15  ALA A O    1 
ATOM   158  C CB   . ALA A 1 10  ? 20.457 33.490 45.691 1.00 17.72 ?  15  ALA A CB   1 
ATOM   159  H H    . ALA A 1 10  ? 18.454 32.482 46.596 1.00 19.49 ?  15  ALA A H    1 
ATOM   160  H HA   . ALA A 1 10  ? 19.126 33.117 44.168 1.00 21.96 ?  15  ALA A HA   1 
ATOM   161  H HB1  . ALA A 1 10  ? 21.174 33.772 45.101 1.00 21.21 ?  15  ALA A HB1  1 
ATOM   162  H HB2  . ALA A 1 10  ? 19.977 34.264 46.024 1.00 21.21 ?  15  ALA A HB2  1 
ATOM   163  H HB3  . ALA A 1 10  ? 20.820 32.981 46.433 1.00 21.21 ?  15  ALA A HB3  1 
ATOM   164  N N    . GLY A 1 11  ? 20.377 30.333 45.067 1.00 17.38 ?  16  GLY A N    1 
ATOM   165  C CA   . GLY A 1 11  ? 21.052 29.160 44.544 1.00 18.03 ?  16  GLY A CA   1 
ATOM   166  C C    . GLY A 1 11  ? 20.324 28.527 43.370 1.00 18.98 ?  16  GLY A C    1 
ATOM   167  O O    . GLY A 1 11  ? 20.952 28.075 42.402 1.00 19.86 ?  16  GLY A O    1 
ATOM   168  H H    . GLY A 1 11  ? 20.111 30.260 45.881 1.00 20.81 ?  16  GLY A H    1 
ATOM   169  H HA2  . GLY A 1 11  ? 21.942 29.410 44.249 1.00 21.58 ?  16  GLY A HA2  1 
ATOM   170  H HA3  . GLY A 1 11  ? 21.127 28.496 45.247 1.00 21.58 ?  16  GLY A HA3  1 
ATOM   171  N N    . VAL A 1 12  ? 19.001 28.425 43.463 1.00 18.36 ?  17  VAL A N    1 
ATOM   172  C CA   . VAL A 1 12  ? 18.225 27.842 42.371 1.00 17.06 ?  17  VAL A CA   1 
ATOM   173  C C    . VAL A 1 12  ? 18.299 28.725 41.134 1.00 19.93 ?  17  VAL A C    1 
ATOM   174  O O    . VAL A 1 12  ? 18.482 28.232 40.017 1.00 17.78 ?  17  VAL A O    1 
ATOM   175  C CB   . VAL A 1 12  ? 16.776 27.603 42.815 1.00 24.43 ?  17  VAL A CB   1 
ATOM   176  C CG1  . VAL A 1 12  ? 15.926 27.206 41.624 1.00 32.14 ?  17  VAL A CG1  1 
ATOM   177  C CG2  . VAL A 1 12  ? 16.743 26.517 43.891 1.00 33.07 ?  17  VAL A CG2  1 
ATOM   178  H H    . VAL A 1 12  ? 18.534 28.682 44.138 1.00 21.98 ?  17  VAL A H    1 
ATOM   179  H HA   . VAL A 1 12  ? 18.611 26.982 42.143 1.00 20.42 ?  17  VAL A HA   1 
ATOM   180  H HB   . VAL A 1 12  ? 16.407 28.418 43.190 1.00 29.27 ?  17  VAL A HB   1 
ATOM   181  H HG11 . VAL A 1 12  ? 15.088 26.836 41.943 1.00 38.52 ?  17  VAL A HG11 1 
ATOM   182  H HG12 . VAL A 1 12  ? 15.756 27.993 41.082 1.00 38.52 ?  17  VAL A HG12 1 
ATOM   183  H HG13 . VAL A 1 12  ? 16.404 26.542 41.103 1.00 38.52 ?  17  VAL A HG13 1 
ATOM   184  H HG21 . VAL A 1 12  ? 15.837 26.433 44.228 1.00 39.63 ?  17  VAL A HG21 1 
ATOM   185  H HG22 . VAL A 1 12  ? 17.030 25.676 43.500 1.00 39.63 ?  17  VAL A HG22 1 
ATOM   186  H HG23 . VAL A 1 12  ? 17.342 26.768 44.612 1.00 39.63 ?  17  VAL A HG23 1 
ATOM   187  N N    . VAL A 1 13  ? 18.186 30.040 41.304 1.00 15.30 ?  18  VAL A N    1 
ATOM   188  C CA   . VAL A 1 13  ? 18.292 30.940 40.165 1.00 15.33 ?  18  VAL A CA   1 
ATOM   189  C C    . VAL A 1 13  ? 19.668 30.807 39.514 1.00 15.68 ?  18  VAL A C    1 
ATOM   190  O O    . VAL A 1 13  ? 19.796 30.720 38.289 1.00 14.96 ?  18  VAL A O    1 
ATOM   191  C CB   . VAL A 1 13  ? 18.030 32.399 40.599 1.00 15.09 ?  18  VAL A CB   1 
ATOM   192  C CG1  . VAL A 1 13  ? 18.102 33.316 39.416 1.00 15.26 ?  18  VAL A CG1  1 
ATOM   193  C CG2  . VAL A 1 13  ? 16.636 32.499 41.280 1.00 17.81 ?  18  VAL A CG2  1 
ATOM   194  H H    . VAL A 1 13  ? 18.051 30.430 42.059 1.00 18.30 ?  18  VAL A H    1 
ATOM   195  H HA   . VAL A 1 13  ? 17.617 30.688 39.516 1.00 18.35 ?  18  VAL A HA   1 
ATOM   196  H HB   . VAL A 1 13  ? 18.709 32.674 41.235 1.00 18.05 ?  18  VAL A HB   1 
ATOM   197  H HG11 . VAL A 1 13  ? 17.855 34.211 39.695 1.00 18.26 ?  18  VAL A HG11 1 
ATOM   198  H HG12 . VAL A 1 13  ? 19.008 33.315 39.071 1.00 18.26 ?  18  VAL A HG12 1 
ATOM   199  H HG13 . VAL A 1 13  ? 17.488 33.001 38.735 1.00 18.26 ?  18  VAL A HG13 1 
ATOM   200  H HG21 . VAL A 1 13  ? 16.467 33.424 41.519 1.00 21.32 ?  18  VAL A HG21 1 
ATOM   201  H HG22 . VAL A 1 13  ? 15.958 32.190 40.659 1.00 21.32 ?  18  VAL A HG22 1 
ATOM   202  H HG23 . VAL A 1 13  ? 16.632 31.945 42.076 1.00 21.32 ?  18  VAL A HG23 1 
ATOM   203  N N    . ALA A 1 14  ? 20.727 30.819 40.330 1.00 14.13 ?  19  ALA A N    1 
ATOM   204  C CA   . ALA A 1 14  ? 22.078 30.683 39.801 1.00 14.65 ?  19  ALA A CA   1 
ATOM   205  C C    . ALA A 1 14  ? 22.234 29.381 39.020 1.00 15.63 ?  19  ALA A C    1 
ATOM   206  O O    . ALA A 1 14  ? 22.859 29.367 37.947 1.00 15.81 ?  19  ALA A O    1 
ATOM   207  C CB   . ALA A 1 14  ? 23.085 30.766 40.929 1.00 15.45 ?  19  ALA A CB   1 
ATOM   208  H H    . ALA A 1 14  ? 20.688 30.904 41.185 1.00 16.90 ?  19  ALA A H    1 
ATOM   209  H HA   . ALA A 1 14  ? 22.256 31.417 39.191 1.00 17.53 ?  19  ALA A HA   1 
ATOM   210  H HB1  . ALA A 1 14  ? 23.975 30.623 40.570 1.00 18.48 ?  19  ALA A HB1  1 
ATOM   211  H HB2  . ALA A 1 14  ? 23.030 31.643 41.338 1.00 18.48 ?  19  ALA A HB2  1 
ATOM   212  H HB3  . ALA A 1 14  ? 22.880 30.082 41.586 1.00 18.48 ?  19  ALA A HB3  1 
ATOM   213  N N    A LYS A 1 15  ? 21.692 28.281 39.556 0.57 15.18 ?  20  LYS A N    1 
ATOM   214  N N    B LYS A 1 15  ? 21.694 28.281 39.548 0.43 15.16 ?  20  LYS A N    1 
ATOM   215  C CA   A LYS A 1 15  ? 21.749 26.990 38.876 0.57 16.72 ?  20  LYS A CA   1 
ATOM   216  C CA   B LYS A 1 15  ? 21.780 27.003 38.852 0.43 17.27 ?  20  LYS A CA   1 
ATOM   217  C C    A LYS A 1 15  ? 21.098 27.068 37.504 0.57 17.13 ?  20  LYS A C    1 
ATOM   218  C C    B LYS A 1 15  ? 21.106 27.078 37.489 0.43 17.06 ?  20  LYS A C    1 
ATOM   219  O O    A LYS A 1 15  ? 21.645 26.583 36.517 0.57 16.71 ?  20  LYS A O    1 
ATOM   220  O O    B LYS A 1 15  ? 21.647 26.602 36.492 0.43 16.95 ?  20  LYS A O    1 
ATOM   221  C CB   A LYS A 1 15  ? 21.050 25.927 39.724 0.57 19.28 ?  20  LYS A CB   1 
ATOM   222  C CB   B LYS A 1 15  ? 21.153 25.894 39.692 0.43 18.22 ?  20  LYS A CB   1 
ATOM   223  C CG   A LYS A 1 15  ? 21.074 24.523 39.136 0.57 25.42 ?  20  LYS A CG   1 
ATOM   224  C CG   B LYS A 1 15  ? 21.349 24.519 39.101 0.43 27.62 ?  20  LYS A CG   1 
ATOM   225  C CD   A LYS A 1 15  ? 19.710 24.084 38.623 0.57 42.96 ?  20  LYS A CD   1 
ATOM   226  C CD   B LYS A 1 15  ? 20.020 23.889 38.777 0.43 36.35 ?  20  LYS A CD   1 
ATOM   227  C CE   A LYS A 1 15  ? 19.546 22.570 38.703 0.57 44.93 ?  20  LYS A CE   1 
ATOM   228  C CE   B LYS A 1 15  ? 20.181 22.493 38.219 0.43 32.64 ?  20  LYS A CE   1 
ATOM   229  N NZ   A LYS A 1 15  ? 20.330 21.844 37.666 0.57 38.05 ?  20  LYS A NZ   1 
ATOM   230  N NZ   B LYS A 1 15  ? 18.977 22.140 37.432 0.43 26.32 ?  20  LYS A NZ   1 
ATOM   231  H H    A LYS A 1 15  ? 21.286 28.258 40.313 0.57 18.16 ?  20  LYS A H    1 
ATOM   232  H H    B LYS A 1 15  ? 21.277 28.250 40.300 0.43 18.14 ?  20  LYS A H    1 
ATOM   233  H HA   A LYS A 1 15  ? 22.679 26.737 38.763 0.57 20.01 ?  20  LYS A HA   1 
ATOM   234  H HA   B LYS A 1 15  ? 22.717 26.787 38.721 0.43 20.68 ?  20  LYS A HA   1 
ATOM   235  H HB2  A LYS A 1 15  ? 21.487 25.888 40.589 0.57 23.09 ?  20  LYS A HB2  1 
ATOM   236  H HB2  B LYS A 1 15  ? 21.558 25.901 40.574 0.43 21.81 ?  20  LYS A HB2  1 
ATOM   237  H HB3  A LYS A 1 15  ? 20.121 26.182 39.833 0.57 23.09 ?  20  LYS A HB3  1 
ATOM   238  H HB3  B LYS A 1 15  ? 20.199 26.056 39.764 0.43 21.81 ?  20  LYS A HB3  1 
ATOM   239  H HG2  A LYS A 1 15  ? 21.696 24.500 38.392 0.57 30.45 ?  20  LYS A HG2  1 
ATOM   240  H HG2  B LYS A 1 15  ? 21.866 24.587 38.283 0.43 33.09 ?  20  LYS A HG2  1 
ATOM   241  H HG3  A LYS A 1 15  ? 21.353 23.896 39.821 0.57 30.45 ?  20  LYS A HG3  1 
ATOM   242  H HG3  B LYS A 1 15  ? 21.811 23.953 39.740 0.43 33.09 ?  20  LYS A HG3  1 
ATOM   243  H HD2  A LYS A 1 15  ? 19.016 24.496 39.161 0.57 51.50 ?  20  LYS A HD2  1 
ATOM   244  H HD2  B LYS A 1 15  ? 19.486 23.834 39.585 0.43 43.57 ?  20  LYS A HD2  1 
ATOM   245  H HD3  A LYS A 1 15  ? 19.613 24.353 37.696 0.57 51.50 ?  20  LYS A HD3  1 
ATOM   246  H HD3  B LYS A 1 15  ? 19.563 24.430 38.114 0.43 43.57 ?  20  LYS A HD3  1 
ATOM   247  H HE2  A LYS A 1 15  ? 19.849 22.266 39.574 0.57 53.86 ?  20  LYS A HE2  1 
ATOM   248  H HE2  B LYS A 1 15  ? 20.957 22.457 37.639 0.43 39.12 ?  20  LYS A HE2  1 
ATOM   249  H HE3  A LYS A 1 15  ? 18.610 22.347 38.581 0.57 53.86 ?  20  LYS A HE3  1 
ATOM   250  H HE3  B LYS A 1 15  ? 20.279 21.858 38.945 0.43 39.12 ?  20  LYS A HE3  1 
ATOM   251  H HZ1  A LYS A 1 15  ? 20.078 22.107 36.854 0.57 45.61 ?  20  LYS A HZ1  1 
ATOM   252  H HZ1  B LYS A 1 15  ? 19.069 21.327 37.083 0.43 31.53 ?  20  LYS A HZ1  1 
ATOM   253  H HZ2  A LYS A 1 15  ? 21.198 22.012 37.768 0.57 45.61 ?  20  LYS A HZ2  1 
ATOM   254  H HZ2  B LYS A 1 15  ? 18.257 22.149 37.956 0.43 31.53 ?  20  LYS A HZ2  1 
ATOM   255  H HZ3  A LYS A 1 15  ? 20.194 20.967 37.741 0.57 45.61 ?  20  LYS A HZ3  1 
ATOM   256  H HZ3  B LYS A 1 15  ? 18.862 22.727 36.773 0.43 31.53 ?  20  LYS A HZ3  1 
ATOM   257  N N    . LEU A 1 16  ? 19.911 27.668 37.427 1.00 15.53 ?  21  LEU A N    1 
ATOM   258  C CA   . LEU A 1 16  ? 19.220 27.752 36.148 1.00 15.20 ?  21  LEU A CA   1 
ATOM   259  C C    . LEU A 1 16  ? 19.970 28.634 35.159 1.00 14.42 ?  21  LEU A C    1 
ATOM   260  O O    . LEU A 1 16  ? 20.056 28.302 33.976 1.00 15.35 ?  21  LEU A O    1 
ATOM   261  C CB   . LEU A 1 16  ? 17.792 28.264 36.355 1.00 15.10 ?  21  LEU A CB   1 
ATOM   262  C CG   . LEU A 1 16  ? 16.925 27.282 37.126 1.00 16.42 ?  21  LEU A CG   1 
ATOM   263  C CD1  . LEU A 1 16  ? 15.619 27.944 37.535 1.00 17.79 ?  21  LEU A CD1  1 
ATOM   264  C CD2  . LEU A 1 16  ? 16.627 26.017 36.356 1.00 21.07 ?  21  LEU A CD2  1 
ATOM   265  H H    A LEU A 1 16  ? 19.494 28.026 38.089 0.57 18.59 ?  21  LEU A H    1 
ATOM   266  H H    B LEU A 1 16  ? 19.493 28.016 38.093 0.43 18.59 ?  21  LEU A H    1 
ATOM   267  H HA   . LEU A 1 16  ? 19.169 26.862 35.766 1.00 18.18 ?  21  LEU A HA   1 
ATOM   268  H HB2  . LEU A 1 16  ? 17.824 29.095 36.854 1.00 18.07 ?  21  LEU A HB2  1 
ATOM   269  H HB3  . LEU A 1 16  ? 17.381 28.413 35.488 1.00 18.07 ?  21  LEU A HB3  1 
ATOM   270  H HG   . LEU A 1 16  ? 17.427 27.020 37.913 1.00 19.66 ?  21  LEU A HG   1 
ATOM   271  H HD11 . LEU A 1 16  ? 15.125 27.339 38.111 1.00 21.30 ?  21  LEU A HD11 1 
ATOM   272  H HD12 . LEU A 1 16  ? 15.817 28.766 38.012 1.00 21.30 ?  21  LEU A HD12 1 
ATOM   273  H HD13 . LEU A 1 16  ? 15.101 28.140 36.739 1.00 21.30 ?  21  LEU A HD13 1 
ATOM   274  H HD21 . LEU A 1 16  ? 16.000 25.479 36.864 1.00 25.24 ?  21  LEU A HD21 1 
ATOM   275  H HD22 . LEU A 1 16  ? 16.241 26.253 35.498 1.00 25.24 ?  21  LEU A HD22 1 
ATOM   276  H HD23 . LEU A 1 16  ? 17.453 25.526 36.224 1.00 25.24 ?  21  LEU A HD23 1 
ATOM   277  N N    . LEU A 1 17  ? 20.534 29.748 35.610 1.00 13.33 ?  22  LEU A N    1 
ATOM   278  C CA   . LEU A 1 17  ? 21.291 30.582 34.677 1.00 14.15 ?  22  LEU A CA   1 
ATOM   279  C C    . LEU A 1 17  ? 22.546 29.858 34.200 1.00 15.01 ?  22  LEU A C    1 
ATOM   280  O O    . LEU A 1 17  ? 22.883 29.896 33.015 1.00 15.60 ?  22  LEU A O    1 
ATOM   281  C CB   . LEU A 1 17  ? 21.635 31.945 35.286 1.00 15.05 ?  22  LEU A CB   1 
ATOM   282  C CG   . LEU A 1 17  ? 22.426 32.882 34.365 1.00 16.02 ?  22  LEU A CG   1 
ATOM   283  C CD1  . LEU A 1 17  ? 21.730 33.121 33.048 1.00 15.37 ?  22  LEU A CD1  1 
ATOM   284  C CD2  . LEU A 1 17  ? 22.729 34.237 35.055 1.00 16.45 ?  22  LEU A CD2  1 
ATOM   285  H H    . LEU A 1 17  ? 20.496 30.036 36.419 1.00 15.95 ?  22  LEU A H    1 
ATOM   286  H HA   . LEU A 1 17  ? 20.729 30.764 33.908 1.00 16.93 ?  22  LEU A HA   1 
ATOM   287  H HB2  . LEU A 1 17  ? 20.808 32.394 35.518 1.00 18.00 ?  22  LEU A HB2  1 
ATOM   288  H HB3  . LEU A 1 17  ? 22.169 31.799 36.082 1.00 18.00 ?  22  LEU A HB3  1 
ATOM   289  H HG   . LEU A 1 17  ? 23.268 32.438 34.175 1.00 19.17 ?  22  LEU A HG   1 
ATOM   290  H HD11 . LEU A 1 17  ? 22.257 33.740 32.519 1.00 18.40 ?  22  LEU A HD11 1 
ATOM   291  H HD12 . LEU A 1 17  ? 21.643 32.276 32.579 1.00 18.40 ?  22  LEU A HD12 1 
ATOM   292  H HD13 . LEU A 1 17  ? 20.852 33.497 33.218 1.00 18.40 ?  22  LEU A HD13 1 
ATOM   293  H HD21 . LEU A 1 17  ? 23.246 34.791 34.449 1.00 19.69 ?  22  LEU A HD21 1 
ATOM   294  H HD22 . LEU A 1 17  ? 21.891 34.676 35.271 1.00 19.69 ?  22  LEU A HD22 1 
ATOM   295  H HD23 . LEU A 1 17  ? 23.235 34.073 35.866 1.00 19.69 ?  22  LEU A HD23 1 
ATOM   296  N N    . ARG A 1 18  ? 23.223 29.146 35.098 1.00 14.91 ?  23  ARG A N    1 
ATOM   297  C CA   . ARG A 1 18  ? 24.353 28.330 34.679 1.00 15.33 ?  23  ARG A CA   1 
ATOM   298  C C    . ARG A 1 18  ? 23.935 27.296 33.642 1.00 16.70 ?  23  ARG A C    1 
ATOM   299  O O    . ARG A 1 18  ? 24.632 27.098 32.636 1.00 17.59 ?  23  ARG A O    1 
ATOM   300  C CB   . ARG A 1 18  ? 24.959 27.653 35.906 1.00 18.27 ?  23  ARG A CB   1 
ATOM   301  C CG   . ARG A 1 18  ? 26.218 26.873 35.599 1.00 20.10 ?  23  ARG A CG   1 
ATOM   302  C CD   . ARG A 1 18  ? 26.665 26.150 36.846 1.00 26.06 ?  23  ARG A CD   1 
ATOM   303  N NE   . ARG A 1 18  ? 25.722 25.084 37.152 1.00 25.95 ?  23  ARG A NE   1 
ATOM   304  C CZ   . ARG A 1 18  ? 25.739 24.336 38.247 1.00 32.87 ?  23  ARG A CZ   1 
ATOM   305  N NH1  . ARG A 1 18  ? 26.557 24.599 39.253 1.00 29.57 ?  23  ARG A NH1  1 
ATOM   306  N NH2  . ARG A 1 18  ? 24.909 23.299 38.334 1.00 34.01 ?  23  ARG A NH2  1 
ATOM   307  H H    . ARG A 1 18  ? 23.050 29.119 35.940 1.00 17.84 ?  23  ARG A H    1 
ATOM   308  H HA   . ARG A 1 18  ? 25.027 28.896 34.270 1.00 18.35 ?  23  ARG A HA   1 
ATOM   309  H HB2  . ARG A 1 18  ? 25.182 28.333 36.561 1.00 21.87 ?  23  ARG A HB2  1 
ATOM   310  H HB3  . ARG A 1 18  ? 24.309 27.036 36.277 1.00 21.87 ?  23  ARG A HB3  1 
ATOM   311  H HG2  . ARG A 1 18  ? 26.041 26.221 34.903 1.00 24.07 ?  23  ARG A HG2  1 
ATOM   312  H HG3  . ARG A 1 18  ? 26.921 27.478 35.316 1.00 24.07 ?  23  ARG A HG3  1 
ATOM   313  H HD2  . ARG A 1 18  ? 27.543 25.762 36.704 1.00 31.22 ?  23  ARG A HD2  1 
ATOM   314  H HD3  . ARG A 1 18  ? 26.693 26.769 37.593 1.00 31.22 ?  23  ARG A HD3  1 
ATOM   315  H HE   . ARG A 1 18  ? 25.103 24.927 36.576 1.00 31.09 ?  23  ARG A HE   1 
ATOM   316  H HH11 . ARG A 1 18  ? 27.094 25.269 39.206 1.00 35.43 ?  23  ARG A HH11 1 
ATOM   317  H HH12 . ARG A 1 18  ? 26.551 24.101 39.954 1.00 35.43 ?  23  ARG A HH12 1 
ATOM   318  H HH21 . ARG A 1 18  ? 24.373 23.122 37.685 1.00 40.76 ?  23  ARG A HH21 1 
ATOM   319  H HH22 . ARG A 1 18  ? 24.910 22.805 39.038 1.00 40.76 ?  23  ARG A HH22 1 
ATOM   320  N N    . ASP A 1 19  ? 22.810 26.618 33.866 1.00 16.91 ?  24  ASP A N    1 
ATOM   321  C CA   . ASP A 1 19  ? 22.336 25.628 32.905 1.00 17.34 ?  24  ASP A CA   1 
ATOM   322  C C    . ASP A 1 19  ? 22.053 26.274 31.555 1.00 18.82 ?  24  ASP A C    1 
ATOM   323  O O    . ASP A 1 19  ? 22.392 25.722 30.502 1.00 17.75 ?  24  ASP A O    1 
ATOM   324  C CB   . ASP A 1 19  ? 21.088 24.899 33.406 1.00 19.03 ?  24  ASP A CB   1 
ATOM   325  C CG   . ASP A 1 19  ? 21.358 23.978 34.590 1.00 25.61 ?  24  ASP A CG   1 
ATOM   326  O OD1  . ASP A 1 19  ? 22.529 23.709 34.898 1.00 27.15 ?  24  ASP A OD1  1 
ATOM   327  O OD2  . ASP A 1 19  ? 20.367 23.507 35.181 1.00 28.52 -1 24  ASP A OD2  1 
ATOM   328  H H    . ASP A 1 19  ? 22.309 26.712 34.559 1.00 20.24 ?  24  ASP A H    1 
ATOM   329  H HA   . ASP A 1 19  ? 23.034 24.962 32.803 1.00 20.76 ?  24  ASP A HA   1 
ATOM   330  H HB2  . ASP A 1 19  ? 20.432 25.556 33.685 1.00 22.78 ?  24  ASP A HB2  1 
ATOM   331  H HB3  . ASP A 1 19  ? 20.730 24.358 32.685 1.00 22.78 ?  24  ASP A HB3  1 
ATOM   332  N N    . PHE A 1 20  ? 21.403 27.430 31.568 1.00 16.16 ?  25  PHE A N    1 
ATOM   333  C CA   . PHE A 1 20  ? 21.117 28.157 30.336 1.00 17.90 ?  25  PHE A CA   1 
ATOM   334  C C    . PHE A 1 20  ? 22.399 28.449 29.576 1.00 18.07 ?  25  PHE A C    1 
ATOM   335  O O    . PHE A 1 20  ? 22.515 28.137 28.390 1.00 16.99 ?  25  PHE A O    1 
ATOM   336  C CB   . PHE A 1 20  ? 20.404 29.441 30.773 1.00 14.85 ?  25  PHE A CB   1 
ATOM   337  C CG   . PHE A 1 20  ? 19.810 30.277 29.666 1.00 17.87 ?  25  PHE A CG   1 
ATOM   338  C CD1  . PHE A 1 20  ? 19.796 29.890 28.354 1.00 19.29 ?  25  PHE A CD1  1 
ATOM   339  C CD2  . PHE A 1 20  ? 19.215 31.487 30.012 1.00 18.11 ?  25  PHE A CD2  1 
ATOM   340  C CE1  . PHE A 1 20  ? 19.208 30.699 27.392 1.00 21.50 ?  25  PHE A CE1  1 
ATOM   341  C CE2  . PHE A 1 20  ? 18.613 32.273 29.059 1.00 19.64 ?  25  PHE A CE2  1 
ATOM   342  C CZ   . PHE A 1 20  ? 18.611 31.885 27.765 1.00 22.07 ?  25  PHE A CZ   1 
ATOM   343  H H    . PHE A 1 20  ? 21.114 27.819 32.279 1.00 19.35 ?  25  PHE A H    1 
ATOM   344  H HA   . PHE A 1 20  ? 20.554 27.652 29.729 1.00 21.42 ?  25  PHE A HA   1 
ATOM   345  H HB2  . PHE A 1 20  ? 19.678 29.197 31.369 1.00 17.77 ?  25  PHE A HB2  1 
ATOM   346  H HB3  . PHE A 1 20  ? 21.044 29.999 31.242 1.00 17.77 ?  25  PHE A HB3  1 
ATOM   347  H HD1  . PHE A 1 20  ? 20.182 29.081 28.105 1.00 23.10 ?  25  PHE A HD1  1 
ATOM   348  H HD2  . PHE A 1 20  ? 19.226 31.767 30.899 1.00 21.68 ?  25  PHE A HD2  1 
ATOM   349  H HE1  . PHE A 1 20  ? 19.217 30.443 26.499 1.00 25.74 ?  25  PHE A HE1  1 
ATOM   350  H HE2  . PHE A 1 20  ? 18.206 33.072 29.306 1.00 23.52 ?  25  PHE A HE2  1 
ATOM   351  H HZ   . PHE A 1 20  ? 18.205 32.420 27.122 1.00 26.43 ?  25  PHE A HZ   1 
ATOM   352  N N    A ASN A 1 21  ? 23.400 28.981 30.258 0.48 15.48 ?  26  ASN A N    1 
ATOM   353  N N    B ASN A 1 21  ? 23.374 29.057 30.255 0.52 17.06 ?  26  ASN A N    1 
ATOM   354  C CA   A ASN A 1 21  ? 24.597 29.378 29.547 0.48 18.86 ?  26  ASN A CA   1 
ATOM   355  C CA   B ASN A 1 21  ? 24.652 29.364 29.636 0.52 17.58 ?  26  ASN A CA   1 
ATOM   356  C C    A ASN A 1 21  ? 25.417 28.156 29.137 0.48 19.73 ?  26  ASN A C    1 
ATOM   357  C C    B ASN A 1 21  ? 25.284 28.104 29.075 0.52 17.09 ?  26  ASN A C    1 
ATOM   358  O O    A ASN A 1 21  ? 26.110 28.197 28.114 0.48 19.96 ?  26  ASN A O    1 
ATOM   359  O O    B ASN A 1 21  ? 25.760 28.085 27.933 0.52 18.46 ?  26  ASN A O    1 
ATOM   360  C CB   A ASN A 1 21  ? 25.362 30.400 30.382 0.48 19.32 ?  26  ASN A CB   1 
ATOM   361  C CB   B ASN A 1 21  ? 25.585 29.985 30.669 0.52 20.13 ?  26  ASN A CB   1 
ATOM   362  C CG   A ASN A 1 21  ? 24.580 31.716 30.563 0.48 15.94 ?  26  ASN A CG   1 
ATOM   363  C CG   B ASN A 1 21  ? 25.414 31.478 30.774 0.52 37.34 ?  26  ASN A CG   1 
ATOM   364  O OD1  A ASN A 1 21  ? 23.478 31.886 30.030 0.48 15.41 ?  26  ASN A OD1  1 
ATOM   365  O OD1  B ASN A 1 21  ? 25.645 32.215 29.813 0.52 20.69 ?  26  ASN A OD1  1 
ATOM   366  N ND2  A ASN A 1 21  ? 25.144 32.631 31.313 0.48 23.18 ?  26  ASN A ND2  1 
ATOM   367  N ND2  B ASN A 1 21  ? 24.962 31.931 31.930 0.52 28.64 ?  26  ASN A ND2  1 
ATOM   368  H H    A ASN A 1 21  ? 23.409 29.119 31.107 0.48 18.52 ?  26  ASN A H    1 
ATOM   369  H H    B ASN A 1 21  ? 23.316 29.301 31.078 0.52 20.42 ?  26  ASN A H    1 
ATOM   370  H HA   A ASN A 1 21  ? 24.383 29.833 28.717 0.48 22.59 ?  26  ASN A HA   1 
ATOM   371  H HA   B ASN A 1 21  ? 24.511 29.998 28.915 0.52 21.04 ?  26  ASN A HA   1 
ATOM   372  H HB2  A ASN A 1 21  ? 25.533 30.028 31.261 0.48 23.13 ?  26  ASN A HB2  1 
ATOM   373  H HB2  B ASN A 1 21  ? 25.399 29.598 31.539 0.52 24.11 ?  26  ASN A HB2  1 
ATOM   374  H HB3  A ASN A 1 21  ? 26.201 30.607 29.940 0.48 23.13 ?  26  ASN A HB3  1 
ATOM   375  H HB3  B ASN A 1 21  ? 26.504 29.805 30.415 0.52 24.11 ?  26  ASN A HB3  1 
ATOM   376  H HD21 A ASN A 1 21  ? 24.747 33.383 31.445 0.48 27.77 ?  26  ASN A HD21 1 
ATOM   377  H HD21 B ASN A 1 21  ? 24.845 32.775 32.045 0.52 34.31 ?  26  ASN A HD21 1 
ATOM   378  H HD22 A ASN A 1 21  ? 25.910 32.480 31.674 0.48 27.77 ?  26  ASN A HD22 1 
ATOM   379  H HD22 B ASN A 1 21  ? 24.784 31.381 32.567 0.52 34.31 ?  26  ASN A HD22 1 
ATOM   380  N N    . THR A 1 22  ? 25.320 27.047 29.885 1.00 18.26 ?  27  THR A N    1 
ATOM   381  C CA   . THR A 1 22  ? 25.977 25.810 29.456 1.00 19.87 ?  27  THR A CA   1 
ATOM   382  C C    . THR A 1 22  ? 25.331 25.271 28.188 1.00 20.17 ?  27  THR A C    1 
ATOM   383  O O    . THR A 1 22  ? 26.022 24.908 27.231 1.00 24.35 ?  27  THR A O    1 
ATOM   384  C CB   . THR A 1 22  ? 25.939 24.773 30.579 1.00 20.92 ?  27  THR A CB   1 
ATOM   385  O OG1  . THR A 1 22  ? 26.639 25.268 31.733 1.00 25.91 ?  27  THR A OG1  1 
ATOM   386  C CG2  . THR A 1 22  ? 26.597 23.470 30.142 1.00 25.92 ?  27  THR A CG2  1 
ATOM   387  H H    A THR A 1 22  ? 24.889 26.988 30.627 0.48 21.86 ?  27  THR A H    1 
ATOM   388  H H    B THR A 1 22  ? 24.978 27.018 30.673 0.52 21.86 ?  27  THR A H    1 
ATOM   389  H HA   . THR A 1 22  ? 26.911 25.993 29.266 1.00 23.79 ?  27  THR A HA   1 
ATOM   390  H HB   . THR A 1 22  ? 25.012 24.597 30.805 1.00 25.05 ?  27  THR A HB   1 
ATOM   391  H HG1  . THR A 1 22  ? 26.200 25.889 32.091 1.00 31.04 ?  27  THR A HG1  1 
ATOM   392  H HG21 . THR A 1 22  ? 26.691 22.874 30.901 1.00 31.05 ?  27  THR A HG21 1 
ATOM   393  H HG22 . THR A 1 22  ? 26.055 23.035 29.465 1.00 31.05 ?  27  THR A HG22 1 
ATOM   394  H HG23 . THR A 1 22  ? 27.476 23.650 29.773 1.00 31.05 ?  27  THR A HG23 1 
ATOM   395  N N    . GLU A 1 23  ? 23.999 25.297 28.127 1.00 19.98 ?  28  GLU A N    1 
ATOM   396  C CA   . GLU A 1 23  ? 23.298 24.792 26.952 1.00 21.80 ?  28  GLU A CA   1 
ATOM   397  C C    . GLU A 1 23  ? 23.701 25.545 25.686 1.00 24.32 ?  28  GLU A C    1 
ATOM   398  O O    . GLU A 1 23  ? 23.835 24.947 24.615 1.00 25.65 ?  28  GLU A O    1 
ATOM   399  C CB   . GLU A 1 23  ? 21.791 24.917 27.180 1.00 21.55 ?  28  GLU A CB   1 
ATOM   400  C CG   . GLU A 1 23  ? 20.953 24.351 26.046 1.00 24.02 ?  28  GLU A CG   1 
ATOM   401  C CD   . GLU A 1 23  ? 19.435 24.518 26.234 1.00 23.33 ?  28  GLU A CD   1 
ATOM   402  O OE1  . GLU A 1 23  ? 19.003 24.998 27.290 1.00 25.77 ?  28  GLU A OE1  1 
ATOM   403  O OE2  . GLU A 1 23  ? 18.697 24.096 25.306 1.00 27.63 -1 28  GLU A OE2  1 
ATOM   404  H H    . GLU A 1 23  ? 23.485 25.599 28.746 1.00 23.92 ?  28  GLU A H    1 
ATOM   405  H HA   . GLU A 1 23  ? 23.528 23.859 26.823 1.00 26.11 ?  28  GLU A HA   1 
ATOM   406  H HB2  . GLU A 1 23  ? 21.557 24.436 27.990 1.00 25.81 ?  28  GLU A HB2  1 
ATOM   407  H HB3  . GLU A 1 23  ? 21.566 25.855 27.275 1.00 25.81 ?  28  GLU A HB3  1 
ATOM   408  H HG2  . GLU A 1 23  ? 21.198 24.803 25.223 1.00 28.77 ?  28  GLU A HG2  1 
ATOM   409  H HG3  . GLU A 1 23  ? 21.136 23.401 25.969 1.00 28.77 ?  28  GLU A HG3  1 
ATOM   410  N N    . PHE A 1 24  ? 23.886 26.855 25.786 1.00 26.43 ?  29  PHE A N    1 
ATOM   411  C CA   . PHE A 1 24  ? 24.199 27.689 24.640 1.00 29.40 ?  29  PHE A CA   1 
ATOM   412  C C    . PHE A 1 24  ? 25.688 27.973 24.516 1.00 31.05 ?  29  PHE A C    1 
ATOM   413  O O    . PHE A 1 24  ? 26.088 28.744 23.639 1.00 34.24 ?  29  PHE A O    1 
ATOM   414  C CB   . PHE A 1 24  ? 23.348 28.958 24.659 1.00 30.37 ?  29  PHE A CB   1 
ATOM   415  C CG   . PHE A 1 24  ? 21.901 28.686 24.356 1.00 30.39 ?  29  PHE A CG   1 
ATOM   416  C CD1  . PHE A 1 24  ? 21.031 28.285 25.355 1.00 27.85 ?  29  PHE A CD1  1 
ATOM   417  C CD2  . PHE A 1 24  ? 21.435 28.741 23.049 1.00 34.49 ?  29  PHE A CD2  1 
ATOM   418  C CE1  . PHE A 1 24  ? 19.709 27.992 25.065 1.00 28.32 ?  29  PHE A CE1  1 
ATOM   419  C CE2  . PHE A 1 24  ? 20.115 28.452 22.760 1.00 44.21 ?  29  PHE A CE2  1 
ATOM   420  C CZ   . PHE A 1 24  ? 19.253 28.077 23.777 1.00 37.98 ?  29  PHE A CZ   1 
ATOM   421  H H    . PHE A 1 24  ? 23.834 27.291 26.526 1.00 31.66 ?  29  PHE A H    1 
ATOM   422  H HA   . PHE A 1 24  ? 23.951 27.225 23.825 1.00 35.23 ?  29  PHE A HA   1 
ATOM   423  H HB2  . PHE A 1 24  ? 23.401 29.362 25.539 1.00 36.40 ?  29  PHE A HB2  1 
ATOM   424  H HB3  . PHE A 1 24  ? 23.685 29.575 23.990 1.00 36.40 ?  29  PHE A HB3  1 
ATOM   425  H HD1  . PHE A 1 24  ? 21.337 28.212 26.230 1.00 33.37 ?  29  PHE A HD1  1 
ATOM   426  H HD2  . PHE A 1 24  ? 22.016 28.975 22.363 1.00 41.34 ?  29  PHE A HD2  1 
ATOM   427  H HE1  . PHE A 1 24  ? 19.130 27.737 25.746 1.00 33.94 ?  29  PHE A HE1  1 
ATOM   428  H HE2  . PHE A 1 24  ? 19.807 28.509 21.884 1.00 53.00 ?  29  PHE A HE2  1 
ATOM   429  H HZ   . PHE A 1 24  ? 18.364 27.883 23.586 1.00 45.53 ?  29  PHE A HZ   1 
ATOM   430  N N    . ASP A 1 25  ? 26.513 27.317 25.324 1.00 29.65 ?  30  ASP A N    1 
ATOM   431  C CA   . ASP A 1 25  ? 27.969 27.434 25.211 1.00 31.72 ?  30  ASP A CA   1 
ATOM   432  C C    . ASP A 1 25  ? 28.401 28.889 25.339 1.00 32.85 ?  30  ASP A C    1 
ATOM   433  O O    . ASP A 1 25  ? 29.240 29.376 24.575 1.00 36.41 ?  30  ASP A O    1 
ATOM   434  C CB   . ASP A 1 25  ? 28.486 26.797 23.925 1.00 41.20 ?  30  ASP A CB   1 
ATOM   435  C CG   . ASP A 1 25  ? 29.819 26.085 24.119 1.00 46.84 ?  30  ASP A CG   1 
ATOM   436  O OD1  . ASP A 1 25  ? 30.367 26.128 25.242 1.00 48.77 ?  30  ASP A OD1  1 
ATOM   437  O OD2  . ASP A 1 25  ? 30.313 25.483 23.144 1.00 66.23 -1 30  ASP A OD2  1 
ATOM   438  H H    . ASP A 1 25  ? 26.255 26.791 25.954 1.00 35.53 ?  30  ASP A H    1 
ATOM   439  H HA   . ASP A 1 25  ? 28.380 26.949 25.944 1.00 38.02 ?  30  ASP A HA   1 
ATOM   440  H HB2  . ASP A 1 25  ? 27.839 26.145 23.613 1.00 49.39 ?  30  ASP A HB2  1 
ATOM   441  H HB3  . ASP A 1 25  ? 28.609 27.488 23.256 1.00 49.39 ?  30  ASP A HB3  1 
ATOM   442  N N    A THR A 1 26  ? 27.813 29.590 26.321 0.45 32.94 ?  31  THR A N    1 
ATOM   443  N N    B THR A 1 26  ? 27.806 29.592 26.309 0.55 32.83 ?  31  THR A N    1 
ATOM   444  C CA   A THR A 1 26  ? 28.046 30.979 26.684 0.45 31.25 ?  31  THR A CA   1 
ATOM   445  C CA   B THR A 1 26  ? 28.106 30.972 26.637 0.55 31.41 ?  31  THR A CA   1 
ATOM   446  C C    A THR A 1 26  ? 28.775 31.046 28.021 0.45 32.70 ?  31  THR A C    1 
ATOM   447  C C    B THR A 1 26  ? 28.811 31.024 27.988 0.55 31.66 ?  31  THR A C    1 
ATOM   448  O O    A THR A 1 26  ? 28.511 30.230 28.916 0.45 28.23 ?  31  THR A O    1 
ATOM   449  O O    B THR A 1 26  ? 28.560 30.183 28.861 0.55 30.28 ?  31  THR A O    1 
ATOM   450  C CB   A THR A 1 26  ? 26.684 31.684 26.795 0.45 44.60 ?  31  THR A CB   1 
ATOM   451  C CB   B THR A 1 26  ? 26.813 31.787 26.734 0.55 44.57 ?  31  THR A CB   1 
ATOM   452  O OG1  A THR A 1 26  ? 26.237 32.056 25.483 0.45 41.08 ?  31  THR A OG1  1 
ATOM   453  O OG1  B THR A 1 26  ? 26.000 31.252 27.777 0.55 33.56 ?  31  THR A OG1  1 
ATOM   454  C CG2  A THR A 1 26  ? 26.730 32.931 27.689 0.45 50.73 ?  31  THR A CG2  1 
ATOM   455  C CG2  B THR A 1 26  ? 26.023 31.710 25.437 0.55 45.42 ?  31  THR A CG2  1 
ATOM   456  H H    A THR A 1 26  ? 27.220 29.241 26.838 0.45 39.47 ?  31  THR A H    1 
ATOM   457  H H    B THR A 1 26  ? 27.192 29.265 26.814 0.55 39.35 ?  31  THR A H    1 
ATOM   458  H HA   A THR A 1 26  ? 28.591 31.438 26.026 0.45 37.45 ?  31  THR A HA   1 
ATOM   459  H HA   B THR A 1 26  ? 28.673 31.369 25.958 0.55 37.64 ?  31  THR A HA   1 
ATOM   460  H HB   A THR A 1 26  ? 26.057 31.070 27.208 0.45 53.47 ?  31  THR A HB   1 
ATOM   461  H HB   B THR A 1 26  ? 27.035 32.715 26.912 0.55 53.43 ?  31  THR A HB   1 
ATOM   462  H HG1  A THR A 1 26  ? 25.445 32.332 25.517 0.45 49.24 ?  31  THR A HG1  1 
ATOM   463  H HG1  B THR A 1 26  ? 25.271 31.667 27.815 0.55 40.22 ?  31  THR A HG1  1 
ATOM   464  H HG21 A THR A 1 26  ? 25.832 33.262 27.844 0.45 60.82 ?  31  THR A HG21 1 
ATOM   465  H HG21 B THR A 1 26  ? 25.211 32.235 25.511 0.55 54.45 ?  31  THR A HG21 1 
ATOM   466  H HG22 A THR A 1 26  ? 27.137 32.713 28.542 0.45 60.82 ?  31  THR A HG22 1 
ATOM   467  H HG22 B THR A 1 26  ? 26.556 32.054 24.703 0.55 54.45 ?  31  THR A HG22 1 
ATOM   468  H HG23 A THR A 1 26  ? 27.253 33.627 27.260 0.45 60.82 ?  31  THR A HG23 1 
ATOM   469  H HG23 B THR A 1 26  ? 25.786 30.788 25.248 0.55 54.45 ?  31  THR A HG23 1 
ATOM   470  N N    . PRO A 1 27  ? 29.679 32.005 28.212 1.00 30.70 ?  32  PRO A N    1 
ATOM   471  C CA   . PRO A 1 27  ? 30.475 32.002 29.450 1.00 32.41 ?  32  PRO A CA   1 
ATOM   472  C C    . PRO A 1 27  ? 29.641 32.155 30.709 1.00 31.03 ?  32  PRO A C    1 
ATOM   473  O O    . PRO A 1 27  ? 28.599 32.819 30.722 1.00 37.93 ?  32  PRO A O    1 
ATOM   474  C CB   . PRO A 1 27  ? 31.466 33.161 29.268 1.00 34.82 ?  32  PRO A CB   1 
ATOM   475  C CG   . PRO A 1 27  ? 31.041 33.911 28.056 1.00 35.86 ?  32  PRO A CG   1 
ATOM   476  C CD   . PRO A 1 27  ? 30.072 33.079 27.275 1.00 35.92 ?  32  PRO A CD   1 
ATOM   477  H HA   . PRO A 1 27  ? 30.964 31.167 29.510 1.00 38.85 ?  32  PRO A HA   1 
ATOM   478  H HB2  . PRO A 1 27  ? 31.438 33.735 30.050 1.00 41.73 ?  32  PRO A HB2  1 
ATOM   479  H HB3  . PRO A 1 27  ? 32.361 32.804 29.151 1.00 41.73 ?  32  PRO A HB3  1 
ATOM   480  H HG2  . PRO A 1 27  ? 30.618 34.739 28.332 1.00 42.99 ?  32  PRO A HG2  1 
ATOM   481  H HG3  . PRO A 1 27  ? 31.823 34.102 27.515 1.00 42.99 ?  32  PRO A HG3  1 
ATOM   482  H HD2  . PRO A 1 27  ? 29.300 33.606 27.015 1.00 43.05 ?  32  PRO A HD2  1 
ATOM   483  H HD3  . PRO A 1 27  ? 30.498 32.705 26.487 1.00 43.05 ?  32  PRO A HD3  1 
ATOM   484  N N    . VAL A 1 28  ? 30.096 31.483 31.762 1.00 32.59 ?  33  VAL A N    1 
ATOM   485  C CA   . VAL A 1 28  ? 29.462 31.505 33.079 1.00 30.79 ?  33  VAL A CA   1 
ATOM   486  C C    . VAL A 1 28  ? 30.389 32.262 34.021 1.00 29.61 ?  33  VAL A C    1 
ATOM   487  O O    . VAL A 1 28  ? 31.534 31.845 34.221 1.00 35.28 ?  33  VAL A O    1 
ATOM   488  C CB   . VAL A 1 28  ? 29.200 30.080 33.605 1.00 30.65 ?  33  VAL A CB   1 
ATOM   489  C CG1  . VAL A 1 28  ? 28.658 30.119 35.023 1.00 30.90 ?  33  VAL A CG1  1 
ATOM   490  C CG2  . VAL A 1 28  ? 28.237 29.327 32.691 1.00 35.28 ?  33  VAL A CG2  1 
ATOM   491  H H    . VAL A 1 28  ? 30.799 30.987 31.737 1.00 39.06 ?  33  VAL A H    1 
ATOM   492  H HA   . VAL A 1 28  ? 28.616 31.975 33.023 1.00 36.90 ?  33  VAL A HA   1 
ATOM   493  H HB   . VAL A 1 28  ? 30.044 29.601 33.614 1.00 36.73 ?  33  VAL A HB   1 
ATOM   494  H HG11 . VAL A 1 28  ? 28.472 29.213 35.316 1.00 37.03 ?  33  VAL A HG11 1 
ATOM   495  H HG12 . VAL A 1 28  ? 29.322 30.524 35.604 1.00 37.03 ?  33  VAL A HG12 1 
ATOM   496  H HG13 . VAL A 1 28  ? 27.843 30.645 35.036 1.00 37.03 ?  33  VAL A HG13 1 
ATOM   497  H HG21 . VAL A 1 28  ? 28.110 28.430 33.036 1.00 42.29 ?  33  VAL A HG21 1 
ATOM   498  H HG22 . VAL A 1 28  ? 27.389 29.798 32.670 1.00 42.29 ?  33  VAL A HG22 1 
ATOM   499  H HG23 . VAL A 1 28  ? 28.616 29.287 31.798 1.00 42.29 ?  33  VAL A HG23 1 
ATOM   500  N N    . PRO A 1 29  ? 29.936 33.351 34.639 1.00 38.78 ?  34  PRO A N    1 
ATOM   501  C CA   . PRO A 1 29  ? 30.789 34.076 35.581 1.00 45.78 ?  34  PRO A CA   1 
ATOM   502  C C    . PRO A 1 29  ? 30.865 33.354 36.918 1.00 29.63 ?  34  PRO A C    1 
ATOM   503  O O    . PRO A 1 29  ? 29.962 32.617 37.294 1.00 27.94 ?  34  PRO A O    1 
ATOM   504  C CB   . PRO A 1 29  ? 30.041 35.404 35.741 1.00 37.86 ?  34  PRO A CB   1 
ATOM   505  C CG   . PRO A 1 29  ? 28.608 34.999 35.648 1.00 46.64 ?  34  PRO A CG   1 
ATOM   506  C CD   . PRO A 1 29  ? 28.561 33.882 34.625 1.00 54.24 ?  34  PRO A CD   1 
ATOM   507  H HA   . PRO A 1 29  ? 31.679 34.222 35.223 1.00 54.88 ?  34  PRO A HA   1 
ATOM   508  H HB2  . PRO A 1 29  ? 30.241 35.803 36.603 1.00 45.38 ?  34  PRO A HB2  1 
ATOM   509  H HB3  . PRO A 1 29  ? 30.283 36.016 35.028 1.00 45.38 ?  34  PRO A HB3  1 
ATOM   510  H HG2  . PRO A 1 29  ? 28.300 34.686 36.512 1.00 55.91 ?  34  PRO A HG2  1 
ATOM   511  H HG3  . PRO A 1 29  ? 28.073 35.753 35.358 1.00 55.91 ?  34  PRO A HG3  1 
ATOM   512  H HD2  . PRO A 1 29  ? 27.924 33.200 34.889 1.00 65.03 ?  34  PRO A HD2  1 
ATOM   513  H HD3  . PRO A 1 29  ? 28.333 34.228 33.748 1.00 65.03 ?  34  PRO A HD3  1 
ATOM   514  N N    . GLU A 1 30  ? 31.964 33.584 37.634 1.00 28.82 ?  35  GLU A N    1 
ATOM   515  C CA   . GLU A 1 30  ? 32.047 33.167 39.025 1.00 31.02 ?  35  GLU A CA   1 
ATOM   516  C C    . GLU A 1 30  ? 31.109 34.028 39.871 1.00 24.80 ?  35  GLU A C    1 
ATOM   517  O O    . GLU A 1 30  ? 30.835 35.182 39.549 1.00 27.76 ?  35  GLU A O    1 
ATOM   518  C CB   . GLU A 1 30  ? 33.476 33.305 39.545 1.00 40.16 ?  35  GLU A CB   1 
ATOM   519  H H    . GLU A 1 30  ? 32.669 33.977 37.337 1.00 34.53 ?  35  GLU A H    1 
ATOM   520  H HA   . GLU A 1 30  ? 31.789 32.236 39.106 1.00 37.18 ?  35  GLU A HA   1 
ATOM   521  N N    . GLY A 1 31  ? 30.601 33.440 40.952 1.00 26.07 ?  36  GLY A N    1 
ATOM   522  C CA   . GLY A 1 31  ? 29.864 34.206 41.935 1.00 30.28 ?  36  GLY A CA   1 
ATOM   523  C C    . GLY A 1 31  ? 28.410 34.459 41.626 1.00 23.63 ?  36  GLY A C    1 
ATOM   524  O O    . GLY A 1 31  ? 27.837 35.405 42.180 1.00 24.71 ?  36  GLY A O    1 
ATOM   525  H H    . GLY A 1 31  ? 30.671 32.602 41.132 1.00 31.24 ?  36  GLY A H    1 
ATOM   526  H HA2  . GLY A 1 31  ? 29.903 33.734 42.782 1.00 36.28 ?  36  GLY A HA2  1 
ATOM   527  H HA3  . GLY A 1 31  ? 30.294 35.069 42.035 1.00 36.28 ?  36  GLY A HA3  1 
ATOM   528  N N    . LEU A 1 32  ? 27.788 33.652 40.755 1.00 24.57 ?  37  LEU A N    1 
ATOM   529  C CA   . LEU A 1 32  ? 26.402 33.901 40.384 1.00 20.90 ?  37  LEU A CA   1 
ATOM   530  C C    . LEU A 1 32  ? 25.485 33.887 41.595 1.00 21.01 ?  37  LEU A C    1 
ATOM   531  O O    . LEU A 1 32  ? 24.591 34.731 41.702 1.00 20.55 ?  37  LEU A O    1 
ATOM   532  C CB   . LEU A 1 32  ? 25.912 32.887 39.346 1.00 21.56 ?  37  LEU A CB   1 
ATOM   533  C CG   . LEU A 1 32  ? 26.287 33.119 37.883 1.00 27.37 ?  37  LEU A CG   1 
ATOM   534  C CD1  . LEU A 1 32  ? 25.738 31.958 37.046 1.00 24.73 ?  37  LEU A CD1  1 
ATOM   535  C CD2  . LEU A 1 32  ? 25.727 34.446 37.401 1.00 37.23 ?  37  LEU A CD2  1 
ATOM   536  H H    . LEU A 1 32  ? 28.144 32.967 40.375 1.00 29.43 ?  37  LEU A H    1 
ATOM   537  H HA   . LEU A 1 32  ? 26.365 34.781 39.978 1.00 25.03 ?  37  LEU A HA   1 
ATOM   538  H HB2  . LEU A 1 32  ? 26.268 32.019 39.591 1.00 25.82 ?  37  LEU A HB2  1 
ATOM   539  H HB3  . LEU A 1 32  ? 24.942 32.871 39.385 1.00 25.82 ?  37  LEU A HB3  1 
ATOM   540  H HG   . LEU A 1 32  ? 27.251 33.155 37.780 1.00 32.80 ?  37  LEU A HG   1 
ATOM   541  H HD11 . LEU A 1 32  ? 25.966 32.105 36.114 1.00 29.62 ?  37  LEU A HD11 1 
ATOM   542  H HD12 . LEU A 1 32  ? 26.135 31.129 37.357 1.00 29.62 ?  37  LEU A HD12 1 
ATOM   543  H HD13 . LEU A 1 32  ? 24.774 31.923 37.149 1.00 29.62 ?  37  LEU A HD13 1 
ATOM   544  H HD21 . LEU A 1 32  ? 25.759 34.469 36.431 1.00 44.63 ?  37  LEU A HD21 1 
ATOM   545  H HD22 . LEU A 1 32  ? 24.810 34.530 37.703 1.00 44.63 ?  37  LEU A HD22 1 
ATOM   546  H HD23 . LEU A 1 32  ? 26.264 35.167 37.766 1.00 44.63 ?  37  LEU A HD23 1 
ATOM   547  N N    . GLU A 1 33  ? 25.645 32.911 42.484 1.00 20.14 ?  38  GLU A N    1 
ATOM   548  C CA   . GLU A 1 33  ? 24.717 32.806 43.605 1.00 22.49 ?  38  GLU A CA   1 
ATOM   549  C C    . GLU A 1 33  ? 24.795 34.044 44.484 1.00 22.56 ?  38  GLU A C    1 
ATOM   550  O O    . GLU A 1 33  ? 23.768 34.639 44.837 1.00 18.65 ?  38  GLU A O    1 
ATOM   551  C CB   . GLU A 1 33  ? 24.964 31.540 44.424 1.00 21.70 ?  38  GLU A CB   1 
ATOM   552  C CG   . GLU A 1 33  ? 24.004 31.423 45.606 1.00 23.20 ?  38  GLU A CG   1 
ATOM   553  C CD   . GLU A 1 33  ? 24.040 30.056 46.265 1.00 33.96 ?  38  GLU A CD   1 
ATOM   554  O OE1  . GLU A 1 33  ? 24.551 29.089 45.648 1.00 40.33 ?  38  GLU A OE1  1 
ATOM   555  O OE2  . GLU A 1 33  ? 23.544 29.940 47.403 1.00 34.09 -1 38  GLU A OE2  1 
ATOM   556  H H    . GLU A 1 33  ? 26.264 32.314 42.462 1.00 24.11 ?  38  GLU A H    1 
ATOM   557  H HA   . GLU A 1 33  ? 23.819 32.735 43.245 1.00 26.94 ?  38  GLU A HA   1 
ATOM   558  H HB2  . GLU A 1 33  ? 24.839 30.764 43.855 1.00 25.99 ?  38  GLU A HB2  1 
ATOM   559  H HB3  . GLU A 1 33  ? 25.870 31.556 44.769 1.00 25.99 ?  38  GLU A HB3  1 
ATOM   560  H HG2  . GLU A 1 33  ? 24.245 32.084 46.274 1.00 27.79 ?  38  GLU A HG2  1 
ATOM   561  H HG3  . GLU A 1 33  ? 23.099 31.581 45.295 1.00 27.79 ?  38  GLU A HG3  1 
ATOM   562  N N    . GLU A 1 34  ? 26.010 34.447 44.857 1.00 19.16 ?  39  GLU A N    1 
ATOM   563  C CA   . GLU A 1 34  ? 26.169 35.601 45.724 1.00 18.79 ?  39  GLU A CA   1 
ATOM   564  C C    . GLU A 1 34  ? 25.656 36.870 45.064 1.00 17.90 ?  39  GLU A C    1 
ATOM   565  O O    . GLU A 1 34  ? 25.051 37.721 45.729 1.00 19.33 ?  39  GLU A O    1 
ATOM   566  C CB   . GLU A 1 34  ? 27.642 35.770 46.100 1.00 21.92 ?  39  GLU A CB   1 
ATOM   567  H H    . GLU A 1 34  ? 26.747 34.072 44.623 1.00 22.94 ?  39  GLU A H    1 
ATOM   568  H HA   . GLU A 1 34  ? 25.655 35.450 46.533 1.00 22.50 ?  39  GLU A HA   1 
ATOM   569  N N    . ARG A 1 35  ? 25.888 37.030 43.759 1.00 16.81 ?  40  ARG A N    1 
ATOM   570  C CA   . ARG A 1 35  ? 25.364 38.205 43.075 1.00 17.57 ?  40  ARG A CA   1 
ATOM   571  C C    . ARG A 1 35  ? 23.842 38.182 43.019 1.00 15.65 ?  40  ARG A C    1 
ATOM   572  O O    . ARG A 1 35  ? 23.216 39.220 43.222 1.00 16.23 ?  40  ARG A O    1 
ATOM   573  C CB   . ARG A 1 35  ? 25.970 38.353 41.681 1.00 20.16 ?  40  ARG A CB   1 
ATOM   574  C CG   . ARG A 1 35  ? 27.393 38.708 41.742 1.00 22.92 ?  40  ARG A CG   1 
ATOM   575  C CD   . ARG A 1 35  ? 27.825 39.398 40.464 1.00 26.11 ?  40  ARG A CD   1 
ATOM   576  N NE   . ARG A 1 35  ? 29.272 39.342 40.359 1.00 31.78 ?  40  ARG A NE   1 
ATOM   577  C CZ   . ARG A 1 35  ? 29.936 38.354 39.786 1.00 26.75 ?  40  ARG A CZ   1 
ATOM   578  N NH1  . ARG A 1 35  ? 29.307 37.321 39.251 1.00 34.32 ?  40  ARG A NH1  1 
ATOM   579  N NH2  . ARG A 1 35  ? 31.269 38.406 39.744 1.00 38.56 ?  40  ARG A NH2  1 
ATOM   580  H H    . ARG A 1 35  ? 26.332 36.487 43.263 1.00 20.12 ?  40  ARG A H    1 
ATOM   581  H HA   . ARG A 1 35  ? 25.632 38.991 43.577 1.00 21.04 ?  40  ARG A HA   1 
ATOM   582  H HB2  . ARG A 1 35  ? 25.886 37.512 41.205 1.00 24.14 ?  40  ARG A HB2  1 
ATOM   583  H HB3  . ARG A 1 35  ? 25.501 39.054 41.201 1.00 24.14 ?  40  ARG A HB3  1 
ATOM   584  H HG2  . ARG A 1 35  ? 27.545 39.311 42.485 1.00 27.45 ?  40  ARG A HG2  1 
ATOM   585  H HG3  . ARG A 1 35  ? 27.923 37.904 41.853 1.00 27.45 ?  40  ARG A HG3  1 
ATOM   586  H HD2  . ARG A 1 35  ? 27.436 38.948 39.698 1.00 31.28 ?  40  ARG A HD2  1 
ATOM   587  H HD3  . ARG A 1 35  ? 27.547 40.327 40.481 1.00 31.28 ?  40  ARG A HD3  1 
ATOM   588  H HE   . ARG A 1 35  ? 29.726 39.994 40.690 1.00 38.09 ?  40  ARG A HE   1 
ATOM   589  H HH11 . ARG A 1 35  ? 28.448 37.283 39.272 1.00 41.14 ?  40  ARG A HH11 1 
ATOM   590  H HH12 . ARG A 1 35  ? 29.757 36.688 38.883 1.00 41.14 ?  40  ARG A HH12 1 
ATOM   591  H HH21 . ARG A 1 35  ? 31.685 39.076 40.087 1.00 46.22 ?  40  ARG A HH21 1 
ATOM   592  H HH22 . ARG A 1 35  ? 31.713 37.769 39.374 1.00 46.22 ?  40  ARG A HH22 1 
ATOM   593  N N    . PHE A 1 36  ? 23.238 37.033 42.689 1.00 17.18 ?  41  PHE A N    1 
ATOM   594  C CA   . PHE A 1 36  ? 21.774 36.983 42.677 1.00 15.66 ?  41  PHE A CA   1 
ATOM   595  C C    . PHE A 1 36  ? 21.207 37.264 44.065 1.00 18.37 ?  41  PHE A C    1 
ATOM   596  O O    . PHE A 1 36  ? 20.146 37.899 44.175 1.00 16.60 ?  41  PHE A O    1 
ATOM   597  C CB   . PHE A 1 36  ? 21.235 35.662 42.126 1.00 16.34 ?  41  PHE A CB   1 
ATOM   598  C CG   . PHE A 1 36  ? 20.975 35.667 40.633 1.00 15.40 ?  41  PHE A CG   1 
ATOM   599  C CD1  . PHE A 1 36  ? 20.104 36.578 40.062 1.00 15.32 ?  41  PHE A CD1  1 
ATOM   600  C CD2  . PHE A 1 36  ? 21.563 34.738 39.795 1.00 17.10 ?  41  PHE A CD2  1 
ATOM   601  C CE1  . PHE A 1 36  ? 19.854 36.570 38.716 1.00 16.65 ?  41  PHE A CE1  1 
ATOM   602  C CE2  . PHE A 1 36  ? 21.311 34.722 38.439 1.00 18.29 ?  41  PHE A CE2  1 
ATOM   603  C CZ   . PHE A 1 36  ? 20.455 35.629 37.892 1.00 18.15 ?  41  PHE A CZ   1 
ATOM   604  H H    . PHE A 1 36  ? 23.637 36.301 42.478 1.00 20.56 ?  41  PHE A H    1 
ATOM   605  H HA   . PHE A 1 36  ? 21.468 37.671 42.065 1.00 18.74 ?  41  PHE A HA   1 
ATOM   606  H HB2  . PHE A 1 36  ? 21.881 34.963 42.310 1.00 19.56 ?  41  PHE A HB2  1 
ATOM   607  H HB3  . PHE A 1 36  ? 20.395 35.462 42.569 1.00 19.56 ?  41  PHE A HB3  1 
ATOM   608  H HD1  . PHE A 1 36  ? 19.681 37.206 40.602 1.00 18.33 ?  41  PHE A HD1  1 
ATOM   609  H HD2  . PHE A 1 36  ? 22.143 34.107 40.155 1.00 20.47 ?  41  PHE A HD2  1 
ATOM   610  H HE1  . PHE A 1 36  ? 19.276 37.200 38.351 1.00 19.93 ?  41  PHE A HE1  1 
ATOM   611  H HE2  . PHE A 1 36  ? 21.727 34.091 37.898 1.00 21.90 ?  41  PHE A HE2  1 
ATOM   612  H HZ   . PHE A 1 36  ? 20.277 35.618 36.980 1.00 21.72 ?  41  PHE A HZ   1 
ATOM   613  N N    . ALA A 1 37  ? 21.873 36.806 45.131 1.00 16.32 ?  42  ALA A N    1 
ATOM   614  C CA   . ALA A 1 37  ? 21.378 37.116 46.471 1.00 16.82 ?  42  ALA A CA   1 
ATOM   615  C C    . ALA A 1 37  ? 21.331 38.626 46.689 1.00 18.23 ?  42  ALA A C    1 
ATOM   616  O O    . ALA A 1 37  ? 20.358 39.153 47.243 1.00 19.37 ?  42  ALA A O    1 
ATOM   617  C CB   . ALA A 1 37  ? 22.198 36.408 47.541 1.00 16.84 ?  42  ALA A CB   1 
ATOM   618  H H    . ALA A 1 37  ? 22.589 36.331 45.105 1.00 19.53 ?  42  ALA A H    1 
ATOM   619  H HA   . ALA A 1 37  ? 20.474 36.774 46.561 1.00 20.13 ?  42  ALA A HA   1 
ATOM   620  H HB1  . ALA A 1 37  ? 21.918 36.724 48.415 1.00 20.16 ?  42  ALA A HB1  1 
ATOM   621  H HB2  . ALA A 1 37  ? 22.049 35.452 47.472 1.00 20.16 ?  42  ALA A HB2  1 
ATOM   622  H HB3  . ALA A 1 37  ? 23.137 36.607 47.403 1.00 20.16 ?  42  ALA A HB3  1 
ATOM   623  N N    . GLN A 1 38  ? 22.360 39.347 46.259 1.00 17.76 ?  43  GLN A N    1 
ATOM   624  C CA   . GLN A 1 38  ? 22.352 40.791 46.403 1.00 19.07 ?  43  GLN A CA   1 
ATOM   625  C C    . GLN A 1 38  ? 21.301 41.432 45.505 1.00 16.63 ?  43  GLN A C    1 
ATOM   626  O O    . GLN A 1 38  ? 20.565 42.324 45.946 1.00 20.63 ?  43  GLN A O    1 
ATOM   627  C CB   . GLN A 1 38  ? 23.731 41.351 46.063 1.00 19.03 ?  43  GLN A CB   1 
ATOM   628  C CG   . GLN A 1 38  ? 24.823 40.907 46.997 1.00 25.94 ?  43  GLN A CG   1 
ATOM   629  H H    . GLN A 1 38  ? 23.066 39.027 45.886 1.00 21.26 ?  43  GLN A H    1 
ATOM   630  H HA   . GLN A 1 38  ? 22.142 41.008 47.324 1.00 22.84 ?  43  GLN A HA   1 
ATOM   631  H HB2  . GLN A 1 38  ? 23.972 41.062 45.169 1.00 22.78 ?  43  GLN A HB2  1 
ATOM   632  H HB3  . GLN A 1 38  ? 23.690 42.320 46.098 1.00 22.78 ?  43  GLN A HB3  1 
ATOM   633  N N    . ILE A 1 39  ? 21.212 40.980 44.255 1.00 17.05 ?  44  ILE A N    1 
ATOM   634  C CA   . ILE A 1 39  ? 20.269 41.560 43.300 1.00 17.95 ?  44  ILE A CA   1 
ATOM   635  C C    . ILE A 1 39  ? 18.835 41.367 43.772 1.00 15.93 ?  44  ILE A C    1 
ATOM   636  O O    . ILE A 1 39  ? 18.033 42.311 43.738 1.00 19.43 ?  44  ILE A O    1 
ATOM   637  C CB   . ILE A 1 39  ? 20.506 40.974 41.898 1.00 16.89 ?  44  ILE A CB   1 
ATOM   638  C CG1  . ILE A 1 39  ? 21.873 41.435 41.361 1.00 18.81 ?  44  ILE A CG1  1 
ATOM   639  C CG2  . ILE A 1 39  ? 19.362 41.358 40.967 1.00 18.99 ?  44  ILE A CG2  1 
ATOM   640  C CD1  . ILE A 1 39  ? 22.325 40.707 40.126 1.00 19.10 ?  44  ILE A CD1  1 
ATOM   641  H H    . ILE A 1 39  ? 21.686 40.338 43.933 1.00 20.41 ?  44  ILE A H    1 
ATOM   642  H HA   . ILE A 1 39  ? 20.428 42.515 43.251 1.00 21.49 ?  44  ILE A HA   1 
ATOM   643  H HB   . ILE A 1 39  ? 20.523 40.005 41.951 1.00 20.22 ?  44  ILE A HB   1 
ATOM   644  H HG12 . ILE A 1 39  ? 21.819 42.379 41.143 1.00 22.52 ?  44  ILE A HG12 1 
ATOM   645  H HG13 . ILE A 1 39  ? 22.541 41.291 42.048 1.00 22.52 ?  44  ILE A HG13 1 
ATOM   646  H HG21 . ILE A 1 39  ? 19.656 41.256 40.048 1.00 22.74 ?  44  ILE A HG21 1 
ATOM   647  H HG22 . ILE A 1 39  ? 18.606 40.776 41.139 1.00 22.74 ?  44  ILE A HG22 1 
ATOM   648  H HG23 . ILE A 1 39  ? 19.115 42.280 41.135 1.00 22.74 ?  44  ILE A HG23 1 
ATOM   649  H HD11 . ILE A 1 39  ? 23.244 40.951 39.933 1.00 22.87 ?  44  ILE A HD11 1 
ATOM   650  H HD12 . ILE A 1 39  ? 22.262 39.752 40.281 1.00 22.87 ?  44  ILE A HD12 1 
ATOM   651  H HD13 . ILE A 1 39  ? 21.753 40.959 39.383 1.00 22.87 ?  44  ILE A HD13 1 
ATOM   652  N N    . ILE A 1 40  ? 18.505 40.164 44.247 1.00 14.82 ?  45  ILE A N    1 
ATOM   653  C CA   . ILE A 1 40  ? 17.134 39.872 44.657 1.00 14.60 ?  45  ILE A CA   1 
ATOM   654  C C    . ILE A 1 40  ? 16.746 40.698 45.860 1.00 16.69 ?  45  ILE A C    1 
ATOM   655  O O    . ILE A 1 40  ? 15.565 41.025 46.037 1.00 18.59 ?  45  ILE A O    1 
ATOM   656  C CB   . ILE A 1 40  ? 16.982 38.362 44.897 1.00 14.72 ?  45  ILE A CB   1 
ATOM   657  C CG1  . ILE A 1 40  ? 17.017 37.625 43.551 1.00 15.27 ?  45  ILE A CG1  1 
ATOM   658  C CG2  . ILE A 1 40  ? 15.682 38.030 45.617 1.00 16.17 ?  45  ILE A CG2  1 
ATOM   659  C CD1  . ILE A 1 40  ? 17.308 36.147 43.686 1.00 18.50 ?  45  ILE A CD1  1 
ATOM   660  H H    . ILE A 1 40  ? 19.052 39.507 44.341 1.00 17.73 ?  45  ILE A H    1 
ATOM   661  H HA   . ILE A 1 40  ? 16.524 40.118 43.944 1.00 17.46 ?  45  ILE A HA   1 
ATOM   662  H HB   . ILE A 1 40  ? 17.720 38.079 45.459 1.00 17.62 ?  45  ILE A HB   1 
ATOM   663  H HG12 . ILE A 1 40  ? 16.154 37.721 43.119 1.00 18.28 ?  45  ILE A HG12 1 
ATOM   664  H HG13 . ILE A 1 40  ? 17.710 38.016 42.997 1.00 18.28 ?  45  ILE A HG13 1 
ATOM   665  H HG21 . ILE A 1 40  ? 15.603 37.066 45.698 1.00 19.35 ?  45  ILE A HG21 1 
ATOM   666  H HG22 . ILE A 1 40  ? 15.697 38.435 46.498 1.00 19.35 ?  45  ILE A HG22 1 
ATOM   667  H HG23 . ILE A 1 40  ? 14.938 38.381 45.103 1.00 19.35 ?  45  ILE A HG23 1 
ATOM   668  H HD11 . ILE A 1 40  ? 17.392 35.759 42.801 1.00 22.15 ?  45  ILE A HD11 1 
ATOM   669  H HD12 . ILE A 1 40  ? 18.136 36.031 44.178 1.00 22.15 ?  45  ILE A HD12 1 
ATOM   670  H HD13 . ILE A 1 40  ? 16.577 35.724 44.165 1.00 22.15 ?  45  ILE A HD13 1 
ATOM   671  N N    . ALA A 1 41  ? 17.713 41.055 46.715 1.00 17.59 ?  46  ALA A N    1 
ATOM   672  C CA   . ALA A 1 41  ? 17.407 41.844 47.891 1.00 19.85 ?  46  ALA A CA   1 
ATOM   673  C C    . ALA A 1 41  ? 17.002 43.256 47.547 1.00 26.06 ?  46  ALA A C    1 
ATOM   674  O O    . ALA A 1 41  ? 16.302 43.889 48.347 1.00 26.36 ?  46  ALA A O    1 
ATOM   675  C CB   . ALA A 1 41  ? 18.624 41.903 48.804 1.00 18.96 ?  46  ALA A CB   1 
ATOM   676  H H    . ALA A 1 41  ? 18.544 40.851 46.629 1.00 21.06 ?  46  ALA A H    1 
ATOM   677  H HA   . ALA A 1 41  ? 16.674 41.415 48.362 1.00 23.77 ?  46  ALA A HA   1 
ATOM   678  H HB1  . ALA A 1 41  ? 18.412 42.448 49.578 1.00 22.70 ?  46  ALA A HB1  1 
ATOM   679  H HB2  . ALA A 1 41  ? 18.852 41.003 49.086 1.00 22.70 ?  46  ALA A HB2  1 
ATOM   680  H HB3  . ALA A 1 41  ? 19.366 42.294 48.317 1.00 22.70 ?  46  ALA A HB3  1 
ATOM   681  N N    . HIS A 1 42  ? 17.358 43.741 46.361 1.00 36.65 ?  47  HIS A N    1 
ATOM   682  C CA   . HIS A 1 42  ? 17.136 45.138 46.048 1.00 49.90 ?  47  HIS A CA   1 
ATOM   683  C C    . HIS A 1 42  ? 15.869 45.354 45.239 1.00 30.71 ?  47  HIS A C    1 
ATOM   684  O O    . HIS A 1 42  ? 15.162 44.436 44.824 1.00 29.75 ?  47  HIS A O    1 
ATOM   685  C CB   . HIS A 1 42  ? 18.373 45.783 45.429 1.00 47.87 ?  47  HIS A CB   1 
ATOM   686  C CG   . HIS A 1 42  ? 19.607 45.548 46.232 1.00 38.86 ?  47  HIS A CG   1 
ATOM   687  N ND1  . HIS A 1 42  ? 19.660 45.784 47.587 1.00 57.89 ?  47  HIS A ND1  1 
ATOM   688  C CD2  . HIS A 1 42  ? 20.837 45.105 45.876 1.00 56.35 ?  47  HIS A CD2  1 
ATOM   689  C CE1  . HIS A 1 42  ? 20.864 45.481 48.037 1.00 61.66 ?  47  HIS A CE1  1 
ATOM   690  N NE2  . HIS A 1 42  ? 21.598 45.067 47.019 1.00 61.62 ?  47  HIS A NE2  1 
ATOM   691  H H    . HIS A 1 42  ? 17.724 43.282 45.733 1.00 43.93 ?  47  HIS A H    1 
ATOM   692  H HA   . HIS A 1 42  ? 16.982 45.597 46.888 1.00 59.83 ?  47  HIS A HA   1 
ATOM   693  H HB2  . HIS A 1 42  ? 18.514 45.411 44.545 1.00 57.39 ?  47  HIS A HB2  1 
ATOM   694  H HB3  . HIS A 1 42  ? 18.232 46.741 45.368 1.00 57.39 ?  47  HIS A HB3  1 
ATOM   695  H HD1  . HIS A 1 42  ? 19.011 46.081 48.066 1.00 69.42 ?  47  HIS A HD1  1 
ATOM   696  H HD2  . HIS A 1 42  ? 21.114 44.871 45.020 1.00 67.57 ?  47  HIS A HD2  1 
ATOM   697  H HE1  . HIS A 1 42  ? 21.148 45.548 48.920 1.00 73.94 ?  47  HIS A HE1  1 
ATOM   698  N N    . ASP A 1 43  ? 15.595 46.624 45.024 1.00 30.16 ?  48  ASP A N    1 
ATOM   699  C CA   . ASP A 1 43  ? 14.270 47.100 44.729 1.00 26.83 ?  48  ASP A CA   1 
ATOM   700  C C    . ASP A 1 43  ? 14.044 47.256 43.233 1.00 27.26 ?  48  ASP A C    1 
ATOM   701  O O    . ASP A 1 43  ? 12.892 47.343 42.787 1.00 31.96 ?  48  ASP A O    1 
ATOM   702  C CB   . ASP A 1 43  ? 14.144 48.450 45.453 1.00 31.76 ?  48  ASP A CB   1 
ATOM   703  C CG   . ASP A 1 43  ? 14.417 48.338 46.977 1.00 40.24 ?  48  ASP A CG   1 
ATOM   704  O OD1  . ASP A 1 43  ? 14.535 47.202 47.492 1.00 47.88 ?  48  ASP A OD1  1 
ATOM   705  O OD2  . ASP A 1 43  ? 14.559 49.379 47.653 1.00 44.04 ?  48  ASP A OD2  1 
ATOM   706  H H    . ASP A 1 43  ? 16.184 47.250 45.045 1.00 36.14 ?  48  ASP A H    1 
ATOM   707  H HA   . ASP A 1 43  ? 13.574 46.501 45.042 1.00 32.15 ?  48  ASP A HA   1 
ATOM   708  N N    . ASP A 1 44  ? 15.117 47.213 42.438 1.00 21.82 ?  49  ASP A N    1 
ATOM   709  C CA   . ASP A 1 44  ? 15.064 47.504 41.013 1.00 19.18 ?  49  ASP A CA   1 
ATOM   710  C C    . ASP A 1 44  ? 15.227 46.270 40.150 1.00 16.77 ?  49  ASP A C    1 
ATOM   711  O O    . ASP A 1 44  ? 15.533 46.381 38.959 1.00 17.96 ?  49  ASP A O    1 
ATOM   712  C CB   . ASP A 1 44  ? 16.124 48.528 40.648 1.00 20.58 ?  49  ASP A CB   1 
ATOM   713  C CG   . ASP A 1 44  ? 17.508 48.051 40.977 1.00 27.27 ?  49  ASP A CG   1 
ATOM   714  O OD1  . ASP A 1 44  ? 17.638 47.045 41.712 1.00 29.97 ?  49  ASP A OD1  1 
ATOM   715  O OD2  . ASP A 1 44  ? 18.465 48.733 40.549 1.00 32.12 -1 49  ASP A OD2  1 
ATOM   716  H H    . ASP A 1 44  ? 15.906 47.012 42.714 1.00 26.13 ?  49  ASP A H    1 
ATOM   717  H HA   . ASP A 1 44  ? 14.190 47.879 40.822 1.00 22.96 ?  49  ASP A HA   1 
ATOM   718  H HB2  . ASP A 1 44  ? 16.083 48.702 39.695 1.00 24.65 ?  49  ASP A HB2  1 
ATOM   719  H HB3  . ASP A 1 44  ? 15.961 49.346 41.143 1.00 24.65 ?  49  ASP A HB3  1 
ATOM   720  N N    . ALA A 1 45  ? 15.010 45.089 40.711 1.00 15.50 ?  50  ALA A N    1 
ATOM   721  C CA   . ALA A 1 45  ? 15.060 43.877 39.935 1.00 14.21 ?  50  ALA A CA   1 
ATOM   722  C C    . ALA A 1 45  ? 14.306 42.797 40.679 1.00 13.87 ?  50  ALA A C    1 
ATOM   723  O O    . ALA A 1 45  ? 14.147 42.857 41.903 1.00 17.30 ?  50  ALA A O    1 
ATOM   724  C CB   . ALA A 1 45  ? 16.506 43.453 39.671 1.00 17.62 ?  50  ALA A CB   1 
ATOM   725  H H    . ALA A 1 45  ? 14.831 44.970 41.544 1.00 18.55 ?  50  ALA A H    1 
ATOM   726  H HA   . ALA A 1 45  ? 14.622 44.014 39.080 1.00 17.00 ?  50  ALA A HA   1 
ATOM   727  H HB1  . ALA A 1 45  ? 16.506 42.603 39.204 1.00 21.09 ?  50  ALA A HB1  1 
ATOM   728  H HB2  . ALA A 1 45  ? 16.940 44.129 39.128 1.00 21.09 ?  50  ALA A HB2  1 
ATOM   729  H HB3  . ALA A 1 45  ? 16.969 43.364 40.519 1.00 21.09 ?  50  ALA A HB3  1 
ATOM   730  N N    . PHE A 1 46  ? 13.856 41.815 39.926 1.00 12.97 ?  51  PHE A N    1 
ATOM   731  C CA   . PHE A 1 46  ? 13.226 40.647 40.520 1.00 13.08 ?  51  PHE A CA   1 
ATOM   732  C C    . PHE A 1 46  ? 13.420 39.446 39.627 1.00 11.90 ?  51  PHE A C    1 
ATOM   733  O O    . PHE A 1 46  ? 13.701 39.568 38.427 1.00 11.61 ?  51  PHE A O    1 
ATOM   734  C CB   . PHE A 1 46  ? 11.744 40.915 40.868 1.00 13.47 ?  51  PHE A CB   1 
ATOM   735  C CG   . PHE A 1 46  ? 10.866 41.171 39.659 1.00 14.31 ?  51  PHE A CG   1 
ATOM   736  C CD1  . PHE A 1 46  ? 10.270 40.149 38.968 1.00 13.78 ?  51  PHE A CD1  1 
ATOM   737  C CD2  . PHE A 1 46  ? 10.612 42.463 39.237 1.00 15.04 ?  51  PHE A CD2  1 
ATOM   738  C CE1  . PHE A 1 46  ? 9.473  40.385 37.851 1.00 16.72 ?  51  PHE A CE1  1 
ATOM   739  C CE2  . PHE A 1 46  ? 9.815  42.701 38.135 1.00 13.81 ?  51  PHE A CE2  1 
ATOM   740  C CZ   . PHE A 1 46  ? 9.234  41.669 37.447 1.00 14.79 ?  51  PHE A CZ   1 
ATOM   741  H H    . PHE A 1 46  ? 13.902 41.798 39.067 1.00 15.51 ?  51  PHE A H    1 
ATOM   742  H HA   . PHE A 1 46  ? 13.672 40.425 41.352 1.00 15.65 ?  51  PHE A HA   1 
ATOM   743  H HB2  . PHE A 1 46  ? 11.389 40.142 41.333 1.00 16.11 ?  51  PHE A HB2  1 
ATOM   744  H HB3  . PHE A 1 46  ? 11.695 41.698 41.439 1.00 16.11 ?  51  PHE A HB3  1 
ATOM   745  H HD1  . PHE A 1 46  ? 10.402 39.273 39.253 1.00 16.49 ?  51  PHE A HD1  1 
ATOM   746  H HD2  . PHE A 1 46  ? 10.982 43.179 39.700 1.00 17.99 ?  51  PHE A HD2  1 
ATOM   747  H HE1  . PHE A 1 46  ? 9.105  39.672 37.381 1.00 20.02 ?  51  PHE A HE1  1 
ATOM   748  H HE2  . PHE A 1 46  ? 9.670  43.576 37.855 1.00 16.52 ?  51  PHE A HE2  1 
ATOM   749  H HZ   . PHE A 1 46  ? 8.684  41.839 36.717 1.00 17.70 ?  51  PHE A HZ   1 
ATOM   750  N N    . VAL A 1 47  ? 13.252 38.269 40.226 1.00 12.83 ?  52  VAL A N    1 
ATOM   751  C CA   . VAL A 1 47  ? 13.261 37.019 39.491 1.00 12.11 ?  52  VAL A CA   1 
ATOM   752  C C    . VAL A 1 47  ? 11.942 36.313 39.775 1.00 13.28 ?  52  VAL A C    1 
ATOM   753  O O    . VAL A 1 47  ? 11.497 36.280 40.922 1.00 14.34 ?  52  VAL A O    1 
ATOM   754  C CB   . VAL A 1 47  ? 14.431 36.140 39.962 1.00 14.54 ?  52  VAL A CB   1 
ATOM   755  C CG1  . VAL A 1 47  ? 14.380 34.772 39.316 1.00 16.50 ?  52  VAL A CG1  1 
ATOM   756  C CG2  . VAL A 1 47  ? 15.774 36.805 39.623 1.00 15.44 ?  52  VAL A CG2  1 
ATOM   757  H H    . VAL A 1 47  ? 13.129 38.174 41.072 1.00 15.34 ?  52  VAL A H    1 
ATOM   758  H HA   . VAL A 1 47  ? 13.339 37.182 38.538 1.00 14.48 ?  52  VAL A HA   1 
ATOM   759  H HB   . VAL A 1 47  ? 14.357 36.036 40.924 1.00 17.40 ?  52  VAL A HB   1 
ATOM   760  H HG11 . VAL A 1 47  ? 15.201 34.297 39.517 1.00 19.74 ?  52  VAL A HG11 1 
ATOM   761  H HG12 . VAL A 1 47  ? 13.620 34.284 39.670 1.00 19.74 ?  52  VAL A HG12 1 
ATOM   762  H HG13 . VAL A 1 47  ? 14.286 34.880 38.357 1.00 19.74 ?  52  VAL A HG13 1 
ATOM   763  H HG21 . VAL A 1 47  ? 16.495 36.253 39.964 1.00 18.48 ?  52  VAL A HG21 1 
ATOM   764  H HG22 . VAL A 1 47  ? 15.850 36.889 38.660 1.00 18.48 ?  52  VAL A HG22 1 
ATOM   765  H HG23 . VAL A 1 47  ? 15.805 37.682 40.035 1.00 18.48 ?  52  VAL A HG23 1 
ATOM   766  N N    . LEU A 1 48  ? 11.352 35.743 38.722 1.00 13.65 ?  53  LEU A N    1 
ATOM   767  C CA   . LEU A 1 48  ? 10.225 34.828 38.842 1.00 12.94 ?  53  LEU A CA   1 
ATOM   768  C C    . LEU A 1 48  ? 10.701 33.408 38.613 1.00 14.94 ?  53  LEU A C    1 
ATOM   769  O O    . LEU A 1 48  ? 11.496 33.158 37.695 1.00 14.76 ?  53  LEU A O    1 
ATOM   770  C CB   . LEU A 1 48  ? 9.192  35.176 37.778 1.00 15.09 ?  53  LEU A CB   1 
ATOM   771  C CG   . LEU A 1 48  ? 8.602  36.601 37.872 1.00 15.44 ?  53  LEU A CG   1 
ATOM   772  C CD1  . LEU A 1 48  ? 7.650  36.885 36.697 1.00 19.33 ?  53  LEU A CD1  1 
ATOM   773  C CD2  . LEU A 1 48  ? 7.969  36.894 39.193 1.00 21.67 ?  53  LEU A CD2  1 
ATOM   774  H H    . LEU A 1 48  ? 11.597 35.878 37.909 1.00 16.32 ?  53  LEU A H    1 
ATOM   775  H HA   . LEU A 1 48  ? 9.828  34.887 39.725 1.00 15.48 ?  53  LEU A HA   1 
ATOM   776  H HB2  . LEU A 1 48  ? 9.611  35.093 36.907 1.00 18.05 ?  53  LEU A HB2  1 
ATOM   777  H HB3  . LEU A 1 48  ? 8.454  34.551 37.852 1.00 18.05 ?  53  LEU A HB3  1 
ATOM   778  H HG   . LEU A 1 48  ? 9.344  37.222 37.805 1.00 18.48 ?  53  LEU A HG   1 
ATOM   779  H HD11 . LEU A 1 48  ? 7.226  37.746 36.836 1.00 23.15 ?  53  LEU A HD11 1 
ATOM   780  H HD12 . LEU A 1 48  ? 8.161  36.897 35.872 1.00 23.15 ?  53  LEU A HD12 1 
ATOM   781  H HD13 . LEU A 1 48  ? 6.978  36.187 36.660 1.00 23.15 ?  53  LEU A HD13 1 
ATOM   782  H HD21 . LEU A 1 48  ? 7.587  37.786 39.169 1.00 25.95 ?  53  LEU A HD21 1 
ATOM   783  H HD22 . LEU A 1 48  ? 7.273  36.240 39.361 1.00 25.95 ?  53  LEU A HD22 1 
ATOM   784  H HD23 . LEU A 1 48  ? 8.646  36.843 39.885 1.00 25.95 ?  53  LEU A HD23 1 
ATOM   785  N N    . LEU A 1 49  ? 10.252 32.493 39.457 1.00 15.21 ?  54  LEU A N    1 
ATOM   786  C CA   . LEU A 1 49  ? 10.588 31.083 39.389 1.00 14.95 ?  54  LEU A CA   1 
ATOM   787  C C    . LEU A 1 49  ? 9.351  30.256 39.076 1.00 16.49 ?  54  LEU A C    1 
ATOM   788  O O    . LEU A 1 49  ? 8.309  30.417 39.725 1.00 19.75 ?  54  LEU A O    1 
ATOM   789  C CB   . LEU A 1 49  ? 11.204 30.590 40.700 1.00 18.16 ?  54  LEU A CB   1 
ATOM   790  C CG   . LEU A 1 49  ? 12.679 30.988 40.877 1.00 20.33 ?  54  LEU A CG   1 
ATOM   791  C CD1  . LEU A 1 49  ? 13.080 30.812 42.325 1.00 22.92 ?  54  LEU A CD1  1 
ATOM   792  C CD2  . LEU A 1 49  ? 13.553 30.116 39.965 1.00 19.44 ?  54  LEU A CD2  1 
ATOM   793  H H    . LEU A 1 49  ? 9.723  32.676 40.111 1.00 18.21 ?  54  LEU A H    1 
ATOM   794  H HA   . LEU A 1 49  ? 11.231 30.962 38.673 1.00 17.89 ?  54  LEU A HA   1 
ATOM   795  H HB2  . LEU A 1 49  ? 10.704 30.966 41.440 1.00 21.74 ?  54  LEU A HB2  1 
ATOM   796  H HB3  . LEU A 1 49  ? 11.153 29.621 40.723 1.00 21.74 ?  54  LEU A HB3  1 
ATOM   797  H HG   . LEU A 1 49  ? 12.811 31.918 40.635 1.00 24.34 ?  54  LEU A HG   1 
ATOM   798  H HD11 . LEU A 1 49  ? 14.021 31.024 42.420 1.00 27.45 ?  54  LEU A HD11 1 
ATOM   799  H HD12 . LEU A 1 49  ? 12.549 31.409 42.875 1.00 27.45 ?  54  LEU A HD12 1 
ATOM   800  H HD13 . LEU A 1 49  ? 12.920 29.891 42.587 1.00 27.45 ?  54  LEU A HD13 1 
ATOM   801  H HD21 . LEU A 1 49  ? 14.482 30.375 40.076 1.00 23.28 ?  54  LEU A HD21 1 
ATOM   802  H HD22 . LEU A 1 49  ? 13.437 29.185 40.211 1.00 23.28 ?  54  LEU A HD22 1 
ATOM   803  H HD23 . LEU A 1 49  ? 13.281 30.251 39.043 1.00 23.28 ?  54  LEU A HD23 1 
ATOM   804  N N    . ALA A 1 50  ? 9.490  29.353 38.107 1.00 17.59 ?  55  ALA A N    1 
ATOM   805  C CA   . ALA A 1 50  ? 8.525  28.282 37.863 1.00 20.09 ?  55  ALA A CA   1 
ATOM   806  C C    . ALA A 1 50  ? 9.103  27.036 38.518 1.00 20.16 ?  55  ALA A C    1 
ATOM   807  O O    . ALA A 1 50  ? 9.951  26.364 37.937 1.00 22.88 ?  55  ALA A O    1 
ATOM   808  C CB   . ALA A 1 50  ? 8.339  28.091 36.371 1.00 20.86 ?  55  ALA A CB   1 
ATOM   809  H H    . ALA A 1 50  ? 10.155 29.340 37.561 1.00 21.05 ?  55  ALA A H    1 
ATOM   810  H HA   . ALA A 1 50  ? 7.663  28.486 38.259 1.00 24.05 ?  55  ALA A HA   1 
ATOM   811  H HB1  . ALA A 1 50  ? 7.655  27.421 36.221 1.00 24.98 ?  55  ALA A HB1  1 
ATOM   812  H HB2  . ALA A 1 50  ? 8.069  28.934 35.976 1.00 24.98 ?  55  ALA A HB2  1 
ATOM   813  H HB3  . ALA A 1 50  ? 9.179  27.798 35.983 1.00 24.98 ?  55  ALA A HB3  1 
ATOM   814  N N    . GLY A 1 51  ? 8.673  26.759 39.743 1.00 24.33 ?  56  GLY A N    1 
ATOM   815  C CA   . GLY A 1 51  ? 9.238  25.644 40.483 1.00 27.14 ?  56  GLY A CA   1 
ATOM   816  C C    . GLY A 1 51  ? 10.730 25.816 40.507 1.00 24.88 ?  56  GLY A C    1 
ATOM   817  O O    . GLY A 1 51  ? 11.231 26.905 40.799 1.00 29.48 ?  56  GLY A O    1 
ATOM   818  H H    . GLY A 1 51  ? 8.063  27.197 40.163 1.00 29.15 ?  56  GLY A H    1 
ATOM   819  H HA2  . GLY A 1 51  ? 8.897  25.633 41.391 1.00 32.52 ?  56  GLY A HA2  1 
ATOM   820  H HA3  . GLY A 1 51  ? 9.015  24.805 40.051 1.00 32.52 ?  56  GLY A HA3  1 
ATOM   821  N N    . ASP A 1 52  ? 11.457 24.747 40.186 1.00 25.95 ?  57  ASP A N    1 
ATOM   822  C CA   . ASP A 1 52  ? 12.901 24.826 40.003 1.00 27.05 ?  57  ASP A CA   1 
ATOM   823  C C    . ASP A 1 52  ? 13.312 24.558 38.558 1.00 27.33 ?  57  ASP A C    1 
ATOM   824  O O    . ASP A 1 52  ? 14.444 24.140 38.299 1.00 32.97 ?  57  ASP A O    1 
ATOM   825  C CB   . ASP A 1 52  ? 13.641 23.891 40.961 1.00 30.81 ?  57  ASP A CB   1 
ATOM   826  C CG   . ASP A 1 52  ? 13.355 22.423 40.698 1.00 41.20 ?  57  ASP A CG   1 
ATOM   827  O OD1  . ASP A 1 52  ? 12.531 22.104 39.810 1.00 44.63 ?  57  ASP A OD1  1 
ATOM   828  O OD2  . ASP A 1 52  ? 13.967 21.575 41.390 1.00 50.32 -1 57  ASP A OD2  1 
ATOM   829  H H    . ASP A 1 52  ? 11.132 23.959 40.068 1.00 31.09 ?  57  ASP A H    1 
ATOM   830  H HA   . ASP A 1 52  ? 13.177 25.730 40.222 1.00 32.41 ?  57  ASP A HA   1 
ATOM   831  H HB2  . ASP A 1 52  ? 14.596 24.031 40.864 1.00 36.92 ?  57  ASP A HB2  1 
ATOM   832  H HB3  . ASP A 1 52  ? 13.367 24.091 41.870 1.00 36.92 ?  57  ASP A HB3  1 
ATOM   833  N N    . ILE A 1 53  ? 12.421 24.814 37.603 1.00 23.63 ?  58  ILE A N    1 
ATOM   834  C CA   . ILE A 1 53  ? 12.671 24.425 36.223 1.00 22.65 ?  58  ILE A CA   1 
ATOM   835  C C    . ILE A 1 53  ? 12.587 25.582 35.234 1.00 21.78 ?  58  ILE A C    1 
ATOM   836  O O    . ILE A 1 53  ? 12.839 25.371 34.045 1.00 24.47 ?  58  ILE A O    1 
ATOM   837  C CB   . ILE A 1 53  ? 11.819 23.221 35.772 1.00 27.57 ?  58  ILE A CB   1 
ATOM   838  C CG1  . ILE A 1 53  ? 10.337 23.426 36.056 1.00 29.20 ?  58  ILE A CG1  1 
ATOM   839  C CG2  . ILE A 1 53  ? 12.338 21.948 36.454 1.00 31.35 ?  58  ILE A CG2  1 
ATOM   840  C CD1  . ILE A 1 53  ? 9.702  24.435 35.198 1.00 29.92 ?  58  ILE A CD1  1 
ATOM   841  H H    . ILE A 1 53  ? 11.669 25.211 37.732 1.00 28.31 ?  58  ILE A H    1 
ATOM   842  H HA   . ILE A 1 53  ? 13.590 24.119 36.184 1.00 27.13 ?  58  ILE A HA   1 
ATOM   843  H HB   . ILE A 1 53  ? 11.906 23.135 34.810 1.00 33.03 ?  58  ILE A HB   1 
ATOM   844  H HG12 . ILE A 1 53  ? 9.875  22.585 35.916 1.00 34.99 ?  58  ILE A HG12 1 
ATOM   845  H HG13 . ILE A 1 53  ? 10.233 23.712 36.976 1.00 34.99 ?  58  ILE A HG13 1 
ATOM   846  H HG21 . ILE A 1 53  ? 11.731 21.217 36.262 1.00 37.56 ?  58  ILE A HG21 1 
ATOM   847  H HG22 . ILE A 1 53  ? 13.222 21.743 36.109 1.00 37.56 ?  58  ILE A HG22 1 
ATOM   848  H HG23 . ILE A 1 53  ? 12.384 22.098 37.411 1.00 37.56 ?  58  ILE A HG23 1 
ATOM   849  H HD11 . ILE A 1 53  ? 8.745  24.276 35.179 1.00 35.86 ?  58  ILE A HD11 1 
ATOM   850  H HD12 . ILE A 1 53  ? 9.884  25.316 35.559 1.00 35.86 ?  58  ILE A HD12 1 
ATOM   851  H HD13 . ILE A 1 53  ? 10.067 24.362 34.302 1.00 35.86 ?  58  ILE A HD13 1 
ATOM   852  N N    . GLY A 1 54  ? 12.292 26.798 35.683 1.00 17.99 ?  59  GLY A N    1 
ATOM   853  C CA   . GLY A 1 54  ? 12.338 27.935 34.778 1.00 16.94 ?  59  GLY A CA   1 
ATOM   854  C C    . GLY A 1 54  ? 12.375 29.231 35.548 1.00 14.52 ?  59  GLY A C    1 
ATOM   855  O O    . GLY A 1 54  ? 12.026 29.275 36.728 1.00 15.74 ?  59  GLY A O    1 
ATOM   856  H H    . GLY A 1 54  ? 12.067 26.985 36.492 1.00 21.54 ?  59  GLY A H    1 
ATOM   857  H HA2  . GLY A 1 54  ? 13.131 27.879 34.222 1.00 20.28 ?  59  GLY A HA2  1 
ATOM   858  H HA3  . GLY A 1 54  ? 11.553 27.932 34.208 1.00 20.28 ?  59  GLY A HA3  1 
ATOM   859  N N    . PHE A 1 55  ? 12.842 30.285 34.868 1.00 13.81 ?  60  PHE A N    1 
ATOM   860  C CA   . PHE A 1 55  ? 12.915 31.571 35.530 1.00 13.10 ?  60  PHE A CA   1 
ATOM   861  C C    . PHE A 1 55  ? 12.853 32.707 34.537 1.00 12.66 ?  60  PHE A C    1 
ATOM   862  O O    . PHE A 1 55  ? 13.138 32.537 33.349 1.00 13.07 ?  60  PHE A O    1 
ATOM   863  C CB   . PHE A 1 55  ? 14.176 31.734 36.413 1.00 14.56 ?  60  PHE A CB   1 
ATOM   864  C CG   . PHE A 1 55  ? 15.445 32.032 35.667 1.00 14.56 ?  60  PHE A CG   1 
ATOM   865  C CD1  . PHE A 1 55  ? 16.108 31.021 34.976 1.00 15.82 ?  60  PHE A CD1  1 
ATOM   866  C CD2  . PHE A 1 55  ? 16.015 33.294 35.712 1.00 15.42 ?  60  PHE A CD2  1 
ATOM   867  C CE1  . PHE A 1 55  ? 17.272 31.269 34.307 1.00 17.29 ?  60  PHE A CE1  1 
ATOM   868  C CE2  . PHE A 1 55  ? 17.202 33.535 35.043 1.00 15.48 ?  60  PHE A CE2  1 
ATOM   869  C CZ   . PHE A 1 55  ? 17.828 32.527 34.350 1.00 17.03 ?  60  PHE A CZ   1 
ATOM   870  H H    . PHE A 1 55  ? 13.110 30.271 34.051 1.00 16.52 ?  60  PHE A H    1 
ATOM   871  H HA   . PHE A 1 55  ? 12.129 31.626 36.096 1.00 15.67 ?  60  PHE A HA   1 
ATOM   872  H HB2  . PHE A 1 55  ? 14.024 32.465 37.031 1.00 17.42 ?  60  PHE A HB2  1 
ATOM   873  H HB3  . PHE A 1 55  ? 14.315 30.908 36.903 1.00 17.42 ?  60  PHE A HB3  1 
ATOM   874  H HD1  . PHE A 1 55  ? 15.751 30.162 34.969 1.00 18.94 ?  60  PHE A HD1  1 
ATOM   875  H HD2  . PHE A 1 55  ? 15.601 33.977 36.189 1.00 18.45 ?  60  PHE A HD2  1 
ATOM   876  H HE1  . PHE A 1 55  ? 17.687 30.590 33.826 1.00 20.69 ?  60  PHE A HE1  1 
ATOM   877  H HE2  . PHE A 1 55  ? 17.579 34.385 35.063 1.00 18.53 ?  60  PHE A HE2  1 
ATOM   878  H HZ   . PHE A 1 55  ? 18.629 32.696 33.909 1.00 20.39 ?  60  PHE A HZ   1 
ATOM   879  N N    . ALA A 1 56  ? 12.488 33.878 35.076 1.00 14.45 ?  61  ALA A N    1 
ATOM   880  C CA   . ALA A 1 56  ? 12.552 35.138 34.358 1.00 12.74 ?  61  ALA A CA   1 
ATOM   881  C C    . ALA A 1 56  ? 13.261 36.136 35.253 1.00 15.05 ?  61  ALA A C    1 
ATOM   882  O O    . ALA A 1 56  ? 12.921 36.263 36.430 1.00 18.31 ?  61  ALA A O    1 
ATOM   883  C CB   . ALA A 1 56  ? 11.142 35.642 34.052 1.00 14.07 ?  61  ALA A CB   1 
ATOM   884  H H    . ALA A 1 56  ? 12.194 33.961 35.880 1.00 17.29 ?  61  ALA A H    1 
ATOM   885  H HA   . ALA A 1 56  ? 13.039 35.040 33.525 1.00 15.24 ?  61  ALA A HA   1 
ATOM   886  H HB1  . ALA A 1 56  ? 11.204 36.507 33.617 1.00 16.84 ?  61  ALA A HB1  1 
ATOM   887  H HB2  . ALA A 1 56  ? 10.701 35.007 33.466 1.00 16.84 ?  61  ALA A HB2  1 
ATOM   888  H HB3  . ALA A 1 56  ? 10.649 35.723 34.883 1.00 16.84 ?  61  ALA A HB3  1 
ATOM   889  N N    . TYR A 1 57  ? 14.257 36.835 34.732 1.00 12.42 ?  62  TYR A N    1 
ATOM   890  C CA   . TYR A 1 57  ? 14.979 37.856 35.479 1.00 11.79 ?  62  TYR A CA   1 
ATOM   891  C C    . TYR A 1 57  ? 14.686 39.205 34.832 1.00 10.10 ?  62  TYR A C    1 
ATOM   892  O O    . TYR A 1 57  ? 14.919 39.384 33.630 1.00 11.67 ?  62  TYR A O    1 
ATOM   893  C CB   . TYR A 1 57  ? 16.491 37.564 35.482 1.00 13.63 ?  62  TYR A CB   1 
ATOM   894  C CG   . TYR A 1 57  ? 17.365 38.697 35.983 1.00 12.79 ?  62  TYR A CG   1 
ATOM   895  C CD1  . TYR A 1 57  ? 17.119 39.335 37.197 1.00 13.13 ?  62  TYR A CD1  1 
ATOM   896  C CD2  . TYR A 1 57  ? 18.432 39.148 35.236 1.00 15.99 ?  62  TYR A CD2  1 
ATOM   897  C CE1  . TYR A 1 57  ? 17.902 40.374 37.627 1.00 14.13 ?  62  TYR A CE1  1 
ATOM   898  C CE2  . TYR A 1 57  ? 19.200 40.185 35.666 1.00 15.99 ?  62  TYR A CE2  1 
ATOM   899  C CZ   . TYR A 1 57  ? 18.956 40.785 36.874 1.00 15.69 ?  62  TYR A CZ   1 
ATOM   900  O OH   . TYR A 1 57  ? 19.705 41.846 37.386 1.00 18.85 ?  62  TYR A OH   1 
ATOM   901  H H    . TYR A 1 57  ? 14.541 36.735 33.926 1.00 14.85 ?  62  TYR A H    1 
ATOM   902  H HA   . TYR A 1 57  ? 14.677 37.878 36.401 1.00 14.09 ?  62  TYR A HA   1 
ATOM   903  H HB2  . TYR A 1 57  ? 16.654 36.797 36.053 1.00 16.30 ?  62  TYR A HB2  1 
ATOM   904  H HB3  . TYR A 1 57  ? 16.767 37.365 34.574 1.00 16.30 ?  62  TYR A HB3  1 
ATOM   905  H HD1  . TYR A 1 57  ? 16.409 39.050 37.726 1.00 15.70 ?  62  TYR A HD1  1 
ATOM   906  H HD2  . TYR A 1 57  ? 18.630 38.737 34.425 1.00 19.13 ?  62  TYR A HD2  1 
ATOM   907  H HE1  . TYR A 1 57  ? 17.713 40.797 38.434 1.00 16.90 ?  62  TYR A HE1  1 
ATOM   908  H HE2  . TYR A 1 57  ? 19.899 40.490 35.134 1.00 19.14 ?  62  TYR A HE2  1 
ATOM   909  H HH   . TYR A 1 57  ? 20.445 41.892 36.992 1.00 22.57 ?  62  TYR A HH   1 
ATOM   910  N N    . VAL A 1 58  ? 14.130 40.132 35.616 1.00 10.50 ?  63  VAL A N    1 
ATOM   911  C CA   . VAL A 1 58  ? 13.662 41.429 35.137 1.00 10.25 ?  63  VAL A CA   1 
ATOM   912  C C    . VAL A 1 58  ? 14.370 42.545 35.900 1.00 10.77 ?  63  VAL A C    1 
ATOM   913  O O    . VAL A 1 58  ? 14.449 42.505 37.136 1.00 12.08 ?  63  VAL A O    1 
ATOM   914  C CB   . VAL A 1 58  ? 12.155 41.566 35.341 1.00 10.46 ?  63  VAL A CB   1 
ATOM   915  C CG1  . VAL A 1 58  ? 11.645 42.942 34.901 1.00 13.63 ?  63  VAL A CG1  1 
ATOM   916  C CG2  . VAL A 1 58  ? 11.393 40.469 34.547 1.00 14.19 ?  63  VAL A CG2  1 
ATOM   917  H H    . VAL A 1 58  ? 14.010 40.025 36.461 1.00 12.55 ?  63  VAL A H    1 
ATOM   918  H HA   . VAL A 1 58  ? 13.890 41.510 34.198 1.00 12.25 ?  63  VAL A HA   1 
ATOM   919  H HB   . VAL A 1 58  ? 11.982 41.462 36.289 1.00 12.50 ?  63  VAL A HB   1 
ATOM   920  H HG11 . VAL A 1 58  ? 10.692 42.994 35.069 1.00 16.31 ?  63  VAL A HG11 1 
ATOM   921  H HG12 . VAL A 1 58  ? 12.108 43.627 35.408 1.00 16.31 ?  63  VAL A HG12 1 
ATOM   922  H HG13 . VAL A 1 58  ? 11.821 43.056 33.954 1.00 16.31 ?  63  VAL A HG13 1 
ATOM   923  H HG21 . VAL A 1 58  ? 10.443 40.555 34.722 1.00 16.98 ?  63  VAL A HG21 1 
ATOM   924  H HG22 . VAL A 1 58  ? 11.566 40.586 33.600 1.00 16.98 ?  63  VAL A HG22 1 
ATOM   925  H HG23 . VAL A 1 58  ? 11.705 39.596 34.835 1.00 16.98 ?  63  VAL A HG23 1 
ATOM   926  N N    . THR A 1 59  ? 14.846 43.548 35.170 1.00 10.55 ?  64  THR A N    1 
ATOM   927  C CA   . THR A 1 59  ? 15.365 44.762 35.761 1.00 11.03 ?  64  THR A CA   1 
ATOM   928  C C    . THR A 1 59  ? 14.465 45.940 35.442 1.00 13.57 ?  64  THR A C    1 
ATOM   929  O O    . THR A 1 59  ? 13.782 45.963 34.413 1.00 13.70 ?  64  THR A O    1 
ATOM   930  C CB   . THR A 1 59  ? 16.803 45.051 35.293 1.00 14.08 ?  64  THR A CB   1 
ATOM   931  O OG1  . THR A 1 59  ? 16.842 45.154 33.857 1.00 16.60 ?  64  THR A OG1  1 
ATOM   932  C CG2  . THR A 1 59  ? 17.745 43.958 35.780 1.00 15.43 ?  64  THR A CG2  1 
ATOM   933  H H    . THR A 1 59  ? 14.878 43.542 34.310 1.00 12.61 ?  64  THR A H    1 
ATOM   934  H HA   . THR A 1 59  ? 15.385 44.658 36.725 1.00 13.18 ?  64  THR A HA   1 
ATOM   935  H HB   . THR A 1 59  ? 17.108 45.893 35.665 1.00 16.85 ?  64  THR A HB   1 
ATOM   936  H HG1  . THR A 1 59  ? 16.178 44.762 33.523 1.00 19.87 ?  64  THR A HG1  1 
ATOM   937  H HG21 . THR A 1 59  ? 18.665 44.216 35.614 1.00 18.47 ?  64  THR A HG21 1 
ATOM   938  H HG22 . THR A 1 59  ? 17.624 43.816 36.732 1.00 18.47 ?  64  THR A HG22 1 
ATOM   939  H HG23 . THR A 1 59  ? 17.560 43.129 35.312 1.00 18.47 ?  64  THR A HG23 1 
ATOM   940  N N    . LEU A 1 60  ? 14.497 46.937 36.314 1.00 13.49 ?  65  LEU A N    1 
ATOM   941  C CA   . LEU A 1 60  ? 13.737 48.161 36.191 1.00 13.94 ?  65  LEU A CA   1 
ATOM   942  C C    . LEU A 1 60  ? 14.696 49.322 36.203 1.00 15.49 ?  65  LEU A C    1 
ATOM   943  O O    . LEU A 1 60  ? 15.656 49.339 36.999 1.00 20.85 ?  65  LEU A O    1 
ATOM   944  C CB   . LEU A 1 60  ? 12.781 48.292 37.387 1.00 16.26 ?  65  LEU A CB   1 
ATOM   945  C CG   . LEU A 1 60  ? 11.846 47.099 37.636 1.00 18.65 ?  65  LEU A CG   1 
ATOM   946  C CD1  . LEU A 1 60  ? 11.034 47.180 38.928 1.00 22.60 ?  65  LEU A CD1  1 
ATOM   947  C CD2  . LEU A 1 60  ? 10.919 46.913 36.421 1.00 19.24 ?  65  LEU A CD2  1 
ATOM   948  H H    . LEU A 1 60  ? 14.982 46.923 37.025 1.00 16.14 ?  65  LEU A H    1 
ATOM   949  H HA   . LEU A 1 60  ? 13.229 48.174 35.364 1.00 16.68 ?  65  LEU A HA   1 
ATOM   950  H HB2  . LEU A 1 60  ? 13.314 48.412 38.188 1.00 19.46 ?  65  LEU A HB2  1 
ATOM   951  H HB3  . LEU A 1 60  ? 12.221 49.071 37.242 1.00 19.46 ?  65  LEU A HB3  1 
ATOM   952  H HG   . LEU A 1 60  ? 12.411 46.319 37.753 1.00 22.33 ?  65  LEU A HG   1 
ATOM   953  H HD11 . LEU A 1 60  ? 10.574 46.337 39.065 1.00 27.06 ?  65  LEU A HD11 1 
ATOM   954  H HD12 . LEU A 1 60  ? 11.635 47.352 39.669 1.00 27.06 ?  65  LEU A HD12 1 
ATOM   955  H HD13 . LEU A 1 60  ? 10.389 47.900 38.851 1.00 27.06 ?  65  LEU A HD13 1 
ATOM   956  H HD21 . LEU A 1 60  ? 10.207 46.298 36.658 1.00 23.04 ?  65  LEU A HD21 1 
ATOM   957  H HD22 . LEU A 1 60  ? 10.544 47.773 36.176 1.00 23.04 ?  65  LEU A HD22 1 
ATOM   958  H HD23 . LEU A 1 60  ? 11.434 46.554 35.682 1.00 23.04 ?  65  LEU A HD23 1 
ATOM   959  N N    . ARG A 1 61  ? 14.488 50.283 35.320 1.00 15.94 ?  66  ARG A N    1 
ATOM   960  C CA   . ARG A 1 61  ? 15.379 51.432 35.250 1.00 17.94 ?  66  ARG A CA   1 
ATOM   961  C C    . ARG A 1 61  ? 14.561 52.647 34.851 1.00 19.26 ?  66  ARG A C    1 
ATOM   962  O O    . ARG A 1 61  ? 13.468 52.502 34.301 1.00 18.56 ?  66  ARG A O    1 
ATOM   963  C CB   . ARG A 1 61  ? 16.540 51.166 34.284 1.00 18.18 ?  66  ARG A CB   1 
ATOM   964  C CG   . ARG A 1 61  ? 16.166 51.219 32.819 1.00 18.03 ?  66  ARG A CG   1 
ATOM   965  C CD   . ARG A 1 61  ? 17.291 50.639 31.942 1.00 18.24 ?  66  ARG A CD   1 
ATOM   966  N NE   . ARG A 1 61  ? 17.079 51.034 30.563 1.00 21.65 ?  66  ARG A NE   1 
ATOM   967  C CZ   . ARG A 1 61  ? 16.447 50.306 29.653 1.00 23.75 ?  66  ARG A CZ   1 
ATOM   968  N NH1  . ARG A 1 61  ? 15.917 49.143 29.948 1.00 22.41 ?  66  ARG A NH1  1 
ATOM   969  N NH2  . ARG A 1 61  ? 16.353 50.767 28.408 1.00 29.60 ?  66  ARG A NH2  1 
ATOM   970  H H    . ARG A 1 61  ? 13.841 50.294 34.753 1.00 19.08 ?  66  ARG A H    1 
ATOM   971  H HA   . ARG A 1 61  ? 15.763 51.625 36.120 1.00 21.48 ?  66  ARG A HA   1 
ATOM   972  H HB2  . ARG A 1 61  ? 17.226 51.836 34.434 1.00 21.76 ?  66  ARG A HB2  1 
ATOM   973  H HB3  . ARG A 1 61  ? 16.894 50.282 34.463 1.00 21.76 ?  66  ARG A HB3  1 
ATOM   974  H HG2  . ARG A 1 61  ? 15.362 50.697 32.671 1.00 21.58 ?  66  ARG A HG2  1 
ATOM   975  H HG3  . ARG A 1 61  ? 16.016 52.140 32.556 1.00 21.58 ?  66  ARG A HG3  1 
ATOM   976  H HD2  . ARG A 1 61  ? 18.149 50.981 32.238 1.00 21.83 ?  66  ARG A HD2  1 
ATOM   977  H HD3  . ARG A 1 61  ? 17.284 49.670 31.995 1.00 21.83 ?  66  ARG A HD3  1 
ATOM   978  H HE   . ARG A 1 61  ? 17.387 51.799 30.317 1.00 25.93 ?  66  ARG A HE   1 
ATOM   979  H HH11 . ARG A 1 61  ? 15.974 48.835 30.749 1.00 26.84 ?  66  ARG A HH11 1 
ATOM   980  H HH12 . ARG A 1 61  ? 15.512 48.689 29.341 1.00 26.84 ?  66  ARG A HH12 1 
ATOM   981  H HH21 . ARG A 1 61  ? 16.700 51.527 28.204 1.00 35.47 ?  66  ARG A HH21 1 
ATOM   982  H HH22 . ARG A 1 61  ? 15.946 50.305 27.808 1.00 35.47 ?  66  ARG A HH22 1 
ATOM   983  N N    . PRO A 1 62  ? 15.022 53.845 35.169 1.00 14.98 ?  67  PRO A N    1 
ATOM   984  C CA   . PRO A 1 62  ? 14.184 55.038 34.972 1.00 15.12 ?  67  PRO A CA   1 
ATOM   985  C C    . PRO A 1 62  ? 14.137 55.464 33.521 1.00 15.43 ?  67  PRO A C    1 
ATOM   986  O O    . PRO A 1 62  ? 15.070 55.227 32.728 1.00 16.93 ?  67  PRO A O    1 
ATOM   987  C CB   . PRO A 1 62  ? 14.876 56.100 35.836 1.00 19.36 ?  67  PRO A CB   1 
ATOM   988  C CG   . PRO A 1 62  ? 16.310 55.649 35.924 1.00 16.99 ?  67  PRO A CG   1 
ATOM   989  C CD   . PRO A 1 62  ? 16.282 54.144 35.864 1.00 16.71 ?  67  PRO A CD   1 
ATOM   990  H HA   . PRO A 1 62  ? 13.282 54.887 35.295 1.00 18.09 ?  67  PRO A HA   1 
ATOM   991  H HB2  . PRO A 1 62  ? 14.810 56.969 35.408 1.00 23.18 ?  67  PRO A HB2  1 
ATOM   992  H HB3  . PRO A 1 62  ? 14.467 56.131 36.714 1.00 23.18 ?  67  PRO A HB3  1 
ATOM   993  H HG2  . PRO A 1 62  ? 16.812 56.012 35.178 1.00 20.34 ?  67  PRO A HG2  1 
ATOM   994  H HG3  . PRO A 1 62  ? 16.696 55.951 36.761 1.00 20.34 ?  67  PRO A HG3  1 
ATOM   995  H HD2  . PRO A 1 62  ? 17.040 53.806 35.361 1.00 20.00 ?  67  PRO A HD2  1 
ATOM   996  H HD3  . PRO A 1 62  ? 16.280 53.765 36.756 1.00 20.00 ?  67  PRO A HD3  1 
ATOM   997  N N    . SER A 1 63  ? 13.056 56.180 33.180 1.00 16.10 ?  68  SER A N    1 
ATOM   998  C CA   . SER A 1 63  ? 12.870 56.766 31.886 1.00 16.28 ?  68  SER A CA   1 
ATOM   999  C C    . SER A 1 63  ? 12.216 58.128 32.038 1.00 17.02 ?  68  SER A C    1 
ATOM   1000 O O    . SER A 1 63  ? 11.298 58.272 32.847 1.00 17.44 ?  68  SER A O    1 
ATOM   1001 C CB   . SER A 1 63  ? 11.958 55.886 31.022 1.00 21.24 ?  68  SER A CB   1 
ATOM   1002 O OG   . SER A 1 63  ? 11.579 56.586 29.838 1.00 22.34 ?  68  SER A OG   1 
ATOM   1003 H H    . SER A 1 63  ? 12.402 56.335 33.716 1.00 19.27 ?  68  SER A H    1 
ATOM   1004 H HA   . SER A 1 63  ? 13.733 56.878 31.456 1.00 19.49 ?  68  SER A HA   1 
ATOM   1005 H HB2  . SER A 1 63  ? 12.434 55.078 30.776 1.00 25.43 ?  68  SER A HB2  1 
ATOM   1006 H HB3  . SER A 1 63  ? 11.161 55.660 31.527 1.00 25.43 ?  68  SER A HB3  1 
ATOM   1007 H HG   . SER A 1 63  ? 10.977 56.161 29.434 1.00 26.75 ?  68  SER A HG   1 
ATOM   1008 N N    . PRO A 1 64  ? 12.631 59.122 31.258 1.00 15.86 ?  69  PRO A N    1 
ATOM   1009 C CA   . PRO A 1 64  ? 11.942 60.423 31.292 1.00 17.94 ?  69  PRO A CA   1 
ATOM   1010 C C    . PRO A 1 64  ? 10.554 60.381 30.699 1.00 19.75 ?  69  PRO A C    1 
ATOM   1011 O O    . PRO A 1 64  ? 9.822  61.372 30.856 1.00 20.92 ?  69  PRO A O    1 
ATOM   1012 C CB   . PRO A 1 64  ? 12.868 61.322 30.463 1.00 18.78 ?  69  PRO A CB   1 
ATOM   1013 C CG   . PRO A 1 64  ? 13.475 60.382 29.478 1.00 21.11 ?  69  PRO A CG   1 
ATOM   1014 C CD   . PRO A 1 64  ? 13.706 59.088 30.244 1.00 17.86 ?  69  PRO A CD   1 
ATOM   1015 H HA   . PRO A 1 64  ? 11.895 60.761 32.200 1.00 21.48 ?  69  PRO A HA   1 
ATOM   1016 H HB2  . PRO A 1 64  ? 12.355 62.015 30.020 1.00 22.49 ?  69  PRO A HB2  1 
ATOM   1017 H HB3  . PRO A 1 64  ? 13.545 61.722 31.031 1.00 22.49 ?  69  PRO A HB3  1 
ATOM   1018 H HG2  . PRO A 1 64  ? 12.863 60.240 28.739 1.00 25.28 ?  69  PRO A HG2  1 
ATOM   1019 H HG3  . PRO A 1 64  ? 14.313 60.744 29.151 1.00 25.28 ?  69  PRO A HG3  1 
ATOM   1020 H HD2  . PRO A 1 64  ? 13.613 58.317 29.663 1.00 21.38 ?  69  PRO A HD2  1 
ATOM   1021 H HD3  . PRO A 1 64  ? 14.581 59.083 30.664 1.00 21.38 ?  69  PRO A HD3  1 
ATOM   1022 N N    . TYR A 1 65  ? 10.168 59.290 30.031 1.00 17.93 ?  70  TYR A N    1 
ATOM   1023 C CA   . TYR A 1 65  ? 8.906  59.219 29.295 1.00 20.02 ?  70  TYR A CA   1 
ATOM   1024 C C    . TYR A 1 65  ? 7.740  58.718 30.131 1.00 25.29 ?  70  TYR A C    1 
ATOM   1025 O O    . TYR A 1 65  ? 6.590  58.835 29.685 1.00 26.25 ?  70  TYR A O    1 
ATOM   1026 C CB   . TYR A 1 65  ? 9.038  58.272 28.103 1.00 21.78 ?  70  TYR A CB   1 
ATOM   1027 C CG   . TYR A 1 65  ? 9.947  58.745 26.996 1.00 21.09 ?  70  TYR A CG   1 
ATOM   1028 C CD1  . TYR A 1 65  ? 9.542  59.745 26.133 1.00 33.42 ?  70  TYR A CD1  1 
ATOM   1029 C CD2  . TYR A 1 65  ? 11.174 58.149 26.758 1.00 26.75 ?  70  TYR A CD2  1 
ATOM   1030 C CE1  . TYR A 1 65  ? 10.357 60.179 25.102 1.00 32.18 ?  70  TYR A CE1  1 
ATOM   1031 C CE2  . TYR A 1 65  ? 11.976 58.577 25.726 1.00 22.80 ?  70  TYR A CE2  1 
ATOM   1032 C CZ   . TYR A 1 65  ? 11.568 59.582 24.905 1.00 26.04 ?  70  TYR A CZ   1 
ATOM   1033 O OH   . TYR A 1 65  ? 12.361 60.016 23.865 1.00 31.29 ?  70  TYR A OH   1 
ATOM   1034 H H    . TYR A 1 65  ? 10.630 58.565 29.990 1.00 21.47 ?  70  TYR A H    1 
ATOM   1035 H HA   . TYR A 1 65  ? 8.707  60.115 28.980 1.00 23.98 ?  70  TYR A HA   1 
ATOM   1036 H HB2  . TYR A 1 65  ? 9.388  57.426 28.423 1.00 26.08 ?  70  TYR A HB2  1 
ATOM   1037 H HB3  . TYR A 1 65  ? 8.157  58.143 27.717 1.00 26.08 ?  70  TYR A HB3  1 
ATOM   1038 H HD1  . TYR A 1 65  ? 8.705  60.134 26.247 1.00 40.05 ?  70  TYR A HD1  1 
ATOM   1039 H HD2  . TYR A 1 65  ? 11.459 57.450 27.302 1.00 32.05 ?  70  TYR A HD2  1 
ATOM   1040 H HE1  . TYR A 1 65  ? 10.082 60.874 24.548 1.00 38.56 ?  70  TYR A HE1  1 
ATOM   1041 H HE2  . TYR A 1 65  ? 12.804 58.177 25.589 1.00 27.31 ?  70  TYR A HE2  1 
ATOM   1042 H HH   . TYR A 1 65  ? 13.077 59.579 23.848 1.00 37.50 ?  70  TYR A HH   1 
ATOM   1043 N N    . TYR A 1 66  ? 8.002  58.136 31.303 1.00 20.78 ?  71  TYR A N    1 
ATOM   1044 C CA   . TYR A 1 66  ? 6.950  57.552 32.121 1.00 23.94 ?  71  TYR A CA   1 
ATOM   1045 C C    . TYR A 1 66  ? 7.223  57.836 33.586 1.00 24.72 ?  71  TYR A C    1 
ATOM   1046 O O    . TYR A 1 66  ? 8.361  57.998 33.976 1.00 20.49 ?  71  TYR A O    1 
ATOM   1047 C CB   . TYR A 1 66  ? 6.866  56.014 31.985 1.00 30.94 ?  71  TYR A CB   1 
ATOM   1048 C CG   . TYR A 1 66  ? 7.136  55.459 30.617 1.00 19.99 ?  71  TYR A CG   1 
ATOM   1049 C CD1  . TYR A 1 66  ? 6.155  55.548 29.635 1.00 25.52 ?  71  TYR A CD1  1 
ATOM   1050 C CD2  . TYR A 1 66  ? 8.303  54.769 30.318 1.00 26.61 ?  71  TYR A CD2  1 
ATOM   1051 C CE1  . TYR A 1 66  ? 6.354  55.028 28.383 1.00 33.75 ?  71  TYR A CE1  1 
ATOM   1052 C CE2  . TYR A 1 66  ? 8.503  54.251 29.060 1.00 28.46 ?  71  TYR A CE2  1 
ATOM   1053 C CZ   . TYR A 1 66  ? 7.528  54.379 28.102 1.00 33.05 ?  71  TYR A CZ   1 
ATOM   1054 O OH   . TYR A 1 66  ? 7.713  53.855 26.839 1.00 47.47 ?  71  TYR A OH   1 
ATOM   1055 H H    . TYR A 1 66  ? 8.789  58.068 31.645 1.00 24.89 ?  71  TYR A H    1 
ATOM   1056 H HA   . TYR A 1 66  ? 6.113  57.955 31.840 1.00 28.68 ?  71  TYR A HA   1 
ATOM   1057 H HB2  . TYR A 1 66  ? 7.517  55.621 32.587 1.00 37.08 ?  71  TYR A HB2  1 
ATOM   1058 H HB3  . TYR A 1 66  ? 5.971  55.736 32.236 1.00 37.08 ?  71  TYR A HB3  1 
ATOM   1059 H HD1  . TYR A 1 66  ? 5.349  55.968 29.832 1.00 30.57 ?  71  TYR A HD1  1 
ATOM   1060 H HD2  . TYR A 1 66  ? 8.953  54.657 30.973 1.00 31.88 ?  71  TYR A HD2  1 
ATOM   1061 H HE1  . TYR A 1 66  ? 5.698  55.115 27.730 1.00 40.45 ?  71  TYR A HE1  1 
ATOM   1062 H HE2  . TYR A 1 66  ? 9.298  53.814 28.858 1.00 34.10 ?  71  TYR A HE2  1 
ATOM   1063 H HH   . TYR A 1 66  ? 8.475  53.506 26.781 1.00 56.91 ?  71  TYR A HH   1 
ATOM   1064 N N    . ASP A 1 67  ? 6.173  57.862 34.410 1.00 23.98 ?  72  ASP A N    1 
ATOM   1065 C CA   . ASP A 1 67  ? 6.426  57.983 35.839 1.00 21.03 ?  72  ASP A CA   1 
ATOM   1066 C C    . ASP A 1 67  ? 7.057  56.709 36.375 1.00 25.66 ?  72  ASP A C    1 
ATOM   1067 O O    . ASP A 1 67  ? 7.867  56.755 37.305 1.00 31.17 ?  72  ASP A O    1 
ATOM   1068 C CB   . ASP A 1 67  ? 5.142  58.287 36.619 1.00 27.83 ?  72  ASP A CB   1 
ATOM   1069 C CG   . ASP A 1 67  ? 4.565  59.679 36.322 1.00 37.32 ?  72  ASP A CG   1 
ATOM   1070 O OD1  . ASP A 1 67  ? 5.289  60.569 35.838 1.00 34.47 ?  72  ASP A OD1  1 
ATOM   1071 O OD2  . ASP A 1 67  ? 3.369  59.891 36.624 1.00 44.40 -1 72  ASP A OD2  1 
ATOM   1072 H H    . ASP A 1 67  ? 5.347  57.813 34.176 1.00 28.72 ?  72  ASP A H    1 
ATOM   1073 H HA   . ASP A 1 67  ? 7.027  58.732 35.978 1.00 25.18 ?  72  ASP A HA   1 
ATOM   1074 H HB2  . ASP A 1 67  ? 4.468  57.630 36.383 1.00 33.35 ?  72  ASP A HB2  1 
ATOM   1075 H HB3  . ASP A 1 67  ? 5.333  58.240 37.569 1.00 33.35 ?  72  ASP A HB3  1 
ATOM   1076 N N    . GLY A 1 68  ? 6.690  55.570 35.812 1.00 21.48 ?  73  GLY A N    1 
ATOM   1077 C CA   . GLY A 1 68  ? 7.234  54.309 36.232 1.00 20.92 ?  73  GLY A CA   1 
ATOM   1078 C C    . GLY A 1 68  ? 8.459  53.940 35.425 1.00 19.53 ?  73  GLY A C    1 
ATOM   1079 O O    . GLY A 1 68  ? 8.927  54.683 34.559 1.00 21.76 ?  73  GLY A O    1 
ATOM   1080 H H    . GLY A 1 68  ? 6.118  55.508 35.173 1.00 25.72 ?  73  GLY A H    1 
ATOM   1081 H HA2  . GLY A 1 68  ? 7.483  54.359 37.169 1.00 25.05 ?  73  GLY A HA2  1 
ATOM   1082 H HA3  . GLY A 1 68  ? 6.567  53.614 36.120 1.00 25.05 ?  73  GLY A HA3  1 
ATOM   1083 N N    . PRO A 1 69  ? 8.982  52.757 35.703 1.00 18.43 ?  74  PRO A N    1 
ATOM   1084 C CA   . PRO A 1 69  ? 10.234 52.349 35.061 1.00 14.52 ?  74  PRO A CA   1 
ATOM   1085 C C    . PRO A 1 69  ? 10.018 51.789 33.662 1.00 15.25 ?  74  PRO A C    1 
ATOM   1086 O O    . PRO A 1 69  ? 8.922  51.434 33.258 1.00 17.91 ?  74  PRO A O    1 
ATOM   1087 C CB   . PRO A 1 69  ? 10.753 51.239 35.977 1.00 19.37 ?  74  PRO A CB   1 
ATOM   1088 C CG   . PRO A 1 69  ? 9.542  50.713 36.680 1.00 19.10 ?  74  PRO A CG   1 
ATOM   1089 C CD   . PRO A 1 69  ? 8.584  51.850 36.786 1.00 19.80 ?  74  PRO A CD   1 
ATOM   1090 H HA   . PRO A 1 69  ? 10.846 53.101 35.031 1.00 17.37 ?  74  PRO A HA   1 
ATOM   1091 H HB2  . PRO A 1 69  ? 11.175 50.545 35.447 1.00 23.20 ?  74  PRO A HB2  1 
ATOM   1092 H HB3  . PRO A 1 69  ? 11.389 51.606 36.611 1.00 23.20 ?  74  PRO A HB3  1 
ATOM   1093 H HG2  . PRO A 1 69  ? 9.156  49.989 36.162 1.00 22.87 ?  74  PRO A HG2  1 
ATOM   1094 H HG3  . PRO A 1 69  ? 9.792  50.395 37.561 1.00 22.87 ?  74  PRO A HG3  1 
ATOM   1095 H HD2  . PRO A 1 69  ? 7.673  51.542 36.657 1.00 23.71 ?  74  PRO A HD2  1 
ATOM   1096 H HD3  . PRO A 1 69  ? 8.667  52.288 37.647 1.00 23.71 ?  74  PRO A HD3  1 
ATOM   1097 N N    . VAL A 1 70  ? 11.110 51.662 32.929 1.00 14.51 ?  75  VAL A N    1 
ATOM   1098 C CA   . VAL A 1 70  ? 11.185 50.735 31.806 1.00 12.90 ?  75  VAL A CA   1 
ATOM   1099 C C    . VAL A 1 70  ? 11.693 49.420 32.347 1.00 13.18 ?  75  VAL A C    1 
ATOM   1100 O O    . VAL A 1 70  ? 12.703 49.378 33.071 1.00 13.92 ?  75  VAL A O    1 
ATOM   1101 C CB   . VAL A 1 70  ? 12.114 51.257 30.706 1.00 15.94 ?  75  VAL A CB   1 
ATOM   1102 C CG1  . VAL A 1 70  ? 12.429 50.159 29.675 1.00 18.86 ?  75  VAL A CG1  1 
ATOM   1103 C CG2  . VAL A 1 70  ? 11.566 52.450 30.030 1.00 19.92 ?  75  VAL A CG2  1 
ATOM   1104 H H    . VAL A 1 70  ? 11.834 52.108 33.061 1.00 17.36 ?  75  VAL A H    1 
ATOM   1105 H HA   . VAL A 1 70  ? 10.304 50.618 31.419 1.00 15.42 ?  75  VAL A HA   1 
ATOM   1106 H HB   . VAL A 1 70  ? 12.941 51.522 31.137 1.00 19.08 ?  75  VAL A HB   1 
ATOM   1107 H HG11 . VAL A 1 70  ? 12.776 50.572 28.870 1.00 22.58 ?  75  VAL A HG11 1 
ATOM   1108 H HG12 . VAL A 1 70  ? 13.089 49.555 30.049 1.00 22.58 ?  75  VAL A HG12 1 
ATOM   1109 H HG13 . VAL A 1 70  ? 11.614 49.673 29.473 1.00 22.58 ?  75  VAL A HG13 1 
ATOM   1110 H HG21 . VAL A 1 70  ? 12.215 52.774 29.387 1.00 23.85 ?  75  VAL A HG21 1 
ATOM   1111 H HG22 . VAL A 1 70  ? 10.744 52.207 29.577 1.00 23.85 ?  75  VAL A HG22 1 
ATOM   1112 H HG23 . VAL A 1 70  ? 11.387 53.135 30.694 1.00 23.85 ?  75  VAL A HG23 1 
ATOM   1113 N N    . ALA A 1 71  ? 11.005 48.335 32.018 1.00 11.78 ?  76  ALA A N    1 
ATOM   1114 C CA   . ALA A 1 71  ? 11.374 47.010 32.442 1.00 11.54 ?  76  ALA A CA   1 
ATOM   1115 C C    . ALA A 1 71  ? 12.115 46.306 31.317 1.00 11.18 ?  76  ALA A C    1 
ATOM   1116 O O    . ALA A 1 71  ? 11.816 46.483 30.144 1.00 12.89 ?  76  ALA A O    1 
ATOM   1117 C CB   . ALA A 1 71  ? 10.149 46.185 32.815 1.00 14.17 ?  76  ALA A CB   1 
ATOM   1118 H H    . ALA A 1 71  ? 10.296 48.349 31.531 1.00 14.08 ?  76  ALA A H    1 
ATOM   1119 H HA   . ALA A 1 71  ? 11.949 47.076 33.221 1.00 13.80 ?  76  ALA A HA   1 
ATOM   1120 H HB1  . ALA A 1 71  ? 10.435 45.298 33.082 1.00 16.96 ?  76  ALA A HB1  1 
ATOM   1121 H HB2  . ALA A 1 71  ? 9.687  46.619 33.549 1.00 16.96 ?  76  ALA A HB2  1 
ATOM   1122 H HB3  . ALA A 1 71  ? 9.562  46.125 32.044 1.00 16.96 ?  76  ALA A HB3  1 
ATOM   1123 N N    A MET A 1 72  ? 13.117 45.526 31.702 0.51 12.36 ?  77  MET A N    1 
ATOM   1124 N N    B MET A 1 72  ? 13.101 45.504 31.691 0.49 12.68 ?  77  MET A N    1 
ATOM   1125 C CA   A MET A 1 72  ? 13.852 44.693 30.770 0.51 13.38 ?  77  MET A CA   1 
ATOM   1126 C CA   B MET A 1 72  ? 13.819 44.707 30.718 0.49 13.26 ?  77  MET A CA   1 
ATOM   1127 C C    A MET A 1 72  ? 13.777 43.250 31.249 0.51 11.14 ?  77  MET A C    1 
ATOM   1128 C C    B MET A 1 72  ? 13.862 43.266 31.197 0.49 11.41 ?  77  MET A C    1 
ATOM   1129 O O    A MET A 1 72  ? 14.045 42.964 32.416 0.51 13.39 ?  77  MET A O    1 
ATOM   1130 O O    B MET A 1 72  ? 14.330 42.996 32.306 0.49 12.65 ?  77  MET A O    1 
ATOM   1131 C CB   A MET A 1 72  ? 15.305 45.143 30.661 0.51 19.09 ?  77  MET A CB   1 
ATOM   1132 C CB   B MET A 1 72  ? 15.234 45.217 30.518 0.49 16.19 ?  77  MET A CB   1 
ATOM   1133 C CG   A MET A 1 72  ? 16.116 44.292 29.710 0.51 23.77 ?  77  MET A CG   1 
ATOM   1134 C CG   B MET A 1 72  ? 15.994 44.319 29.614 0.49 17.33 ?  77  MET A CG   1 
ATOM   1135 S SD   A MET A 1 72  ? 16.064 44.882 28.023 0.51 33.25 ?  77  MET A SD   1 
ATOM   1136 S SD   B MET A 1 72  ? 17.463 45.116 29.055 0.49 19.80 ?  77  MET A SD   1 
ATOM   1137 C CE   A MET A 1 72  ? 16.731 46.509 28.234 0.51 14.70 ?  77  MET A CE   1 
ATOM   1138 C CE   B MET A 1 72  ? 17.099 45.263 27.310 0.49 39.38 ?  77  MET A CE   1 
ATOM   1139 H H    A MET A 1 72  ? 13.392 45.464 32.514 0.51 14.78 ?  77  MET A H    1 
ATOM   1140 H H    B MET A 1 72  ? 13.370 45.408 32.503 0.49 15.16 ?  77  MET A H    1 
ATOM   1141 H HA   A MET A 1 72  ? 13.456 44.760 29.887 0.51 16.00 ?  77  MET A HA   1 
ATOM   1142 H HA   B MET A 1 72  ? 13.355 44.756 29.868 0.49 15.87 ?  77  MET A HA   1 
ATOM   1143 H HB2  A MET A 1 72  ? 15.328 46.058 30.338 0.51 22.86 ?  77  MET A HB2  1 
ATOM   1144 H HB2  B MET A 1 72  ? 15.205 46.102 30.122 0.49 19.38 ?  77  MET A HB2  1 
ATOM   1145 H HB3  A MET A 1 72  ? 15.718 45.091 31.537 0.51 22.86 ?  77  MET A HB3  1 
ATOM   1146 H HB3  B MET A 1 72  ? 15.689 45.251 31.374 0.49 19.38 ?  77  MET A HB3  1 
ATOM   1147 H HG2  A MET A 1 72  ? 17.042 44.293 29.998 0.51 28.47 ?  77  MET A HG2  1 
ATOM   1148 H HG2  B MET A 1 72  ? 16.242 43.511 30.091 0.49 20.74 ?  77  MET A HG2  1 
ATOM   1149 H HG3  A MET A 1 72  ? 15.766 43.388 29.721 0.51 28.47 ?  77  MET A HG3  1 
ATOM   1150 H HG3  B MET A 1 72  ? 15.449 44.095 28.843 0.49 20.74 ?  77  MET A HG3  1 
ATOM   1151 H HE1  A MET A 1 72  ? 17.261 46.737 27.454 0.51 17.59 ?  77  MET A HE1  1 
ATOM   1152 H HE1  B MET A 1 72  ? 17.840 45.707 26.869 0.49 47.20 ?  77  MET A HE1  1 
ATOM   1153 H HE2  A MET A 1 72  ? 16.000 47.140 28.332 0.51 17.59 ?  77  MET A HE2  1 
ATOM   1154 H HE2  B MET A 1 72  ? 16.977 44.376 26.937 0.49 47.20 ?  77  MET A HE2  1 
ATOM   1155 H HE3  A MET A 1 72  ? 17.288 46.522 29.028 0.51 17.59 ?  77  MET A HE3  1 
ATOM   1156 H HE3  B MET A 1 72  ? 16.288 45.783 27.199 0.49 47.20 ?  77  MET A HE3  1 
ATOM   1157 N N    . LEU A 1 73  ? 13.403 42.356 30.351 1.00 11.87 ?  78  LEU A N    1 
ATOM   1158 C CA   . LEU A 1 73  ? 13.477 40.916 30.625 1.00 12.42 ?  78  LEU A CA   1 
ATOM   1159 C C    . LEU A 1 73  ? 14.866 40.466 30.184 1.00 12.55 ?  78  LEU A C    1 
ATOM   1160 O O    . LEU A 1 73  ? 15.105 40.150 29.019 1.00 13.14 ?  78  LEU A O    1 
ATOM   1161 C CB   . LEU A 1 73  ? 12.349 40.202 29.869 1.00 13.09 ?  78  LEU A CB   1 
ATOM   1162 C CG   . LEU A 1 73  ? 12.297 38.700 30.029 1.00 14.62 ?  78  LEU A CG   1 
ATOM   1163 C CD1  . LEU A 1 73  ? 12.278 38.290 31.445 1.00 15.57 ?  78  LEU A CD1  1 
ATOM   1164 C CD2  . LEU A 1 73  ? 11.086 38.144 29.298 1.00 18.56 ?  78  LEU A CD2  1 
ATOM   1165 H H    A LEU A 1 73  ? 13.101 42.551 29.570 0.51 14.20 ?  78  LEU A H    1 
ATOM   1166 H H    B LEU A 1 73  ? 13.037 42.545 29.596 0.49 14.20 ?  78  LEU A H    1 
ATOM   1167 H HA   . LEU A 1 73  ? 13.377 40.716 31.569 1.00 14.86 ?  78  LEU A HA   1 
ATOM   1168 H HB2  . LEU A 1 73  ? 11.502 40.555 30.185 1.00 15.65 ?  78  LEU A HB2  1 
ATOM   1169 H HB3  . LEU A 1 73  ? 12.453 40.388 28.923 1.00 15.65 ?  78  LEU A HB3  1 
ATOM   1170 H HG   . LEU A 1 73  ? 13.103 38.325 29.641 1.00 17.49 ?  78  LEU A HG   1 
ATOM   1171 H HD11 . LEU A 1 73  ? 12.300 37.322 31.494 1.00 18.64 ?  78  LEU A HD11 1 
ATOM   1172 H HD12 . LEU A 1 73  ? 13.055 38.661 31.891 1.00 18.64 ?  78  LEU A HD12 1 
ATOM   1173 H HD13 . LEU A 1 73  ? 11.467 38.624 31.860 1.00 18.64 ?  78  LEU A HD13 1 
ATOM   1174 H HD21 . LEU A 1 73  ? 10.905 37.248 29.622 1.00 22.22 ?  78  LEU A HD21 1 
ATOM   1175 H HD22 . LEU A 1 73  ? 10.323 38.718 29.468 1.00 22.22 ?  78  LEU A HD22 1 
ATOM   1176 H HD23 . LEU A 1 73  ? 11.275 38.119 28.347 1.00 22.22 ?  78  LEU A HD23 1 
ATOM   1177 N N    . ASP A 1 74  ? 15.775 40.453 31.143 1.00 12.61 ?  79  ASP A N    1 
ATOM   1178 C CA   . ASP A 1 74  ? 17.184 40.214 30.854 1.00 12.82 ?  79  ASP A CA   1 
ATOM   1179 C C    . ASP A 1 74  ? 17.456 38.737 30.616 1.00 13.30 ?  79  ASP A C    1 
ATOM   1180 O O    . ASP A 1 74  ? 18.374 38.414 29.857 1.00 16.61 ?  79  ASP A O    1 
ATOM   1181 C CB   . ASP A 1 74  ? 18.043 40.831 31.968 1.00 13.45 ?  79  ASP A CB   1 
ATOM   1182 C CG   . ASP A 1 74  ? 18.445 42.275 31.648 1.00 23.97 ?  79  ASP A CG   1 
ATOM   1183 O OD1  . ASP A 1 74  ? 18.501 43.133 32.546 1.00 25.30 ?  79  ASP A OD1  1 
ATOM   1184 O OD2  . ASP A 1 74  ? 18.628 42.602 30.451 1.00 27.26 -1 79  ASP A OD2  1 
ATOM   1185 H H    . ASP A 1 74  ? 15.606 40.580 31.976 1.00 15.08 ?  79  ASP A H    1 
ATOM   1186 H HA   . ASP A 1 74  ? 17.455 40.662 30.038 1.00 15.33 ?  79  ASP A HA   1 
ATOM   1187 H HB2  . ASP A 1 74  ? 17.538 40.833 32.796 1.00 16.09 ?  79  ASP A HB2  1 
ATOM   1188 H HB3  . ASP A 1 74  ? 18.852 40.307 32.074 1.00 16.09 ?  79  ASP A HB3  1 
ATOM   1189 N N    . GLU A 1 75  ? 16.675 37.810 31.194 1.00 12.98 ?  80  GLU A N    1 
ATOM   1190 C CA   . GLU A 1 75  ? 16.887 36.381 30.990 1.00 13.42 ?  80  GLU A CA   1 
ATOM   1191 C C    . GLU A 1 75  ? 15.535 35.699 31.094 1.00 13.99 ?  80  GLU A C    1 
ATOM   1192 O O    . GLU A 1 75  ? 14.757 36.020 31.993 1.00 15.33 ?  80  GLU A O    1 
ATOM   1193 C CB   . GLU A 1 75  ? 17.791 35.801 32.097 1.00 18.15 ?  80  GLU A CB   1 
ATOM   1194 C CG   . GLU A 1 75  ? 19.180 36.391 32.201 1.00 19.58 ?  80  GLU A CG   1 
ATOM   1195 C CD   . GLU A 1 75  ? 20.166 35.911 31.164 1.00 30.00 ?  80  GLU A CD   1 
ATOM   1196 O OE1  . GLU A 1 75  ? 19.798 35.024 30.376 1.00 28.41 ?  80  GLU A OE1  1 
ATOM   1197 O OE2  . GLU A 1 75  ? 21.295 36.449 31.103 1.00 26.82 -1 80  GLU A OE2  1 
ATOM   1198 H H    . GLU A 1 75  ? 16.012 37.992 31.711 1.00 15.52 ?  80  GLU A H    1 
ATOM   1199 H HA   . GLU A 1 75  ? 17.287 36.223 30.120 1.00 16.06 ?  80  GLU A HA   1 
ATOM   1200 H HB2  . GLU A 1 75  ? 17.355 35.946 32.951 1.00 21.72 ?  80  GLU A HB2  1 
ATOM   1201 H HB3  . GLU A 1 75  ? 17.896 34.851 31.934 1.00 21.72 ?  80  GLU A HB3  1 
ATOM   1202 H HG2  . GLU A 1 75  ? 19.111 37.355 32.109 1.00 23.44 ?  80  GLU A HG2  1 
ATOM   1203 H HG3  . GLU A 1 75  ? 19.544 36.166 33.071 1.00 23.44 ?  80  GLU A HG3  1 
ATOM   1204 N N    . LEU A 1 76  ? 15.253 34.793 30.172 1.00 13.82 ?  81  LEU A N    1 
ATOM   1205 C CA   . LEU A 1 76  ? 14.070 33.951 30.284 1.00 14.32 ?  81  LEU A CA   1 
ATOM   1206 C C    . LEU A 1 76  ? 14.443 32.551 29.840 1.00 16.13 ?  81  LEU A C    1 
ATOM   1207 O O    . LEU A 1 76  ? 14.969 32.370 28.732 1.00 17.93 ?  81  LEU A O    1 
ATOM   1208 C CB   . LEU A 1 76  ? 12.957 34.488 29.371 1.00 16.00 ?  81  LEU A CB   1 
ATOM   1209 C CG   . LEU A 1 76  ? 11.662 33.670 29.311 1.00 17.13 ?  81  LEU A CG   1 
ATOM   1210 C CD1  . LEU A 1 76  ? 10.966 33.731 30.654 1.00 17.13 ?  81  LEU A CD1  1 
ATOM   1211 C CD2  . LEU A 1 76  ? 10.766 34.156 28.188 1.00 18.52 ?  81  LEU A CD2  1 
ATOM   1212 H H    . LEU A 1 76  ? 15.731 34.645 29.473 1.00 16.53 ?  81  LEU A H    1 
ATOM   1213 H HA   . LEU A 1 76  ? 13.755 33.925 31.202 1.00 17.13 ?  81  LEU A HA   1 
ATOM   1214 H HB2  . LEU A 1 76  ? 12.719 35.376 29.679 1.00 19.14 ?  81  LEU A HB2  1 
ATOM   1215 H HB3  . LEU A 1 76  ? 13.307 34.533 28.467 1.00 19.14 ?  81  LEU A HB3  1 
ATOM   1216 H HG   . LEU A 1 76  ? 11.865 32.741 29.120 1.00 20.51 ?  81  LEU A HG   1 
ATOM   1217 H HD11 . LEU A 1 76  ? 10.152 33.205 30.612 1.00 20.50 ?  81  LEU A HD11 1 
ATOM   1218 H HD12 . LEU A 1 76  ? 11.558 33.372 31.334 1.00 20.50 ?  81  LEU A HD12 1 
ATOM   1219 H HD13 . LEU A 1 76  ? 10.752 34.655 30.857 1.00 20.50 ?  81  LEU A HD13 1 
ATOM   1220 H HD21 . LEU A 1 76  ? 9.930  33.665 28.216 1.00 22.17 ?  81  LEU A HD21 1 
ATOM   1221 H HD22 . LEU A 1 76  ? 10.598 35.103 28.306 1.00 22.17 ?  81  LEU A HD22 1 
ATOM   1222 H HD23 . LEU A 1 76  ? 11.211 34.002 27.340 1.00 22.17 ?  81  LEU A HD23 1 
ATOM   1223 N N    . TYR A 1 77  ? 14.179 31.566 30.698 1.00 15.97 ?  82  TYR A N    1 
ATOM   1224 C CA   . TYR A 1 77  ? 14.657 30.218 30.433 1.00 15.80 ?  82  TYR A CA   1 
ATOM   1225 C C    . TYR A 1 77  ? 13.723 29.200 31.065 1.00 17.78 ?  82  TYR A C    1 
ATOM   1226 O O    . TYR A 1 77  ? 13.320 29.346 32.225 1.00 17.66 ?  82  TYR A O    1 
ATOM   1227 C CB   . TYR A 1 77  ? 16.087 30.065 30.989 1.00 18.05 ?  82  TYR A CB   1 
ATOM   1228 C CG   . TYR A 1 77  ? 16.618 28.637 31.096 1.00 16.58 ?  82  TYR A CG   1 
ATOM   1229 C CD1  . TYR A 1 77  ? 17.260 28.032 30.038 1.00 18.42 ?  82  TYR A CD1  1 
ATOM   1230 C CD2  . TYR A 1 77  ? 16.477 27.927 32.269 1.00 18.39 ?  82  TYR A CD2  1 
ATOM   1231 C CE1  . TYR A 1 77  ? 17.761 26.740 30.159 1.00 19.71 ?  82  TYR A CE1  1 
ATOM   1232 C CE2  . TYR A 1 77  ? 16.943 26.645 32.400 1.00 20.79 ?  82  TYR A CE2  1 
ATOM   1233 C CZ   . TYR A 1 77  ? 17.581 26.051 31.346 1.00 19.78 ?  82  TYR A CZ   1 
ATOM   1234 O OH   . TYR A 1 77  ? 18.022 24.764 31.515 1.00 24.62 ?  82  TYR A OH   1 
ATOM   1235 H H    . TYR A 1 77  ? 13.732 31.655 31.427 1.00 19.11 ?  82  TYR A H    1 
ATOM   1236 H HA   . TYR A 1 77  ? 14.656 30.039 29.480 1.00 18.91 ?  82  TYR A HA   1 
ATOM   1237 H HB2  . TYR A 1 77  ? 16.692 30.552 30.408 1.00 21.61 ?  82  TYR A HB2  1 
ATOM   1238 H HB3  . TYR A 1 77  ? 16.107 30.444 31.882 1.00 21.61 ?  82  TYR A HB3  1 
ATOM   1239 H HD1  . TYR A 1 77  ? 17.360 28.492 29.236 1.00 22.06 ?  82  TYR A HD1  1 
ATOM   1240 H HD2  . TYR A 1 77  ? 16.054 28.330 32.993 1.00 22.02 ?  82  TYR A HD2  1 
ATOM   1241 H HE1  . TYR A 1 77  ? 18.212 26.343 29.449 1.00 23.60 ?  82  TYR A HE1  1 
ATOM   1242 H HE2  . TYR A 1 77  ? 16.827 26.183 33.198 1.00 24.90 ?  82  TYR A HE2  1 
ATOM   1243 H HH   . TYR A 1 77  ? 18.354 24.477 30.799 1.00 29.49 ?  82  TYR A HH   1 
ATOM   1244 N N    . VAL A 1 78  ? 13.402 28.157 30.297 1.00 17.82 ?  83  VAL A N    1 
ATOM   1245 C CA   . VAL A 1 78  ? 12.728 26.965 30.798 1.00 21.17 ?  83  VAL A CA   1 
ATOM   1246 C C    . VAL A 1 78  ? 13.637 25.775 30.507 1.00 17.91 ?  83  VAL A C    1 
ATOM   1247 O O    . VAL A 1 78  ? 14.194 25.673 29.405 1.00 20.11 ?  83  VAL A O    1 
ATOM   1248 C CB   . VAL A 1 78  ? 11.340 26.794 30.145 1.00 19.62 ?  83  VAL A CB   1 
ATOM   1249 C CG1  . VAL A 1 78  ? 10.714 25.501 30.561 1.00 21.30 ?  83  VAL A CG1  1 
ATOM   1250 C CG2  . VAL A 1 78  ? 10.423 27.968 30.551 1.00 21.77 ?  83  VAL A CG2  1 
ATOM   1251 H H    . VAL A 1 78  ? 13.571 28.120 29.455 1.00 21.33 ?  83  VAL A H    1 
ATOM   1252 H HA   . VAL A 1 78  ? 12.600 27.023 31.757 1.00 25.36 ?  83  VAL A HA   1 
ATOM   1253 H HB   . VAL A 1 78  ? 11.447 26.787 29.181 1.00 23.49 ?  83  VAL A HB   1 
ATOM   1254 H HG11 . VAL A 1 78  ? 9.801  25.473 30.235 1.00 25.51 ?  83  VAL A HG11 1 
ATOM   1255 H HG12 . VAL A 1 78  ? 11.223 24.768 30.181 1.00 25.51 ?  83  VAL A HG12 1 
ATOM   1256 H HG13 . VAL A 1 78  ? 10.722 25.443 31.529 1.00 25.51 ?  83  VAL A HG13 1 
ATOM   1257 H HG21 . VAL A 1 78  ? 9.560  27.857 30.123 1.00 26.07 ?  83  VAL A HG21 1 
ATOM   1258 H HG22 . VAL A 1 78  ? 10.317 27.967 31.515 1.00 26.07 ?  83  VAL A HG22 1 
ATOM   1259 H HG23 . VAL A 1 78  ? 10.830 28.800 30.264 1.00 26.07 ?  83  VAL A HG23 1 
ATOM   1260 N N    . ALA A 1 79  ? 13.811 24.906 31.504 1.00 20.28 ?  84  ALA A N    1 
ATOM   1261 C CA   . ALA A 1 79  ? 14.646 23.728 31.341 1.00 23.76 ?  84  ALA A CA   1 
ATOM   1262 C C    . ALA A 1 79  ? 14.170 22.912 30.139 1.00 23.25 ?  84  ALA A C    1 
ATOM   1263 O O    . ALA A 1 79  ? 12.959 22.822 29.886 1.00 25.20 ?  84  ALA A O    1 
ATOM   1264 C CB   . ALA A 1 79  ? 14.573 22.868 32.605 1.00 29.80 ?  84  ALA A CB   1 
ATOM   1265 H H    . ALA A 1 79  ? 13.455 24.980 32.283 1.00 24.28 ?  84  ALA A H    1 
ATOM   1266 H HA   . ALA A 1 79  ? 15.566 23.994 31.188 1.00 28.46 ?  84  ALA A HA   1 
ATOM   1267 H HB1  . ALA A 1 79  ? 15.121 22.077 32.480 1.00 35.71 ?  84  ALA A HB1  1 
ATOM   1268 H HB2  . ALA A 1 79  ? 14.902 23.383 33.357 1.00 35.71 ?  84  ALA A HB2  1 
ATOM   1269 H HB3  . ALA A 1 79  ? 13.651 22.609 32.758 1.00 35.71 ?  84  ALA A HB3  1 
ATOM   1270 N N    . PRO A 1 80  ? 15.084 22.302 29.381 1.00 25.69 ?  85  PRO A N    1 
ATOM   1271 C CA   . PRO A 1 80  ? 14.675 21.643 28.130 1.00 30.18 ?  85  PRO A CA   1 
ATOM   1272 C C    . PRO A 1 80  ? 13.544 20.649 28.294 1.00 33.72 ?  85  PRO A C    1 
ATOM   1273 O O    . PRO A 1 80  ? 12.615 20.641 27.479 1.00 34.00 ?  85  PRO A O    1 
ATOM   1274 C CB   . PRO A 1 80  ? 15.961 20.947 27.663 1.00 32.36 ?  85  PRO A CB   1 
ATOM   1275 C CG   . PRO A 1 80  ? 17.041 21.776 28.208 1.00 31.35 ?  85  PRO A CG   1 
ATOM   1276 C CD   . PRO A 1 80  ? 16.548 22.291 29.546 1.00 29.70 ?  85  PRO A CD   1 
ATOM   1277 H HA   . PRO A 1 80  ? 14.415 22.322 27.487 1.00 36.17 ?  85  PRO A HA   1 
ATOM   1278 H HB2  . PRO A 1 80  ? 15.999 20.046 28.019 1.00 38.79 ?  85  PRO A HB2  1 
ATOM   1279 H HB3  . PRO A 1 80  ? 15.994 20.924 26.694 1.00 38.79 ?  85  PRO A HB3  1 
ATOM   1280 H HG2  . PRO A 1 80  ? 17.839 21.237 28.323 1.00 37.57 ?  85  PRO A HG2  1 
ATOM   1281 H HG3  . PRO A 1 80  ? 17.222 22.513 27.604 1.00 37.57 ?  85  PRO A HG3  1 
ATOM   1282 H HD2  . PRO A 1 80  ? 16.811 21.695 30.265 1.00 35.58 ?  85  PRO A HD2  1 
ATOM   1283 H HD3  . PRO A 1 80  ? 16.884 23.185 29.718 1.00 35.58 ?  85  PRO A HD3  1 
ATOM   1284 N N    . ALA A 1 81  ? 13.589 19.824 29.341 1.00 30.23 ?  86  ALA A N    1 
ATOM   1285 C CA   . ALA A 1 81  ? 12.585 18.782 29.520 1.00 31.23 ?  86  ALA A CA   1 
ATOM   1286 C C    . ALA A 1 81  ? 11.200 19.338 29.818 1.00 41.62 ?  86  ALA A C    1 
ATOM   1287 O O    . ALA A 1 81  ? 10.227 18.573 29.795 1.00 36.88 ?  86  ALA A O    1 
ATOM   1288 C CB   . ALA A 1 81  ? 13.013 17.839 30.647 1.00 36.27 ?  86  ALA A CB   1 
ATOM   1289 H H    . ALA A 1 81  ? 14.188 19.848 29.958 1.00 36.23 ?  86  ALA A H    1 
ATOM   1290 H HA   . ALA A 1 81  ? 12.525 18.268 28.700 1.00 37.42 ?  86  ALA A HA   1 
ATOM   1291 H HB1  . ALA A 1 81  ? 12.340 17.149 30.754 1.00 43.48 ?  86  ALA A HB1  1 
ATOM   1292 H HB2  . ALA A 1 81  ? 13.865 17.436 30.415 1.00 43.48 ?  86  ALA A HB2  1 
ATOM   1293 H HB3  . ALA A 1 81  ? 13.100 18.347 31.468 1.00 43.48 ?  86  ALA A HB3  1 
ATOM   1294 N N    . HIS A 1 82  ? 11.086 20.638 30.091 1.00 30.79 ?  87  HIS A N    1 
ATOM   1295 C CA   . HIS A 1 82  ? 9.812  21.242 30.461 1.00 29.99 ?  87  HIS A CA   1 
ATOM   1296 C C    . HIS A 1 82  ? 9.309  22.261 29.452 1.00 26.31 ?  87  HIS A C    1 
ATOM   1297 O O    . HIS A 1 82  ? 8.342  22.971 29.742 1.00 29.20 ?  87  HIS A O    1 
ATOM   1298 C CB   . HIS A 1 82  ? 9.909  21.872 31.845 1.00 25.84 ?  87  HIS A CB   1 
ATOM   1299 C CG   . HIS A 1 82  ? 10.121 20.871 32.936 1.00 39.19 ?  87  HIS A CG   1 
ATOM   1300 N ND1  . HIS A 1 82  ? 11.356 20.327 33.219 1.00 37.21 ?  87  HIS A ND1  1 
ATOM   1301 C CD2  . HIS A 1 82  ? 9.247  20.285 33.786 1.00 40.84 ?  87  HIS A CD2  1 
ATOM   1302 C CE1  . HIS A 1 82  ? 11.236 19.464 34.211 1.00 43.97 ?  87  HIS A CE1  1 
ATOM   1303 N NE2  . HIS A 1 82  ? 9.968  19.422 34.575 1.00 43.20 ?  87  HIS A NE2  1 
ATOM   1304 H H    . HIS A 1 82  ? 11.740 21.195 30.067 1.00 36.90 ?  87  HIS A H    1 
ATOM   1305 H HA   . HIS A 1 82  ? 9.148  20.536 30.498 1.00 35.94 ?  87  HIS A HA   1 
ATOM   1306 H HB2  . HIS A 1 82  ? 10.657 22.489 31.857 1.00 30.95 ?  87  HIS A HB2  1 
ATOM   1307 H HB3  . HIS A 1 82  ? 9.084  22.347 32.032 1.00 30.95 ?  87  HIS A HB3  1 
ATOM   1308 H HD2  . HIS A 1 82  ? 8.331  20.437 33.828 1.00 48.96 ?  87  HIS A HD2  1 
ATOM   1309 H HE1  . HIS A 1 82  ? 11.927 18.969 34.589 1.00 52.71 ?  87  HIS A HE1  1 
ATOM   1310 H HE2  . HIS A 1 82  ? 9.645  18.934 35.205 1.00 51.79 ?  87  HIS A HE2  1 
ATOM   1311 N N    . ARG A 1 83  ? 9.908  22.324 28.269 1.00 27.80 ?  88  ARG A N    1 
ATOM   1312 C CA   . ARG A 1 83  ? 9.498  23.294 27.270 1.00 26.63 ?  88  ARG A CA   1 
ATOM   1313 C C    . ARG A 1 83  ? 8.266  22.812 26.513 1.00 29.14 ?  88  ARG A C    1 
ATOM   1314 O O    . ARG A 1 83  ? 7.890  21.641 26.557 1.00 33.95 ?  88  ARG A O    1 
ATOM   1315 C CB   . ARG A 1 83  ? 10.640 23.550 26.288 1.00 24.85 ?  88  ARG A CB   1 
ATOM   1316 C CG   . ARG A 1 83  ? 11.885 24.073 27.002 1.00 25.10 ?  88  ARG A CG   1 
ATOM   1317 C CD   . ARG A 1 83  ? 13.019 24.360 26.046 1.00 24.81 ?  88  ARG A CD   1 
ATOM   1318 N NE   . ARG A 1 83  ? 14.098 25.022 26.769 1.00 23.19 ?  88  ARG A NE   1 
ATOM   1319 C CZ   . ARG A 1 83  ? 15.389 24.873 26.504 1.00 24.08 ?  88  ARG A CZ   1 
ATOM   1320 N NH1  . ARG A 1 83  ? 15.812 24.232 25.433 1.00 29.01 ?  88  ARG A NH1  1 
ATOM   1321 N NH2  . ARG A 1 83  ? 16.279 25.422 27.328 1.00 24.82 ?  88  ARG A NH2  1 
ATOM   1322 H H    . ARG A 1 83  ? 10.555 21.814 28.022 1.00 33.31 ?  88  ARG A H    1 
ATOM   1323 H HA   . ARG A 1 83  ? 9.270  24.129 27.709 1.00 31.91 ?  88  ARG A HA   1 
ATOM   1324 H HB2  . ARG A 1 83  ? 10.870 22.721 25.841 1.00 29.77 ?  88  ARG A HB2  1 
ATOM   1325 H HB3  . ARG A 1 83  ? 10.360 24.212 25.637 1.00 29.77 ?  88  ARG A HB3  1 
ATOM   1326 H HG2  . ARG A 1 83  ? 11.665 24.898 27.463 1.00 30.07 ?  88  ARG A HG2  1 
ATOM   1327 H HG3  . ARG A 1 83  ? 12.190 23.408 27.639 1.00 30.07 ?  88  ARG A HG3  1 
ATOM   1328 H HD2  . ARG A 1 83  ? 13.354 23.530 25.672 1.00 29.72 ?  88  ARG A HD2  1 
ATOM   1329 H HD3  . ARG A 1 83  ? 12.712 24.944 25.335 1.00 29.72 ?  88  ARG A HD3  1 
ATOM   1330 H HE   . ARG A 1 83  ? 13.881 25.548 27.415 1.00 27.78 ?  88  ARG A HE   1 
ATOM   1331 H HH11 . ARG A 1 83  ? 15.245 23.896 24.881 1.00 34.76 ?  88  ARG A HH11 1 
ATOM   1332 H HH12 . ARG A 1 83  ? 16.656 24.150 25.286 1.00 34.76 ?  88  ARG A HH12 1 
ATOM   1333 H HH21 . ARG A 1 83  ? 16.012 25.863 28.016 1.00 29.74 ?  88  ARG A HH21 1 
ATOM   1334 H HH22 . ARG A 1 83  ? 17.120 25.335 27.171 1.00 29.74 ?  88  ARG A HH22 1 
ATOM   1335 N N    A ASN A 1 84  ? 7.622  23.749 25.824 0.56 27.28 ?  89  ASN A N    1 
ATOM   1336 N N    B ASN A 1 84  ? 7.632  23.753 25.814 0.44 27.03 ?  89  ASN A N    1 
ATOM   1337 C CA   A ASN A 1 84  ? 6.498  23.453 24.940 0.56 25.41 ?  89  ASN A CA   1 
ATOM   1338 C CA   B ASN A 1 84  ? 6.510  23.466 24.926 0.44 25.40 ?  89  ASN A CA   1 
ATOM   1339 C C    A ASN A 1 84  ? 5.251  23.015 25.685 0.56 28.96 ?  89  ASN A C    1 
ATOM   1340 C C    B ASN A 1 84  ? 5.268  22.998 25.680 0.44 29.11 ?  89  ASN A C    1 
ATOM   1341 O O    A ASN A 1 84  ? 4.357  22.396 25.090 0.56 29.60 ?  89  ASN A O    1 
ATOM   1342 O O    B ASN A 1 84  ? 4.392  22.350 25.090 0.44 29.47 ?  89  ASN A O    1 
ATOM   1343 C CB   A ASN A 1 84  ? 6.881  22.409 23.894 0.56 31.26 ?  89  ASN A CB   1 
ATOM   1344 C CB   B ASN A 1 84  ? 6.935  22.473 23.833 0.44 30.76 ?  89  ASN A CB   1 
ATOM   1345 C CG   A ASN A 1 84  ? 8.020  22.864 23.051 0.56 33.65 ?  89  ASN A CG   1 
ATOM   1346 C CG   B ASN A 1 84  ? 6.356  22.809 22.465 0.44 30.54 ?  89  ASN A CG   1 
ATOM   1347 O OD1  A ASN A 1 84  ? 9.107  22.282 23.066 0.56 45.33 ?  89  ASN A OD1  1 
ATOM   1348 O OD1  B ASN A 1 84  ? 6.426  23.944 22.000 0.44 38.64 ?  89  ASN A OD1  1 
ATOM   1349 N ND2  A ASN A 1 84  ? 7.800  23.952 22.339 0.56 32.38 ?  89  ASN A ND2  1 
ATOM   1350 N ND2  B ASN A 1 84  ? 5.855  21.792 21.781 0.44 51.12 ?  89  ASN A ND2  1 
ATOM   1351 H H    A ASN A 1 84  ? 7.823  24.584 25.854 0.56 32.69 ?  89  ASN A H    1 
ATOM   1352 H H    B ASN A 1 84  ? 7.842  24.586 25.839 0.44 32.39 ?  89  ASN A H    1 
ATOM   1353 H HA   A ASN A 1 84  ? 6.265  24.272 24.476 0.56 30.44 ?  89  ASN A HA   1 
ATOM   1354 H HA   B ASN A 1 84  ? 6.239  24.282 24.477 0.44 30.43 ?  89  ASN A HA   1 
ATOM   1355 H HB2  A ASN A 1 84  ? 7.143  21.589 24.342 0.56 37.46 ?  89  ASN A HB2  1 
ATOM   1356 H HB2  B ASN A 1 84  ? 7.902  22.481 23.758 0.44 36.87 ?  89  ASN A HB2  1 
ATOM   1357 H HB3  A ASN A 1 84  ? 6.121  22.243 23.315 0.56 37.46 ?  89  ASN A HB3  1 
ATOM   1358 H HB3  B ASN A 1 84  ? 6.628  21.586 24.077 0.44 36.87 ?  89  ASN A HB3  1 
ATOM   1359 H HD21 A ASN A 1 84  ? 7.038  24.348 22.383 0.56 38.81 ?  89  ASN A HD21 1 
ATOM   1360 H HD21 B ASN A 1 84  ? 5.515  21.924 21.003 0.44 61.30 ?  89  ASN A HD21 1 
ATOM   1361 H HD22 A ASN A 1 84  ? 8.419  24.265 21.830 0.56 38.81 ?  89  ASN A HD22 1 
ATOM   1362 H HD22 B ASN A 1 84  ? 5.870  21.000 22.116 0.44 61.30 ?  89  ASN A HD22 1 
ATOM   1363 N N    . ARG A 1 85  ? 5.165  23.318 26.974 1.00 30.61 ?  90  ARG A N    1 
ATOM   1364 C CA   . ARG A 1 85  ? 4.004  22.960 27.779 1.00 33.28 ?  90  ARG A CA   1 
ATOM   1365 C C    . ARG A 1 85  ? 3.320  24.168 28.403 1.00 28.51 ?  90  ARG A C    1 
ATOM   1366 O O    . ARG A 1 85  ? 2.423  23.993 29.232 1.00 35.14 ?  90  ARG A O    1 
ATOM   1367 C CB   . ARG A 1 85  ? 4.395  21.961 28.872 1.00 32.33 ?  90  ARG A CB   1 
ATOM   1368 C CG   . ARG A 1 85  ? 4.699  20.576 28.352 1.00 50.13 ?  90  ARG A CG   1 
ATOM   1369 C CD   . ARG A 1 85  ? 5.907  19.959 29.031 1.00 47.33 ?  90  ARG A CD   1 
ATOM   1370 N NE   . ARG A 1 85  ? 6.454  18.870 28.230 1.00 62.89 ?  90  ARG A NE   1 
ATOM   1371 C CZ   . ARG A 1 85  ? 5.849  17.708 28.030 1.00 54.59 ?  90  ARG A CZ   1 
ATOM   1372 N NH1  . ARG A 1 85  ? 4.676  17.432 28.577 1.00 67.02 ?  90  ARG A NH1  1 
ATOM   1373 N NH2  . ARG A 1 85  ? 6.433  16.799 27.253 1.00 57.57 ?  90  ARG A NH2  1 
ATOM   1374 H H    . ARG A 1 85  ? 5.773  23.738 27.413 1.00 36.68 ?  90  ARG A H    1 
ATOM   1375 H HA   . ARG A 1 85  ? 3.359  22.528 27.197 1.00 39.89 ?  90  ARG A HA   1 
ATOM   1376 H HB2  . ARG A 1 85  ? 5.188  22.289 29.324 1.00 38.74 ?  90  ARG A HB2  1 
ATOM   1377 H HB3  . ARG A 1 85  ? 3.661  21.887 29.502 1.00 38.74 ?  90  ARG A HB3  1 
ATOM   1378 H HG2  . ARG A 1 85  ? 3.936  20.000 28.514 1.00 60.10 ?  90  ARG A HG2  1 
ATOM   1379 H HG3  . ARG A 1 85  ? 4.881  20.626 27.401 1.00 60.10 ?  90  ARG A HG3  1 
ATOM   1380 H HD2  . ARG A 1 85  ? 6.595  20.634 29.143 1.00 56.75 ?  90  ARG A HD2  1 
ATOM   1381 H HD3  . ARG A 1 85  ? 5.647  19.604 29.896 1.00 56.75 ?  90  ARG A HD3  1 
ATOM   1382 H HE   . ARG A 1 85  ? 7.222  18.991 27.863 1.00 75.42 ?  90  ARG A HE   1 
ATOM   1383 H HH11 . ARG A 1 85  ? 4.287  18.014 29.077 1.00 80.38 ?  90  ARG A HH11 1 
ATOM   1384 H HH12 . ARG A 1 85  ? 4.302  16.671 28.433 1.00 80.38 ?  90  ARG A HH12 1 
ATOM   1385 H HH21 . ARG A 1 85  ? 7.193  16.970 26.888 1.00 69.04 ?  90  ARG A HH21 1 
ATOM   1386 H HH22 . ARG A 1 85  ? 6.051  16.042 27.115 1.00 69.04 ?  90  ARG A HH22 1 
ATOM   1387 N N    . GLY A 1 86  ? 3.711  25.384 28.033 1.00 22.95 ?  91  GLY A N    1 
ATOM   1388 C CA   . GLY A 1 86  ? 3.099  26.574 28.579 1.00 23.67 ?  91  GLY A CA   1 
ATOM   1389 C C    . GLY A 1 86  ? 3.838  27.240 29.722 1.00 24.19 ?  91  GLY A C    1 
ATOM   1390 O O    . GLY A 1 86  ? 3.369  28.266 30.214 1.00 22.53 ?  91  GLY A O    1 
ATOM   1391 H H    . GLY A 1 86  ? 4.334  25.540 27.461 1.00 27.49 ?  91  GLY A H    1 
ATOM   1392 H HA2  . GLY A 1 86  ? 3.015  27.229 27.868 1.00 28.36 ?  91  GLY A HA2  1 
ATOM   1393 H HA3  . GLY A 1 86  ? 2.214  26.343 28.901 1.00 28.36 ?  91  GLY A HA3  1 
ATOM   1394 N N    . VAL A 1 87  ? 4.984  26.710 30.149 1.00 21.91 ?  92  VAL A N    1 
ATOM   1395 C CA   . VAL A 1 87  ? 5.704  27.320 31.263 1.00 21.74 ?  92  VAL A CA   1 
ATOM   1396 C C    . VAL A 1 87  ? 6.204  28.710 30.884 1.00 19.72 ?  92  VAL A C    1 
ATOM   1397 O O    . VAL A 1 87  ? 6.036  29.669 31.642 1.00 18.75 ?  92  VAL A O    1 
ATOM   1398 C CB   . VAL A 1 87  ? 6.842  26.407 31.763 1.00 23.10 ?  92  VAL A CB   1 
ATOM   1399 C CG1  . VAL A 1 87  ? 7.555  27.063 32.946 1.00 19.06 ?  92  VAL A CG1  1 
ATOM   1400 C CG2  . VAL A 1 87  ? 6.292  25.031 32.173 1.00 23.27 ?  92  VAL A CG2  1 
ATOM   1401 H H    . VAL A 1 87  ? 5.359  26.010 29.817 1.00 26.24 ?  92  VAL A H    1 
ATOM   1402 H HA   . VAL A 1 87  ? 5.081  27.425 32.000 1.00 26.03 ?  92  VAL A HA   1 
ATOM   1403 H HB   . VAL A 1 87  ? 7.481  26.275 31.045 1.00 27.66 ?  92  VAL A HB   1 
ATOM   1404 H HG11 . VAL A 1 87  ? 8.132  26.409 33.369 1.00 22.82 ?  92  VAL A HG11 1 
ATOM   1405 H HG12 . VAL A 1 87  ? 8.083  27.810 32.621 1.00 22.82 ?  92  VAL A HG12 1 
ATOM   1406 H HG13 . VAL A 1 87  ? 6.891  27.378 33.579 1.00 22.82 ?  92  VAL A HG13 1 
ATOM   1407 H HG21 . VAL A 1 87  ? 6.994  24.528 32.614 1.00 27.87 ?  92  VAL A HG21 1 
ATOM   1408 H HG22 . VAL A 1 87  ? 5.545  25.157 32.779 1.00 27.87 ?  92  VAL A HG22 1 
ATOM   1409 H HG23 . VAL A 1 87  ? 5.997  24.559 31.378 1.00 27.87 ?  92  VAL A HG23 1 
ATOM   1410 N N    . GLY A 1 88  ? 6.856  28.836 29.722 1.00 18.02 ?  93  GLY A N    1 
ATOM   1411 C CA   . GLY A 1 88  ? 7.347  30.144 29.299 1.00 17.55 ?  93  GLY A CA   1 
ATOM   1412 C C    . GLY A 1 88  ? 6.241  31.168 29.156 1.00 18.57 ?  93  GLY A C    1 
ATOM   1413 O O    . GLY A 1 88  ? 6.389  32.318 29.575 1.00 17.00 ?  93  GLY A O    1 
ATOM   1414 H H    . GLY A 1 88  ? 7.022  28.193 29.176 1.00 21.58 ?  93  GLY A H    1 
ATOM   1415 H HA2  . GLY A 1 88  ? 7.983  30.473 29.953 1.00 21.01 ?  93  GLY A HA2  1 
ATOM   1416 H HA3  . GLY A 1 88  ? 7.792  30.055 28.442 1.00 21.01 ?  93  GLY A HA3  1 
ATOM   1417 N N    . THR A 1 89  ? 5.107  30.753 28.591 1.00 18.70 ?  94  THR A N    1 
ATOM   1418 C CA   . THR A 1 89  ? 3.942  31.620 28.494 1.00 18.04 ?  94  THR A CA   1 
ATOM   1419 C C    . THR A 1 89  ? 3.525  32.109 29.873 1.00 18.98 ?  94  THR A C    1 
ATOM   1420 O O    . THR A 1 89  ? 3.259  33.301 30.061 1.00 19.15 ?  94  THR A O    1 
ATOM   1421 C CB   . THR A 1 89  ? 2.807  30.843 27.843 1.00 19.56 ?  94  THR A CB   1 
ATOM   1422 O OG1  . THR A 1 89  ? 3.111  30.587 26.467 1.00 23.94 ?  94  THR A OG1  1 
ATOM   1423 C CG2  . THR A 1 89  ? 1.464  31.616 27.926 1.00 24.84 ?  94  THR A CG2  1 
ATOM   1424 H H    . THR A 1 89  ? 4.989  29.970 28.255 1.00 22.38 ?  94  THR A H    1 
ATOM   1425 H HA   . THR A 1 89  ? 4.151  32.394 27.947 1.00 21.59 ?  94  THR A HA   1 
ATOM   1426 H HB   . THR A 1 89  ? 2.702  30.003 28.318 1.00 23.43 ?  94  THR A HB   1 
ATOM   1427 H HG1  . THR A 1 89  ? 3.876  30.247 26.400 1.00 28.67 ?  94  THR A HG1  1 
ATOM   1428 H HG21 . THR A 1 89  ? 0.823  31.235 27.306 1.00 29.76 ?  94  THR A HG21 1 
ATOM   1429 H HG22 . THR A 1 89  ? 1.104  31.561 28.825 1.00 29.76 ?  94  THR A HG22 1 
ATOM   1430 H HG23 . THR A 1 89  ? 1.604  32.549 27.700 1.00 29.76 ?  94  THR A HG23 1 
ATOM   1431 N N    . ALA A 1 90  ? 3.480  31.198 30.854 1.00 17.59 ?  95  ALA A N    1 
ATOM   1432 C CA   . ALA A 1 90  ? 3.060  31.569 32.205 1.00 19.70 ?  95  ALA A CA   1 
ATOM   1433 C C    . ALA A 1 90  ? 4.054  32.526 32.845 1.00 18.11 ?  95  ALA A C    1 
ATOM   1434 O O    . ALA A 1 90  ? 3.663  33.475 33.548 1.00 17.62 ?  95  ALA A O    1 
ATOM   1435 C CB   . ALA A 1 90  ? 2.898  30.321 33.058 1.00 19.91 ?  95  ALA A CB   1 
ATOM   1436 H H    . ALA A 1 90  ? 3.685  30.368 30.763 1.00 21.05 ?  95  ALA A H    1 
ATOM   1437 H HA   . ALA A 1 90  ? 2.200  32.015 32.157 1.00 23.59 ?  95  ALA A HA   1 
ATOM   1438 H HB1  . ALA A 1 90  ? 2.654  30.584 33.959 1.00 23.84 ?  95  ALA A HB1  1 
ATOM   1439 H HB2  . ALA A 1 90  ? 2.202  29.765 32.675 1.00 23.84 ?  95  ALA A HB2  1 
ATOM   1440 H HB3  . ALA A 1 90  ? 3.738  29.836 33.071 1.00 23.84 ?  95  ALA A HB3  1 
ATOM   1441 N N    . LEU A 1 91  ? 5.351  32.277 32.634 1.00 16.47 ?  96  LEU A N    1 
ATOM   1442 C CA   . LEU A 1 91  ? 6.377  33.171 33.167 1.00 14.65 ?  96  LEU A CA   1 
ATOM   1443 C C    . LEU A 1 91  ? 6.229  34.567 32.581 1.00 14.12 ?  96  LEU A C    1 
ATOM   1444 O O    . LEU A 1 91  ? 6.270  35.556 33.313 1.00 14.69 ?  96  LEU A O    1 
ATOM   1445 C CB   . LEU A 1 91  ? 7.774  32.613 32.878 1.00 16.28 ?  96  LEU A CB   1 
ATOM   1446 C CG   . LEU A 1 91  ? 8.248  31.542 33.849 1.00 15.69 ?  96  LEU A CG   1 
ATOM   1447 C CD1  . LEU A 1 91  ? 9.435  30.852 33.228 1.00 16.34 ?  96  LEU A CD1  1 
ATOM   1448 C CD2  . LEU A 1 91  ? 8.615  32.138 35.193 1.00 17.52 ?  96  LEU A CD2  1 
ATOM   1449 H H    . LEU A 1 91  ? 5.657  31.606 32.192 1.00 19.71 ?  96  LEU A H    1 
ATOM   1450 H HA   . LEU A 1 91  ? 6.272  33.227 34.129 1.00 17.53 ?  96  LEU A HA   1 
ATOM   1451 H HB2  . LEU A 1 91  ? 7.771  32.222 31.990 1.00 19.49 ?  96  LEU A HB2  1 
ATOM   1452 H HB3  . LEU A 1 91  ? 8.410  33.344 32.917 1.00 19.49 ?  96  LEU A HB3  1 
ATOM   1453 H HG   . LEU A 1 91  ? 7.540  30.901 34.017 1.00 18.78 ?  96  LEU A HG   1 
ATOM   1454 H HD11 . LEU A 1 91  ? 9.835  30.261 33.885 1.00 19.56 ?  96  LEU A HD11 1 
ATOM   1455 H HD12 . LEU A 1 91  ? 9.136  30.340 32.460 1.00 19.56 ?  96  LEU A HD12 1 
ATOM   1456 H HD13 . LEU A 1 91  ? 10.079 31.521 32.950 1.00 19.56 ?  96  LEU A HD13 1 
ATOM   1457 H HD21 . LEU A 1 91  ? 8.936  31.431 35.775 1.00 20.98 ?  96  LEU A HD21 1 
ATOM   1458 H HD22 . LEU A 1 91  ? 9.311  32.801 35.064 1.00 20.98 ?  96  LEU A HD22 1 
ATOM   1459 H HD23 . LEU A 1 91  ? 7.829  32.554 35.579 1.00 20.98 ?  96  LEU A HD23 1 
ATOM   1460 N N    . LEU A 1 92  ? 6.046  34.656 31.266 1.00 14.12 ?  97  LEU A N    1 
ATOM   1461 C CA   . LEU A 1 92  ? 5.931  35.956 30.611 1.00 15.60 ?  97  LEU A CA   1 
ATOM   1462 C C    . LEU A 1 92  ? 4.637  36.677 31.012 1.00 14.72 ?  97  LEU A C    1 
ATOM   1463 O O    . LEU A 1 92  ? 4.653  37.891 31.247 1.00 16.17 ?  97  LEU A O    1 
ATOM   1464 C CB   . LEU A 1 92  ? 6.085  35.796 29.099 1.00 17.23 ?  97  LEU A CB   1 
ATOM   1465 C CG   . LEU A 1 92  ? 5.997  37.067 28.243 1.00 15.85 ?  97  LEU A CG   1 
ATOM   1466 C CD1  . LEU A 1 92  ? 7.187  37.971 28.554 1.00 18.11 ?  97  LEU A CD1  1 
ATOM   1467 C CD2  . LEU A 1 92  ? 5.978  36.739 26.764 1.00 20.56 ?  97  LEU A CD2  1 
ATOM   1468 H H    . LEU A 1 92  ? 5.985  33.984 30.733 1.00 16.89 ?  97  LEU A H    1 
ATOM   1469 H HA   . LEU A 1 92  ? 6.658  36.530 30.900 1.00 18.67 ?  97  LEU A HA   1 
ATOM   1470 H HB2  . LEU A 1 92  ? 6.956  35.403 28.929 1.00 20.62 ?  97  LEU A HB2  1 
ATOM   1471 H HB3  . LEU A 1 92  ? 5.386  35.200 28.790 1.00 20.62 ?  97  LEU A HB3  1 
ATOM   1472 H HG   . LEU A 1 92  ? 5.170  37.530 28.453 1.00 18.97 ?  97  LEU A HG   1 
ATOM   1473 H HD11 . LEU A 1 92  ? 7.214  38.691 27.906 1.00 21.69 ?  97  LEU A HD11 1 
ATOM   1474 H HD12 . LEU A 1 92  ? 7.083  38.334 29.448 1.00 21.69 ?  97  LEU A HD12 1 
ATOM   1475 H HD13 . LEU A 1 92  ? 8.002  37.448 28.502 1.00 21.69 ?  97  LEU A HD13 1 
ATOM   1476 H HD21 . LEU A 1 92  ? 5.714  37.530 26.268 1.00 24.62 ?  97  LEU A HD21 1 
ATOM   1477 H HD22 . LEU A 1 92  ? 6.865  36.459 26.491 1.00 24.62 ?  97  LEU A HD22 1 
ATOM   1478 H HD23 . LEU A 1 92  ? 5.342  36.023 26.608 1.00 24.62 ?  97  LEU A HD23 1 
ATOM   1479 N N    . GLN A 1 93  ? 3.528  35.950 31.156 1.00 16.46 ?  98  GLN A N    1 
ATOM   1480 C CA   . GLN A 1 93  ? 2.305  36.564 31.681 1.00 17.78 ?  98  GLN A CA   1 
ATOM   1481 C C    . GLN A 1 93  ? 2.557  37.173 33.056 1.00 16.65 ?  98  GLN A C    1 
ATOM   1482 O O    . GLN A 1 93  ? 2.134  38.302 33.341 1.00 16.53 ?  98  GLN A O    1 
ATOM   1483 C CB   . GLN A 1 93  ? 1.178  35.530 31.723 1.00 22.24 ?  98  GLN A CB   1 
ATOM   1484 C CG   . GLN A 1 93  ? 0.986  34.763 30.438 1.00 44.27 ?  98  GLN A CG   1 
ATOM   1485 H H    . GLN A 1 93  ? 3.456  35.115 30.961 1.00 19.70 ?  98  GLN A H    1 
ATOM   1486 H HA   . GLN A 1 93  ? 2.019  37.278 31.090 1.00 21.28 ?  98  GLN A HA   1 
ATOM   1487 H HB2  . GLN A 1 93  ? 1.374  34.887 32.422 1.00 26.64 ?  98  GLN A HB2  1 
ATOM   1488 H HB3  . GLN A 1 93  ? 0.345  35.988 31.918 1.00 26.64 ?  98  GLN A HB3  1 
ATOM   1489 N N    . ARG A 1 94  ? 3.290  36.449 33.921 1.00 16.11 ?  99  ARG A N    1 
ATOM   1490 C CA   . ARG A 1 94  ? 3.576  36.961 35.255 1.00 15.66 ?  99  ARG A CA   1 
ATOM   1491 C C    . ARG A 1 94  ? 4.563  38.126 35.217 1.00 13.21 ?  99  ARG A C    1 
ATOM   1492 O O    . ARG A 1 94  ? 4.463  39.019 36.063 1.00 14.11 ?  99  ARG A O    1 
ATOM   1493 C CB   . ARG A 1 94  ? 4.101  35.836 36.143 1.00 19.10 ?  99  ARG A CB   1 
ATOM   1494 C CG   . ARG A 1 94  ? 4.225  36.170 37.602 1.00 19.22 ?  99  ARG A CG   1 
ATOM   1495 C CD   . ARG A 1 94  ? 2.914  36.666 38.245 1.00 24.37 ?  99  ARG A CD   1 
ATOM   1496 N NE   . ARG A 1 94  ? 3.083  36.866 39.678 1.00 24.81 ?  99  ARG A NE   1 
ATOM   1497 C CZ   . ARG A 1 94  ? 3.145  35.874 40.550 1.00 28.46 ?  99  ARG A CZ   1 
ATOM   1498 N NH1  . ARG A 1 94  ? 2.988  34.616 40.173 1.00 34.33 ?  99  ARG A NH1  1 
ATOM   1499 N NH2  . ARG A 1 94  ? 3.352  36.150 41.837 1.00 37.78 ?  99  ARG A NH2  1 
ATOM   1500 H H    . ARG A 1 94  ? 3.624  35.674 33.756 1.00 19.28 ?  99  ARG A H    1 
ATOM   1501 H HA   . ARG A 1 94  ? 2.752  37.291 35.647 1.00 18.75 ?  99  ARG A HA   1 
ATOM   1502 H HB2  . ARG A 1 94  ? 3.496  35.082 36.070 1.00 22.87 ?  99  ARG A HB2  1 
ATOM   1503 H HB3  . ARG A 1 94  ? 4.984  35.585 35.828 1.00 22.87 ?  99  ARG A HB3  1 
ATOM   1504 H HG2  . ARG A 1 94  ? 4.506  35.375 38.081 1.00 23.02 ?  99  ARG A HG2  1 
ATOM   1505 H HG3  . ARG A 1 94  ? 4.887  36.871 37.706 1.00 23.02 ?  99  ARG A HG3  1 
ATOM   1506 H HD2  . ARG A 1 94  ? 2.656  37.511 37.845 1.00 29.20 ?  99  ARG A HD2  1 
ATOM   1507 H HD3  . ARG A 1 94  ? 2.216  36.007 38.107 1.00 29.20 ?  99  ARG A HD3  1 
ATOM   1508 H HE   . ARG A 1 94  ? 3.146  37.672 39.972 1.00 29.72 ?  99  ARG A HE   1 
ATOM   1509 H HH11 . ARG A 1 94  ? 2.842  34.431 39.346 1.00 41.14 ?  99  ARG A HH11 1 
ATOM   1510 H HH12 . ARG A 1 94  ? 3.032  33.984 40.755 1.00 41.14 ?  99  ARG A HH12 1 
ATOM   1511 H HH21 . ARG A 1 94  ? 3.444  36.967 42.093 1.00 45.28 ?  99  ARG A HH21 1 
ATOM   1512 H HH22 . ARG A 1 94  ? 3.395  35.513 42.413 1.00 45.28 ?  99  ARG A HH22 1 
ATOM   1513 N N    . VAL A 1 95  ? 5.468  38.144 34.245 1.00 13.17 ?  100 VAL A N    1 
ATOM   1514 C CA   . VAL A 1 95  ? 6.314  39.322 34.058 1.00 14.71 ?  100 VAL A CA   1 
ATOM   1515 C C    . VAL A 1 95  ? 5.440  40.546 33.820 1.00 14.41 ?  100 VAL A C    1 
ATOM   1516 O O    . VAL A 1 95  ? 5.585  41.570 34.483 1.00 13.30 ?  100 VAL A O    1 
ATOM   1517 C CB   . VAL A 1 95  ? 7.303  39.127 32.901 1.00 13.76 ?  100 VAL A CB   1 
ATOM   1518 C CG1  . VAL A 1 95  ? 7.972  40.453 32.531 1.00 13.16 ?  100 VAL A CG1  1 
ATOM   1519 C CG2  . VAL A 1 95  ? 8.384  38.089 33.250 1.00 15.18 ?  100 VAL A CG2  1 
ATOM   1520 H H    . VAL A 1 95  ? 5.611  37.502 33.691 1.00 15.76 ?  100 VAL A H    1 
ATOM   1521 H HA   . VAL A 1 95  ? 6.833  39.450 34.867 1.00 17.60 ?  100 VAL A HA   1 
ATOM   1522 H HB   . VAL A 1 95  ? 6.800  38.800 32.139 1.00 16.46 ?  100 VAL A HB   1 
ATOM   1523 H HG11 . VAL A 1 95  ? 8.667  40.284 31.876 1.00 15.74 ?  100 VAL A HG11 1 
ATOM   1524 H HG12 . VAL A 1 95  ? 7.305  41.050 32.158 1.00 15.74 ?  100 VAL A HG12 1 
ATOM   1525 H HG13 . VAL A 1 95  ? 8.358  40.845 33.329 1.00 15.74 ?  100 VAL A HG13 1 
ATOM   1526 H HG21 . VAL A 1 95  ? 8.981  37.988 32.492 1.00 18.17 ?  100 VAL A HG21 1 
ATOM   1527 H HG22 . VAL A 1 95  ? 8.881  38.399 34.023 1.00 18.17 ?  100 VAL A HG22 1 
ATOM   1528 H HG23 . VAL A 1 95  ? 7.956  37.242 33.450 1.00 18.17 ?  100 VAL A HG23 1 
ATOM   1529 N N    . PHE A 1 96  ? 4.481  40.444 32.891 1.00 13.89 ?  101 PHE A N    1 
ATOM   1530 C CA   . PHE A 1 96  ? 3.621  41.598 32.621 1.00 13.24 ?  101 PHE A CA   1 
ATOM   1531 C C    . PHE A 1 96  ? 2.825  41.983 33.859 1.00 13.59 ?  101 PHE A C    1 
ATOM   1532 O O    . PHE A 1 96  ? 2.630  43.173 34.151 1.00 15.47 ?  101 PHE A O    1 
ATOM   1533 C CB   . PHE A 1 96  ? 2.701  41.324 31.423 1.00 14.24 ?  101 PHE A CB   1 
ATOM   1534 C CG   . PHE A 1 96  ? 3.392  41.494 30.085 1.00 16.71 ?  101 PHE A CG   1 
ATOM   1535 C CD1  . PHE A 1 96  ? 3.808  42.752 29.658 1.00 15.73 ?  101 PHE A CD1  1 
ATOM   1536 C CD2  . PHE A 1 96  ? 3.560  40.417 29.221 1.00 18.40 ?  101 PHE A CD2  1 
ATOM   1537 C CE1  . PHE A 1 96  ? 4.440  42.915 28.435 1.00 16.50 ?  101 PHE A CE1  1 
ATOM   1538 C CE2  . PHE A 1 96  ? 4.204  40.580 27.989 1.00 20.93 ?  101 PHE A CE2  1 
ATOM   1539 C CZ   . PHE A 1 96  ? 4.623  41.836 27.596 1.00 17.64 ?  101 PHE A CZ   1 
ATOM   1540 H H    . PHE A 1 96  ? 4.315  39.743 32.421 1.00 16.61 ?  101 PHE A H    1 
ATOM   1541 H HA   . PHE A 1 96  ? 4.178  42.354 32.378 1.00 15.83 ?  101 PHE A HA   1 
ATOM   1542 H HB2  . PHE A 1 96  ? 2.378  40.410 31.478 1.00 17.04 ?  101 PHE A HB2  1 
ATOM   1543 H HB3  . PHE A 1 96  ? 1.954  41.942 31.454 1.00 17.04 ?  101 PHE A HB3  1 
ATOM   1544 H HD1  . PHE A 1 96  ? 3.660  43.493 30.200 1.00 18.82 ?  101 PHE A HD1  1 
ATOM   1545 H HD2  . PHE A 1 96  ? 3.241  39.578 29.465 1.00 22.02 ?  101 PHE A HD2  1 
ATOM   1546 H HE1  . PHE A 1 96  ? 4.743  43.756 28.179 1.00 19.75 ?  101 PHE A HE1  1 
ATOM   1547 H HE2  . PHE A 1 96  ? 4.349  39.846 27.437 1.00 25.06 ?  101 PHE A HE2  1 
ATOM   1548 H HZ   . PHE A 1 96  ? 5.028  41.954 26.767 1.00 21.12 ?  101 PHE A HZ   1 
ATOM   1549 N N    . GLU A 1 97  ? 2.315  40.992 34.584 1.00 15.17 ?  102 GLU A N    1 
ATOM   1550 C CA   . GLU A 1 97  ? 1.568  41.263 35.806 1.00 16.37 ?  102 GLU A CA   1 
ATOM   1551 C C    . GLU A 1 97  ? 2.434  41.980 36.850 1.00 13.73 ?  102 GLU A C    1 
ATOM   1552 O O    . GLU A 1 97  ? 1.988  42.937 37.484 1.00 17.90 ?  102 GLU A O    1 
ATOM   1553 C CB   . GLU A 1 97  ? 1.021  39.947 36.360 1.00 20.67 ?  102 GLU A CB   1 
ATOM   1554 C CG   . GLU A 1 97  ? -0.009 39.271 35.444 1.00 29.07 ?  102 GLU A CG   1 
ATOM   1555 H H    . GLU A 1 97  ? 2.386  40.157 34.391 1.00 18.15 ?  102 GLU A H    1 
ATOM   1556 H HA   . GLU A 1 97  ? 0.821  41.848 35.604 1.00 19.59 ?  102 GLU A HA   1 
ATOM   1557 H HB2  . GLU A 1 97  ? 1.759  39.329 36.482 1.00 24.76 ?  102 GLU A HB2  1 
ATOM   1558 H HB3  . GLU A 1 97  ? 0.590  40.122 37.211 1.00 24.76 ?  102 GLU A HB3  1 
ATOM   1559 N N    . GLU A 1 98  ? 3.674  41.531 37.034 1.00 14.85 ?  103 GLU A N    1 
ATOM   1560 C CA   . GLU A 1 98  ? 4.461  42.136 38.092 1.00 15.69 ?  103 GLU A CA   1 
ATOM   1561 C C    . GLU A 1 98  ? 4.957  43.521 37.701 1.00 15.64 ?  103 GLU A C    1 
ATOM   1562 O O    . GLU A 1 98  ? 4.972  44.422 38.537 1.00 18.04 ?  103 GLU A O    1 
ATOM   1563 C CB   . GLU A 1 98  ? 5.642  41.228 38.399 1.00 17.02 ?  103 GLU A CB   1 
ATOM   1564 C CG   . GLU A 1 98  ? 5.258  39.978 39.134 1.00 21.18 ?  103 GLU A CG   1 
ATOM   1565 C CD   . GLU A 1 98  ? 4.743  40.224 40.531 1.00 23.10 ?  103 GLU A CD   1 
ATOM   1566 O OE1  . GLU A 1 98  ? 5.270  41.105 41.246 1.00 28.52 ?  103 GLU A OE1  1 
ATOM   1567 O OE2  . GLU A 1 98  ? 3.801  39.511 40.921 1.00 33.22 -1 103 GLU A OE2  1 
ATOM   1568 H H    . GLU A 1 98  ? 4.058  40.909 36.581 1.00 17.77 ?  103 GLU A H    1 
ATOM   1569 H HA   . GLU A 1 98  ? 3.914  42.232 38.887 1.00 18.78 ?  103 GLU A HA   1 
ATOM   1570 H HB2  . GLU A 1 98  ? 6.061  40.966 37.565 1.00 20.38 ?  103 GLU A HB2  1 
ATOM   1571 H HB3  . GLU A 1 98  ? 6.275  41.714 38.950 1.00 20.38 ?  103 GLU A HB3  1 
ATOM   1572 H HG2  . GLU A 1 98  ? 4.558  39.526 38.637 1.00 25.36 ?  103 GLU A HG2  1 
ATOM   1573 H HG3  . GLU A 1 98  ? 6.037  39.405 39.203 1.00 25.36 ?  103 GLU A HG3  1 
ATOM   1574 N N    . ILE A 1 99  ? 5.342  43.719 36.441 1.00 13.78 ?  104 ILE A N    1 
ATOM   1575 C CA   . ILE A 1 99  ? 5.777  45.061 36.064 1.00 14.38 ?  104 ILE A CA   1 
ATOM   1576 C C    . ILE A 1 99  ? 4.604  46.038 36.056 1.00 16.04 ?  104 ILE A C    1 
ATOM   1577 O O    . ILE A 1 99  ? 4.803  47.228 36.297 1.00 17.80 ?  104 ILE A O    1 
ATOM   1578 C CB   . ILE A 1 99  ? 6.591  45.098 34.756 1.00 13.22 ?  104 ILE A CB   1 
ATOM   1579 C CG1  . ILE A 1 99  ? 5.692  44.845 33.528 1.00 13.31 ?  104 ILE A CG1  1 
ATOM   1580 C CG2  . ILE A 1 99  ? 7.774  44.125 34.819 1.00 14.53 ?  104 ILE A CG2  1 
ATOM   1581 C CD1  . ILE A 1 99  ? 6.407  44.829 32.190 1.00 14.52 ?  104 ILE A CD1  1 
ATOM   1582 H H    . ILE A 1 99  ? 5.360  43.125 35.819 1.00 16.48 ?  104 ILE A H    1 
ATOM   1583 H HA   . ILE A 1 99  ? 6.406  45.357 36.741 1.00 17.21 ?  104 ILE A HA   1 
ATOM   1584 H HB   . ILE A 1 99  ? 6.956  45.991 34.657 1.00 15.81 ?  104 ILE A HB   1 
ATOM   1585 H HG12 . ILE A 1 99  ? 5.262  43.982 33.637 1.00 15.92 ?  104 ILE A HG12 1 
ATOM   1586 H HG13 . ILE A 1 99  ? 5.023  45.547 33.490 1.00 15.92 ?  104 ILE A HG13 1 
ATOM   1587 H HG21 . ILE A 1 99  ? 8.373  44.308 34.079 1.00 17.38 ?  104 ILE A HG21 1 
ATOM   1588 H HG22 . ILE A 1 99  ? 8.240  44.248 35.661 1.00 17.38 ?  104 ILE A HG22 1 
ATOM   1589 H HG23 . ILE A 1 99  ? 7.439  43.216 34.756 1.00 17.38 ?  104 ILE A HG23 1 
ATOM   1590 H HD11 . ILE A 1 99  ? 5.752  44.710 31.484 1.00 17.37 ?  104 ILE A HD11 1 
ATOM   1591 H HD12 . ILE A 1 99  ? 6.872  45.672 32.070 1.00 17.37 ?  104 ILE A HD12 1 
ATOM   1592 H HD13 . ILE A 1 99  ? 7.042  44.096 32.180 1.00 17.37 ?  104 ILE A HD13 1 
ATOM   1593 N N    . ARG A 1 100 ? 3.350  45.552 35.869 1.00 16.10 ?  105 ARG A N    1 
ATOM   1594 C CA   . ARG A 1 100 ? 2.199  46.437 35.950 1.00 18.45 ?  105 ARG A CA   1 
ATOM   1595 C C    . ARG A 1 100 ? 2.023  46.958 37.373 1.00 20.75 ?  105 ARG A C    1 
ATOM   1596 O O    . ARG A 1 100 ? 1.564  48.088 37.558 1.00 22.71 ?  105 ARG A O    1 
ATOM   1597 C CB   . ARG A 1 100 ? 0.965  45.677 35.477 1.00 18.94 ?  105 ARG A CB   1 
ATOM   1598 C CG   . ARG A 1 100 ? -0.281 46.525 35.395 1.00 21.58 ?  105 ARG A CG   1 
ATOM   1599 C CD   . ARG A 1 100 ? -1.496 45.747 34.872 1.00 29.14 ?  105 ARG A CD   1 
ATOM   1600 N NE   . ARG A 1 100 ? -1.198 44.805 33.800 1.00 32.61 ?  105 ARG A NE   1 
ATOM   1601 C CZ   . ARG A 1 100 ? -1.344 43.490 33.886 1.00 32.12 ?  105 ARG A CZ   1 
ATOM   1602 N NH1  . ARG A 1 100 ? -1.857 42.920 34.964 1.00 30.66 ?  105 ARG A NH1  1 
ATOM   1603 N NH2  . ARG A 1 100 ? -0.935 42.729 32.879 1.00 32.25 ?  105 ARG A NH2  1 
ATOM   1604 H H    . ARG A 1 100 ? 3.160  44.731 35.698 1.00 19.27 ?  105 ARG A H    1 
ATOM   1605 H HA   . ARG A 1 100 ? 2.316  47.206 35.371 1.00 22.09 ?  105 ARG A HA   1 
ATOM   1606 H HB2  . ARG A 1 100 ? 1.138  45.321 34.592 1.00 22.67 ?  105 ARG A HB2  1 
ATOM   1607 H HB3  . ARG A 1 100 ? 0.788  44.953 36.098 1.00 22.67 ?  105 ARG A HB3  1 
ATOM   1608 H HG2  . ARG A 1 100 ? -0.496 46.857 36.281 1.00 25.85 ?  105 ARG A HG2  1 
ATOM   1609 H HG3  . ARG A 1 100 ? -0.119 47.268 34.793 1.00 25.85 ?  105 ARG A HG3  1 
ATOM   1610 H HD2  . ARG A 1 100 ? -1.879 45.242 35.606 1.00 34.92 ?  105 ARG A HD2  1 
ATOM   1611 H HD3  . ARG A 1 100 ? -2.146 46.382 34.531 1.00 34.92 ?  105 ARG A HD3  1 
ATOM   1612 H HE   . ARG A 1 100 ? -0.906 45.126 33.057 1.00 39.08 ?  105 ARG A HE   1 
ATOM   1613 H HH11 . ARG A 1 100 ? -2.105 43.404 35.630 1.00 36.74 ?  105 ARG A HH11 1 
ATOM   1614 H HH12 . ARG A 1 100 ? -1.943 42.065 34.998 1.00 36.74 ?  105 ARG A HH12 1 
ATOM   1615 H HH21 . ARG A 1 100 ? -0.581 43.089 32.183 1.00 38.65 ?  105 ARG A HH21 1 
ATOM   1616 H HH22 . ARG A 1 100 ? -1.024 41.875 32.922 1.00 38.65 ?  105 ARG A HH22 1 
ATOM   1617 N N    . LYS A 1 101 ? 2.411  46.153 38.375 1.00 20.17 ?  106 LYS A N    1 
ATOM   1618 C CA   . LYS A 1 101 ? 2.384  46.618 39.760 1.00 24.92 ?  106 LYS A CA   1 
ATOM   1619 C C    . LYS A 1 101 ? 3.309  47.805 39.958 1.00 25.59 ?  106 LYS A C    1 
ATOM   1620 O O    . LYS A 1 101 ? 3.057  48.653 40.820 1.00 32.49 ?  106 LYS A O    1 
ATOM   1621 C CB   . LYS A 1 101 ? 2.819  45.496 40.705 1.00 29.22 ?  106 LYS A CB   1 
ATOM   1622 C CG   . LYS A 1 101 ? 1.806  44.388 40.830 1.00 31.94 ?  106 LYS A CG   1 
ATOM   1623 C CD   . LYS A 1 101 ? 2.261  43.285 41.799 1.00 31.97 ?  106 LYS A CD   1 
ATOM   1624 C CE   . LYS A 1 101 ? 1.515  41.990 41.520 1.00 50.63 ?  106 LYS A CE   1 
ATOM   1625 N NZ   . LYS A 1 101 ? 0.040  42.219 41.549 1.00 57.15 ?  106 LYS A NZ   1 
ATOM   1626 H H    . LYS A 1 101 ? 2.690  45.345 38.277 1.00 24.15 ?  106 LYS A H    1 
ATOM   1627 H HA   . LYS A 1 101 ? 1.475  46.877 39.977 1.00 29.85 ?  106 LYS A HA   1 
ATOM   1628 H HB2  . LYS A 1 101 ? 3.644  45.108 40.372 1.00 35.02 ?  106 LYS A HB2  1 
ATOM   1629 H HB3  . LYS A 1 101 ? 2.961  45.869 41.590 1.00 35.02 ?  106 LYS A HB3  1 
ATOM   1630 H HG2  . LYS A 1 101 ? 0.972  44.755 41.161 1.00 38.27 ?  106 LYS A HG2  1 
ATOM   1631 H HG3  . LYS A 1 101 ? 1.668  43.984 39.958 1.00 38.27 ?  106 LYS A HG3  1 
ATOM   1632 H HD2  . LYS A 1 101 ? 3.211  43.126 41.687 1.00 38.31 ?  106 LYS A HD2  1 
ATOM   1633 H HD3  . LYS A 1 101 ? 2.076  43.558 42.711 1.00 38.31 ?  106 LYS A HD3  1 
ATOM   1634 H HE2  . LYS A 1 101 ? 1.759  41.657 40.642 1.00 60.70 ?  106 LYS A HE2  1 
ATOM   1635 H HE3  . LYS A 1 101 ? 1.740  41.333 42.197 1.00 60.70 ?  106 LYS A HE3  1 
ATOM   1636 H HZ1  . LYS A 1 101 ? -0.205 42.524 42.349 1.00 68.53 ?  106 LYS A HZ1  1 
ATOM   1637 H HZ2  . LYS A 1 101 ? -0.188 42.817 40.930 1.00 68.53 ?  106 LYS A HZ2  1 
ATOM   1638 H HZ3  . LYS A 1 101 ? -0.390 41.457 41.387 1.00 68.53 ?  106 LYS A HZ3  1 
ATOM   1639 N N    . HIS A 1 102 ? 4.393  47.861 39.183 1.00 21.93 ?  107 HIS A N    1 
ATOM   1640 C CA   . HIS A 1 102 ? 5.355  48.951 39.189 1.00 29.86 ?  107 HIS A CA   1 
ATOM   1641 C C    . HIS A 1 102 ? 4.983  50.058 38.214 1.00 19.73 ?  107 HIS A C    1 
ATOM   1642 O O    . HIS A 1 102 ? 5.728  51.042 38.100 1.00 27.67 ?  107 HIS A O    1 
ATOM   1643 C CB   . HIS A 1 102 ? 6.724  48.398 38.797 1.00 25.05 ?  107 HIS A CB   1 
ATOM   1644 C CG   . HIS A 1 102 ? 7.350  47.541 39.848 1.00 25.69 ?  107 HIS A CG   1 
ATOM   1645 N ND1  . HIS A 1 102 ? 7.082  46.195 39.966 1.00 31.89 ?  107 HIS A ND1  1 
ATOM   1646 C CD2  . HIS A 1 102 ? 8.194  47.848 40.858 1.00 25.61 ?  107 HIS A CD2  1 
ATOM   1647 C CE1  . HIS A 1 102 ? 7.756  45.703 40.992 1.00 34.75 ?  107 HIS A CE1  1 
ATOM   1648 N NE2  . HIS A 1 102 ? 8.439  46.686 41.550 1.00 38.08 ?  107 HIS A NE2  1 
ATOM   1649 H H    . HIS A 1 102 ? 4.600  47.246 38.618 1.00 26.27 ?  107 HIS A H    1 
ATOM   1650 H HA   . HIS A 1 102 ? 5.404  49.332 40.080 1.00 35.78 ?  107 HIS A HA   1 
ATOM   1651 H HB2  . HIS A 1 102 ? 6.625  47.860 37.996 1.00 30.01 ?  107 HIS A HB2  1 
ATOM   1652 H HB3  . HIS A 1 102 ? 7.323  49.141 38.626 1.00 30.01 ?  107 HIS A HB3  1 
ATOM   1653 H HD1  . HIS A 1 102 ? 6.558  45.745 39.454 1.00 38.22 ?  107 HIS A HD1  1 
ATOM   1654 H HD2  . HIS A 1 102 ? 8.543  48.689 41.049 1.00 30.68 ?  107 HIS A HD2  1 
ATOM   1655 H HE1  . HIS A 1 102 ? 7.750  44.817 41.273 1.00 41.65 ?  107 HIS A HE1  1 
ATOM   1656 N N    . SER A 1 103 ? 3.851  49.938 37.521 1.00 22.48 ?  108 SER A N    1 
ATOM   1657 C CA   . SER A 1 103 ? 3.440  50.933 36.540 1.00 19.84 ?  108 SER A CA   1 
ATOM   1658 C C    . SER A 1 103 ? 4.513  51.120 35.464 1.00 18.03 ?  108 SER A C    1 
ATOM   1659 O O    . SER A 1 103 ? 4.748  52.218 34.957 1.00 20.76 ?  108 SER A O    1 
ATOM   1660 C CB   . SER A 1 103 ? 3.076  52.251 37.221 1.00 27.57 ?  108 SER A CB   1 
ATOM   1661 O OG   . SER A 1 103 ? 1.790  52.152 37.820 1.00 28.10 ?  108 SER A OG   1 
ATOM   1662 H H    . SER A 1 103 ? 3.302  49.282 37.604 1.00 26.93 ?  108 SER A H    1 
ATOM   1663 H HA   . SER A 1 103 ? 2.644  50.618 36.084 1.00 23.76 ?  108 SER A HA   1 
ATOM   1664 H HB2  . SER A 1 103 ? 3.733  52.446 37.908 1.00 33.03 ?  108 SER A HB2  1 
ATOM   1665 H HB3  . SER A 1 103 ? 3.067  52.960 36.560 1.00 33.03 ?  108 SER A HB3  1 
ATOM   1666 H HG   . SER A 1 103 ? 1.566  52.895 38.143 1.00 33.67 ?  108 SER A HG   1 
ATOM   1667 N N    . ALA A 1 104 ? 5.193  50.033 35.097 1.00 16.19 ?  109 ALA A N    1 
ATOM   1668 C CA   . ALA A 1 104 ? 6.219  50.111 34.068 1.00 13.89 ?  109 ALA A CA   1 
ATOM   1669 C C    . ALA A 1 104 ? 5.608  50.556 32.744 1.00 15.72 ?  109 ALA A C    1 
ATOM   1670 O O    . ALA A 1 104 ? 4.529  50.111 32.353 1.00 16.88 ?  109 ALA A O    1 
ATOM   1671 C CB   . ALA A 1 104 ? 6.913  48.751 33.891 1.00 14.60 ?  109 ALA A CB   1 
ATOM   1672 H H    . ALA A 1 104 ? 5.078  49.248 35.427 1.00 19.38 ?  109 ALA A H    1 
ATOM   1673 H HA   . ALA A 1 104 ? 6.889  50.758 34.338 1.00 16.62 ?  109 ALA A HA   1 
ATOM   1674 H HB1  . ALA A 1 104 ? 7.698  48.867 33.333 1.00 17.47 ?  109 ALA A HB1  1 
ATOM   1675 H HB2  . ALA A 1 104 ? 7.173  48.412 34.762 1.00 17.47 ?  109 ALA A HB2  1 
ATOM   1676 H HB3  . ALA A 1 104 ? 6.295  48.134 33.467 1.00 17.47 ?  109 ALA A HB3  1 
ATOM   1677 N N    . GLY A 1 105 ? 6.285  51.461 32.046 1.00 14.60 ?  110 GLY A N    1 
ATOM   1678 C CA   . GLY A 1 105 ? 5.789  52.019 30.799 1.00 13.81 ?  110 GLY A CA   1 
ATOM   1679 C C    . GLY A 1 105 ? 6.038  51.160 29.579 1.00 14.79 ?  110 GLY A C    1 
ATOM   1680 O O    . GLY A 1 105 ? 5.391  51.383 28.541 1.00 15.48 ?  110 GLY A O    1 
ATOM   1681 H H    . GLY A 1 105 ? 7.051  51.775 32.279 1.00 17.47 ?  110 GLY A H    1 
ATOM   1682 H HA2  . GLY A 1 105 ? 4.831  52.153 30.877 1.00 16.52 ?  110 GLY A HA2  1 
ATOM   1683 H HA3  . GLY A 1 105 ? 6.217  52.877 30.651 1.00 16.52 ?  110 GLY A HA3  1 
ATOM   1684 N N    . GLU A 1 106 ? 6.956  50.203 29.661 1.00 13.37 ?  111 GLU A N    1 
ATOM   1685 C CA   . GLU A 1 106 ? 7.387  49.417 28.517 1.00 13.30 ?  111 GLU A CA   1 
ATOM   1686 C C    . GLU A 1 106 ? 8.151  48.199 29.028 1.00 12.93 ?  111 GLU A C    1 
ATOM   1687 O O    . GLU A 1 106 ? 8.746  48.237 30.103 1.00 13.26 ?  111 GLU A O    1 
ATOM   1688 C CB   . GLU A 1 106 ? 8.261  50.290 27.596 1.00 18.69 ?  111 GLU A CB   1 
ATOM   1689 C CG   . GLU A 1 106 ? 8.805  49.618 26.384 1.00 21.17 ?  111 GLU A CG   1 
ATOM   1690 C CD   . GLU A 1 106 ? 9.488  50.612 25.469 1.00 25.53 ?  111 GLU A CD   1 
ATOM   1691 O OE1  . GLU A 1 106 ? 8.787  51.446 24.858 1.00 38.29 ?  111 GLU A OE1  1 
ATOM   1692 O OE2  . GLU A 1 106 ? 10.708 50.569 25.383 1.00 31.97 -1 111 GLU A OE2  1 
ATOM   1693 H H    . GLU A 1 106 ? 7.354  49.984 30.392 1.00 15.99 ?  111 GLU A H    1 
ATOM   1694 H HA   . GLU A 1 106 ? 6.631  49.084 28.008 1.00 15.91 ?  111 GLU A HA   1 
ATOM   1695 H HB2  . GLU A 1 106 ? 7.726  51.040 27.293 1.00 22.37 ?  111 GLU A HB2  1 
ATOM   1696 H HB3  . GLU A 1 106 ? 9.019  50.610 28.111 1.00 22.37 ?  111 GLU A HB3  1 
ATOM   1697 H HG2  . GLU A 1 106 ? 9.456  48.950 26.650 1.00 25.36 ?  111 GLU A HG2  1 
ATOM   1698 H HG3  . GLU A 1 106 ? 8.080  49.199 25.895 1.00 25.36 ?  111 GLU A HG3  1 
ATOM   1699 N N    . LEU A 1 107 ? 8.078  47.103 28.283 1.00 12.12 ?  112 LEU A N    1 
ATOM   1700 C CA   . LEU A 1 107 ? 8.957  45.951 28.443 1.00 11.95 ?  112 LEU A CA   1 
ATOM   1701 C C    . LEU A 1 107 ? 9.849  45.852 27.222 1.00 12.29 ?  112 LEU A C    1 
ATOM   1702 O O    . LEU A 1 107 ? 9.364  45.956 26.088 1.00 14.16 ?  112 LEU A O    1 
ATOM   1703 C CB   . LEU A 1 107 ? 8.135  44.662 28.561 1.00 12.24 ?  112 LEU A CB   1 
ATOM   1704 C CG   . LEU A 1 107 ? 8.980  43.396 28.807 1.00 13.33 ?  112 LEU A CG   1 
ATOM   1705 C CD1  . LEU A 1 107 ? 9.760  43.418 30.102 1.00 14.56 ?  112 LEU A CD1  1 
ATOM   1706 C CD2  . LEU A 1 107 ? 8.096  42.180 28.745 1.00 16.02 ?  112 LEU A CD2  1 
ATOM   1707 H H    . LEU A 1 107 ? 7.504  46.999 27.652 1.00 14.49 ?  112 LEU A H    1 
ATOM   1708 H HA   . LEU A 1 107 ? 9.502  46.059 29.238 1.00 14.29 ?  112 LEU A HA   1 
ATOM   1709 H HB2  . LEU A 1 107 ? 7.519  44.755 29.305 1.00 14.63 ?  112 LEU A HB2  1 
ATOM   1710 H HB3  . LEU A 1 107 ? 7.642  44.533 27.736 1.00 14.63 ?  112 LEU A HB3  1 
ATOM   1711 H HG   . LEU A 1 107 ? 9.650  43.357 28.107 1.00 15.95 ?  112 LEU A HG   1 
ATOM   1712 H HD11 . LEU A 1 107 ? 10.143 42.540 30.256 1.00 17.42 ?  112 LEU A HD11 1 
ATOM   1713 H HD12 . LEU A 1 107 ? 10.467 44.079 30.034 1.00 17.42 ?  112 LEU A HD12 1 
ATOM   1714 H HD13 . LEU A 1 107 ? 9.160  43.649 30.828 1.00 17.42 ?  112 LEU A HD13 1 
ATOM   1715 H HD21 . LEU A 1 107 ? 8.644  41.385 28.846 1.00 19.17 ?  112 LEU A HD21 1 
ATOM   1716 H HD22 . LEU A 1 107 ? 7.444  42.226 29.462 1.00 19.17 ?  112 LEU A HD22 1 
ATOM   1717 H HD23 . LEU A 1 107 ? 7.643  42.162 27.887 1.00 19.17 ?  112 LEU A HD23 1 
ATOM   1718 N N    . GLN A 1 108 ? 11.139 45.642 27.470 1.00 11.01 ?  113 GLN A N    1 
ATOM   1719 C CA   . GLN A 1 108 ? 12.155 45.472 26.443 1.00 12.13 ?  113 GLN A CA   1 
ATOM   1720 C C    . GLN A 1 108 ? 12.811 44.105 26.642 1.00 11.94 ?  113 GLN A C    1 
ATOM   1721 O O    . GLN A 1 108 ? 13.010 43.645 27.773 1.00 12.17 ?  113 GLN A O    1 
ATOM   1722 C CB   . GLN A 1 108 ? 13.251 46.552 26.553 1.00 12.99 ?  113 GLN A CB   1 
ATOM   1723 C CG   . GLN A 1 108 ? 12.717 47.960 26.478 1.00 15.15 ?  113 GLN A CG   1 
ATOM   1724 C CD   . GLN A 1 108 ? 13.821 48.983 26.386 1.00 19.43 ?  113 GLN A CD   1 
ATOM   1725 O OE1  . GLN A 1 108 ? 14.925 48.725 26.815 1.00 25.09 ?  113 GLN A OE1  1 
ATOM   1726 N NE2  . GLN A 1 108 ? 13.510 50.156 25.875 1.00 24.47 ?  113 GLN A NE2  1 
ATOM   1727 H H    . GLN A 1 108 ? 11.462 45.591 28.265 1.00 13.16 ?  113 GLN A H    1 
ATOM   1728 H HA   . GLN A 1 108 ? 11.748 45.530 25.565 1.00 14.50 ?  113 GLN A HA   1 
ATOM   1729 H HB2  . GLN A 1 108 ? 13.705 46.451 27.405 1.00 15.53 ?  113 GLN A HB2  1 
ATOM   1730 H HB3  . GLN A 1 108 ? 13.881 46.434 25.825 1.00 15.53 ?  113 GLN A HB3  1 
ATOM   1731 H HG2  . GLN A 1 108 ? 12.158 48.047 25.690 1.00 18.13 ?  113 GLN A HG2  1 
ATOM   1732 H HG3  . GLN A 1 108 ? 12.197 48.147 27.275 1.00 18.13 ?  113 GLN A HG3  1 
ATOM   1733 H HE21 . GLN A 1 108 ? 12.707 50.311 25.612 1.00 29.31 ?  113 GLN A HE21 1 
ATOM   1734 H HE22 . GLN A 1 108 ? 14.111 50.767 25.805 1.00 29.31 ?  113 GLN A HE22 1 
ATOM   1735 N N    . ILE A 1 109 ? 13.169 43.453 25.529 1.00 14.04 ?  114 ILE A N    1 
ATOM   1736 C CA   . ILE A 1 109 ? 13.842 42.160 25.546 1.00 12.13 ?  114 ILE A CA   1 
ATOM   1737 C C    . ILE A 1 109 ? 14.869 42.149 24.418 1.00 14.70 ?  114 ILE A C    1 
ATOM   1738 O O    . ILE A 1 109 ? 14.528 42.487 23.283 1.00 16.18 ?  114 ILE A O    1 
ATOM   1739 C CB   . ILE A 1 109 ? 12.858 40.990 25.327 1.00 14.93 ?  114 ILE A CB   1 
ATOM   1740 C CG1  . ILE A 1 109 ? 11.556 41.204 26.109 1.00 16.25 ?  114 ILE A CG1  1 
ATOM   1741 C CG2  . ILE A 1 109 ? 13.575 39.691 25.714 1.00 15.84 ?  114 ILE A CG2  1 
ATOM   1742 C CD1  . ILE A 1 109 ? 10.582 40.056 25.971 1.00 18.28 ?  114 ILE A CD1  1 
ATOM   1743 H H    . ILE A 1 109 ? 13.027 43.752 24.736 1.00 16.80 ?  114 ILE A H    1 
ATOM   1744 H HA   . ILE A 1 109 ? 14.286 42.051 26.401 1.00 14.50 ?  114 ILE A HA   1 
ATOM   1745 H HB   . ILE A 1 109 ? 12.595 40.941 24.395 1.00 17.87 ?  114 ILE A HB   1 
ATOM   1746 H HG12 . ILE A 1 109 ? 11.768 41.304 27.050 1.00 19.45 ?  114 ILE A HG12 1 
ATOM   1747 H HG13 . ILE A 1 109 ? 11.121 42.006 25.780 1.00 19.45 ?  114 ILE A HG13 1 
ATOM   1748 H HG21 . ILE A 1 109 ? 12.958 38.949 25.616 1.00 18.95 ?  114 ILE A HG21 1 
ATOM   1749 H HG22 . ILE A 1 109 ? 14.339 39.566 25.129 1.00 18.95 ?  114 ILE A HG22 1 
ATOM   1750 H HG23 . ILE A 1 109 ? 13.871 39.756 26.635 1.00 18.95 ?  114 ILE A HG23 1 
ATOM   1751 H HD11 . ILE A 1 109 ? 9.734  40.311 26.368 1.00 21.88 ?  114 ILE A HD11 1 
ATOM   1752 H HD12 . ILE A 1 109 ? 10.459 39.856 25.030 1.00 21.88 ?  114 ILE A HD12 1 
ATOM   1753 H HD13 . ILE A 1 109 ? 10.941 39.280 26.430 1.00 21.88 ?  114 ILE A HD13 1 
ATOM   1754 N N    A ASN A 1 110 ? 16.078 41.770 24.711 0.56 14.09 ?  115 ASN A N    1 
ATOM   1755 N N    B ASN A 1 110 ? 16.104 41.744 24.716 0.44 15.17 ?  115 ASN A N    1 
ATOM   1756 C CA   A ASN A 1 110 ? 17.069 41.554 23.670 0.56 18.59 ?  115 ASN A CA   1 
ATOM   1757 C CA   B ASN A 1 110 ? 17.186 41.555 23.729 0.44 14.33 ?  115 ASN A CA   1 
ATOM   1758 C C    A ASN A 1 110 ? 17.077 40.084 23.327 0.56 13.46 ?  115 ASN A C    1 
ATOM   1759 C C    B ASN A 1 110 ? 17.170 40.085 23.343 0.44 14.13 ?  115 ASN A C    1 
ATOM   1760 O O    A ASN A 1 110 ? 17.006 39.221 24.205 0.56 15.44 ?  115 ASN A O    1 
ATOM   1761 O O    B ASN A 1 110 ? 17.197 39.213 24.215 0.44 16.68 ?  115 ASN A O    1 
ATOM   1762 C CB   A ASN A 1 110 ? 18.415 42.104 24.095 0.56 22.74 ?  115 ASN A CB   1 
ATOM   1763 C CB   B ASN A 1 110 ? 18.517 42.062 24.333 0.44 17.88 ?  115 ASN A CB   1 
ATOM   1764 C CG   A ASN A 1 110 ? 18.361 43.619 24.260 0.56 25.10 ?  115 ASN A CG   1 
ATOM   1765 C CG   B ASN A 1 110 ? 19.816 41.288 23.905 0.44 17.79 ?  115 ASN A CG   1 
ATOM   1766 O OD1  A ASN A 1 110 ? 17.960 44.343 23.331 0.56 23.41 ?  115 ASN A OD1  1 
ATOM   1767 O OD1  B ASN A 1 110 ? 19.860 40.415 23.042 0.44 18.25 ?  115 ASN A OD1  1 
ATOM   1768 N ND2  A ASN A 1 110 ? 18.719 44.098 25.441 0.56 33.30 ?  115 ASN A ND2  1 
ATOM   1769 N ND2  B ASN A 1 110 ? 20.913 41.703 24.522 0.44 23.98 ?  115 ASN A ND2  1 
ATOM   1770 H H    A ASN A 1 110 ? 16.363 41.627 25.509 0.56 16.86 ?  115 ASN A H    1 
ATOM   1771 H H    B ASN A 1 110 ? 16.358 41.562 25.518 0.44 18.15 ?  115 ASN A H    1 
ATOM   1772 H HA   A ASN A 1 110 ? 16.850 42.025 22.851 0.56 22.26 ?  115 ASN A HA   1 
ATOM   1773 H HA   B ASN A 1 110 ? 17.071 42.058 22.908 0.44 17.14 ?  115 ASN A HA   1 
ATOM   1774 H HB2  A ASN A 1 110 ? 18.670 41.712 24.944 0.56 27.24 ?  115 ASN A HB2  1 
ATOM   1775 H HB2  B ASN A 1 110 ? 18.636 42.987 24.067 0.44 21.41 ?  115 ASN A HB2  1 
ATOM   1776 H HB3  A ASN A 1 110 ? 19.078 41.893 23.419 0.56 27.24 ?  115 ASN A HB3  1 
ATOM   1777 H HB3  B ASN A 1 110 ? 18.453 41.999 25.299 0.44 21.41 ?  115 ASN A HB3  1 
ATOM   1778 H HD21 A ASN A 1 110 ? 18.966 43.562 26.066 0.56 39.91 ?  115 ASN A HD21 1 
ATOM   1779 H HD21 B ASN A 1 110 ? 21.670 41.334 24.348 0.44 28.73 ?  115 ASN A HD21 1 
ATOM   1780 H HD22 A ASN A 1 110 ? 18.705 44.946 25.583 0.56 39.91 ?  115 ASN A HD22 1 
ATOM   1781 H HD22 B ASN A 1 110 ? 20.869 42.341 25.097 0.44 28.73 ?  115 ASN A HD22 1 
ATOM   1782 N N    . VAL A 1 111 ? 17.076 39.810 22.032 1.00 14.58 ?  116 VAL A N    1 
ATOM   1783 C CA   . VAL A 1 111 ? 16.888 38.470 21.494 1.00 18.05 ?  116 VAL A CA   1 
ATOM   1784 C C    . VAL A 1 111 ? 17.869 38.282 20.334 1.00 17.67 ?  116 VAL A C    1 
ATOM   1785 O O    . VAL A 1 111 ? 17.982 39.155 19.481 1.00 16.73 ?  116 VAL A O    1 
ATOM   1786 C CB   . VAL A 1 111 ? 15.430 38.330 20.977 1.00 20.57 ?  116 VAL A CB   1 
ATOM   1787 C CG1  . VAL A 1 111 ? 15.148 36.937 20.499 1.00 29.05 ?  116 VAL A CG1  1 
ATOM   1788 C CG2  . VAL A 1 111 ? 14.415 38.768 22.064 1.00 22.72 ?  116 VAL A CG2  1 
ATOM   1789 H H    . VAL A 1 111 ? 17.185 40.402 21.419 1.00 17.45 ?  116 VAL A H    1 
ATOM   1790 H HA   . VAL A 1 111 ? 17.075 37.795 22.164 1.00 21.61 ?  116 VAL A HA   1 
ATOM   1791 H HB   . VAL A 1 111 ? 15.321 38.920 20.215 1.00 24.64 ?  116 VAL A HB   1 
ATOM   1792 H HG11 . VAL A 1 111 ? 14.190 36.785 20.515 1.00 34.81 ?  116 VAL A HG11 1 
ATOM   1793 H HG12 . VAL A 1 111 ? 15.483 36.840 19.594 1.00 34.81 ?  116 VAL A HG12 1 
ATOM   1794 H HG13 . VAL A 1 111 ? 15.593 36.306 21.086 1.00 34.81 ?  116 VAL A HG13 1 
ATOM   1795 H HG21 . VAL A 1 111 ? 13.515 38.625 21.731 1.00 27.21 ?  116 VAL A HG21 1 
ATOM   1796 H HG22 . VAL A 1 111 ? 14.560 38.238 22.863 1.00 27.21 ?  116 VAL A HG22 1 
ATOM   1797 H HG23 . VAL A 1 111 ? 14.549 39.708 22.261 1.00 27.21 ?  116 VAL A HG23 1 
ATOM   1798 N N    A ASP A 1 112 ? 18.534 37.134 20.284 0.43 17.47 ?  117 ASP A N    1 
ATOM   1799 N N    B ASP A 1 112 ? 18.571 37.144 20.299 0.57 17.14 ?  117 ASP A N    1 
ATOM   1800 C CA   A ASP A 1 112 ? 19.399 36.846 19.151 0.43 16.89 ?  117 ASP A CA   1 
ATOM   1801 C CA   B ASP A 1 112 ? 19.402 36.864 19.134 0.57 17.01 ?  117 ASP A CA   1 
ATOM   1802 C C    A ASP A 1 112 ? 18.559 36.506 17.924 0.43 18.81 ?  117 ASP A C    1 
ATOM   1803 C C    B ASP A 1 112 ? 18.534 36.538 17.926 0.57 18.65 ?  117 ASP A C    1 
ATOM   1804 O O    A ASP A 1 112 ? 17.616 35.712 17.998 0.43 17.06 ?  117 ASP A O    1 
ATOM   1805 O O    B ASP A 1 112 ? 17.576 35.762 18.004 0.57 17.22 ?  117 ASP A O    1 
ATOM   1806 C CB   A ASP A 1 112 ? 20.355 35.709 19.508 0.43 21.58 ?  117 ASP A CB   1 
ATOM   1807 C CB   B ASP A 1 112 ? 20.395 35.719 19.365 0.57 22.79 ?  117 ASP A CB   1 
ATOM   1808 C CG   A ASP A 1 112 ? 21.157 36.001 20.764 0.43 31.83 ?  117 ASP A CG   1 
ATOM   1809 C CG   B ASP A 1 112 ? 21.542 36.105 20.270 0.57 20.09 ?  117 ASP A CG   1 
ATOM   1810 O OD1  A ASP A 1 112 ? 21.821 37.060 20.806 0.43 25.20 ?  117 ASP A OD1  1 
ATOM   1811 O OD1  B ASP A 1 112 ? 21.687 37.306 20.585 0.57 27.24 ?  117 ASP A OD1  1 
ATOM   1812 O OD2  A ASP A 1 112 ? 21.127 35.181 21.709 0.43 23.98 -1 117 ASP A OD2  1 
ATOM   1813 O OD2  B ASP A 1 112 ? 22.334 35.200 20.621 0.57 22.74 -1 117 ASP A OD2  1 
ATOM   1814 H H    A ASP A 1 112 ? 18.501 36.517 20.883 0.43 20.91 ?  117 ASP A H    1 
ATOM   1815 H H    B ASP A 1 112 ? 18.581 36.544 20.916 0.57 20.52 ?  117 ASP A H    1 
ATOM   1816 H HA   A ASP A 1 112 ? 19.935 37.624 18.932 0.43 20.22 ?  117 ASP A HA   1 
ATOM   1817 H HA   B ASP A 1 112 ? 19.927 37.660 18.958 0.57 20.36 ?  117 ASP A HA   1 
ATOM   1818 H HB2  A ASP A 1 112 ? 19.843 34.899 19.659 0.43 25.85 ?  117 ASP A HB2  1 
ATOM   1819 H HB2  B ASP A 1 112 ? 19.928 34.975 19.776 0.57 27.29 ?  117 ASP A HB2  1 
ATOM   1820 H HB3  A ASP A 1 112 ? 20.978 35.576 18.776 0.43 25.85 ?  117 ASP A HB3  1 
ATOM   1821 H HB3  B ASP A 1 112 ? 20.767 35.448 18.511 0.57 27.29 ?  117 ASP A HB3  1 
ATOM   1822 N N    . GLU A 1 113 ? 18.905 37.113 16.787 1.00 15.57 ?  118 GLU A N    1 
ATOM   1823 C CA   . GLU A 1 113 ? 18.124 36.921 15.581 1.00 17.73 ?  118 GLU A CA   1 
ATOM   1824 C C    . GLU A 1 113 ? 17.997 35.453 15.217 1.00 20.88 ?  118 GLU A C    1 
ATOM   1825 O O    . GLU A 1 113 ? 16.952 35.031 14.703 1.00 21.58 ?  118 GLU A O    1 
ATOM   1826 C CB   . GLU A 1 113 ? 18.766 37.703 14.458 1.00 16.74 ?  118 GLU A CB   1 
ATOM   1827 C CG   . GLU A 1 113 ? 18.007 37.699 13.169 1.00 22.86 ?  118 GLU A CG   1 
ATOM   1828 C CD   . GLU A 1 113 ? 18.529 38.762 12.246 1.00 20.69 ?  118 GLU A CD   1 
ATOM   1829 O OE1  . GLU A 1 113 ? 19.706 38.720 11.855 1.00 28.74 ?  118 GLU A OE1  1 
ATOM   1830 O OE2  . GLU A 1 113 ? 17.750 39.686 11.945 1.00 38.48 -1 118 GLU A OE2  1 
ATOM   1831 H H    . GLU A 1 113 ? 19.598 37.613 16.694 1.00 18.64 ?  118 GLU A H    1 
ATOM   1832 H HA   . GLU A 1 113 ? 17.224 37.255 15.722 1.00 21.23 ?  118 GLU A HA   1 
ATOM   1833 H HB2  . GLU A 1 113 ? 18.856 38.627 14.740 1.00 20.04 ?  118 GLU A HB2  1 
ATOM   1834 H HB3  . GLU A 1 113 ? 19.641 37.323 14.281 1.00 20.04 ?  118 GLU A HB3  1 
ATOM   1835 H HG2  . GLU A 1 113 ? 18.107 36.836 12.736 1.00 27.38 ?  118 GLU A HG2  1 
ATOM   1836 H HG3  . GLU A 1 113 ? 17.069 37.875 13.345 1.00 27.38 ?  118 GLU A HG3  1 
ATOM   1837 N N    . VAL A 1 114 ? 19.040 34.652 15.464 1.00 18.07 ?  119 VAL A N    1 
ATOM   1838 C CA   . VAL A 1 114 ? 19.000 33.243 15.100 1.00 23.55 ?  119 VAL A CA   1 
ATOM   1839 C C    . VAL A 1 114 ? 18.020 32.434 15.933 1.00 20.98 ?  119 VAL A C    1 
ATOM   1840 O O    . VAL A 1 114 ? 17.698 31.293 15.557 1.00 25.07 ?  119 VAL A O    1 
ATOM   1841 C CB   . VAL A 1 114 ? 20.391 32.596 15.215 1.00 24.06 ?  119 VAL A CB   1 
ATOM   1842 C CG1  . VAL A 1 114 ? 21.330 33.212 14.197 1.00 32.15 ?  119 VAL A CG1  1 
ATOM   1843 C CG2  . VAL A 1 114 ? 20.938 32.693 16.617 1.00 22.06 ?  119 VAL A CG2  1 
ATOM   1844 H H    . VAL A 1 114 ? 19.773 34.903 15.838 1.00 21.63 ?  119 VAL A H    1 
ATOM   1845 H HA   . VAL A 1 114 ? 18.716 33.206 14.173 1.00 28.21 ?  119 VAL A HA   1 
ATOM   1846 H HB   . VAL A 1 114 ? 20.314 31.649 15.021 1.00 28.82 ?  119 VAL A HB   1 
ATOM   1847 H HG11 . VAL A 1 114 ? 22.210 32.817 14.301 1.00 38.53 ?  119 VAL A HG11 1 
ATOM   1848 H HG12 . VAL A 1 114 ? 20.990 33.034 13.306 1.00 38.53 ?  119 VAL A HG12 1 
ATOM   1849 H HG13 . VAL A 1 114 ? 21.376 34.169 14.349 1.00 38.53 ?  119 VAL A HG13 1 
ATOM   1850 H HG21 . VAL A 1 114 ? 21.842 32.342 16.628 1.00 26.42 ?  119 VAL A HG21 1 
ATOM   1851 H HG22 . VAL A 1 114 ? 20.941 33.624 16.891 1.00 26.42 ?  119 VAL A HG22 1 
ATOM   1852 H HG23 . VAL A 1 114 ? 20.375 32.175 17.213 1.00 26.42 ?  119 VAL A HG23 1 
ATOM   1853 N N    A ASP A 1 115 ? 17.541 33.002 17.042 0.36 20.38 ?  120 ASP A N    1 
ATOM   1854 N N    B ASP A 1 115 ? 17.538 32.969 17.049 0.64 20.59 ?  120 ASP A N    1 
ATOM   1855 C CA   A ASP A 1 115 ? 16.590 32.359 17.951 0.36 23.88 ?  120 ASP A CA   1 
ATOM   1856 C CA   B ASP A 1 115 ? 16.636 32.216 17.922 0.64 24.43 ?  120 ASP A CA   1 
ATOM   1857 C C    A ASP A 1 115 ? 15.181 32.488 17.368 0.36 25.66 ?  120 ASP A C    1 
ATOM   1858 C C    B ASP A 1 115 ? 15.204 32.389 17.421 0.64 24.82 ?  120 ASP A C    1 
ATOM   1859 O O    A ASP A 1 115 ? 14.325 33.220 17.867 0.36 24.10 ?  120 ASP A O    1 
ATOM   1860 O O    B ASP A 1 115 ? 14.370 33.057 18.031 0.64 22.68 ?  120 ASP A O    1 
ATOM   1861 C CB   A ASP A 1 115 ? 16.666 33.034 19.317 0.36 29.41 ?  120 ASP A CB   1 
ATOM   1862 C CB   B ASP A 1 115 ? 16.788 32.675 19.363 0.64 21.61 ?  120 ASP A CB   1 
ATOM   1863 C CG   A ASP A 1 115 ? 17.137 32.106 20.418 0.36 36.95 ?  120 ASP A CG   1 
ATOM   1864 C CG   B ASP A 1 115 ? 18.096 32.250 19.978 0.64 31.10 ?  120 ASP A CG   1 
ATOM   1865 O OD1  A ASP A 1 115 ? 18.006 31.252 20.153 0.36 45.23 ?  120 ASP A OD1  1 
ATOM   1866 O OD1  B ASP A 1 115 ? 18.786 31.388 19.387 0.64 31.45 ?  120 ASP A OD1  1 
ATOM   1867 O OD2  A ASP A 1 115 ? 16.646 32.251 21.563 0.36 23.24 -1 120 ASP A OD2  1 
ATOM   1868 O OD2  B ASP A 1 115 ? 18.421 32.776 21.066 0.64 33.54 -1 120 ASP A OD2  1 
ATOM   1869 H H    A ASP A 1 115 ? 17.760 33.792 17.300 0.36 24.40 ?  120 ASP A H    1 
ATOM   1870 H H    B ASP A 1 115 ? 17.716 33.764 17.324 0.64 24.65 ?  120 ASP A H    1 
ATOM   1871 H HA   A ASP A 1 115 ? 16.808 31.417 18.038 0.36 28.60 ?  120 ASP A HA   1 
ATOM   1872 H HA   B ASP A 1 115 ? 16.866 31.274 17.883 0.64 29.26 ?  120 ASP A HA   1 
ATOM   1873 H HB2  A ASP A 1 115 ? 17.289 33.776 19.266 0.36 35.24 ?  120 ASP A HB2  1 
ATOM   1874 H HB2  B ASP A 1 115 ? 16.743 33.643 19.392 0.64 25.88 ?  120 ASP A HB2  1 
ATOM   1875 H HB3  A ASP A 1 115 ? 15.784 33.358 19.557 0.36 35.24 ?  120 ASP A HB3  1 
ATOM   1876 H HB3  B ASP A 1 115 ? 16.070 32.294 19.893 0.64 25.88 ?  120 ASP A HB3  1 
ATOM   1877 N N    . THR A 1 116 ? 14.937 31.762 16.276 1.00 25.55 ?  121 THR A N    1 
ATOM   1878 C CA   . THR A 1 116 ? 13.656 31.936 15.592 1.00 28.99 ?  121 THR A CA   1 
ATOM   1879 C C    . THR A 1 116 ? 12.498 31.384 16.416 1.00 33.13 ?  121 THR A C    1 
ATOM   1880 O O    . THR A 1 116 ? 11.415 31.976 16.445 1.00 28.19 ?  121 THR A O    1 
ATOM   1881 C CB   . THR A 1 116 ? 13.706 31.304 14.205 1.00 35.77 ?  121 THR A CB   1 
ATOM   1882 O OG1  . THR A 1 116 ? 13.955 29.905 14.334 1.00 40.02 ?  121 THR A OG1  1 
ATOM   1883 C CG2  . THR A 1 116 ? 14.799 31.940 13.372 1.00 47.13 ?  121 THR A CG2  1 
ATOM   1884 H H    A THR A 1 116 ? 15.472 31.186 15.927 0.36 30.61 ?  121 THR A H    1 
ATOM   1885 H H    B THR A 1 116 ? 15.479 31.229 15.874 0.64 30.61 ?  121 THR A H    1 
ATOM   1886 H HA   . THR A 1 116 ? 13.495 32.884 15.470 1.00 34.73 ?  121 THR A HA   1 
ATOM   1887 H HB   . THR A 1 116 ? 12.860 31.442 13.750 1.00 42.88 ?  121 THR A HB   1 
ATOM   1888 H HG1  . THR A 1 116 ? 13.885 29.531 13.585 1.00 47.97 ?  121 THR A HG1  1 
ATOM   1889 H HG21 . THR A 1 116 ? 14.759 31.606 12.462 1.00 56.50 ?  121 THR A HG21 1 
ATOM   1890 H HG22 . THR A 1 116 ? 14.688 32.904 13.359 1.00 56.50 ?  121 THR A HG22 1 
ATOM   1891 H HG23 . THR A 1 116 ? 15.668 31.728 13.747 1.00 56.50 ?  121 THR A HG23 1 
ATOM   1892 N N    . ASP A 1 117 ? 12.714 30.274 17.112 1.00 31.42 ?  122 ASP A N    1 
ATOM   1893 C CA   . ASP A 1 117 ? 11.656 29.732 17.960 1.00 37.32 ?  122 ASP A CA   1 
ATOM   1894 C C    . ASP A 1 117 ? 11.324 30.683 19.115 1.00 29.90 ?  122 ASP A C    1 
ATOM   1895 O O    . ASP A 1 117 ? 10.147 30.904 19.426 1.00 31.39 ?  122 ASP A O    1 
ATOM   1896 C CB   . ASP A 1 117 ? 12.050 28.330 18.435 1.00 42.33 ?  122 ASP A CB   1 
ATOM   1897 C CG   . ASP A 1 117 ? 12.190 27.342 17.277 1.00 57.82 ?  122 ASP A CG   1 
ATOM   1898 O OD1  . ASP A 1 117 ? 11.353 27.382 16.350 1.00 39.06 ?  122 ASP A OD1  1 
ATOM   1899 O OD2  . ASP A 1 117 ? 13.151 26.542 17.277 1.00 56.95 -1 122 ASP A OD2  1 
ATOM   1900 H H    . ASP A 1 117 ? 13.446 29.824 17.113 1.00 37.66 ?  122 ASP A H    1 
ATOM   1901 H HA   . ASP A 1 117 ? 10.837 29.634 17.450 1.00 44.73 ?  122 ASP A HA   1 
ATOM   1902 H HB2  . ASP A 1 117 ? 12.903 28.379 18.894 1.00 50.74 ?  122 ASP A HB2  1 
ATOM   1903 H HB3  . ASP A 1 117 ? 11.367 27.995 19.036 1.00 50.74 ?  122 ASP A HB3  1 
ATOM   1904 N N    . ALA A 1 118 ? 12.333 31.296 19.746 1.00 26.25 ?  123 ALA A N    1 
ATOM   1905 C CA   . ALA A 1 118 ? 12.050 32.265 20.800 1.00 21.21 ?  123 ALA A CA   1 
ATOM   1906 C C    . ALA A 1 118 ? 11.376 33.511 20.239 1.00 23.42 ?  123 ALA A C    1 
ATOM   1907 O O    . ALA A 1 118 ? 10.472 34.079 20.872 1.00 21.30 ?  123 ALA A O    1 
ATOM   1908 C CB   . ALA A 1 118 ? 13.323 32.664 21.546 1.00 30.45 ?  123 ALA A CB   1 
ATOM   1909 H H    . ALA A 1 118 ? 13.168 31.168 19.586 1.00 31.45 ?  123 ALA A H    1 
ATOM   1910 H HA   . ALA A 1 118 ? 11.454 31.839 21.435 1.00 25.40 ?  123 ALA A HA   1 
ATOM   1911 H HB1  . ALA A 1 118 ? 13.096 33.307 22.236 1.00 36.49 ?  123 ALA A HB1  1 
ATOM   1912 H HB2  . ALA A 1 118 ? 13.714 31.872 21.947 1.00 36.49 ?  123 ALA A HB2  1 
ATOM   1913 H HB3  . ALA A 1 118 ? 13.947 33.059 20.917 1.00 36.49 ?  123 ALA A HB3  1 
ATOM   1914 N N    . ARG A 1 119 ? 11.809 33.964 19.061 1.00 22.47 ?  124 ARG A N    1 
ATOM   1915 C CA   . ARG A 1 119 ? 11.193 35.140 18.454 1.00 20.56 ?  124 ARG A CA   1 
ATOM   1916 C C    . ARG A 1 119 ? 9.723  34.904 18.128 1.00 20.28 ?  124 ARG A C    1 
ATOM   1917 O O    . ARG A 1 119 ? 8.898  35.804 18.338 1.00 22.61 ?  124 ARG A O    1 
ATOM   1918 C CB   . ARG A 1 119 ? 11.966 35.558 17.197 1.00 20.48 ?  124 ARG A CB   1 
ATOM   1919 C CG   . ARG A 1 119 ? 13.352 36.090 17.497 1.00 19.45 ?  124 ARG A CG   1 
ATOM   1920 C CD   . ARG A 1 119 ? 14.149 36.294 16.229 1.00 20.16 ?  124 ARG A CD   1 
ATOM   1921 N NE   . ARG A 1 119 ? 13.521 37.268 15.339 1.00 19.75 ?  124 ARG A NE   1 
ATOM   1922 C CZ   . ARG A 1 119 ? 13.786 37.375 14.052 1.00 22.22 ?  124 ARG A CZ   1 
ATOM   1923 N NH1  . ARG A 1 119 ? 14.704 36.619 13.474 1.00 23.91 ?  124 ARG A NH1  1 
ATOM   1924 N NH2  . ARG A 1 119 ? 13.146 38.292 13.327 1.00 27.72 ?  124 ARG A NH2  1 
ATOM   1925 H H    . ARG A 1 119 ? 12.446 33.614 18.602 1.00 26.91 ?  124 ARG A H    1 
ATOM   1926 H HA   . ARG A 1 119 ? 11.240 35.870 19.091 1.00 24.62 ?  124 ARG A HA   1 
ATOM   1927 H HB2  . ARG A 1 119 ? 12.062 34.787 16.617 1.00 24.53 ?  124 ARG A HB2  1 
ATOM   1928 H HB3  . ARG A 1 119 ? 11.470 36.257 16.742 1.00 24.53 ?  124 ARG A HB3  1 
ATOM   1929 H HG2  . ARG A 1 119 ? 13.278 36.944 17.951 1.00 23.29 ?  124 ARG A HG2  1 
ATOM   1930 H HG3  . ARG A 1 119 ? 13.826 35.456 18.057 1.00 23.29 ?  124 ARG A HG3  1 
ATOM   1931 H HD2  . ARG A 1 119 ? 15.035 36.618 16.456 1.00 24.14 ?  124 ARG A HD2  1 
ATOM   1932 H HD3  . ARG A 1 119 ? 14.217 35.450 15.755 1.00 24.14 ?  124 ARG A HD3  1 
ATOM   1933 H HE   . ARG A 1 119 ? 12.941 37.806 15.676 1.00 23.65 ?  124 ARG A HE   1 
ATOM   1934 H HH11 . ARG A 1 119 ? 15.142 36.044 13.939 1.00 28.64 ?  124 ARG A HH11 1 
ATOM   1935 H HH12 . ARG A 1 119 ? 14.863 36.704 12.633 1.00 28.64 ?  124 ARG A HH12 1 
ATOM   1936 H HH21 . ARG A 1 119 ? 12.566 38.807 13.699 1.00 33.22 ?  124 ARG A HH21 1 
ATOM   1937 H HH22 . ARG A 1 119 ? 13.313 38.368 12.487 1.00 33.22 ?  124 ARG A HH22 1 
ATOM   1938 N N    . ARG A 1 120 ? 9.381  33.713 17.633 1.00 21.70 ?  125 ARG A N    1 
ATOM   1939 C CA   . ARG A 1 120 ? 7.984  33.364 17.387 1.00 21.58 ?  125 ARG A CA   1 
ATOM   1940 C C    . ARG A 1 120 ? 7.190  33.463 18.680 1.00 24.48 ?  125 ARG A C    1 
ATOM   1941 O O    . ARG A 1 120 ? 6.077  34.013 18.707 1.00 23.69 ?  125 ARG A O    1 
ATOM   1942 C CB   . ARG A 1 120 ? 7.900  31.949 16.808 1.00 26.93 ?  125 ARG A CB   1 
ATOM   1943 C CG   . ARG A 1 120 ? 6.522  31.587 16.221 1.00 37.35 ?  125 ARG A CG   1 
ATOM   1944 C CD   . ARG A 1 120 ? 6.514  30.271 15.398 1.00 50.45 ?  125 ARG A CD   1 
ATOM   1945 N NE   . ARG A 1 120 ? 7.006  29.107 16.133 1.00 37.35 ?  125 ARG A NE   1 
ATOM   1946 C CZ   . ARG A 1 120 ? 8.232  28.605 16.029 1.00 43.04 ?  125 ARG A CZ   1 
ATOM   1947 N NH1  . ARG A 1 120 ? 9.131  29.129 15.211 1.00 41.32 ?  125 ARG A NH1  1 
ATOM   1948 N NH2  . ARG A 1 120 ? 8.566  27.549 16.766 1.00 41.08 ?  125 ARG A NH2  1 
ATOM   1949 H H    . ARG A 1 120 ? 9.939  33.091 17.431 1.00 25.99 ?  125 ARG A H    1 
ATOM   1950 H HA   . ARG A 1 120 ? 7.602  33.975 16.738 1.00 25.85 ?  125 ARG A HA   1 
ATOM   1951 H HB2  . ARG A 1 120 ? 8.554  31.866 16.096 1.00 32.26 ?  125 ARG A HB2  1 
ATOM   1952 H HB3  . ARG A 1 120 ? 8.096  31.313 17.513 1.00 32.26 ?  125 ARG A HB3  1 
ATOM   1953 H HG2  . ARG A 1 120 ? 5.891  31.482 16.950 1.00 44.76 ?  125 ARG A HG2  1 
ATOM   1954 H HG3  . ARG A 1 120 ? 6.235  32.303 15.633 1.00 44.76 ?  125 ARG A HG3  1 
ATOM   1955 H HD2  . ARG A 1 120 ? 5.603  30.082 15.123 1.00 60.49 ?  125 ARG A HD2  1 
ATOM   1956 H HD3  . ARG A 1 120 ? 7.079  30.387 14.619 1.00 60.49 ?  125 ARG A HD3  1 
ATOM   1957 H HE   . ARG A 1 120 ? 6.461  28.717 16.672 1.00 44.76 ?  125 ARG A HE   1 
ATOM   1958 H HH11 . ARG A 1 120 ? 8.928  29.812 14.729 1.00 49.53 ?  125 ARG A HH11 1 
ATOM   1959 H HH12 . ARG A 1 120 ? 9.918  28.786 15.162 1.00 49.53 ?  125 ARG A HH12 1 
ATOM   1960 H HH21 . ARG A 1 120 ? 7.992  27.198 17.301 1.00 49.25 ?  125 ARG A HH21 1 
ATOM   1961 H HH22 . ARG A 1 120 ? 9.357  27.216 16.706 1.00 49.25 ?  125 ARG A HH22 1 
ATOM   1962 N N    . PHE A 1 121 ? 7.750  32.928 19.761 1.00 22.12 ?  126 PHE A N    1 
ATOM   1963 C CA   . PHE A 1 121 ? 7.131  33.019 21.079 1.00 21.86 ?  126 PHE A CA   1 
ATOM   1964 C C    . PHE A 1 121 ? 6.862  34.465 21.480 1.00 19.00 ?  126 PHE A C    1 
ATOM   1965 O O    . PHE A 1 121 ? 5.751  34.810 21.893 1.00 22.13 ?  126 PHE A O    1 
ATOM   1966 C CB   . PHE A 1 121 ? 8.023  32.274 22.081 1.00 24.75 ?  126 PHE A CB   1 
ATOM   1967 C CG   . PHE A 1 121 ? 7.663  32.482 23.516 1.00 20.03 ?  126 PHE A CG   1 
ATOM   1968 C CD1  . PHE A 1 121 ? 6.721  31.678 24.126 1.00 23.20 ?  126 PHE A CD1  1 
ATOM   1969 C CD2  . PHE A 1 121 ? 8.289  33.455 24.266 1.00 19.35 ?  126 PHE A CD2  1 
ATOM   1970 C CE1  . PHE A 1 121 ? 6.397  31.872 25.463 1.00 22.29 ?  126 PHE A CE1  1 
ATOM   1971 C CE2  . PHE A 1 121 ? 7.967  33.642 25.592 1.00 19.79 ?  126 PHE A CE2  1 
ATOM   1972 C CZ   . PHE A 1 121 ? 7.016  32.844 26.183 1.00 20.23 ?  126 PHE A CZ   1 
ATOM   1973 H H    . PHE A 1 121 ? 8.497  32.502 19.759 1.00 26.49 ?  126 PHE A H    1 
ATOM   1974 H HA   . PHE A 1 121 ? 6.262  32.589 21.075 1.00 26.19 ?  126 PHE A HA   1 
ATOM   1975 H HB2  . PHE A 1 121 ? 7.961  31.323 21.900 1.00 29.64 ?  126 PHE A HB2  1 
ATOM   1976 H HB3  . PHE A 1 121 ? 8.937  32.576 21.963 1.00 29.64 ?  126 PHE A HB3  1 
ATOM   1977 H HD1  . PHE A 1 121 ? 6.302  31.005 23.640 1.00 27.79 ?  126 PHE A HD1  1 
ATOM   1978 H HD2  . PHE A 1 121 ? 8.937  33.992 23.871 1.00 23.17 ?  126 PHE A HD2  1 
ATOM   1979 H HE1  . PHE A 1 121 ? 5.754  31.335 25.867 1.00 26.70 ?  126 PHE A HE1  1 
ATOM   1980 H HE2  . PHE A 1 121 ? 8.391  34.306 26.086 1.00 23.70 ?  126 PHE A HE2  1 
ATOM   1981 H HZ   . PHE A 1 121 ? 6.797  32.969 27.078 1.00 24.22 ?  126 PHE A HZ   1 
ATOM   1982 N N    . TYR A 1 122 ? 7.851  35.337 21.378 1.00 18.84 ?  127 TYR A N    1 
ATOM   1983 C CA   . TYR A 1 122 ? 7.643  36.714 21.803 1.00 15.27 ?  127 TYR A CA   1 
ATOM   1984 C C    . TYR A 1 122 ? 6.621  37.423 20.918 1.00 18.67 ?  127 TYR A C    1 
ATOM   1985 O O    . TYR A 1 122 ? 5.787  38.201 21.416 1.00 20.17 ?  127 TYR A O    1 
ATOM   1986 C CB   . TYR A 1 122 ? 8.982  37.465 21.765 1.00 17.14 ?  127 TYR A CB   1 
ATOM   1987 C CG   . TYR A 1 122 ? 9.973  37.042 22.801 1.00 18.13 ?  127 TYR A CG   1 
ATOM   1988 C CD1  . TYR A 1 122 ? 9.644  36.893 24.136 1.00 18.57 ?  127 TYR A CD1  1 
ATOM   1989 C CD2  . TYR A 1 122 ? 11.267 36.753 22.405 1.00 22.87 ?  127 TYR A CD2  1 
ATOM   1990 C CE1  . TYR A 1 122 ? 10.621 36.492 25.063 1.00 19.63 ?  127 TYR A CE1  1 
ATOM   1991 C CE2  . TYR A 1 122 ? 12.216 36.350 23.300 1.00 26.29 ?  127 TYR A CE2  1 
ATOM   1992 C CZ   . TYR A 1 122 ? 11.897 36.230 24.607 1.00 18.71 ?  127 TYR A CZ   1 
ATOM   1993 O OH   . TYR A 1 122 ? 12.866 35.820 25.500 1.00 26.98 ?  127 TYR A OH   1 
ATOM   1994 H H    . TYR A 1 122 ? 8.636  35.164 21.074 1.00 22.56 ?  127 TYR A H    1 
ATOM   1995 H HA   . TYR A 1 122 ? 7.305  36.716 22.713 1.00 18.27 ?  127 TYR A HA   1 
ATOM   1996 H HB2  . TYR A 1 122 ? 9.390  37.322 20.897 1.00 20.52 ?  127 TYR A HB2  1 
ATOM   1997 H HB3  . TYR A 1 122 ? 8.808  38.410 21.898 1.00 20.52 ?  127 TYR A HB3  1 
ATOM   1998 H HD1  . TYR A 1 122 ? 8.775  37.058 24.420 1.00 22.24 ?  127 TYR A HD1  1 
ATOM   1999 H HD2  . TYR A 1 122 ? 11.496 36.835 21.508 1.00 27.39 ?  127 TYR A HD2  1 
ATOM   2000 H HE1  . TYR A 1 122 ? 10.412 36.404 25.965 1.00 23.50 ?  127 TYR A HE1  1 
ATOM   2001 H HE2  . TYR A 1 122 ? 13.079 36.158 23.011 1.00 31.50 ?  127 TYR A HE2  1 
ATOM   2002 H HH   . TYR A 1 122 ? 13.611 35.776 25.114 1.00 32.33 ?  127 TYR A HH   1 
ATOM   2003 N N    . GLU A 1 123 ? 6.676  37.188 19.608 1.00 18.48 ?  128 GLU A N    1 
ATOM   2004 C CA   . GLU A 1 123 ? 5.708  37.816 18.703 1.00 20.72 ?  128 GLU A CA   1 
ATOM   2005 C C    . GLU A 1 123 ? 4.288  37.365 19.006 1.00 24.11 ?  128 GLU A C    1 
ATOM   2006 O O    . GLU A 1 123 ? 3.353  38.174 18.970 1.00 27.46 ?  128 GLU A O    1 
ATOM   2007 C CB   . GLU A 1 123 ? 6.111  37.573 17.240 1.00 21.43 ?  128 GLU A CB   1 
ATOM   2008 C CG   . GLU A 1 123 ? 7.347  38.424 16.914 1.00 24.05 ?  128 GLU A CG   1 
ATOM   2009 C CD   . GLU A 1 123 ? 7.931  38.190 15.547 1.00 30.72 ?  128 GLU A CD   1 
ATOM   2010 O OE1  . GLU A 1 123 ? 7.302  37.506 14.720 1.00 31.45 ?  128 GLU A OE1  1 
ATOM   2011 O OE2  . GLU A 1 123 ? 9.067  38.679 15.310 1.00 26.47 -1 128 GLU A OE2  1 
ATOM   2012 H H    . GLU A 1 123 ? 7.252  36.680 19.221 1.00 22.13 ?  128 GLU A H    1 
ATOM   2013 H HA   . GLU A 1 123 ? 5.723  38.777 18.835 1.00 24.82 ?  128 GLU A HA   1 
ATOM   2014 H HB2  . GLU A 1 123 ? 6.327  36.637 17.109 1.00 25.67 ?  128 GLU A HB2  1 
ATOM   2015 H HB3  . GLU A 1 123 ? 5.385  37.831 16.651 1.00 25.67 ?  128 GLU A HB3  1 
ATOM   2016 H HG2  . GLU A 1 123 ? 7.100  39.360 16.969 1.00 28.81 ?  128 GLU A HG2  1 
ATOM   2017 H HG3  . GLU A 1 123 ? 8.038  38.224 17.564 1.00 28.81 ?  128 GLU A HG3  1 
ATOM   2018 N N    . ARG A 1 124 ? 4.107  36.079 19.313 1.00 20.02 ?  129 ARG A N    1 
ATOM   2019 C CA   . ARG A 1 124 ? 2.775  35.573 19.635 1.00 21.41 ?  129 ARG A CA   1 
ATOM   2020 C C    . ARG A 1 124 ? 2.226  36.195 20.905 1.00 26.00 ?  129 ARG A C    1 
ATOM   2021 O O    . ARG A 1 124 ? 1.008  36.200 21.097 1.00 26.58 ?  129 ARG A O    1 
ATOM   2022 C CB   . ARG A 1 124 ? 2.866  34.054 19.786 1.00 28.12 ?  129 ARG A CB   1 
ATOM   2023 H H    . ARG A 1 124 ? 4.731  35.488 19.342 1.00 23.97 ?  129 ARG A H    1 
ATOM   2024 H HA   . ARG A 1 124 ? 2.154  35.782 18.920 1.00 25.65 ?  129 ARG A HA   1 
ATOM   2025 N N    . HIS A 1 125 ? 3.078  36.729 21.769 1.00 20.62 ?  130 HIS A N    1 
ATOM   2026 C CA   . HIS A 1 125 ? 2.709  37.264 23.066 1.00 21.37 ?  130 HIS A CA   1 
ATOM   2027 C C    . HIS A 1 125 ? 2.868  38.789 23.135 1.00 20.63 ?  130 HIS A C    1 
ATOM   2028 O O    . HIS A 1 125 ? 2.991  39.351 24.217 1.00 26.34 ?  130 HIS A O    1 
ATOM   2029 C CB   . HIS A 1 125 ? 3.498  36.563 24.184 1.00 24.36 ?  130 HIS A CB   1 
ATOM   2030 C CG   . HIS A 1 125 ? 3.184  35.102 24.301 1.00 19.83 ?  130 HIS A CG   1 
ATOM   2031 N ND1  . HIS A 1 125 ? 1.924  34.655 24.660 1.00 30.16 ?  130 HIS A ND1  1 
ATOM   2032 C CD2  . HIS A 1 125 ? 3.922  33.996 24.066 1.00 35.13 ?  130 HIS A CD2  1 
ATOM   2033 C CE1  . HIS A 1 125 ? 1.916  33.335 24.658 1.00 33.96 ?  130 HIS A CE1  1 
ATOM   2034 N NE2  . HIS A 1 125 ? 3.117  32.909 24.313 1.00 38.13 ?  130 HIS A NE2  1 
ATOM   2035 H H    . HIS A 1 125 ? 3.921  36.795 21.616 1.00 24.69 ?  130 HIS A H    1 
ATOM   2036 H HA   . HIS A 1 125 ? 1.769  37.079 23.218 1.00 25.59 ?  130 HIS A HA   1 
ATOM   2037 H HB2  . HIS A 1 125 ? 4.447  36.650 24.001 1.00 29.18 ?  130 HIS A HB2  1 
ATOM   2038 H HB3  . HIS A 1 125 ? 3.283  36.983 25.031 1.00 29.18 ?  130 HIS A HB3  1 
ATOM   2039 H HD1  . HIS A 1 125 ? 1.253  35.158 24.853 1.00 36.15 ?  130 HIS A HD1  1 
ATOM   2040 H HD2  . HIS A 1 125 ? 4.809  33.974 23.789 1.00 42.10 ?  130 HIS A HD2  1 
ATOM   2041 H HE1  . HIS A 1 125 ? 1.188  32.795 24.866 1.00 40.70 ?  130 HIS A HE1  1 
ATOM   2042 N N    . GLY A 1 126 ? 2.791  39.466 21.988 1.00 21.84 ?  131 GLY A N    1 
ATOM   2043 C CA   . GLY A 1 126 ? 2.595  40.901 21.953 1.00 22.60 ?  131 GLY A CA   1 
ATOM   2044 C C    . GLY A 1 126 ? 3.836  41.764 21.887 1.00 19.91 ?  131 GLY A C    1 
ATOM   2045 O O    . GLY A 1 126 ? 3.727  42.979 22.075 1.00 20.46 ?  131 GLY A O    1 
ATOM   2046 H H    . GLY A 1 126 ? 2.852  39.105 21.210 1.00 26.16 ?  131 GLY A H    1 
ATOM   2047 H HA2  . GLY A 1 126 ? 2.057  41.113 21.174 1.00 27.07 ?  131 GLY A HA2  1 
ATOM   2048 H HA3  . GLY A 1 126 ? 2.109  41.159 22.752 1.00 27.07 ?  131 GLY A HA3  1 
ATOM   2049 N N    A LEU A 1 127 ? 4.993  41.183 21.668 0.68 17.38 ?  132 LEU A N    1 
ATOM   2050 N N    B LEU A 1 127 ? 5.006  41.182 21.641 0.32 17.65 ?  132 LEU A N    1 
ATOM   2051 C CA   A LEU A 1 127 ? 6.203  41.972 21.538 0.68 17.07 ?  132 LEU A CA   1 
ATOM   2052 C CA   B LEU A 1 127 ? 6.261  41.919 21.542 0.32 16.95 ?  132 LEU A CA   1 
ATOM   2053 C C    A LEU A 1 127 ? 6.476  42.218 20.061 0.68 17.22 ?  132 LEU A C    1 
ATOM   2054 C C    B LEU A 1 127 ? 6.614  42.149 20.083 0.32 17.84 ?  132 LEU A C    1 
ATOM   2055 O O    A LEU A 1 127 ? 6.053  41.450 19.196 0.68 19.79 ?  132 LEU A O    1 
ATOM   2056 O O    B LEU A 1 127 ? 6.471  41.245 19.259 0.32 16.79 ?  132 LEU A O    1 
ATOM   2057 C CB   A LEU A 1 127 ? 7.360  41.240 22.201 0.68 19.33 ?  132 LEU A CB   1 
ATOM   2058 C CB   B LEU A 1 127 ? 7.392  41.109 22.162 0.32 17.68 ?  132 LEU A CB   1 
ATOM   2059 C CG   A LEU A 1 127 ? 7.134  41.461 23.708 0.68 34.73 ?  132 LEU A CG   1 
ATOM   2060 C CG   B LEU A 1 127 ? 7.288  40.978 23.673 0.32 13.31 ?  132 LEU A CG   1 
ATOM   2061 C CD1  A LEU A 1 127 ? 6.652  40.150 24.403 0.68 15.47 ?  132 LEU A CD1  1 
ATOM   2062 C CD1  B LEU A 1 127 ? 8.066  39.802 24.144 0.32 25.20 ?  132 LEU A CD1  1 
ATOM   2063 C CD2  A LEU A 1 127 ? 8.252  42.165 24.429 0.68 21.82 ?  132 LEU A CD2  1 
ATOM   2064 C CD2  B LEU A 1 127 ? 7.700  42.271 24.360 0.32 13.97 ?  132 LEU A CD2  1 
ATOM   2065 H H    A LEU A 1 127 ? 5.106  40.334 21.590 0.68 20.80 ?  132 LEU A H    1 
ATOM   2066 H H    B LEU A 1 127 ? 5.101  40.335 21.524 0.32 21.13 ?  132 LEU A H    1 
ATOM   2067 H HA   A LEU A 1 127 ? 6.117  42.836 21.970 0.68 20.43 ?  132 LEU A HA   1 
ATOM   2068 H HA   B LEU A 1 127 ? 6.165  42.771 21.996 0.32 20.28 ?  132 LEU A HA   1 
ATOM   2069 H HB2  A LEU A 1 127 ? 7.337  40.293 21.993 0.68 23.15 ?  132 LEU A HB2  1 
ATOM   2070 H HB2  B LEU A 1 127 ? 7.380  40.216 21.784 0.32 21.17 ?  132 LEU A HB2  1 
ATOM   2071 H HB3  A LEU A 1 127 ? 8.211  41.619 21.930 0.68 23.15 ?  132 LEU A HB3  1 
ATOM   2072 H HB3  B LEU A 1 127 ? 8.235  41.544 21.959 0.32 21.17 ?  132 LEU A HB3  1 
ATOM   2073 H HG   A LEU A 1 127 ? 6.411  42.103 23.787 0.68 41.63 ?  132 LEU A HG   1 
ATOM   2074 H HG   B LEU A 1 127 ? 6.364  40.821 23.924 0.32 15.92 ?  132 LEU A HG   1 
ATOM   2075 H HD11 A LEU A 1 127 ? 6.442  40.343 25.330 0.68 18.51 ?  132 LEU A HD11 1 
ATOM   2076 H HD11 B LEU A 1 127 ? 8.142  39.840 25.110 0.32 30.19 ?  132 LEU A HD11 1 
ATOM   2077 H HD12 A LEU A 1 127 ? 5.861  39.823 23.947 0.68 18.51 ?  132 LEU A HD12 1 
ATOM   2078 H HD12 B LEU A 1 127 ? 7.604  38.991 23.880 0.32 30.19 ?  132 LEU A HD12 1 
ATOM   2079 H HD13 A LEU A 1 127 ? 7.359  39.488 24.356 0.68 18.51 ?  132 LEU A HD13 1 
ATOM   2080 H HD13 B LEU A 1 127 ? 8.949  39.826 23.742 0.32 30.19 ?  132 LEU A HD13 1 
ATOM   2081 H HD21 A LEU A 1 127 ? 7.977  42.341 25.343 0.68 26.13 ?  132 LEU A HD21 1 
ATOM   2082 H HD21 B LEU A 1 127 ? 7.572  42.175 25.317 0.32 16.71 ?  132 LEU A HD21 1 
ATOM   2083 H HD22 A LEU A 1 127 ? 9.038  41.596 24.424 0.68 26.13 ?  132 LEU A HD22 1 
ATOM   2084 H HD22 B LEU A 1 127 ? 8.634  42.448 24.167 0.32 16.71 ?  132 LEU A HD22 1 
ATOM   2085 H HD23 A LEU A 1 127 ? 8.445  43.000 23.975 0.68 26.13 ?  132 LEU A HD23 1 
ATOM   2086 H HD23 B LEU A 1 127 ? 7.150  42.996 24.025 0.32 16.71 ?  132 LEU A HD23 1 
ATOM   2087 N N    . THR A 1 128 ? 7.119  43.342 19.776 1.00 18.16 ?  133 THR A N    1 
ATOM   2088 C CA   . THR A 1 128 ? 7.435  43.704 18.403 1.00 18.43 ?  133 THR A CA   1 
ATOM   2089 C C    . THR A 1 128 ? 8.887  44.149 18.273 1.00 15.90 ?  133 THR A C    1 
ATOM   2090 O O    . THR A 1 128 ? 9.457  44.785 19.169 1.00 15.95 ?  133 THR A O    1 
ATOM   2091 C CB   . THR A 1 128 ? 6.524  44.789 17.865 1.00 20.17 ?  133 THR A CB   1 
ATOM   2092 O OG1  . THR A 1 128 ? 6.803  44.979 16.471 1.00 21.98 ?  133 THR A OG1  1 
ATOM   2093 C CG2  . THR A 1 128 ? 6.669  46.097 18.616 1.00 21.80 ?  133 THR A CG2  1 
ATOM   2094 H H    A THR A 1 128 ? 7.383  43.913 20.362 0.68 21.74 ?  133 THR A H    1 
ATOM   2095 H H    B THR A 1 128 ? 7.287  43.959 20.351 0.32 21.74 ?  133 THR A H    1 
ATOM   2096 H HA   . THR A 1 128 ? 7.316  42.910 17.857 1.00 22.06 ?  133 THR A HA   1 
ATOM   2097 H HB   . THR A 1 128 ? 5.602  44.515 17.985 1.00 24.15 ?  133 THR A HB   1 
ATOM   2098 H HG1  . THR A 1 128 ? 6.294  45.566 16.154 1.00 26.32 ?  133 THR A HG1  1 
ATOM   2099 H HG21 . THR A 1 128 ? 5.952  46.702 18.370 1.00 26.11 ?  133 THR A HG21 1 
ATOM   2100 H HG22 . THR A 1 128 ? 6.632  45.937 19.572 1.00 26.11 ?  133 THR A HG22 1 
ATOM   2101 H HG23 . THR A 1 128 ? 7.519  46.512 18.399 1.00 26.11 ?  133 THR A HG23 1 
ATOM   2102 N N    . ASN A 1 129 ? 9.482  43.807 17.136 1.00 16.51 ?  134 ASN A N    1 
ATOM   2103 C CA   . ASN A 1 129 ? 10.817 44.265 16.776 1.00 17.32 ?  134 ASN A CA   1 
ATOM   2104 C C    . ASN A 1 129 ? 10.768 45.463 15.853 1.00 17.50 ?  134 ASN A C    1 
ATOM   2105 O O    . ASN A 1 129 ? 11.840 45.955 15.457 1.00 18.26 ?  134 ASN A O    1 
ATOM   2106 C CB   . ASN A 1 129 ? 11.558 43.070 16.120 1.00 18.33 ?  134 ASN A CB   1 
ATOM   2107 C CG   . ASN A 1 129 ? 12.979 43.383 15.627 1.00 18.18 ?  134 ASN A CG   1 
ATOM   2108 O OD1  . ASN A 1 129 ? 13.283 43.134 14.471 1.00 20.26 ?  134 ASN A OD1  1 
ATOM   2109 N ND2  . ASN A 1 129 ? 13.820 43.885 16.503 1.00 17.04 ?  134 ASN A ND2  1 
ATOM   2110 H H    . ASN A 1 129 ? 9.123  43.299 16.542 1.00 19.76 ?  134 ASN A H    1 
ATOM   2111 H HA   . ASN A 1 129 ? 11.324 44.541 17.555 1.00 20.73 ?  134 ASN A HA   1 
ATOM   2112 H HB2  . ASN A 1 129 ? 11.627 42.355 16.772 1.00 21.94 ?  134 ASN A HB2  1 
ATOM   2113 H HB3  . ASN A 1 129 ? 11.044 42.772 15.354 1.00 21.94 ?  134 ASN A HB3  1 
ATOM   2114 H HD21 . ASN A 1 129 ? 14.625 44.073 16.267 1.00 20.40 ?  134 ASN A HD21 1 
ATOM   2115 H HD22 . ASN A 1 129 ? 13.565 44.024 17.313 1.00 20.40 ?  134 ASN A HD22 1 
ATOM   2116 N N    A ILE A 1 130 ? 9.583  45.969 15.515 0.74 20.32 ?  135 ILE A N    1 
ATOM   2117 N N    B ILE A 1 130 ? 9.588  45.973 15.498 0.26 20.09 ?  135 ILE A N    1 
ATOM   2118 C CA   A ILE A 1 130 ? 9.425  47.001 14.494 0.74 22.28 ?  135 ILE A CA   1 
ATOM   2119 C CA   B ILE A 1 130 ? 9.456  46.996 14.460 0.26 22.28 ?  135 ILE A CA   1 
ATOM   2120 C C    A ILE A 1 130 ? 9.002  48.315 15.134 0.74 27.24 ?  135 ILE A C    1 
ATOM   2121 C C    B ILE A 1 130 ? 8.966  48.309 15.061 0.26 27.40 ?  135 ILE A C    1 
ATOM   2122 O O    A ILE A 1 130 ? 8.066  48.357 15.945 0.74 28.28 ?  135 ILE A O    1 
ATOM   2123 O O    B ILE A 1 130 ? 7.956  48.343 15.777 0.26 27.60 ?  135 ILE A O    1 
ATOM   2124 C CB   A ILE A 1 130 ? 8.429  46.576 13.400 0.74 24.88 ?  135 ILE A CB   1 
ATOM   2125 C CB   B ILE A 1 130 ? 8.546  46.533 13.308 0.26 24.80 ?  135 ILE A CB   1 
ATOM   2126 C CG1  A ILE A 1 130 ? 8.752  45.158 12.922 0.74 30.42 ?  135 ILE A CG1  1 
ATOM   2127 C CG1  B ILE A 1 130 ? 9.221  45.391 12.546 0.26 30.03 ?  135 ILE A CG1  1 
ATOM   2128 C CG2  A ILE A 1 130 ? 8.415  47.593 12.259 0.74 29.82 ?  135 ILE A CG2  1 
ATOM   2129 C CG2  B ILE A 1 130 ? 8.228  47.700 12.376 0.26 28.51 ?  135 ILE A CG2  1 
ATOM   2130 C CD1  A ILE A 1 130 ? 10.133 44.996 12.329 0.74 28.50 ?  135 ILE A CD1  1 
ATOM   2131 C CD1  B ILE A 1 130 ? 8.321  44.685 11.561 0.26 26.94 ?  135 ILE A CD1  1 
ATOM   2132 H H    A ILE A 1 130 ? 8.840  45.723 15.872 0.74 24.33 ?  135 ILE A H    1 
ATOM   2133 H H    B ILE A 1 130 ? 8.839  45.738 15.849 0.26 24.06 ?  135 ILE A H    1 
ATOM   2134 H HA   A ILE A 1 130 ? 10.293 47.149 14.087 0.74 26.69 ?  135 ILE A HA   1 
ATOM   2135 H HA   B ILE A 1 130 ? 10.342 47.168 14.105 0.26 26.69 ?  135 ILE A HA   1 
ATOM   2136 H HB   A ILE A 1 130 ? 7.533  46.559 13.771 0.74 29.80 ?  135 ILE A HB   1 
ATOM   2137 H HB   B ILE A 1 130 ? 7.710  46.207 13.676 0.26 29.71 ?  135 ILE A HB   1 
ATOM   2138 H HG12 A ILE A 1 130 ? 8.685  44.554 13.678 0.74 36.45 ?  135 ILE A HG12 1 
ATOM   2139 H HG12 B ILE A 1 130 ? 9.973  45.751 12.050 0.26 35.99 ?  135 ILE A HG12 1 
ATOM   2140 H HG13 A ILE A 1 130 ? 8.109  44.908 12.240 0.74 36.45 ?  135 ILE A HG13 1 
ATOM   2141 H HG13 B ILE A 1 130 ? 9.531  44.731 13.186 0.26 35.99 ?  135 ILE A HG13 1 
ATOM   2142 H HG21 A ILE A 1 130 ? 7.892  47.236 11.524 0.74 35.73 ?  135 ILE A HG21 1 
ATOM   2143 H HG21 B ILE A 1 130 ? 7.857  47.353 11.550 0.26 34.16 ?  135 ILE A HG21 1 
ATOM   2144 H HG22 A ILE A 1 130 ? 8.018  48.418 12.577 0.74 35.73 ?  135 ILE A HG22 1 
ATOM   2145 H HG22 B ILE A 1 130 ? 7.585  48.284 12.808 0.26 34.16 ?  135 ILE A HG22 1 
ATOM   2146 H HG23 A ILE A 1 130 ? 9.326  47.754 11.969 0.74 35.73 ?  135 ILE A HG23 1 
ATOM   2147 H HG23 B ILE A 1 130 ? 9.046  48.189 12.192 0.26 34.16 ?  135 ILE A HG23 1 
ATOM   2148 H HD11 A ILE A 1 130 ? 10.236 44.085 12.012 0.74 34.15 ?  135 ILE A HD11 1 
ATOM   2149 H HD11 B ILE A 1 130 ? 8.750  43.864 11.274 0.26 32.27 ?  135 ILE A HD11 1 
ATOM   2150 H HD12 A ILE A 1 130 ? 10.235 45.617 11.590 0.74 34.15 ?  135 ILE A HD12 1 
ATOM   2151 H HD12 B ILE A 1 130 ? 7.477  44.484 11.994 0.26 32.27 ?  135 ILE A HD12 1 
ATOM   2152 H HD13 A ILE A 1 130 ? 10.795 45.185 13.013 0.74 34.15 ?  135 ILE A HD13 1 
ATOM   2153 H HD13 B ILE A 1 130 ? 8.172  45.265 10.798 0.26 32.27 ?  135 ILE A HD13 1 
ATOM   2154 N N    . GLU A 1 131 ? 9.671  49.391 14.729 1.00 25.84 ?  136 GLU A N    1 
ATOM   2155 C CA   . GLU A 1 131 ? 9.336  50.752 15.131 1.00 31.34 ?  136 GLU A CA   1 
ATOM   2156 C C    . GLU A 1 131 ? 9.393  51.586 13.863 1.00 32.29 ?  136 GLU A C    1 
ATOM   2157 O O    . GLU A 1 131 ? 10.457 51.692 13.243 1.00 32.46 ?  136 GLU A O    1 
ATOM   2158 C CB   . GLU A 1 131 ? 10.422 51.241 16.096 1.00 42.91 ?  136 GLU A CB   1 
ATOM   2159 C CG   . GLU A 1 131 ? 10.000 52.157 17.213 1.00 61.80 ?  136 GLU A CG   1 
ATOM   2160 C CD   . GLU A 1 131 ? 11.202 52.623 18.021 1.00 48.59 ?  136 GLU A CD   1 
ATOM   2161 O OE1  . GLU A 1 131 ? 12.289 52.816 17.416 1.00 47.19 ?  136 GLU A OE1  1 
ATOM   2162 O OE2  . GLU A 1 131 ? 11.069 52.780 19.254 1.00 56.15 -1 136 GLU A OE2  1 
ATOM   2163 H H    A GLU A 1 131 ? 10.349 49.357 14.201 0.74 30.96 ?  136 GLU A H    1 
ATOM   2164 H H    B GLU A 1 131 ? 10.383 49.358 14.248 0.26 30.96 ?  136 GLU A H    1 
ATOM   2165 H HA   . GLU A 1 131 ? 8.459  50.818 15.539 1.00 37.56 ?  136 GLU A HA   1 
ATOM   2166 H HB2  . GLU A 1 131 ? 10.824 50.462 16.510 1.00 51.44 ?  136 GLU A HB2  1 
ATOM   2167 H HB3  . GLU A 1 131 ? 11.087 51.721 15.577 1.00 51.44 ?  136 GLU A HB3  1 
ATOM   2168 H HG2  . GLU A 1 131 ? 9.558  52.937 16.842 1.00 74.11 ?  136 GLU A HG2  1 
ATOM   2169 H HG3  . GLU A 1 131 ? 9.395  51.684 17.806 1.00 74.11 ?  136 GLU A HG3  1 
ATOM   2170 N N    . GLN A 1 132 ? 8.251  52.154 13.452 1.00 35.39 ?  137 GLN A N    1 
ATOM   2171 C CA   . GLN A 1 132 ? 8.207  53.042 12.290 1.00 43.26 ?  137 GLN A CA   1 
ATOM   2172 C C    . GLN A 1 132 ? 8.794  52.375 11.047 1.00 38.86 ?  137 GLN A C    1 
ATOM   2173 O O    . GLN A 1 132 ? 9.554  52.978 10.290 1.00 42.28 ?  137 GLN A O    1 
ATOM   2174 C CB   . GLN A 1 132 ? 8.922  54.362 12.584 1.00 52.18 ?  137 GLN A CB   1 
ATOM   2175 C CG   . GLN A 1 132 ? 8.627  54.913 13.966 1.00 68.05 ?  137 GLN A CG   1 
ATOM   2176 C CD   . GLN A 1 132 ? 9.349  56.212 14.242 1.00 71.54 ?  137 GLN A CD   1 
ATOM   2177 O OE1  . GLN A 1 132 ? 9.081  57.236 13.608 1.00 77.67 ?  137 GLN A OE1  1 
ATOM   2178 N NE2  . GLN A 1 132 ? 10.275 56.179 15.194 1.00 75.25 ?  137 GLN A NE2  1 
ATOM   2179 H H    . GLN A 1 132 ? 7.489  52.038 13.833 1.00 42.42 ?  137 GLN A H    1 
ATOM   2180 H HA   . GLN A 1 132 ? 7.276  53.235 12.099 1.00 51.86 ?  137 GLN A HA   1 
ATOM   2181 H HB2  . GLN A 1 132 ? 9.880  54.221 12.518 1.00 62.56 ?  137 GLN A HB2  1 
ATOM   2182 H HB3  . GLN A 1 132 ? 8.639  55.024 11.933 1.00 62.56 ?  137 GLN A HB3  1 
ATOM   2183 H HG2  . GLN A 1 132 ? 7.674  55.076 14.044 1.00 81.61 ?  137 GLN A HG2  1 
ATOM   2184 H HG3  . GLN A 1 132 ? 8.909  54.266 14.631 1.00 81.61 ?  137 GLN A HG3  1 
ATOM   2185 H HE21 . GLN A 1 132 ? 10.434 55.445 15.613 1.00 90.25 ?  137 GLN A HE21 1 
ATOM   2186 H HE22 . GLN A 1 132 ? 10.715 56.891 15.390 1.00 90.25 ?  137 GLN A HE22 1 
ATOM   2187 N N    . GLY A 1 133 ? 8.452  51.108 10.843 1.00 37.31 ?  138 GLY A N    1 
ATOM   2188 C CA   . GLY A 1 133 ? 8.893  50.403 9.661  1.00 37.33 ?  138 GLY A CA   1 
ATOM   2189 C C    . GLY A 1 133 ? 10.330 49.940 9.673  1.00 33.90 ?  138 GLY A C    1 
ATOM   2190 O O    . GLY A 1 133 ? 10.817 49.495 8.630  1.00 41.43 ?  138 GLY A O    1 
ATOM   2191 H H    . GLY A 1 133 ? 7.967  50.641 11.377 1.00 44.72 ?  138 GLY A H    1 
ATOM   2192 H HA2  . GLY A 1 133 ? 8.334  49.618 9.546  1.00 44.75 ?  138 GLY A HA2  1 
ATOM   2193 H HA3  . GLY A 1 133 ? 8.780  50.986 8.895  1.00 44.75 ?  138 GLY A HA3  1 
ATOM   2194 N N    . SER A 1 134 ? 11.023 50.037 10.807 1.00 30.72 ?  139 SER A N    1 
ATOM   2195 C CA   . SER A 1 134 ? 12.411 49.589 10.932 1.00 28.05 ?  139 SER A CA   1 
ATOM   2196 C C    . SER A 1 134 ? 12.527 48.577 12.061 1.00 27.03 ?  139 SER A C    1 
ATOM   2197 O O    . SER A 1 134 ? 11.887 48.722 13.114 1.00 23.81 ?  139 SER A O    1 
ATOM   2198 C CB   . SER A 1 134 ? 13.333 50.774 11.226 1.00 28.65 ?  139 SER A CB   1 
ATOM   2199 O OG   . SER A 1 134 ? 14.667 50.334 11.502 1.00 26.49 ?  139 SER A OG   1 
ATOM   2200 H H    . SER A 1 134 ? 10.703 50.367 11.534 1.00 36.81 ?  139 SER A H    1 
ATOM   2201 H HA   . SER A 1 134 ? 12.690 49.163 10.107 1.00 33.61 ?  139 SER A HA   1 
ATOM   2202 H HB2  . SER A 1 134 ? 13.349 51.360 10.453 1.00 34.33 ?  139 SER A HB2  1 
ATOM   2203 H HB3  . SER A 1 134 ? 12.994 51.253 11.998 1.00 34.33 ?  139 SER A HB3  1 
ATOM   2204 H HG   . SER A 1 134 ? 14.981 49.934 10.833 1.00 31.74 ?  139 SER A HG   1 
ATOM   2205 N N    . ARG A 1 135 ? 13.341 47.552 11.837 1.00 19.82 ?  140 ARG A N    1 
ATOM   2206 C CA   . ARG A 1 135 ? 13.750 46.690 12.945 1.00 18.67 ?  140 ARG A CA   1 
ATOM   2207 C C    . ARG A 1 135 ? 14.589 47.468 13.936 1.00 17.76 ?  140 ARG A C    1 
ATOM   2208 O O    . ARG A 1 135 ? 15.284 48.427 13.588 1.00 18.14 ?  140 ARG A O    1 
ATOM   2209 C CB   . ARG A 1 135 ? 14.537 45.479 12.460 1.00 18.39 ?  140 ARG A CB   1 
ATOM   2210 C CG   . ARG A 1 135 ? 13.787 44.582 11.513 1.00 19.85 ?  140 ARG A CG   1 
ATOM   2211 C CD   . ARG A 1 135 ? 14.443 43.238 11.315 1.00 22.92 ?  140 ARG A CD   1 
ATOM   2212 N NE   . ARG A 1 135 ? 15.838 43.316 10.889 1.00 29.16 ?  140 ARG A NE   1 
ATOM   2213 C CZ   . ARG A 1 135 ? 16.677 42.289 10.973 1.00 30.94 ?  140 ARG A CZ   1 
ATOM   2214 N NH1  . ARG A 1 135 ? 16.274 41.109 11.410 1.00 32.43 ?  140 ARG A NH1  1 
ATOM   2215 N NH2  . ARG A 1 135 ? 17.947 42.447 10.599 1.00 32.90 ?  140 ARG A NH2  1 
ATOM   2216 H H    . ARG A 1 135 ? 13.665 47.336 11.070 1.00 23.74 ?  140 ARG A H    1 
ATOM   2217 H HA   . ARG A 1 135 ? 12.953 46.360 13.387 1.00 22.35 ?  140 ARG A HA   1 
ATOM   2218 H HB2  . ARG A 1 135 ? 15.332 45.791 12.000 1.00 22.02 ?  140 ARG A HB2  1 
ATOM   2219 H HB3  . ARG A 1 135 ? 14.788 44.945 13.230 1.00 22.02 ?  140 ARG A HB3  1 
ATOM   2220 H HG2  . ARG A 1 135 ? 12.896 44.429 11.864 1.00 23.76 ?  140 ARG A HG2  1 
ATOM   2221 H HG3  . ARG A 1 135 ? 13.732 45.016 10.647 1.00 23.76 ?  140 ARG A HG3  1 
ATOM   2222 H HD2  . ARG A 1 135 ? 14.418 42.752 12.154 1.00 27.46 ?  140 ARG A HD2  1 
ATOM   2223 H HD3  . ARG A 1 135 ? 13.955 42.749 10.634 1.00 27.46 ?  140 ARG A HD3  1 
ATOM   2224 H HE   . ARG A 1 135 ? 16.129 44.060 10.570 1.00 34.94 ?  140 ARG A HE   1 
ATOM   2225 H HH21 . ARG A 1 135 ? 18.218 43.209 10.307 1.00 39.43 ?  140 ARG A HH21 1 
ATOM   2226 H HH22 . ARG A 1 135 ? 18.495 41.786 10.651 1.00 39.43 ?  140 ARG A HH22 1 
ATOM   2227 N N    . MET A 1 136 ? 14.556 47.012 15.186 1.00 15.04 ?  141 MET A N    1 
ATOM   2228 C CA   . MET A 1 136 ? 15.369 47.575 16.256 1.00 15.16 ?  141 MET A CA   1 
ATOM   2229 C C    . MET A 1 136 ? 16.514 46.621 16.595 1.00 14.25 ?  141 MET A C    1 
ATOM   2230 O O    . MET A 1 136 ? 16.315 45.418 16.778 1.00 14.99 ?  141 MET A O    1 
ATOM   2231 C CB   . MET A 1 136 ? 14.543 47.813 17.520 1.00 17.75 ?  141 MET A CB   1 
ATOM   2232 C CG   . MET A 1 136 ? 13.692 49.071 17.496 1.00 24.14 ?  141 MET A CG   1 
ATOM   2233 S SD   . MET A 1 136 ? 12.290 49.145 18.610 1.00 24.28 ?  141 MET A SD   1 
ATOM   2234 C CE   . MET A 1 136 ? 11.353 47.585 18.575 1.00 21.65 ?  141 MET A CE   1 
ATOM   2235 H H    . MET A 1 136 ? 14.057 46.361 15.443 1.00 17.99 ?  141 MET A H    1 
ATOM   2236 H HA   . MET A 1 136 ? 15.723 48.423 15.947 1.00 18.14 ?  141 MET A HA   1 
ATOM   2237 H HB2  . MET A 1 136 ? 13.946 47.059 17.645 1.00 21.25 ?  141 MET A HB2  1 
ATOM   2238 H HB3  . MET A 1 136 ? 15.149 47.885 18.275 1.00 21.25 ?  141 MET A HB3  1 
ATOM   2239 H HG2  . MET A 1 136 ? 14.265 49.822 17.718 1.00 28.92 ?  141 MET A HG2  1 
ATOM   2240 H HG3  . MET A 1 136 ? 13.341 49.176 16.598 1.00 28.92 ?  141 MET A HG3  1 
ATOM   2241 H HE1  . MET A 1 136 ? 10.598 47.656 19.180 1.00 25.93 ?  141 MET A HE1  1 
ATOM   2242 H HE2  . MET A 1 136 ? 11.039 47.425 17.672 1.00 25.93 ?  141 MET A HE2  1 
ATOM   2243 H HE3  . MET A 1 136 ? 11.935 46.861 18.856 1.00 25.93 ?  141 MET A HE3  1 
ATOM   2244 N N    . LEU A 1 137 ? 17.715 47.182 16.704 1.00 15.40 ?  142 LEU A N    1 
ATOM   2245 C CA   . LEU A 1 137 ? 18.941 46.424 16.947 1.00 14.05 ?  142 LEU A CA   1 
ATOM   2246 C C    . LEU A 1 137 ? 19.530 46.782 18.307 1.00 16.52 ?  142 LEU A C    1 
ATOM   2247 O O    . LEU A 1 137 ? 19.346 47.893 18.806 1.00 18.91 ?  142 LEU A O    1 
ATOM   2248 C CB   . LEU A 1 137 ? 19.969 46.729 15.862 1.00 15.18 ?  142 LEU A CB   1 
ATOM   2249 C CG   . LEU A 1 137 ? 19.530 46.505 14.429 1.00 13.24 ?  142 LEU A CG   1 
ATOM   2250 C CD1  . LEU A 1 137 ? 20.646 46.891 13.471 1.00 17.55 ?  142 LEU A CD1  1 
ATOM   2251 C CD2  . LEU A 1 137 ? 19.141 45.089 14.226 1.00 16.57 ?  142 LEU A CD2  1 
ATOM   2252 H H    . LEU A 1 137 ? 17.850 48.029 16.640 1.00 18.43 ?  142 LEU A H    1 
ATOM   2253 H HA   . LEU A 1 137 ? 18.742 45.474 16.946 1.00 16.81 ?  142 LEU A HA   1 
ATOM   2254 H HB2  . LEU A 1 137 ? 20.219 47.663 15.941 1.00 18.17 ?  142 LEU A HB2  1 
ATOM   2255 H HB3  . LEU A 1 137 ? 20.742 46.164 16.014 1.00 18.17 ?  142 LEU A HB3  1 
ATOM   2256 H HG   . LEU A 1 137 ? 18.759 47.063 14.238 1.00 15.83 ?  142 LEU A HG   1 
ATOM   2257 H HD11 . LEU A 1 137 ? 20.351 46.731 12.561 1.00 21.00 ?  142 LEU A HD11 1 
ATOM   2258 H HD12 . LEU A 1 137 ? 20.854 47.831 13.590 1.00 21.00 ?  142 LEU A HD12 1 
ATOM   2259 H HD13 . LEU A 1 137 ? 21.429 46.352 13.664 1.00 21.00 ?  142 LEU A HD13 1 
ATOM   2260 H HD21 . LEU A 1 137 ? 18.912 44.954 13.293 1.00 19.83 ?  142 LEU A HD21 1 
ATOM   2261 H HD22 . LEU A 1 137 ? 19.886 44.518 14.470 1.00 19.83 ?  142 LEU A HD22 1 
ATOM   2262 H HD23 . LEU A 1 137 ? 18.374 44.889 14.786 1.00 19.83 ?  142 LEU A HD23 1 
ATOM   2263 N N    . LEU A 1 138 ? 20.272 45.834 18.883 1.00 14.04 ?  143 LEU A N    1 
ATOM   2264 C CA   . LEU A 1 138 ? 21.055 46.071 20.087 1.00 13.52 ?  143 LEU A CA   1 
ATOM   2265 C C    . LEU A 1 138 ? 22.532 46.061 19.733 1.00 13.45 ?  143 LEU A C    1 
ATOM   2266 O O    . LEU A 1 138 ? 23.024 45.095 19.149 1.00 14.84 ?  143 LEU A O    1 
ATOM   2267 C CB   . LEU A 1 138 ? 20.795 45.028 21.165 1.00 15.49 ?  143 LEU A CB   1 
ATOM   2268 C CG   . LEU A 1 138 ? 21.681 45.118 22.406 1.00 21.34 ?  143 LEU A CG   1 
ATOM   2269 C CD1  . LEU A 1 138 ? 21.123 46.114 23.365 1.00 36.02 ?  143 LEU A CD1  1 
ATOM   2270 C CD2  . LEU A 1 138 ? 21.721 43.799 23.052 1.00 25.39 ?  143 LEU A CD2  1 
ATOM   2271 H H    . LEU A 1 138 ? 20.335 45.030 18.585 1.00 16.79 ?  143 LEU A H    1 
ATOM   2272 H HA   . LEU A 1 138 ? 20.808 46.939 20.442 1.00 16.17 ?  143 LEU A HA   1 
ATOM   2273 H HB2  . LEU A 1 138 ? 19.876 45.120 21.460 1.00 18.54 ?  143 LEU A HB2  1 
ATOM   2274 H HB3  . LEU A 1 138 ? 20.932 44.150 20.776 1.00 18.54 ?  143 LEU A HB3  1 
ATOM   2275 H HG   . LEU A 1 138 ? 22.575 45.395 22.154 1.00 25.55 ?  143 LEU A HG   1 
ATOM   2276 H HD11 . LEU A 1 138 ? 21.705 46.167 24.139 1.00 43.17 ?  143 LEU A HD11 1 
ATOM   2277 H HD12 . LEU A 1 138 ? 21.073 46.979 22.929 1.00 43.17 ?  143 LEU A HD12 1 
ATOM   2278 H HD13 . LEU A 1 138 ? 20.237 45.829 23.637 1.00 43.17 ?  143 LEU A HD13 1 
ATOM   2279 H HD21 . LEU A 1 138 ? 21.762 43.919 24.014 1.00 30.41 ?  143 LEU A HD21 1 
ATOM   2280 H HD22 . LEU A 1 138 ? 20.920 43.306 22.815 1.00 30.41 ?  143 LEU A HD22 1 
ATOM   2281 H HD23 . LEU A 1 138 ? 22.507 43.320 22.745 1.00 30.41 ?  143 LEU A HD23 1 
ATOM   2282 N N    . TYR A 1 139 ? 23.226 47.121 20.137 1.00 12.89 ?  144 TYR A N    1 
ATOM   2283 C CA   . TYR A 1 139 ? 24.683 47.196 20.060 1.00 12.80 ?  144 TYR A CA   1 
ATOM   2284 C C    . TYR A 1 139 ? 25.274 47.175 21.459 1.00 13.15 ?  144 TYR A C    1 
ATOM   2285 O O    . TYR A 1 139 ? 24.744 47.786 22.386 1.00 13.50 ?  144 TYR A O    1 
ATOM   2286 C CB   . TYR A 1 139 ? 25.116 48.479 19.361 1.00 12.78 ?  144 TYR A CB   1 
ATOM   2287 C CG   . TYR A 1 139 ? 25.020 48.414 17.854 1.00 12.59 ?  144 TYR A CG   1 
ATOM   2288 C CD1  . TYR A 1 139 ? 23.773 48.482 17.218 1.00 14.94 ?  144 TYR A CD1  1 
ATOM   2289 C CD2  . TYR A 1 139 ? 26.134 48.247 17.072 1.00 14.35 ?  144 TYR A CD2  1 
ATOM   2290 C CE1  . TYR A 1 139 ? 23.672 48.411 15.851 1.00 16.95 ?  144 TYR A CE1  1 
ATOM   2291 C CE2  . TYR A 1 139 ? 26.035 48.171 15.688 1.00 16.06 ?  144 TYR A CE2  1 
ATOM   2292 C CZ   . TYR A 1 139 ? 24.809 48.258 15.101 1.00 17.06 ?  144 TYR A CZ   1 
ATOM   2293 O OH   . TYR A 1 139 ? 24.755 48.176 13.730 1.00 21.57 ?  144 TYR A OH   1 
ATOM   2294 H H    . TYR A 1 139 ? 22.866 47.828 20.468 1.00 15.42 ?  144 TYR A H    1 
ATOM   2295 H HA   . TYR A 1 139 ? 25.022 46.433 19.566 1.00 15.30 ?  144 TYR A HA   1 
ATOM   2296 H HB2  . TYR A 1 139 ? 24.547 49.205 19.662 1.00 15.28 ?  144 TYR A HB2  1 
ATOM   2297 H HB3  . TYR A 1 139 ? 26.040 48.664 19.591 1.00 15.28 ?  144 TYR A HB3  1 
ATOM   2298 H HD1  . TYR A 1 139 ? 23.002 48.577 17.730 1.00 17.88 ?  144 TYR A HD1  1 
ATOM   2299 H HD2  . TYR A 1 139 ? 26.970 48.184 17.474 1.00 17.17 ?  144 TYR A HD2  1 
ATOM   2300 H HE1  . TYR A 1 139 ? 22.840 48.465 15.438 1.00 20.29 ?  144 TYR A HE1  1 
ATOM   2301 H HE2  . TYR A 1 139 ? 26.798 48.061 15.168 1.00 19.22 ?  144 TYR A HE2  1 
ATOM   2302 H HH   . TYR A 1 139 ? 25.518 48.012 13.422 1.00 25.83 ?  144 TYR A HH   1 
ATOM   2303 N N    . ILE A 1 140 ? 26.418 46.488 21.598 1.00 12.06 ?  145 ILE A N    1 
ATOM   2304 C CA   . ILE A 1 140 ? 27.062 46.351 22.912 1.00 13.07 ?  145 ILE A CA   1 
ATOM   2305 C C    . ILE A 1 140 ? 28.563 46.569 22.782 1.00 11.92 ?  145 ILE A C    1 
ATOM   2306 O O    . ILE A 1 140 ? 29.167 46.348 21.734 1.00 12.79 ?  145 ILE A O    1 
ATOM   2307 C CB   . ILE A 1 140 ? 26.788 45.001 23.606 1.00 12.44 ?  145 ILE A CB   1 
ATOM   2308 C CG1  . ILE A 1 140 ? 27.506 43.862 22.914 1.00 16.50 ?  145 ILE A CG1  1 
ATOM   2309 C CG2  . ILE A 1 140 ? 25.288 44.709 23.699 1.00 13.91 ?  145 ILE A CG2  1 
ATOM   2310 C CD1  . ILE A 1 140 ? 27.407 42.550 23.605 1.00 22.46 ?  145 ILE A CD1  1 
ATOM   2311 H H    . ILE A 1 140 ? 26.833 46.099 20.954 1.00 14.42 ?  145 ILE A H    1 
ATOM   2312 H HA   . ILE A 1 140 ? 26.702 47.052 23.477 1.00 15.63 ?  145 ILE A HA   1 
ATOM   2313 H HB   . ILE A 1 140 ? 27.139 45.076 24.507 1.00 14.88 ?  145 ILE A HB   1 
ATOM   2314 H HG12 . ILE A 1 140 ? 27.128 43.754 22.027 1.00 19.75 ?  145 ILE A HG12 1 
ATOM   2315 H HG13 . ILE A 1 140 ? 28.447 44.087 22.848 1.00 19.75 ?  145 ILE A HG13 1 
ATOM   2316 H HG21 . ILE A 1 140 ? 25.151 43.939 24.272 1.00 16.65 ?  145 ILE A HG21 1 
ATOM   2317 H HG22 . ILE A 1 140 ? 24.838 45.483 24.072 1.00 16.65 ?  145 ILE A HG22 1 
ATOM   2318 H HG23 . ILE A 1 140 ? 24.946 44.525 22.810 1.00 16.65 ?  145 ILE A HG23 1 
ATOM   2319 H HD11 . ILE A 1 140 ? 27.961 41.904 23.138 1.00 26.90 ?  145 ILE A HD11 1 
ATOM   2320 H HD12 . ILE A 1 140 ? 27.716 42.650 24.519 1.00 26.90 ?  145 ILE A HD12 1 
ATOM   2321 H HD13 . ILE A 1 140 ? 26.482 42.258 23.599 1.00 26.90 ?  145 ILE A HD13 1 
ATOM   2322 N N    . ARG A 1 141 ? 29.169 46.937 23.910 1.00 12.02 ?  146 ARG A N    1 
ATOM   2323 C CA   . ARG A 1 141 ? 30.605 46.734 24.100 1.00 12.02 ?  146 ARG A CA   1 
ATOM   2324 C C    . ARG A 1 141 ? 30.836 46.119 25.463 1.00 12.03 ?  146 ARG A C    1 
ATOM   2325 O O    . ARG A 1 141 ? 30.460 46.709 26.477 1.00 13.18 ?  146 ARG A O    1 
ATOM   2326 C CB   . ARG A 1 141 ? 31.393 48.021 23.984 1.00 13.71 ?  146 ARG A CB   1 
ATOM   2327 C CG   . ARG A 1 141 ? 32.912 47.735 24.055 1.00 13.83 ?  146 ARG A CG   1 
ATOM   2328 C CD   . ARG A 1 141 ? 33.735 48.961 23.718 1.00 14.71 ?  146 ARG A CD   1 
ATOM   2329 N NE   . ARG A 1 141 ? 35.173 48.684 23.747 1.00 14.44 ?  146 ARG A NE   1 
ATOM   2330 C CZ   . ARG A 1 141 ? 35.861 48.095 22.784 1.00 15.85 ?  146 ARG A CZ   1 
ATOM   2331 N NH1  . ARG A 1 141 ? 35.329 47.804 21.615 1.00 17.30 ?  146 ARG A NH1  1 
ATOM   2332 N NH2  . ARG A 1 141 ? 37.152 47.841 22.974 1.00 17.20 ?  146 ARG A NH2  1 
ATOM   2333 H H    . ARG A 1 141 ? 28.771 47.305 24.577 1.00 14.37 ?  146 ARG A H    1 
ATOM   2334 H HA   . ARG A 1 141 ? 30.917 46.124 23.413 1.00 14.37 ?  146 ARG A HA   1 
ATOM   2335 H HB2  . ARG A 1 141 ? 31.197 48.446 23.134 1.00 16.40 ?  146 ARG A HB2  1 
ATOM   2336 H HB3  . ARG A 1 141 ? 31.155 48.614 24.714 1.00 16.40 ?  146 ARG A HB3  1 
ATOM   2337 H HG2  . ARG A 1 141 ? 33.142 47.453 24.954 1.00 16.55 ?  146 ARG A HG2  1 
ATOM   2338 H HG3  . ARG A 1 141 ? 33.135 47.036 23.421 1.00 16.55 ?  146 ARG A HG3  1 
ATOM   2339 H HD2  . ARG A 1 141 ? 33.503 49.265 22.827 1.00 17.60 ?  146 ARG A HD2  1 
ATOM   2340 H HD3  . ARG A 1 141 ? 33.548 49.658 24.366 1.00 17.60 ?  146 ARG A HD3  1 
ATOM   2341 H HE   . ARG A 1 141 ? 35.606 48.926 24.450 1.00 17.28 ?  146 ARG A HE   1 
ATOM   2342 H HH11 . ARG A 1 141 ? 34.506 47.997 21.457 1.00 20.71 ?  146 ARG A HH11 1 
ATOM   2343 H HH12 . ARG A 1 141 ? 35.805 47.420 21.010 1.00 20.71 ?  146 ARG A HH12 1 
ATOM   2344 H HH21 . ARG A 1 141 ? 37.528 48.060 23.716 1.00 20.59 ?  146 ARG A HH21 1 
ATOM   2345 H HH22 . ARG A 1 141 ? 37.611 47.458 22.356 1.00 20.59 ?  146 ARG A HH22 1 
ATOM   2346 N N    . GLU A 1 142 ? 31.513 44.966 25.492 1.00 12.99 ?  147 GLU A N    1 
ATOM   2347 C CA   . GLU A 1 142 ? 31.916 44.336 26.729 1.00 14.05 ?  147 GLU A CA   1 
ATOM   2348 C C    . GLU A 1 142 ? 33.140 45.046 27.273 1.00 14.65 ?  147 GLU A C    1 
ATOM   2349 O O    . GLU A 1 142 ? 34.057 45.390 26.519 1.00 14.92 ?  147 GLU A O    1 
ATOM   2350 C CB   . GLU A 1 142 ? 32.231 42.854 26.501 1.00 18.39 ?  147 GLU A CB   1 
ATOM   2351 C CG   . GLU A 1 142 ? 31.001 42.044 26.146 1.00 21.07 ?  147 GLU A CG   1 
ATOM   2352 C CD   . GLU A 1 142 ? 31.276 40.572 25.958 1.00 41.58 ?  147 GLU A CD   1 
ATOM   2353 O OE1  . GLU A 1 142 ? 31.386 39.864 26.978 1.00 51.44 ?  147 GLU A OE1  1 
ATOM   2354 O OE2  . GLU A 1 142 ? 31.339 40.118 24.796 1.00 38.87 -1 147 GLU A OE2  1 
ATOM   2355 H H    . GLU A 1 142 ? 31.751 44.529 24.790 1.00 15.53 ?  147 GLU A H    1 
ATOM   2356 H HA   . GLU A 1 142 ? 31.198 44.390 27.379 1.00 16.81 ?  147 GLU A HA   1 
ATOM   2357 H HB2  . GLU A 1 142 ? 32.864 42.773 25.771 1.00 22.02 ?  147 GLU A HB2  1 
ATOM   2358 H HB3  . GLU A 1 142 ? 32.611 42.483 27.313 1.00 22.02 ?  147 GLU A HB3  1 
ATOM   2359 H HG2  . GLU A 1 142 ? 30.351 42.135 26.860 1.00 25.23 ?  147 GLU A HG2  1 
ATOM   2360 H HG3  . GLU A 1 142 ? 30.632 42.385 25.316 1.00 25.23 ?  147 GLU A HG3  1 
ATOM   2361 N N    . LEU A 1 143 ? 33.164 45.252 28.583 1.00 14.39 ?  148 LEU A N    1 
ATOM   2362 C CA   . LEU A 1 143 ? 34.180 46.083 29.233 1.00 15.08 ?  148 LEU A CA   1 
ATOM   2363 C C    . LEU A 1 143 ? 34.831 45.324 30.382 1.00 24.24 ?  148 LEU A C    1 
ATOM   2364 O O    . LEU A 1 143 ? 35.384 45.883 31.318 1.00 26.21 ?  148 LEU A O    1 
ATOM   2365 C CB   . LEU A 1 143 ? 33.514 47.390 29.739 1.00 15.69 ?  148 LEU A CB   1 
ATOM   2366 C CG   . LEU A 1 143 ? 32.836 48.173 28.635 1.00 15.99 ?  148 LEU A CG   1 
ATOM   2367 C CD1  . LEU A 1 143 ? 31.890 49.205 29.221 1.00 18.53 ?  148 LEU A CD1  1 
ATOM   2368 C CD2  . LEU A 1 143 ? 33.879 48.820 27.736 1.00 18.87 ?  148 LEU A CD2  1 
ATOM   2369 O OXT  . LEU A 1 143 ? 34.806 44.107 30.414 1.00 32.22 -1 148 LEU A OXT  1 
ATOM   2370 H H    . LEU A 1 143 ? 32.594 44.917 29.133 1.00 17.22 ?  148 LEU A H    1 
ATOM   2371 H HA   . LEU A 1 143 ? 34.882 46.321 28.607 1.00 18.05 ?  148 LEU A HA   1 
ATOM   2372 H HB2  . LEU A 1 143 ? 32.844 47.164 30.403 1.00 18.78 ?  148 LEU A HB2  1 
ATOM   2373 H HB3  . LEU A 1 143 ? 34.195 47.957 30.134 1.00 18.78 ?  148 LEU A HB3  1 
ATOM   2374 H HG   . LEU A 1 143 ? 32.305 47.573 28.088 1.00 19.14 ?  148 LEU A HG   1 
ATOM   2375 H HD11 . LEU A 1 143 ? 31.457 49.684 28.496 1.00 22.19 ?  148 LEU A HD11 1 
ATOM   2376 H HD12 . LEU A 1 143 ? 31.224 48.753 29.762 1.00 22.19 ?  148 LEU A HD12 1 
ATOM   2377 H HD13 . LEU A 1 143 ? 32.397 49.823 29.770 1.00 22.19 ?  148 LEU A HD13 1 
ATOM   2378 H HD21 . LEU A 1 143 ? 33.429 49.350 27.060 1.00 22.59 ?  148 LEU A HD21 1 
ATOM   2379 H HD22 . LEU A 1 143 ? 34.451 49.389 28.275 1.00 22.59 ?  148 LEU A HD22 1 
ATOM   2380 H HD23 . LEU A 1 143 ? 34.408 48.125 27.314 1.00 22.59 ?  148 LEU A HD23 1 
ATOM   2381 N N    . ASN B 2 1   ? 32.205 72.161 26.401 1.00 45.92 ?  6   ASN B N    1 
ATOM   2382 C CA   . ASN B 2 1   ? 32.838 71.044 27.088 1.00 49.51 ?  6   ASN B CA   1 
ATOM   2383 C C    . ASN B 2 1   ? 31.765 70.093 27.600 1.00 33.35 ?  6   ASN B C    1 
ATOM   2384 O O    . ASN B 2 1   ? 30.587 70.476 27.715 1.00 39.21 ?  6   ASN B O    1 
ATOM   2385 C CB   . ASN B 2 1   ? 33.686 71.538 28.257 1.00 39.16 ?  6   ASN B CB   1 
ATOM   2386 H HA   . ASN B 2 1   ? 33.425 70.572 26.476 1.00 59.36 ?  6   ASN B HA   1 
ATOM   2387 N N    . ILE B 2 2   ? 32.152 68.862 27.917 1.00 34.18 ?  7   ILE B N    1 
ATOM   2388 C CA   . ILE B 2 2   ? 31.207 67.890 28.464 1.00 24.49 ?  7   ILE B CA   1 
ATOM   2389 C C    . ILE B 2 2   ? 31.218 67.969 29.980 1.00 26.13 ?  7   ILE B C    1 
ATOM   2390 O O    . ILE B 2 2   ? 32.277 68.031 30.606 1.00 29.91 ?  7   ILE B O    1 
ATOM   2391 C CB   . ILE B 2 2   ? 31.532 66.454 28.011 1.00 27.27 ?  7   ILE B CB   1 
ATOM   2392 C CG1  . ILE B 2 2   ? 31.881 66.379 26.523 1.00 37.25 ?  7   ILE B CG1  1 
ATOM   2393 C CG2  . ILE B 2 2   ? 30.392 65.527 28.380 1.00 27.05 ?  7   ILE B CG2  1 
ATOM   2394 C CD1  . ILE B 2 2   ? 30.836 66.795 25.649 1.00 27.50 ?  7   ILE B CD1  1 
ATOM   2395 H H    . ILE B 2 2   ? 32.954 68.566 27.825 1.00 40.97 ?  7   ILE B H    1 
ATOM   2396 H HA   . ILE B 2 2   ? 30.323 68.124 28.140 1.00 29.33 ?  7   ILE B HA   1 
ATOM   2397 H HB   . ILE B 2 2   ? 32.328 66.163 28.483 1.00 32.68 ?  7   ILE B HB   1 
ATOM   2398 H HG12 . ILE B 2 2   ? 32.648 66.949 26.356 1.00 44.65 ?  7   ILE B HG12 1 
ATOM   2399 H HG13 . ILE B 2 2   ? 32.098 65.459 26.302 1.00 44.65 ?  7   ILE B HG13 1 
ATOM   2400 H HG21 . ILE B 2 2   ? 30.533 64.667 27.953 1.00 32.41 ?  7   ILE B HG21 1 
ATOM   2401 H HG22 . ILE B 2 2   ? 30.372 65.418 29.344 1.00 32.41 ?  7   ILE B HG22 1 
ATOM   2402 H HG23 . ILE B 2 2   ? 29.557 65.915 28.074 1.00 32.41 ?  7   ILE B HG23 1 
ATOM   2403 H HD11 . ILE B 2 2   ? 31.137 66.703 24.731 1.00 32.95 ?  7   ILE B HD11 1 
ATOM   2404 H HD12 . ILE B 2 2   ? 30.058 66.237 25.799 1.00 32.95 ?  7   ILE B HD12 1 
ATOM   2405 H HD13 . ILE B 2 2   ? 30.620 67.722 25.835 1.00 32.95 ?  7   ILE B HD13 1 
ATOM   2406 N N    A ARG B 2 3   ? 30.032 67.857 30.568 0.24 24.16 ?  8   ARG B N    1 
ATOM   2407 N N    B ARG B 2 3   ? 30.038 67.975 30.582 0.76 22.98 ?  8   ARG B N    1 
ATOM   2408 C CA   A ARG B 2 3   ? 29.846 67.990 32.003 0.24 26.06 ?  8   ARG B CA   1 
ATOM   2409 C CA   B ARG B 2 3   ? 29.952 67.886 32.032 0.76 28.05 ?  8   ARG B CA   1 
ATOM   2410 C C    A ARG B 2 3   ? 28.719 67.066 32.432 0.24 21.41 ?  8   ARG B C    1 
ATOM   2411 C C    B ARG B 2 3   ? 28.760 67.038 32.428 0.76 20.95 ?  8   ARG B C    1 
ATOM   2412 O O    A ARG B 2 3   ? 27.835 66.735 31.637 0.24 21.52 ?  8   ARG B O    1 
ATOM   2413 O O    B ARG B 2 3   ? 27.868 66.747 31.624 0.76 21.81 ?  8   ARG B O    1 
ATOM   2414 C CB   A ARG B 2 3   ? 29.447 69.427 32.326 0.24 22.08 ?  8   ARG B CB   1 
ATOM   2415 C CB   B ARG B 2 3   ? 29.831 69.260 32.684 0.76 34.70 ?  8   ARG B CB   1 
ATOM   2416 C CG   A ARG B 2 3   ? 28.184 69.823 31.594 0.24 19.82 ?  8   ARG B CG   1 
ATOM   2417 C CG   B ARG B 2 3   ? 28.599 69.988 32.262 0.76 31.55 ?  8   ARG B CG   1 
ATOM   2418 C CD   A ARG B 2 3   ? 28.050 71.314 31.421 0.24 35.80 ?  8   ARG B CD   1 
ATOM   2419 C CD   B ARG B 2 3   ? 28.585 71.400 32.797 0.76 35.43 ?  8   ARG B CD   1 
ATOM   2420 N NE   A ARG B 2 3   ? 26.695 71.738 31.746 0.24 33.33 ?  8   ARG B NE   1 
ATOM   2421 N NE   B ARG B 2 3   ? 27.363 72.058 32.368 0.76 33.64 ?  8   ARG B NE   1 
ATOM   2422 C CZ   A ARG B 2 3   ? 25.987 72.612 31.046 0.24 25.70 ?  8   ARG B CZ   1 
ATOM   2423 C CZ   B ARG B 2 3   ? 26.195 71.936 32.984 0.76 36.66 ?  8   ARG B CZ   1 
ATOM   2424 N NH1  A ARG B 2 3   ? 26.464 73.171 29.945 0.24 47.21 ?  8   ARG B NH1  1 
ATOM   2425 N NH1  B ARG B 2 3   ? 26.074 71.242 34.109 0.76 32.34 ?  8   ARG B NH1  1 
ATOM   2426 N NH2  A ARG B 2 3   ? 24.764 72.930 31.457 0.24 41.11 ?  8   ARG B NH2  1 
ATOM   2427 N NH2  B ARG B 2 3   ? 25.118 72.501 32.447 0.76 36.33 ?  8   ARG B NH2  1 
ATOM   2428 H H    A ARG B 2 3   ? 29.300 67.701 30.144 0.24 28.95 ?  8   ARG B H    1 
ATOM   2429 H H    B ARG B 2 3   ? 29.281 68.030 30.178 0.76 27.53 ?  8   ARG B H    1 
ATOM   2430 H HA   A ARG B 2 3   ? 30.654 67.742 32.479 0.24 31.22 ?  8   ARG B HA   1 
ATOM   2431 H HA   B ARG B 2 3   ? 30.760 67.455 32.350 0.76 33.61 ?  8   ARG B HA   1 
ATOM   2432 H HB2  A ARG B 2 3   ? 29.288 69.510 33.279 0.24 26.44 ?  8   ARG B HB2  1 
ATOM   2433 H HB2  B ARG B 2 3   ? 29.801 69.151 33.648 0.76 41.59 ?  8   ARG B HB2  1 
ATOM   2434 H HB3  A ARG B 2 3   ? 30.159 70.027 32.055 0.24 26.44 ?  8   ARG B HB3  1 
ATOM   2435 H HB3  B ARG B 2 3   ? 30.599 69.797 32.435 0.76 41.59 ?  8   ARG B HB3  1 
ATOM   2436 H HG2  A ARG B 2 3   ? 28.189 69.419 30.713 0.24 23.73 ?  8   ARG B HG2  1 
ATOM   2437 H HG2  B ARG B 2 3   ? 28.565 70.028 31.293 0.76 37.80 ?  8   ARG B HG2  1 
ATOM   2438 H HG3  A ARG B 2 3   ? 27.416 69.511 32.098 0.24 23.73 ?  8   ARG B HG3  1 
ATOM   2439 H HG3  B ARG B 2 3   ? 27.818 69.524 32.602 0.76 37.80 ?  8   ARG B HG3  1 
ATOM   2440 H HD2  A ARG B 2 3   ? 28.669 71.768 32.014 0.24 42.91 ?  8   ARG B HD2  1 
ATOM   2441 H HD2  B ARG B 2 3   ? 28.611 71.385 33.767 0.76 42.46 ?  8   ARG B HD2  1 
ATOM   2442 H HD3  A ARG B 2 3   ? 28.238 71.553 30.499 0.24 42.91 ?  8   ARG B HD3  1 
ATOM   2443 H HD3  B ARG B 2 3   ? 29.346 71.892 32.452 0.76 42.46 ?  8   ARG B HD3  1 
ATOM   2444 H HE   A ARG B 2 3   ? 26.327 71.396 32.444 0.24 39.95 ?  8   ARG B HE   1 
ATOM   2445 H HE   B ARG B 2 3   ? 27.399 72.559 31.669 0.76 40.31 ?  8   ARG B HE   1 
ATOM   2446 H HH11 A ARG B 2 3   ? 27.253 72.970 29.668 0.24 56.60 ?  8   ARG B HH11 1 
ATOM   2447 H HH11 B ARG B 2 3   ? 26.762 70.859 34.454 0.76 38.76 ?  8   ARG B HH11 1 
ATOM   2448 H HH12 A ARG B 2 3   ? 25.986 73.736 29.507 0.24 56.60 ?  8   ARG B HH12 1 
ATOM   2449 H HH12 B ARG B 2 3   ? 25.307 71.176 34.492 0.76 38.76 ?  8   ARG B HH12 1 
ATOM   2450 H HH21 A ARG B 2 3   ? 24.442 72.570 32.169 0.24 49.28 ?  8   ARG B HH21 1 
ATOM   2451 H HH21 B ARG B 2 3   ? 25.184 72.938 31.710 0.76 43.54 ?  8   ARG B HH21 1 
ATOM   2452 H HH22 A ARG B 2 3   ? 24.293 73.496 31.012 0.24 49.28 ?  8   ARG B HH22 1 
ATOM   2453 H HH22 B ARG B 2 3   ? 24.355 72.428 32.837 0.76 43.54 ?  8   ARG B HH22 1 
ATOM   2454 N N    . VAL B 2 4   ? 28.745 66.659 33.696 1.00 25.00 ?  9   VAL B N    1 
ATOM   2455 C CA   . VAL B 2 4   ? 27.652 65.877 34.256 1.00 21.92 ?  9   VAL B CA   1 
ATOM   2456 C C    . VAL B 2 4   ? 26.547 66.838 34.666 1.00 21.70 ?  9   VAL B C    1 
ATOM   2457 O O    . VAL B 2 4   ? 26.794 67.810 35.390 1.00 27.08 ?  9   VAL B O    1 
ATOM   2458 C CB   . VAL B 2 4   ? 28.137 65.046 35.449 1.00 25.31 ?  9   VAL B CB   1 
ATOM   2459 C CG1  . VAL B 2 4   ? 26.970 64.312 36.096 1.00 25.01 ?  9   VAL B CG1  1 
ATOM   2460 C CG2  . VAL B 2 4   ? 29.239 64.089 35.017 1.00 29.06 ?  9   VAL B CG2  1 
ATOM   2461 H H    A VAL B 2 4   ? 29.384 66.823 34.248 0.24 29.95 ?  9   VAL B H    1 
ATOM   2462 H H    B VAL B 2 4   ? 29.365 66.845 34.263 0.76 29.95 ?  9   VAL B H    1 
ATOM   2463 H HA   . VAL B 2 4   ? 27.306 65.266 33.586 1.00 26.25 ?  9   VAL B HA   1 
ATOM   2464 H HB   . VAL B 2 4   ? 28.514 65.636 36.120 1.00 30.32 ?  9   VAL B HB   1 
ATOM   2465 H HG11 . VAL B 2 4   ? 27.315 63.594 36.648 1.00 29.96 ?  9   VAL B HG11 1 
ATOM   2466 H HG12 . VAL B 2 4   ? 26.468 64.937 36.643 1.00 29.96 ?  9   VAL B HG12 1 
ATOM   2467 H HG13 . VAL B 2 4   ? 26.399 63.950 35.400 1.00 29.96 ?  9   VAL B HG13 1 
ATOM   2468 H HG21 . VAL B 2 4   ? 29.516 63.560 35.782 1.00 34.82 ?  9   VAL B HG21 1 
ATOM   2469 H HG22 . VAL B 2 4   ? 28.898 63.508 34.319 1.00 34.82 ?  9   VAL B HG22 1 
ATOM   2470 H HG23 . VAL B 2 4   ? 29.991 64.603 34.682 1.00 34.82 ?  9   VAL B HG23 1 
ATOM   2471 N N    . ALA B 2 5   ? 25.335 66.581 34.194 1.00 19.17 ?  10  ALA B N    1 
ATOM   2472 C CA   . ALA B 2 5   ? 24.193 67.433 34.500 1.00 21.46 ?  10  ALA B CA   1 
ATOM   2473 C C    . ALA B 2 5   ? 23.855 67.373 35.978 1.00 22.61 ?  10  ALA B C    1 
ATOM   2474 O O    . ALA B 2 5   ? 23.935 66.319 36.615 1.00 22.83 ?  10  ALA B O    1 
ATOM   2475 C CB   . ALA B 2 5   ? 22.977 66.993 33.686 1.00 21.17 ?  10  ALA B CB   1 
ATOM   2476 H H    . ALA B 2 5   ? 25.144 65.913 33.688 1.00 22.95 ?  10  ALA B H    1 
ATOM   2477 H HA   . ALA B 2 5   ? 24.411 68.350 34.271 1.00 25.70 ?  10  ALA B HA   1 
ATOM   2478 H HB1  . ALA B 2 5   ? 22.260 67.633 33.818 1.00 25.35 ?  10  ALA B HB1  1 
ATOM   2479 H HB2  . ALA B 2 5   ? 23.221 66.957 32.748 1.00 25.35 ?  10  ALA B HB2  1 
ATOM   2480 H HB3  . ALA B 2 5   ? 22.696 66.115 33.988 1.00 25.35 ?  10  ALA B HB3  1 
ATOM   2481 N N    . GLU B 2 6   ? 23.506 68.533 36.530 1.00 22.89 ?  11  GLU B N    1 
ATOM   2482 C CA   . GLU B 2 6   ? 22.938 68.659 37.861 1.00 25.05 ?  11  GLU B CA   1 
ATOM   2483 C C    . GLU B 2 6   ? 21.415 68.728 37.753 1.00 23.43 ?  11  GLU B C    1 
ATOM   2484 O O    . GLU B 2 6   ? 20.845 68.878 36.664 1.00 22.95 ?  11  GLU B O    1 
ATOM   2485 C CB   . GLU B 2 6   ? 23.478 69.925 38.539 1.00 26.26 ?  11  GLU B CB   1 
ATOM   2486 H H    . GLU B 2 6   ? 23.595 69.291 36.133 1.00 27.41 ?  11  GLU B H    1 
ATOM   2487 H HA   . GLU B 2 6   ? 23.183 67.893 38.404 1.00 30.01 ?  11  GLU B HA   1 
ATOM   2488 N N    . VAL B 2 7   ? 20.746 68.589 38.900 1.00 24.73 ?  12  VAL B N    1 
ATOM   2489 C CA   . VAL B 2 7   ? 19.287 68.648 38.905 1.00 25.15 ?  12  VAL B CA   1 
ATOM   2490 C C    . VAL B 2 7   ? 18.800 69.903 38.205 1.00 26.94 ?  12  VAL B C    1 
ATOM   2491 O O    . VAL B 2 7   ? 17.833 69.871 37.436 1.00 27.56 ?  12  VAL B O    1 
ATOM   2492 C CB   . VAL B 2 7   ? 18.748 68.539 40.343 1.00 27.90 ?  12  VAL B CB   1 
ATOM   2493 C CG1  . VAL B 2 7   ? 17.245 68.757 40.365 1.00 31.60 ?  12  VAL B CG1  1 
ATOM   2494 C CG2  . VAL B 2 7   ? 19.079 67.178 40.905 1.00 34.94 ?  12  VAL B CG2  1 
ATOM   2495 H H    . VAL B 2 7   ? 21.106 68.463 39.670 1.00 29.62 ?  12  VAL B H    1 
ATOM   2496 H HA   . VAL B 2 7   ? 18.946 67.887 38.409 1.00 30.13 ?  12  VAL B HA   1 
ATOM   2497 H HB   . VAL B 2 7   ? 19.163 69.222 40.892 1.00 33.43 ?  12  VAL B HB   1 
ATOM   2498 H HG11 . VAL B 2 7   ? 16.901 68.496 41.234 1.00 37.87 ?  12  VAL B HG11 1 
ATOM   2499 H HG12 . VAL B 2 7   ? 17.060 69.695 40.204 1.00 37.87 ?  12  VAL B HG12 1 
ATOM   2500 H HG13 . VAL B 2 7   ? 16.837 68.215 39.672 1.00 37.87 ?  12  VAL B HG13 1 
ATOM   2501 H HG21 . VAL B 2 7   ? 18.717 67.110 41.802 1.00 41.87 ?  12  VAL B HG21 1 
ATOM   2502 H HG22 . VAL B 2 7   ? 18.686 66.497 40.337 1.00 41.87 ?  12  VAL B HG22 1 
ATOM   2503 H HG23 . VAL B 2 7   ? 20.043 67.072 40.929 1.00 41.87 ?  12  VAL B HG23 1 
ATOM   2504 N N    . ALA B 2 8   ? 19.469 71.037 38.447 1.00 24.13 ?  13  ALA B N    1 
ATOM   2505 C CA   . ALA B 2 8   ? 19.027 72.292 37.871 1.00 23.34 ?  13  ALA B CA   1 
ATOM   2506 C C    . ALA B 2 8   ? 19.202 72.360 36.357 1.00 22.65 ?  13  ALA B C    1 
ATOM   2507 O O    . ALA B 2 8   ? 18.704 73.303 35.743 1.00 26.30 ?  13  ALA B O    1 
ATOM   2508 C CB   . ALA B 2 8   ? 19.750 73.457 38.559 1.00 26.24 ?  13  ALA B CB   1 
ATOM   2509 H H    . ALA B 2 8   ? 20.172 71.097 38.938 1.00 28.90 ?  13  ALA B H    1 
ATOM   2510 H HA   . ALA B 2 8   ? 18.077 72.396 38.040 1.00 27.96 ?  13  ALA B HA   1 
ATOM   2511 H HB1  . ALA B 2 8   ? 19.460 74.291 38.156 1.00 31.44 ?  13  ALA B HB1  1 
ATOM   2512 H HB2  . ALA B 2 8   ? 19.529 73.452 39.504 1.00 31.44 ?  13  ALA B HB2  1 
ATOM   2513 H HB3  . ALA B 2 8   ? 20.707 73.348 38.443 1.00 31.44 ?  13  ALA B HB3  1 
ATOM   2514 N N    . ASP B 2 9   ? 19.871 71.386 35.742 1.00 25.06 ?  14  ASP B N    1 
ATOM   2515 C CA   . ASP B 2 9   ? 20.005 71.322 34.289 1.00 22.31 ?  14  ASP B CA   1 
ATOM   2516 C C    . ASP B 2 9   ? 18.870 70.560 33.616 1.00 26.32 ?  14  ASP B C    1 
ATOM   2517 O O    . ASP B 2 9   ? 18.898 70.391 32.390 1.00 22.65 ?  14  ASP B O    1 
ATOM   2518 C CB   . ASP B 2 9   ? 21.334 70.642 33.921 1.00 22.18 ?  14  ASP B CB   1 
ATOM   2519 C CG   . ASP B 2 9   ? 22.542 71.469 34.343 1.00 27.44 ?  14  ASP B CG   1 
ATOM   2520 O OD1  . ASP B 2 9   ? 22.624 72.671 33.983 1.00 28.69 ?  14  ASP B OD1  1 
ATOM   2521 O OD2  . ASP B 2 9   ? 23.414 70.921 35.055 1.00 26.47 -1 14  ASP B OD2  1 
ATOM   2522 H H    . ASP B 2 9   ? 20.262 70.739 36.152 1.00 30.02 ?  14  ASP B H    1 
ATOM   2523 H HA   . ASP B 2 9   ? 20.009 72.229 33.944 1.00 26.72 ?  14  ASP B HA   1 
ATOM   2524 H HB2  . ASP B 2 9   ? 21.385 69.783 34.368 1.00 26.57 ?  14  ASP B HB2  1 
ATOM   2525 H HB3  . ASP B 2 9   ? 21.373 70.519 32.960 1.00 26.57 ?  14  ASP B HB3  1 
ATOM   2526 N N    . ALA B 2 10  ? 17.877 70.093 34.378 1.00 23.07 ?  15  ALA B N    1 
ATOM   2527 C CA   . ALA B 2 10  ? 16.836 69.259 33.777 1.00 21.48 ?  15  ALA B CA   1 
ATOM   2528 C C    . ALA B 2 10  ? 16.130 69.958 32.615 1.00 23.34 ?  15  ALA B C    1 
ATOM   2529 O O    . ALA B 2 10  ? 15.730 69.293 31.656 1.00 22.86 ?  15  ALA B O    1 
ATOM   2530 C CB   . ALA B 2 10  ? 15.822 68.832 34.834 1.00 23.94 ?  15  ALA B CB   1 
ATOM   2531 H H    . ALA B 2 10  ? 17.786 70.240 35.220 1.00 27.63 ?  15  ALA B H    1 
ATOM   2532 H HA   . ALA B 2 10  ? 17.258 68.460 33.425 1.00 25.73 ?  15  ALA B HA   1 
ATOM   2533 H HB1  . ALA B 2 10  ? 15.151 68.268 34.418 1.00 28.67 ?  15  ALA B HB1  1 
ATOM   2534 H HB2  . ALA B 2 10  ? 16.282 68.339 35.532 1.00 28.67 ?  15  ALA B HB2  1 
ATOM   2535 H HB3  . ALA B 2 10  ? 15.404 69.623 35.209 1.00 28.67 ?  15  ALA B HB3  1 
ATOM   2536 N N    . GLY B 2 11  ? 15.974 71.287 32.674 1.00 26.27 ?  16  GLY B N    1 
ATOM   2537 C CA   . GLY B 2 11  ? 15.274 71.993 31.607 1.00 27.51 ?  16  GLY B CA   1 
ATOM   2538 C C    . GLY B 2 11  ? 15.983 71.928 30.266 1.00 27.81 ?  16  GLY B C    1 
ATOM   2539 O O    . GLY B 2 11  ? 15.346 71.769 29.219 1.00 26.96 ?  16  GLY B O    1 
ATOM   2540 H H    . GLY B 2 11  ? 16.259 71.790 33.311 1.00 31.47 ?  16  GLY B H    1 
ATOM   2541 H HA2  . GLY B 2 11  ? 14.391 71.608 31.498 1.00 32.97 ?  16  GLY B HA2  1 
ATOM   2542 H HA3  . GLY B 2 11  ? 15.183 72.927 31.853 1.00 32.97 ?  16  GLY B HA3  1 
ATOM   2543 N N    . VAL B 2 12  ? 17.312 72.068 30.274 1.00 27.17 ?  17  VAL B N    1 
ATOM   2544 C CA   . VAL B 2 12  ? 18.091 71.978 29.044 1.00 28.19 ?  17  VAL B CA   1 
ATOM   2545 C C    . VAL B 2 12  ? 18.048 70.566 28.474 1.00 24.77 ?  17  VAL B C    1 
ATOM   2546 O O    . VAL B 2 12  ? 17.945 70.374 27.255 1.00 23.45 ?  17  VAL B O    1 
ATOM   2547 C CB   . VAL B 2 12  ? 19.539 72.422 29.331 1.00 29.03 ?  17  VAL B CB   1 
ATOM   2548 C CG1  . VAL B 2 12  ? 20.472 72.008 28.203 1.00 35.11 ?  17  VAL B CG1  1 
ATOM   2549 C CG2  . VAL B 2 12  ? 19.586 73.913 29.568 1.00 38.05 ?  17  VAL B CG2  1 
ATOM   2550 H H    . VAL B 2 12  ? 17.784 72.216 30.978 1.00 32.56 ?  17  VAL B H    1 
ATOM   2551 H HA   . VAL B 2 12  ? 17.702 72.570 28.381 1.00 33.78 ?  17  VAL B HA   1 
ATOM   2552 H HB   . VAL B 2 12  ? 19.852 71.980 30.135 1.00 34.78 ?  17  VAL B HB   1 
ATOM   2553 H HG11 . VAL B 2 12  ? 21.300 72.507 28.279 1.00 42.08 ?  17  VAL B HG11 1 
ATOM   2554 H HG12 . VAL B 2 12  ? 20.650 71.057 28.274 1.00 42.08 ?  17  VAL B HG12 1 
ATOM   2555 H HG13 . VAL B 2 12  ? 20.046 72.202 27.354 1.00 42.08 ?  17  VAL B HG13 1 
ATOM   2556 H HG21 . VAL B 2 12  ? 20.497 74.170 29.782 1.00 45.61 ?  17  VAL B HG21 1 
ATOM   2557 H HG22 . VAL B 2 12  ? 19.294 74.370 28.764 1.00 45.61 ?  17  VAL B HG22 1 
ATOM   2558 H HG23 . VAL B 2 12  ? 18.998 74.134 30.307 1.00 45.61 ?  17  VAL B HG23 1 
ATOM   2559 N N    . VAL B 2 13  ? 18.180 69.557 29.332 1.00 22.43 ?  18  VAL B N    1 
ATOM   2560 C CA   . VAL B 2 13  ? 18.091 68.176 28.873 1.00 20.30 ?  18  VAL B CA   1 
ATOM   2561 C C    . VAL B 2 13  ? 16.724 67.912 28.244 1.00 21.18 ?  18  VAL B C    1 
ATOM   2562 O O    . VAL B 2 13  ? 16.617 67.320 27.164 1.00 19.67 ?  18  VAL B O    1 
ATOM   2563 C CB   . VAL B 2 13  ? 18.370 67.214 30.043 1.00 22.20 ?  18  VAL B CB   1 
ATOM   2564 C CG1  . VAL B 2 13  ? 18.346 65.768 29.556 1.00 22.53 ?  18  VAL B CG1  1 
ATOM   2565 C CG2  . VAL B 2 13  ? 19.704 67.550 30.703 1.00 25.30 ?  18  VAL B CG2  1 
ATOM   2566 H H    . VAL B 2 13  ? 18.321 69.645 30.176 1.00 26.86 ?  18  VAL B H    1 
ATOM   2567 H HA   . VAL B 2 13  ? 18.764 68.029 28.191 1.00 24.31 ?  18  VAL B HA   1 
ATOM   2568 H HB   . VAL B 2 13  ? 17.676 67.315 30.713 1.00 26.59 ?  18  VAL B HB   1 
ATOM   2569 H HG11 . VAL B 2 13  ? 18.645 65.188 30.273 1.00 26.98 ?  18  VAL B HG11 1 
ATOM   2570 H HG12 . VAL B 2 13  ? 17.439 65.537 29.300 1.00 26.98 ?  18  VAL B HG12 1 
ATOM   2571 H HG13 . VAL B 2 13  ? 18.937 65.682 28.792 1.00 26.98 ?  18  VAL B HG13 1 
ATOM   2572 H HG21 . VAL B 2 13  ? 19.897 66.885 31.382 1.00 30.31 ?  18  VAL B HG21 1 
ATOM   2573 H HG22 . VAL B 2 13  ? 20.401 67.544 30.028 1.00 30.31 ?  18  VAL B HG22 1 
ATOM   2574 H HG23 . VAL B 2 13  ? 19.644 68.429 31.108 1.00 30.31 ?  18  VAL B HG23 1 
ATOM   2575 N N    . ALA B 2 14  ? 15.664 68.347 28.914 1.00 21.16 ?  19  ALA B N    1 
ATOM   2576 C CA   . ALA B 2 14  ? 14.319 68.127 28.382 1.00 22.13 ?  19  ALA B CA   1 
ATOM   2577 C C    . ALA B 2 14  ? 14.136 68.817 27.037 1.00 21.87 ?  19  ALA B C    1 
ATOM   2578 O O    . ALA B 2 14  ? 13.516 68.260 26.126 1.00 24.84 ?  19  ALA B O    1 
ATOM   2579 C CB   . ALA B 2 14  ? 13.291 68.647 29.377 1.00 24.41 ?  19  ALA B CB   1 
ATOM   2580 H H    . ALA B 2 14  ? 15.691 68.766 29.665 1.00 25.34 ?  19  ALA B H    1 
ATOM   2581 H HA   . ALA B 2 14  ? 14.181 67.175 28.256 1.00 26.51 ?  19  ALA B HA   1 
ATOM   2582 H HB1  . ALA B 2 14  ? 12.401 68.450 29.045 1.00 29.24 ?  19  ALA B HB1  1 
ATOM   2583 H HB2  . ALA B 2 14  ? 13.429 68.210 30.232 1.00 29.24 ?  19  ALA B HB2  1 
ATOM   2584 H HB3  . ALA B 2 14  ? 13.403 69.606 29.474 1.00 29.24 ?  19  ALA B HB3  1 
ATOM   2585 N N    . LYS B 2 15  ? 14.644 70.042 26.903 1.00 23.23 ?  20  LYS B N    1 
ATOM   2586 C CA   . LYS B 2 15  ? 14.560 70.747 25.628 1.00 26.96 ?  20  LYS B CA   1 
ATOM   2587 C C    . LYS B 2 15  ? 15.258 69.970 24.521 1.00 26.79 ?  20  LYS B C    1 
ATOM   2588 O O    . LYS B 2 15  ? 14.741 69.861 23.404 1.00 24.60 ?  20  LYS B O    1 
ATOM   2589 C CB   . LYS B 2 15  ? 15.145 72.154 25.796 1.00 29.22 ?  20  LYS B CB   1 
ATOM   2590 C CG   . LYS B 2 15  ? 15.090 73.119 24.597 1.00 49.33 ?  20  LYS B CG   1 
ATOM   2591 C CD   . LYS B 2 15  ? 16.093 72.821 23.474 1.00 35.65 ?  20  LYS B CD   1 
ATOM   2592 C CE   . LYS B 2 15  ? 16.050 73.914 22.395 1.00 52.61 ?  20  LYS B CE   1 
ATOM   2593 N NZ   . LYS B 2 15  ? 17.399 74.217 21.830 1.00 50.67 ?  20  LYS B NZ   1 
ATOM   2594 H H    . LYS B 2 15  ? 15.037 70.482 27.528 1.00 27.83 ?  20  LYS B H    1 
ATOM   2595 H HA   . LYS B 2 15  ? 13.632 70.841 25.361 1.00 32.30 ?  20  LYS B HA   1 
ATOM   2596 H HB2  . LYS B 2 15  ? 14.665 72.586 26.521 1.00 35.01 ?  20  LYS B HB2  1 
ATOM   2597 H HB3  . LYS B 2 15  ? 16.081 72.057 26.030 1.00 35.01 ?  20  LYS B HB3  1 
ATOM   2598 H HG2  . LYS B 2 15  ? 14.201 73.078 24.210 1.00 59.14 ?  20  LYS B HG2  1 
ATOM   2599 H HG3  . LYS B 2 15  ? 15.272 74.017 24.916 1.00 59.14 ?  20  LYS B HG3  1 
ATOM   2600 H HD2  . LYS B 2 15  ? 16.990 72.787 23.841 1.00 42.73 ?  20  LYS B HD2  1 
ATOM   2601 H HD3  . LYS B 2 15  ? 15.872 71.972 23.060 1.00 42.73 ?  20  LYS B HD3  1 
ATOM   2602 H HE2  . LYS B 2 15  ? 15.480 73.619 21.668 1.00 63.08 ?  20  LYS B HE2  1 
ATOM   2603 H HE3  . LYS B 2 15  ? 15.697 74.729 22.784 1.00 63.08 ?  20  LYS B HE3  1 
ATOM   2604 H HZ1  . LYS B 2 15  ? 17.335 74.862 21.219 1.00 60.75 ?  20  LYS B HZ1  1 
ATOM   2605 H HZ2  . LYS B 2 15  ? 17.946 74.486 22.478 1.00 60.75 ?  20  LYS B HZ2  1 
ATOM   2606 H HZ3  . LYS B 2 15  ? 17.739 73.489 21.448 1.00 60.75 ?  20  LYS B HZ3  1 
ATOM   2607 N N    . LEU B 2 16  ? 16.440 69.420 24.806 1.00 23.69 ?  21  LEU B N    1 
ATOM   2608 C CA   . LEU B 2 16  ? 17.138 68.666 23.783 1.00 22.47 ?  21  LEU B CA   1 
ATOM   2609 C C    . LEU B 2 16  ? 16.403 67.380 23.434 1.00 22.51 ?  21  LEU B C    1 
ATOM   2610 O O    . LEU B 2 16  ? 16.340 67.004 22.261 1.00 22.60 ?  21  LEU B O    1 
ATOM   2611 C CB   . LEU B 2 16  ? 18.559 68.367 24.251 1.00 22.09 ?  21  LEU B CB   1 
ATOM   2612 C CG   . LEU B 2 16  ? 19.459 69.594 24.309 1.00 22.73 ?  21  LEU B CG   1 
ATOM   2613 C CD1  . LEU B 2 16  ? 20.739 69.251 25.052 1.00 25.03 ?  21  LEU B CD1  1 
ATOM   2614 C CD2  . LEU B 2 16  ? 19.782 70.079 22.900 1.00 28.17 ?  21  LEU B CD2  1 
ATOM   2615 H H    . LEU B 2 16  ? 16.843 69.470 25.564 1.00 28.38 ?  21  LEU B H    1 
ATOM   2616 H HA   . LEU B 2 16  ? 17.188 69.201 22.975 1.00 26.91 ?  21  LEU B HA   1 
ATOM   2617 H HB2  . LEU B 2 16  ? 18.519 67.987 25.142 1.00 26.46 ?  21  LEU B HB2  1 
ATOM   2618 H HB3  . LEU B 2 16  ? 18.961 67.733 23.637 1.00 26.46 ?  21  LEU B HB3  1 
ATOM   2619 H HG   . LEU B 2 16  ? 19.005 70.311 24.779 1.00 27.22 ?  21  LEU B HG   1 
ATOM   2620 H HD11 . LEU B 2 16  ? 21.322 70.026 25.052 1.00 29.99 ?  21  LEU B HD11 1 
ATOM   2621 H HD12 . LEU B 2 16  ? 20.518 69.003 25.964 1.00 29.99 ?  21  LEU B HD12 1 
ATOM   2622 H HD13 . LEU B 2 16  ? 21.175 68.509 24.605 1.00 29.99 ?  21  LEU B HD13 1 
ATOM   2623 H HD21 . LEU B 2 16  ? 20.528 70.697 22.942 1.00 33.75 ?  21  LEU B HD21 1 
ATOM   2624 H HD22 . LEU B 2 16  ? 20.014 69.316 22.349 1.00 33.75 ?  21  LEU B HD22 1 
ATOM   2625 H HD23 . LEU B 2 16  ? 19.003 70.526 22.534 1.00 33.75 ?  21  LEU B HD23 1 
ATOM   2626 N N    . LEU B 2 17  ? 15.843 66.693 24.432 1.00 20.01 ?  22  LEU B N    1 
ATOM   2627 C CA   . LEU B 2 17  ? 15.064 65.489 24.138 1.00 21.24 ?  22  LEU B CA   1 
ATOM   2628 C C    . LEU B 2 17  ? 13.834 65.830 23.302 1.00 21.96 ?  22  LEU B C    1 
ATOM   2629 O O    . LEU B 2 17  ? 13.504 65.108 22.348 1.00 22.09 ?  22  LEU B O    1 
ATOM   2630 C CB   . LEU B 2 17  ? 14.680 64.763 25.429 1.00 19.41 ?  22  LEU B CB   1 
ATOM   2631 C CG   . LEU B 2 17  ? 13.937 63.429 25.242 1.00 18.67 ?  22  LEU B CG   1 
ATOM   2632 C CD1  . LEU B 2 17  ? 14.683 62.493 24.300 1.00 21.58 ?  22  LEU B CD1  1 
ATOM   2633 C CD2  . LEU B 2 17  ? 13.667 62.741 26.555 1.00 24.99 ?  22  LEU B CD2  1 
ATOM   2634 H H    . LEU B 2 17  ? 15.897 66.896 25.265 1.00 23.96 ?  22  LEU B H    1 
ATOM   2635 H HA   . LEU B 2 17  ? 15.614 64.875 23.626 1.00 25.44 ?  22  LEU B HA   1 
ATOM   2636 H HB2  . LEU B 2 17  ? 15.492 64.575 25.925 1.00 23.24 ?  22  LEU B HB2  1 
ATOM   2637 H HB3  . LEU B 2 17  ? 14.103 65.346 25.946 1.00 23.24 ?  22  LEU B HB3  1 
ATOM   2638 H HG   . LEU B 2 17  ? 13.080 63.638 24.839 1.00 22.35 ?  22  LEU B HG   1 
ATOM   2639 H HD11 . LEU B 2 17  ? 14.226 61.638 24.276 1.00 25.84 ?  22  LEU B HD11 1 
ATOM   2640 H HD12 . LEU B 2 17  ? 14.698 62.885 23.413 1.00 25.84 ?  22  LEU B HD12 1 
ATOM   2641 H HD13 . LEU B 2 17  ? 15.589 62.374 24.625 1.00 25.84 ?  22  LEU B HD13 1 
ATOM   2642 H HD21 . LEU B 2 17  ? 13.233 61.890 26.382 1.00 29.94 ?  22  LEU B HD21 1 
ATOM   2643 H HD22 . LEU B 2 17  ? 14.508 62.596 27.015 1.00 29.94 ?  22  LEU B HD22 1 
ATOM   2644 H HD23 . LEU B 2 17  ? 13.088 63.304 27.093 1.00 29.94 ?  22  LEU B HD23 1 
ATOM   2645 N N    . ARG B 2 18  ? 13.169 66.947 23.616 1.00 23.24 ?  23  ARG B N    1 
ATOM   2646 C CA   . ARG B 2 18  ? 12.054 67.417 22.799 1.00 25.00 ?  23  ARG B CA   1 
ATOM   2647 C C    . ARG B 2 18  ? 12.500 67.654 21.359 1.00 29.05 ?  23  ARG B C    1 
ATOM   2648 O O    . ARG B 2 18  ? 11.826 67.234 20.412 1.00 29.35 ?  23  ARG B O    1 
ATOM   2649 C CB   . ARG B 2 18  ? 11.497 68.702 23.410 1.00 27.25 ?  23  ARG B CB   1 
ATOM   2650 C CG   . ARG B 2 18  ? 10.520 68.491 24.563 1.00 43.91 ?  23  ARG B CG   1 
ATOM   2651 C CD   . ARG B 2 18  ? 9.612  69.714 24.767 1.00 39.18 ?  23  ARG B CD   1 
ATOM   2652 N NE   . ARG B 2 18  ? 10.392 70.902 25.092 1.00 56.54 ?  23  ARG B NE   1 
ATOM   2653 C CZ   . ARG B 2 18  ? 10.890 71.164 26.294 1.00 54.58 ?  23  ARG B CZ   1 
ATOM   2654 N NH1  . ARG B 2 18  ? 10.683 70.355 27.320 1.00 53.82 ?  23  ARG B NH1  1 
ATOM   2655 N NH2  . ARG B 2 18  ? 11.614 72.266 26.469 1.00 58.73 ?  23  ARG B NH2  1 
ATOM   2656 H H    . ARG B 2 18  ? 13.345 67.447 24.294 1.00 27.84 ?  23  ARG B H    1 
ATOM   2657 H HA   . ARG B 2 18  ? 11.351 66.747 22.787 1.00 29.95 ?  23  ARG B HA   1 
ATOM   2658 H HB2  . ARG B 2 18  ? 12.239 69.228 23.748 1.00 32.65 ?  23  ARG B HB2  1 
ATOM   2659 H HB3  . ARG B 2 18  ? 11.029 69.195 22.717 1.00 32.65 ?  23  ARG B HB3  1 
ATOM   2660 H HG2  . ARG B 2 18  ? 9.959  67.723 24.371 1.00 52.64 ?  23  ARG B HG2  1 
ATOM   2661 H HG3  . ARG B 2 18  ? 11.018 68.341 25.382 1.00 52.64 ?  23  ARG B HG3  1 
ATOM   2662 H HD2  . ARG B 2 18  ? 9.116  69.887 23.952 1.00 46.96 ?  23  ARG B HD2  1 
ATOM   2663 H HD3  . ARG B 2 18  ? 8.999  69.541 25.498 1.00 46.96 ?  23  ARG B HD3  1 
ATOM   2664 H HE   . ARG B 2 18  ? 10.540 71.470 24.464 1.00 67.80 ?  23  ARG B HE   1 
ATOM   2665 H HH11 . ARG B 2 18  ? 10.218 69.639 27.217 1.00 64.53 ?  23  ARG B HH11 1 
ATOM   2666 H HH12 . ARG B 2 18  ? 11.015 70.544 28.091 1.00 64.53 ?  23  ARG B HH12 1 
ATOM   2667 H HH21 . ARG B 2 18  ? 11.754 72.798 25.808 1.00 70.43 ?  23  ARG B HH21 1 
ATOM   2668 H HH22 . ARG B 2 18  ? 11.941 72.446 27.244 1.00 70.43 ?  23  ARG B HH22 1 
ATOM   2669 N N    . ASP B 2 19  ? 13.651 68.310 21.176 1.00 25.97 ?  24  ASP B N    1 
ATOM   2670 C CA   . ASP B 2 19  ? 14.170 68.552 19.833 1.00 24.88 ?  24  ASP B CA   1 
ATOM   2671 C C    . ASP B 2 19  ? 14.437 67.245 19.098 1.00 30.92 ?  24  ASP B C    1 
ATOM   2672 O O    . ASP B 2 19  ? 14.156 67.118 17.898 1.00 27.71 ?  24  ASP B O    1 
ATOM   2673 C CB   . ASP B 2 19  ? 15.471 69.341 19.949 1.00 28.39 ?  24  ASP B CB   1 
ATOM   2674 C CG   . ASP B 2 19  ? 15.251 70.792 20.283 1.00 38.23 ?  24  ASP B CG   1 
ATOM   2675 O OD1  . ASP B 2 19  ? 14.084 71.218 20.380 1.00 39.65 ?  24  ASP B OD1  1 
ATOM   2676 O OD2  . ASP B 2 19  ? 16.262 71.495 20.467 1.00 38.41 -1 24  ASP B OD2  1 
ATOM   2677 H H    . ASP B 2 19  ? 14.144 68.622 21.809 1.00 31.11 ?  24  ASP B H    1 
ATOM   2678 H HA   . ASP B 2 19  ? 13.519 69.060 19.324 1.00 29.80 ?  24  ASP B HA   1 
ATOM   2679 H HB2  . ASP B 2 19  ? 16.014 68.951 20.652 1.00 34.02 ?  24  ASP B HB2  1 
ATOM   2680 H HB3  . ASP B 2 19  ? 15.943 69.297 19.103 1.00 34.02 ?  24  ASP B HB3  1 
ATOM   2681 N N    . PHE B 2 20  ? 15.033 66.276 19.797 1.00 21.57 ?  25  PHE B N    1 
ATOM   2682 C CA   . PHE B 2 20  ? 15.302 64.959 19.224 1.00 23.74 ?  25  PHE B CA   1 
ATOM   2683 C C    . PHE B 2 20  ? 14.014 64.325 18.726 1.00 28.45 ?  25  PHE B C    1 
ATOM   2684 O O    . PHE B 2 20  ? 13.925 63.888 17.568 1.00 27.93 ?  25  PHE B O    1 
ATOM   2685 C CB   . PHE B 2 20  ? 15.961 64.132 20.343 1.00 23.02 ?  25  PHE B CB   1 
ATOM   2686 C CG   . PHE B 2 20  ? 16.497 62.783 19.936 1.00 22.77 ?  25  PHE B CG   1 
ATOM   2687 C CD1  . PHE B 2 20  ? 16.464 62.319 18.637 1.00 29.29 ?  25  PHE B CD1  1 
ATOM   2688 C CD2  . PHE B 2 20  ? 17.125 62.005 20.900 1.00 22.52 ?  25  PHE B CD2  1 
ATOM   2689 C CE1  . PHE B 2 20  ? 17.000 61.071 18.327 1.00 37.07 ?  25  PHE B CE1  1 
ATOM   2690 C CE2  . PHE B 2 20  ? 17.663 60.772 20.600 1.00 33.16 ?  25  PHE B CE2  1 
ATOM   2691 C CZ   . PHE B 2 20  ? 17.609 60.306 19.312 1.00 35.13 ?  25  PHE B CZ   1 
ATOM   2692 H H    . PHE B 2 20  ? 15.294 66.357 20.612 1.00 25.83 ?  25  PHE B H    1 
ATOM   2693 H HA   . PHE B 2 20  ? 15.896 65.004 18.459 1.00 28.43 ?  25  PHE B HA   1 
ATOM   2694 H HB2  . PHE B 2 20  ? 16.706 64.642 20.697 1.00 27.58 ?  25  PHE B HB2  1 
ATOM   2695 H HB3  . PHE B 2 20  ? 15.302 63.981 21.038 1.00 27.58 ?  25  PHE B HB3  1 
ATOM   2696 H HD1  . PHE B 2 20  ? 16.083 62.840 17.968 1.00 35.09 ?  25  PHE B HD1  1 
ATOM   2697 H HD2  . PHE B 2 20  ? 17.183 62.324 21.772 1.00 26.97 ?  25  PHE B HD2  1 
ATOM   2698 H HE1  . PHE B 2 20  ? 16.950 60.749 17.456 1.00 44.43 ?  25  PHE B HE1  1 
ATOM   2699 H HE2  . PHE B 2 20  ? 18.061 60.260 21.266 1.00 39.74 ?  25  PHE B HE2  1 
ATOM   2700 H HZ   . PHE B 2 20  ? 17.980 59.480 19.098 1.00 42.11 ?  25  PHE B HZ   1 
ATOM   2701 N N    . ASN B 2 21  ? 12.980 64.318 19.568 1.00 23.73 ?  26  ASN B N    1 
ATOM   2702 C CA   . ASN B 2 21  ? 11.722 63.709 19.174 1.00 27.43 ?  26  ASN B CA   1 
ATOM   2703 C C    . ASN B 2 21  ? 11.101 64.470 18.013 1.00 25.72 ?  26  ASN B C    1 
ATOM   2704 O O    . ASN B 2 21  ? 10.610 63.860 17.056 1.00 33.13 ?  26  ASN B O    1 
ATOM   2705 C CB   . ASN B 2 21  ? 10.787 63.664 20.379 1.00 31.44 ?  26  ASN B CB   1 
ATOM   2706 C CG   . ASN B 2 21  ? 10.994 62.422 21.217 1.00 31.25 ?  26  ASN B CG   1 
ATOM   2707 O OD1  . ASN B 2 21  ? 10.519 61.337 20.885 1.00 37.01 ?  26  ASN B OD1  1 
ATOM   2708 N ND2  . ASN B 2 21  ? 11.744 62.570 22.291 1.00 27.47 ?  26  ASN B ND2  1 
ATOM   2709 H H    . ASN B 2 21  ? 12.985 64.656 20.359 1.00 28.43 ?  26  ASN B H    1 
ATOM   2710 H HA   . ASN B 2 21  ? 11.869 62.797 18.881 1.00 32.87 ?  26  ASN B HA   1 
ATOM   2711 H HB2  . ASN B 2 21  ? 10.953 64.438 20.940 1.00 37.68 ?  26  ASN B HB2  1 
ATOM   2712 H HB3  . ASN B 2 21  ? 9.868  63.670 20.069 1.00 37.68 ?  26  ASN B HB3  1 
ATOM   2713 H HD21 . ASN B 2 21  ? 11.896 61.897 22.805 1.00 32.91 ?  26  ASN B HD21 1 
ATOM   2714 H HD22 . ASN B 2 21  ? 12.082 63.338 22.477 1.00 32.91 ?  26  ASN B HD22 1 
ATOM   2715 N N    . THR B 2 22  ? 11.141 65.810 18.061 1.00 27.55 ?  27  THR B N    1 
ATOM   2716 C CA   . THR B 2 22  ? 10.581 66.609 16.974 1.00 30.82 ?  27  THR B CA   1 
ATOM   2717 C C    . THR B 2 22  ? 11.257 66.285 15.647 1.00 29.12 ?  27  THR B C    1 
ATOM   2718 O O    . THR B 2 22  ? 10.594 66.195 14.607 1.00 33.12 ?  27  THR B O    1 
ATOM   2719 C CB   . THR B 2 22  ? 10.725 68.098 17.297 1.00 30.09 ?  27  THR B CB   1 
ATOM   2720 O OG1  . THR B 2 22  ? 9.866  68.439 18.393 1.00 36.70 ?  27  THR B OG1  1 
ATOM   2721 C CG2  . THR B 2 22  ? 10.346 68.974 16.084 1.00 38.72 ?  27  THR B CG2  1 
ATOM   2722 H H    . THR B 2 22  ? 11.483 66.270 18.702 1.00 33.00 ?  27  THR B H    1 
ATOM   2723 H HA   . THR B 2 22  ? 9.637  66.405 16.888 1.00 36.93 ?  27  THR B HA   1 
ATOM   2724 H HB   . THR B 2 22  ? 11.650 68.278 17.528 1.00 36.05 ?  27  THR B HB   1 
ATOM   2725 H HG1  . THR B 2 22  ? 9.943  69.256 18.575 1.00 43.98 ?  27  THR B HG1  1 
ATOM   2726 H HG21 . THR B 2 22  ? 10.415 69.912 16.318 1.00 46.41 ?  27  THR B HG21 1 
ATOM   2727 H HG22 . THR B 2 22  ? 10.942 68.789 15.342 1.00 46.41 ?  27  THR B HG22 1 
ATOM   2728 H HG23 . THR B 2 22  ? 9.434  68.784 15.811 1.00 46.41 ?  27  THR B HG23 1 
ATOM   2729 N N    . GLU B 2 23  ? 12.584 66.120 15.658 1.00 30.74 ?  28  GLU B N    1 
ATOM   2730 C CA   . GLU B 2 23  ? 13.306 65.804 14.430 1.00 34.16 ?  28  GLU B CA   1 
ATOM   2731 C C    . GLU B 2 23  ? 12.837 64.487 13.831 1.00 44.03 ?  28  GLU B C    1 
ATOM   2732 O O    . GLU B 2 23  ? 12.877 64.311 12.605 1.00 36.67 ?  28  GLU B O    1 
ATOM   2733 C CB   . GLU B 2 23  ? 14.803 65.730 14.722 1.00 34.91 ?  28  GLU B CB   1 
ATOM   2734 C CG   . GLU B 2 23  ? 15.663 65.555 13.476 1.00 32.15 ?  28  GLU B CG   1 
ATOM   2735 C CD   . GLU B 2 23  ? 17.143 65.492 13.786 1.00 34.18 ?  28  GLU B CD   1 
ATOM   2736 O OE1  . GLU B 2 23  ? 17.528 65.880 14.910 1.00 32.91 ?  28  GLU B OE1  1 
ATOM   2737 O OE2  . GLU B 2 23  ? 17.917 65.072 12.895 1.00 40.67 -1 28  GLU B OE2  1 
ATOM   2738 H H    . GLU B 2 23  ? 13.081 66.185 16.357 1.00 36.84 ?  28  GLU B H    1 
ATOM   2739 H HA   . GLU B 2 23  ? 13.147 66.508 13.782 1.00 40.94 ?  28  GLU B HA   1 
ATOM   2740 H HB2  . GLU B 2 23  ? 15.077 66.552 15.158 1.00 41.85 ?  28  GLU B HB2  1 
ATOM   2741 H HB3  . GLU B 2 23  ? 14.970 64.973 15.305 1.00 41.85 ?  28  GLU B HB3  1 
ATOM   2742 H HG2  . GLU B 2 23  ? 15.414 64.728 13.035 1.00 38.53 ?  28  GLU B HG2  1 
ATOM   2743 H HG3  . GLU B 2 23  ? 15.513 66.307 12.882 1.00 38.53 ?  28  GLU B HG3  1 
ATOM   2744 N N    . PHE B 2 24  ? 12.379 63.562 14.669 1.00 53.09 ?  29  PHE B N    1 
ATOM   2745 C CA   . PHE B 2 24  ? 11.950 62.244 14.227 1.00 54.50 ?  29  PHE B CA   1 
ATOM   2746 C C    . PHE B 2 24  ? 10.430 62.113 14.198 1.00 56.46 ?  29  PHE B C    1 
ATOM   2747 O O    . PHE B 2 24  ? 9.914  61.001 14.063 1.00 57.91 ?  29  PHE B O    1 
ATOM   2748 C CB   . PHE B 2 24  ? 12.591 61.167 15.110 1.00 53.77 ?  29  PHE B CB   1 
ATOM   2749 C CG   . PHE B 2 24  ? 14.081 61.014 14.896 1.00 66.71 ?  29  PHE B CG   1 
ATOM   2750 C CD1  . PHE B 2 24  ? 14.937 62.092 15.072 1.00 50.87 ?  29  PHE B CD1  1 
ATOM   2751 C CD2  . PHE B 2 24  ? 14.621 59.799 14.505 1.00 69.61 ?  29  PHE B CD2  1 
ATOM   2752 C CE1  . PHE B 2 24  ? 16.305 61.963 14.870 1.00 53.35 ?  29  PHE B CE1  1 
ATOM   2753 C CE2  . PHE B 2 24  ? 15.986 59.661 14.302 1.00 65.09 ?  29  PHE B CE2  1 
ATOM   2754 C CZ   . PHE B 2 24  ? 16.828 60.746 14.485 1.00 65.85 ?  29  PHE B CZ   1 
ATOM   2755 H H    . PHE B 2 24  ? 12.307 63.679 15.518 1.00 63.65 ?  29  PHE B H    1 
ATOM   2756 H HA   . PHE B 2 24  ? 12.262 62.087 13.322 1.00 65.35 ?  29  PHE B HA   1 
ATOM   2757 H HB2  . PHE B 2 24  ? 12.447 61.399 16.040 1.00 64.47 ?  29  PHE B HB2  1 
ATOM   2758 H HB3  . PHE B 2 24  ? 12.174 60.313 14.913 1.00 64.47 ?  29  PHE B HB3  1 
ATOM   2759 H HD1  . PHE B 2 24  ? 14.588 62.916 15.328 1.00 60.99 ?  29  PHE B HD1  1 
ATOM   2760 H HD2  . PHE B 2 24  ? 14.062 59.067 14.377 1.00 83.48 ?  29  PHE B HD2  1 
ATOM   2761 H HE1  . PHE B 2 24  ? 16.866 62.694 14.995 1.00 63.97 ?  29  PHE B HE1  1 
ATOM   2762 H HE2  . PHE B 2 24  ? 16.336 58.840 14.042 1.00 78.05 ?  29  PHE B HE2  1 
ATOM   2763 H HZ   . PHE B 2 24  ? 17.744 60.655 14.348 1.00 78.97 ?  29  PHE B HZ   1 
ATOM   2764 N N    . ASP B 2 25  ? 9.709  63.228 14.316 1.00 57.05 ?  30  ASP B N    1 
ATOM   2765 C CA   . ASP B 2 25  ? 8.251  63.255 14.183 1.00 59.70 ?  30  ASP B CA   1 
ATOM   2766 C C    . ASP B 2 25  ? 7.557  62.344 15.191 1.00 59.09 ?  30  ASP B C    1 
ATOM   2767 O O    . ASP B 2 25  ? 6.483  61.799 14.915 1.00 62.02 ?  30  ASP B O    1 
ATOM   2768 C CB   . ASP B 2 25  ? 7.805  62.928 12.754 1.00 63.64 ?  30  ASP B CB   1 
ATOM   2769 H H    . ASP B 2 25  ? 10.049 64.001 14.477 1.00 68.41 ?  30  ASP B H    1 
ATOM   2770 H HA   . ASP B 2 25  ? 7.959  64.159 14.380 1.00 71.59 ?  30  ASP B HA   1 
ATOM   2771 N N    A THR B 2 26  ? 8.150  62.184 16.370 0.39 55.84 ?  31  THR B N    1 
ATOM   2772 N N    B THR B 2 26  ? 8.155  62.173 16.365 0.61 55.84 ?  31  THR B N    1 
ATOM   2773 C CA   A THR B 2 26  ? 7.576  61.387 17.441 0.39 56.58 ?  31  THR B CA   1 
ATOM   2774 C CA   B THR B 2 26  ? 7.556  61.385 17.428 0.61 56.33 ?  31  THR B CA   1 
ATOM   2775 C C    A THR B 2 26  ? 7.093  62.321 18.535 0.39 53.69 ?  31  THR B C    1 
ATOM   2776 C C    B THR B 2 26  ? 7.090  62.319 18.529 0.61 53.70 ?  31  THR B C    1 
ATOM   2777 O O    A THR B 2 26  ? 7.864  63.181 18.977 0.39 52.36 ?  31  THR B O    1 
ATOM   2778 O O    B THR B 2 26  ? 7.866  63.179 18.964 0.61 52.08 ?  31  THR B O    1 
ATOM   2779 C CB   A THR B 2 26  ? 8.649  60.446 18.005 0.39 53.25 ?  31  THR B CB   1 
ATOM   2780 C CB   B THR B 2 26  ? 8.581  60.390 17.989 0.61 53.42 ?  31  THR B CB   1 
ATOM   2781 O OG1  A THR B 2 26  ? 9.140  59.596 16.962 0.39 58.63 ?  31  THR B OG1  1 
ATOM   2782 O OG1  B THR B 2 26  ? 9.843  61.042 18.195 0.61 50.90 ?  31  THR B OG1  1 
ATOM   2783 C CG2  A THR B 2 26  ? 8.081  59.581 19.125 0.39 61.89 ?  31  THR B CG2  1 
ATOM   2784 C CG2  B THR B 2 26  ? 8.769  59.230 17.023 0.61 68.56 ?  31  THR B CG2  1 
ATOM   2785 H H    A THR B 2 26  ? 8.906  62.539 16.577 0.39 66.95 ?  31  THR B H    1 
ATOM   2786 H H    B THR B 2 26  ? 8.920  62.509 16.570 0.61 66.96 ?  31  THR B H    1 
ATOM   2787 H HA   A THR B 2 26  ? 6.831  60.857 17.118 0.39 67.85 ?  31  THR B HA   1 
ATOM   2788 H HA   B THR B 2 26  ? 6.797  60.885 17.090 0.61 67.54 ?  31  THR B HA   1 
ATOM   2789 H HB   A THR B 2 26  ? 9.376  60.976 18.367 0.39 63.85 ?  31  THR B HB   1 
ATOM   2790 H HB   B THR B 2 26  ? 8.262  60.045 18.838 0.61 64.05 ?  31  THR B HB   1 
ATOM   2791 H HG1  A THR B 2 26  ? 9.341  60.056 16.288 0.39 70.30 ?  31  THR B HG1  1 
ATOM   2792 H HG1  B THR B 2 26  ? 9.748  61.692 18.718 0.61 61.03 ?  31  THR B HG1  1 
ATOM   2793 H HG21 A THR B 2 26  ? 8.735  58.918 19.396 0.39 74.21 ?  31  THR B HG21 1 
ATOM   2794 H HG21 B THR B 2 26  ? 9.461  58.634 17.350 0.61 82.23 ?  31  THR B HG21 1 
ATOM   2795 H HG22 A THR B 2 26  ? 7.857  60.134 19.890 0.39 74.21 ?  31  THR B HG22 1 
ATOM   2796 H HG22 B THR B 2 26  ? 7.940  58.732 16.937 0.61 82.23 ?  31  THR B HG22 1 
ATOM   2797 H HG23 A THR B 2 26  ? 7.280  59.127 18.819 0.39 74.21 ?  31  THR B HG23 1 
ATOM   2798 H HG23 B THR B 2 26  ? 9.027  59.564 16.149 0.61 82.23 ?  31  THR B HG23 1 
ATOM   2799 N N    . PRO B 2 27  ? 5.851  62.212 19.001 1.00 55.19 ?  32  PRO B N    1 
ATOM   2800 C CA   . PRO B 2 27  ? 5.383  63.128 20.038 1.00 53.89 ?  32  PRO B CA   1 
ATOM   2801 C C    . PRO B 2 27  ? 5.909  62.711 21.402 1.00 68.19 ?  32  PRO B C    1 
ATOM   2802 O O    . PRO B 2 27  ? 6.269  61.557 21.640 1.00 69.08 ?  32  PRO B O    1 
ATOM   2803 C CB   . PRO B 2 27  ? 3.862  62.980 19.960 1.00 66.68 ?  32  PRO B CB   1 
ATOM   2804 C CG   . PRO B 2 27  ? 3.688  61.542 19.667 1.00 68.71 ?  32  PRO B CG   1 
ATOM   2805 C CD   . PRO B 2 27  ? 4.835  61.179 18.717 1.00 69.86 ?  32  PRO B CD   1 
ATOM   2806 H HA   . PRO B 2 27  ? 5.630  64.048 19.853 1.00 64.62 ?  32  PRO B HA   1 
ATOM   2807 H HB2  . PRO B 2 27  ? 3.454  63.223 20.806 1.00 79.96 ?  32  PRO B HB2  1 
ATOM   2808 H HB3  . PRO B 2 27  ? 3.504  63.534 19.249 1.00 79.96 ?  32  PRO B HB3  1 
ATOM   2809 H HG2  . PRO B 2 27  ? 3.744  61.030 20.489 1.00 82.40 ?  32  PRO B HG2  1 
ATOM   2810 H HG3  . PRO B 2 27  ? 2.828  61.394 19.243 1.00 82.40 ?  32  PRO B HG3  1 
ATOM   2811 H HD2  . PRO B 2 27  ? 5.179  60.293 18.914 1.00 83.78 ?  32  PRO B HD2  1 
ATOM   2812 H HD3  . PRO B 2 27  ? 4.545  61.224 17.793 1.00 83.78 ?  32  PRO B HD3  1 
ATOM   2813 N N    . VAL B 2 28  ? 5.952  63.686 22.299 1.00 48.98 ?  33  VAL B N    1 
ATOM   2814 C CA   . VAL B 2 28  ? 6.578  63.508 23.605 1.00 60.60 ?  33  VAL B CA   1 
ATOM   2815 C C    . VAL B 2 28  ? 5.511  63.656 24.685 1.00 64.07 ?  33  VAL B C    1 
ATOM   2816 O O    . VAL B 2 28  ? 4.561  64.433 24.511 1.00 48.11 ?  33  VAL B O    1 
ATOM   2817 C CB   . VAL B 2 28  ? 7.738  64.506 23.759 1.00 56.79 ?  33  VAL B CB   1 
ATOM   2818 C CG1  . VAL B 2 28  ? 7.516  65.463 24.923 1.00 69.10 ?  33  VAL B CG1  1 
ATOM   2819 C CG2  . VAL B 2 28  ? 9.077  63.766 23.872 1.00 56.63 ?  33  VAL B CG2  1 
ATOM   2820 H H    . VAL B 2 28  ? 5.621  64.470 22.176 1.00 58.72 ?  33  VAL B H    1 
ATOM   2821 H HA   . VAL B 2 28  ? 6.938  62.612 23.699 1.00 72.67 ?  33  VAL B HA   1 
ATOM   2822 H HB   . VAL B 2 28  ? 7.772  65.055 22.960 1.00 68.09 ?  33  VAL B HB   1 
ATOM   2823 H HG11 . VAL B 2 28  ? 8.210  66.140 24.911 1.00 82.87 ?  33  VAL B HG11 1 
ATOM   2824 H HG12 . VAL B 2 28  ? 6.645  65.880 24.827 1.00 82.87 ?  33  VAL B HG12 1 
ATOM   2825 H HG13 . VAL B 2 28  ? 7.554  64.964 25.753 1.00 82.87 ?  33  VAL B HG13 1 
ATOM   2826 H HG21 . VAL B 2 28  ? 9.799  64.409 23.801 1.00 67.91 ?  33  VAL B HG21 1 
ATOM   2827 H HG22 . VAL B 2 28  ? 9.117  63.316 24.730 1.00 67.91 ?  33  VAL B HG22 1 
ATOM   2828 H HG23 . VAL B 2 28  ? 9.140  63.116 23.155 1.00 67.91 ?  33  VAL B HG23 1 
ATOM   2829 N N    . PRO B 2 29  ? 5.609  62.936 25.801 1.00 45.03 ?  34  PRO B N    1 
ATOM   2830 C CA   . PRO B 2 29  ? 4.654  63.133 26.895 1.00 51.74 ?  34  PRO B CA   1 
ATOM   2831 C C    . PRO B 2 29  ? 4.951  64.439 27.611 1.00 43.14 ?  34  PRO B C    1 
ATOM   2832 O O    . PRO B 2 29  ? 6.034  65.008 27.486 1.00 41.57 ?  34  PRO B O    1 
ATOM   2833 C CB   . PRO B 2 29  ? 4.937  61.944 27.818 1.00 44.87 ?  34  PRO B CB   1 
ATOM   2834 C CG   . PRO B 2 29  ? 6.417  61.731 27.642 1.00 44.56 ?  34  PRO B CG   1 
ATOM   2835 C CD   . PRO B 2 29  ? 6.676  61.985 26.173 1.00 54.43 ?  34  PRO B CD   1 
ATOM   2836 H HA   . PRO B 2 29  ? 3.735  63.106 26.586 1.00 62.03 ?  34  PRO B HA   1 
ATOM   2837 H HB2  . PRO B 2 29  ? 4.717  62.168 28.736 1.00 53.79 ?  34  PRO B HB2  1 
ATOM   2838 H HB3  . PRO B 2 29  ? 4.430  61.167 27.535 1.00 53.79 ?  34  PRO B HB3  1 
ATOM   2839 H HG2  . PRO B 2 29  ? 6.910  62.357 28.194 1.00 53.42 ?  34  PRO B HG2  1 
ATOM   2840 H HG3  . PRO B 2 29  ? 6.651  60.821 27.883 1.00 53.42 ?  34  PRO B HG3  1 
ATOM   2841 H HD2  . PRO B 2 29  ? 7.553  62.379 26.040 1.00 65.27 ?  34  PRO B HD2  1 
ATOM   2842 H HD3  . PRO B 2 29  ? 6.601  61.164 25.662 1.00 65.27 ?  34  PRO B HD3  1 
ATOM   2843 N N    . GLU B 2 30  ? 3.973  64.919 28.373 1.00 44.46 ?  35  GLU B N    1 
ATOM   2844 C CA   . GLU B 2 30  ? 4.266  66.031 29.261 1.00 41.91 ?  35  GLU B CA   1 
ATOM   2845 C C    . GLU B 2 30  ? 5.215  65.555 30.363 1.00 42.31 ?  35  GLU B C    1 
ATOM   2846 O O    . GLU B 2 30  ? 5.393  64.355 30.585 1.00 39.54 ?  35  GLU B O    1 
ATOM   2847 C CB   . GLU B 2 30  ? 2.969  66.610 29.832 1.00 58.90 ?  35  GLU B CB   1 
ATOM   2848 C CG   . GLU B 2 30  ? 2.005  67.124 28.752 1.00 73.62 ?  35  GLU B CG   1 
ATOM   2849 C CD   . GLU B 2 30  ? 0.711  67.696 29.315 1.00 78.64 ?  35  GLU B CD   1 
ATOM   2850 O OE1  . GLU B 2 30  ? 0.703  68.136 30.487 1.00 69.33 ?  35  GLU B OE1  1 
ATOM   2851 O OE2  . GLU B 2 30  ? -0.307 67.696 28.582 1.00 52.01 -1 35  GLU B OE2  1 
ATOM   2852 H H    . GLU B 2 30  ? 3.164  64.629 28.391 1.00 53.30 ?  35  GLU B H    1 
ATOM   2853 H HA   . GLU B 2 30  ? 4.704  66.754 28.786 1.00 50.24 ?  35  GLU B HA   1 
ATOM   2854 H HB2  . GLU B 2 30  ? 2.511  65.919 30.335 1.00 70.63 ?  35  GLU B HB2  1 
ATOM   2855 H HB3  . GLU B 2 30  ? 3.188  67.354 30.414 1.00 70.63 ?  35  GLU B HB3  1 
ATOM   2856 H HG2  . GLU B 2 30  ? 2.445  67.827 28.247 1.00 88.29 ?  35  GLU B HG2  1 
ATOM   2857 H HG3  . GLU B 2 30  ? 1.773  66.389 28.163 1.00 88.29 ?  35  GLU B HG3  1 
ATOM   2858 N N    . GLY B 2 31  ? 5.878  66.509 31.015 1.00 37.97 ?  36  GLY B N    1 
ATOM   2859 C CA   . GLY B 2 31  ? 6.618  66.228 32.234 1.00 37.99 ?  36  GLY B CA   1 
ATOM   2860 C C    . GLY B 2 31  ? 8.066  65.814 32.086 1.00 35.38 ?  36  GLY B C    1 
ATOM   2861 O O    . GLY B 2 31  ? 8.667  65.380 33.077 1.00 34.65 ?  36  GLY B O    1 
ATOM   2862 H H    . GLY B 2 31  ? 5.912  67.332 30.767 1.00 45.51 ?  36  GLY B H    1 
ATOM   2863 H HA2  . GLY B 2 31  ? 6.605  67.027 32.785 1.00 45.54 ?  36  GLY B HA2  1 
ATOM   2864 H HA3  . GLY B 2 31  ? 6.163  65.513 32.705 1.00 45.54 ?  36  GLY B HA3  1 
ATOM   2865 N N    . LEU B 2 32  ? 8.645  65.908 30.892 1.00 29.49 ?  37  LEU B N    1 
ATOM   2866 C CA   . LEU B 2 32  ? 10.040 65.508 30.714 1.00 32.58 ?  37  LEU B CA   1 
ATOM   2867 C C    . LEU B 2 32  ? 10.963 66.199 31.719 1.00 27.32 ?  37  LEU B C    1 
ATOM   2868 O O    . LEU B 2 32  ? 11.849 65.566 32.303 1.00 25.05 ?  37  LEU B O    1 
ATOM   2869 C CB   . LEU B 2 32  ? 10.490 65.824 29.285 1.00 28.45 ?  37  LEU B CB   1 
ATOM   2870 C CG   . LEU B 2 32  ? 9.873  64.953 28.191 1.00 37.44 ?  37  LEU B CG   1 
ATOM   2871 C CD1  . LEU B 2 32  ? 10.389 65.441 26.848 1.00 37.73 ?  37  LEU B CD1  1 
ATOM   2872 C CD2  . LEU B 2 32  ? 10.196 63.478 28.402 1.00 37.49 ?  37  LEU B CD2  1 
ATOM   2873 H H    . LEU B 2 32  ? 8.260  66.196 30.178 1.00 35.34 ?  37  LEU B H    1 
ATOM   2874 H HA   . LEU B 2 32  ? 10.102 64.551 30.859 1.00 39.05 ?  37  LEU B HA   1 
ATOM   2875 H HB2  . LEU B 2 32  ? 10.255 66.745 29.089 1.00 34.09 ?  37  LEU B HB2  1 
ATOM   2876 H HB3  . LEU B 2 32  ? 11.453 65.710 29.237 1.00 34.09 ?  37  LEU B HB3  1 
ATOM   2877 H HG   . LEU B 2 32  ? 8.906  65.025 28.215 1.00 44.88 ?  37  LEU B HG   1 
ATOM   2878 H HD11 . LEU B 2 32  ? 10.042 64.865 26.148 1.00 45.22 ?  37  LEU B HD11 1 
ATOM   2879 H HD12 . LEU B 2 32  ? 10.087 66.352 26.705 1.00 45.22 ?  37  LEU B HD12 1 
ATOM   2880 H HD13 . LEU B 2 32  ? 11.358 65.410 26.851 1.00 45.22 ?  37  LEU B HD13 1 
ATOM   2881 H HD21 . LEU B 2 32  ? 9.994  62.991 27.588 1.00 44.94 ?  37  LEU B HD21 1 
ATOM   2882 H HD22 . LEU B 2 32  ? 11.138 63.389 28.616 1.00 44.94 ?  37  LEU B HD22 1 
ATOM   2883 H HD23 . LEU B 2 32  ? 9.657  63.138 29.133 1.00 44.94 ?  37  LEU B HD23 1 
ATOM   2884 N N    . GLU B 2 33  ? 10.789 67.509 31.910 1.00 28.34 ?  38  GLU B N    1 
ATOM   2885 C CA   . GLU B 2 33  ? 11.691 68.257 32.782 1.00 25.43 ?  38  GLU B CA   1 
ATOM   2886 C C    . GLU B 2 33  ? 11.598 67.770 34.224 1.00 26.95 ?  38  GLU B C    1 
ATOM   2887 O O    . GLU B 2 33  ? 12.620 67.494 34.865 1.00 25.13 ?  38  GLU B O    1 
ATOM   2888 C CB   . GLU B 2 33  ? 11.395 69.751 32.698 1.00 29.93 ?  38  GLU B CB   1 
ATOM   2889 C CG   . GLU B 2 33  ? 12.367 70.587 33.520 1.00 34.81 ?  38  GLU B CG   1 
ATOM   2890 C CD   . GLU B 2 33  ? 12.221 72.074 33.294 1.00 34.33 ?  38  GLU B CD   1 
ATOM   2891 O OE1  . GLU B 2 33  ? 11.345 72.483 32.502 1.00 47.19 ?  38  GLU B OE1  1 
ATOM   2892 O OE2  . GLU B 2 33  ? 12.986 72.835 33.921 1.00 40.23 -1 38  GLU B OE2  1 
ATOM   2893 H H    . GLU B 2 33  ? 10.166 67.980 31.551 1.00 33.96 ?  38  GLU B H    1 
ATOM   2894 H HA   . GLU B 2 33  ? 12.600 68.116 32.475 1.00 30.47 ?  38  GLU B HA   1 
ATOM   2895 H HB2  . GLU B 2 33  ? 11.462 70.035 31.773 1.00 35.87 ?  38  GLU B HB2  1 
ATOM   2896 H HB3  . GLU B 2 33  ? 10.500 69.915 33.033 1.00 35.87 ?  38  GLU B HB3  1 
ATOM   2897 H HG2  . GLU B 2 33  ? 12.212 70.413 34.462 1.00 41.72 ?  38  GLU B HG2  1 
ATOM   2898 H HG3  . GLU B 2 33  ? 13.274 70.338 33.282 1.00 41.72 ?  38  GLU B HG3  1 
ATOM   2899 N N    . GLU B 2 34  ? 10.376 67.649 34.746 1.00 26.73 ?  39  GLU B N    1 
ATOM   2900 C CA   . GLU B 2 34  ? 10.192 67.156 36.108 1.00 31.87 ?  39  GLU B CA   1 
ATOM   2901 C C    . GLU B 2 34  ? 10.780 65.761 36.276 1.00 26.41 ?  39  GLU B C    1 
ATOM   2902 O O    . GLU B 2 34  ? 11.380 65.450 37.310 1.00 27.07 ?  39  GLU B O    1 
ATOM   2903 C CB   . GLU B 2 34  ? 8.704  67.131 36.462 1.00 29.22 ?  39  GLU B CB   1 
ATOM   2904 H H    . GLU B 2 34  ? 9.645  67.844 34.336 1.00 32.03 ?  39  GLU B H    1 
ATOM   2905 H HA   . GLU B 2 34  ? 10.647 67.760 36.716 1.00 38.20 ?  39  GLU B HA   1 
ATOM   2906 N N    . ARG B 2 35  ? 10.577 64.893 35.290 1.00 23.19 ?  40  ARG B N    1 
ATOM   2907 C CA   . ARG B 2 35  ? 11.100 63.532 35.401 1.00 21.18 ?  40  ARG B CA   1 
ATOM   2908 C C    . ARG B 2 35  ? 12.620 63.514 35.354 1.00 21.66 ?  40  ARG B C    1 
ATOM   2909 O O    . ARG B 2 35  ? 13.249 62.812 36.150 1.00 20.98 ?  40  ARG B O    1 
ATOM   2910 C CB   . ARG B 2 35  ? 10.518 62.655 34.304 1.00 24.94 ?  40  ARG B CB   1 
ATOM   2911 C CG   . ARG B 2 35  ? 9.063  62.361 34.560 1.00 22.17 ?  40  ARG B CG   1 
ATOM   2912 C CD   . ARG B 2 35  ? 8.568  61.130 33.873 1.00 22.67 ?  40  ARG B CD   1 
ATOM   2913 N NE   . ARG B 2 35  ? 7.109  61.190 33.821 1.00 30.48 ?  40  ARG B NE   1 
ATOM   2914 C CZ   . ARG B 2 35  ? 6.435  61.762 32.836 1.00 29.98 ?  40  ARG B CZ   1 
ATOM   2915 N NH1  . ARG B 2 35  ? 7.045  62.242 31.768 1.00 30.57 ?  40  ARG B NH1  1 
ATOM   2916 N NH2  . ARG B 2 35  ? 5.110  61.861 32.927 1.00 33.02 ?  40  ARG B NH2  1 
ATOM   2917 H H    . ARG B 2 35  ? 10.150 65.061 34.562 1.00 27.77 ?  40  ARG B H    1 
ATOM   2918 H HA   . ARG B 2 35  ? 10.825 63.164 36.255 1.00 25.37 ?  40  ARG B HA   1 
ATOM   2919 H HB2  . ARG B 2 35  ? 10.594 63.112 33.452 1.00 29.88 ?  40  ARG B HB2  1 
ATOM   2920 H HB3  . ARG B 2 35  ? 11.001 61.814 34.275 1.00 29.88 ?  40  ARG B HB3  1 
ATOM   2921 H HG2  . ARG B 2 35  ? 8.931  62.241 35.513 1.00 26.55 ?  40  ARG B HG2  1 
ATOM   2922 H HG3  . ARG B 2 35  ? 8.533  63.109 34.243 1.00 26.55 ?  40  ARG B HG3  1 
ATOM   2923 H HD2  . ARG B 2 35  ? 8.917  61.089 32.969 1.00 27.16 ?  40  ARG B HD2  1 
ATOM   2924 H HD3  . ARG B 2 35  ? 8.836  60.341 34.369 1.00 27.16 ?  40  ARG B HD3  1 
ATOM   2925 H HE   . ARG B 2 35  ? 6.664  60.835 34.466 1.00 36.52 ?  40  ARG B HE   1 
ATOM   2926 H HH11 . ARG B 2 35  ? 7.900  62.187 31.701 1.00 36.63 ?  40  ARG B HH11 1 
ATOM   2927 H HH12 . ARG B 2 35  ? 6.587  62.609 31.140 1.00 36.63 ?  40  ARG B HH12 1 
ATOM   2928 H HH21 . ARG B 2 35  ? 4.702  61.556 33.620 1.00 39.57 ?  40  ARG B HH21 1 
ATOM   2929 H HH22 . ARG B 2 35  ? 4.662  62.231 32.292 1.00 39.57 ?  40  ARG B HH22 1 
ATOM   2930 N N    . PHE B 2 36  ? 13.227 64.299 34.457 1.00 21.51 ?  41  PHE B N    1 
ATOM   2931 C CA   . PHE B 2 36  ? 14.682 64.357 34.429 1.00 20.01 ?  41  PHE B CA   1 
ATOM   2932 C C    . PHE B 2 36  ? 15.230 64.893 35.747 1.00 21.52 ?  41  PHE B C    1 
ATOM   2933 O O    . PHE B 2 36  ? 16.262 64.417 36.217 1.00 21.53 ?  41  PHE B O    1 
ATOM   2934 C CB   . PHE B 2 36  ? 15.195 65.192 33.248 1.00 20.39 ?  41  PHE B CB   1 
ATOM   2935 C CG   . PHE B 2 36  ? 15.473 64.397 32.000 1.00 17.76 ?  41  PHE B CG   1 
ATOM   2936 C CD1  . PHE B 2 36  ? 16.330 63.310 32.018 1.00 17.91 ?  41  PHE B CD1  1 
ATOM   2937 C CD2  . PHE B 2 36  ? 14.895 64.743 30.795 1.00 20.75 ?  41  PHE B CD2  1 
ATOM   2938 C CE1  . PHE B 2 36  ? 16.599 62.600 30.853 1.00 17.19 ?  41  PHE B CE1  1 
ATOM   2939 C CE2  . PHE B 2 36  ? 15.151 64.036 29.651 1.00 20.60 ?  41  PHE B CE2  1 
ATOM   2940 C CZ   . PHE B 2 36  ? 15.999 62.965 29.686 1.00 17.45 ?  41  PHE B CZ   1 
ATOM   2941 H H    . PHE B 2 36  ? 12.828 64.791 33.874 1.00 25.76 ?  41  PHE B H    1 
ATOM   2942 H HA   . PHE B 2 36  ? 15.015 63.456 34.296 1.00 23.96 ?  41  PHE B HA   1 
ATOM   2943 H HB2  . PHE B 2 36  ? 14.527 65.860 33.028 1.00 24.42 ?  41  PHE B HB2  1 
ATOM   2944 H HB3  . PHE B 2 36  ? 16.022 65.625 33.511 1.00 24.42 ?  41  PHE B HB3  1 
ATOM   2945 H HD1  . PHE B 2 36  ? 16.730 63.051 32.817 1.00 21.45 ?  41  PHE B HD1  1 
ATOM   2946 H HD2  . PHE B 2 36  ? 14.320 65.473 30.759 1.00 24.85 ?  41  PHE B HD2  1 
ATOM   2947 H HE1  . PHE B 2 36  ? 17.186 61.879 30.870 1.00 20.57 ?  41  PHE B HE1  1 
ATOM   2948 H HE2  . PHE B 2 36  ? 14.749 64.284 28.850 1.00 24.67 ?  41  PHE B HE2  1 
ATOM   2949 H HZ   . PHE B 2 36  ? 16.166 62.482 28.909 1.00 20.89 ?  41  PHE B HZ   1 
ATOM   2950 N N    . ALA B 2 37  ? 14.549 65.869 36.365 1.00 22.59 ?  42  ALA B N    1 
ATOM   2951 C CA   . ALA B 2 37  ? 15.052 66.393 37.636 1.00 24.42 ?  42  ALA B CA   1 
ATOM   2952 C C    . ALA B 2 37  ? 15.112 65.287 38.681 1.00 24.09 ?  42  ALA B C    1 
ATOM   2953 O O    . ALA B 2 37  ? 16.105 65.159 39.403 1.00 24.64 ?  42  ALA B O    1 
ATOM   2954 C CB   . ALA B 2 37  ? 14.196 67.562 38.130 1.00 24.63 ?  42  ALA B CB   1 
ATOM   2955 H H    . ALA B 2 37  ? 13.822 66.229 36.079 1.00 27.06 ?  42  ALA B H    1 
ATOM   2956 H HA   . ALA B 2 37  ? 15.946 66.741 37.496 1.00 29.25 ?  42  ALA B HA   1 
ATOM   2957 H HB1  . ALA B 2 37  ? 14.515 67.840 39.002 1.00 29.51 ?  42  ALA B HB1  1 
ATOM   2958 H HB2  . ALA B 2 37  ? 14.270 68.296 37.500 1.00 29.51 ?  42  ALA B HB2  1 
ATOM   2959 H HB3  . ALA B 2 37  ? 13.272 67.272 38.193 1.00 29.51 ?  42  ALA B HB3  1 
ATOM   2960 N N    . GLN B 2 38  ? 14.067 64.459 38.752 1.00 21.53 ?  43  GLN B N    1 
ATOM   2961 C CA   . GLN B 2 38  ? 14.025 63.364 39.715 1.00 22.19 ?  43  GLN B CA   1 
ATOM   2962 C C    . GLN B 2 38  ? 15.065 62.297 39.396 1.00 21.54 ?  43  GLN B C    1 
ATOM   2963 O O    . GLN B 2 38  ? 15.706 61.759 40.311 1.00 24.06 ?  43  GLN B O    1 
ATOM   2964 C CB   . GLN B 2 38  ? 12.628 62.733 39.718 1.00 25.43 ?  43  GLN B CB   1 
ATOM   2965 H H    . GLN B 2 38  ? 13.370 64.511 38.251 1.00 25.78 ?  43  GLN B H    1 
ATOM   2966 H HA   . GLN B 2 38  ? 14.215 63.722 40.596 1.00 26.58 ?  43  GLN B HA   1 
ATOM   2967 N N    . ILE B 2 39  ? 15.230 61.975 38.112 1.00 19.96 ?  44  ILE B N    1 
ATOM   2968 C CA   . ILE B 2 39  ? 16.172 60.939 37.693 1.00 19.72 ?  44  ILE B CA   1 
ATOM   2969 C C    . ILE B 2 39  ? 17.596 61.351 38.034 1.00 20.66 ?  44  ILE B C    1 
ATOM   2970 O O    . ILE B 2 39  ? 18.354 60.574 38.627 1.00 22.44 ?  44  ILE B O    1 
ATOM   2971 C CB   . ILE B 2 39  ? 16.009 60.640 36.196 1.00 19.40 ?  44  ILE B CB   1 
ATOM   2972 C CG1  . ILE B 2 39  ? 14.639 59.987 35.943 1.00 20.12 ?  44  ILE B CG1  1 
ATOM   2973 C CG2  . ILE B 2 39  ? 17.168 59.734 35.694 1.00 21.38 ?  44  ILE B CG2  1 
ATOM   2974 C CD1  . ILE B 2 39  ? 14.277 59.913 34.508 1.00 20.41 ?  44  ILE B CD1  1 
ATOM   2975 H H    . ILE B 2 39  ? 14.807 62.344 37.460 1.00 23.91 ?  44  ILE B H    1 
ATOM   2976 H HA   . ILE B 2 39  ? 15.973 60.125 38.182 1.00 23.61 ?  44  ILE B HA   1 
ATOM   2977 H HB   . ILE B 2 39  ? 16.049 61.473 35.700 1.00 23.22 ?  44  ILE B HB   1 
ATOM   2978 H HG12 . ILE B 2 39  ? 14.654 59.083 36.293 1.00 24.10 ?  44  ILE B HG12 1 
ATOM   2979 H HG13 . ILE B 2 39  ? 13.956 60.507 36.395 1.00 24.10 ?  44  ILE B HG13 1 
ATOM   2980 H HG21 . ILE B 2 39  ? 16.959 59.419 34.801 1.00 25.61 ?  44  ILE B HG21 1 
ATOM   2981 H HG22 . ILE B 2 39  ? 17.989 60.250 35.679 1.00 25.61 ?  44  ILE B HG22 1 
ATOM   2982 H HG23 . ILE B 2 39  ? 17.263 58.979 36.297 1.00 25.61 ?  44  ILE B HG23 1 
ATOM   2983 H HD11 . ILE B 2 39  ? 13.361 59.603 34.429 1.00 24.45 ?  44  ILE B HD11 1 
ATOM   2984 H HD12 . ILE B 2 39  ? 14.363 60.796 34.115 1.00 24.45 ?  44  ILE B HD12 1 
ATOM   2985 H HD13 . ILE B 2 39  ? 14.876 59.293 34.063 1.00 24.45 ?  44  ILE B HD13 1 
ATOM   2986 N N    . ILE B 2 40  ? 17.960 62.589 37.696 1.00 20.26 ?  45  ILE B N    1 
ATOM   2987 C CA   . ILE B 2 40  ? 19.325 63.065 37.944 1.00 20.14 ?  45  ILE B CA   1 
ATOM   2988 C C    . ILE B 2 40  ? 19.632 63.081 39.437 1.00 23.66 ?  45  ILE B C    1 
ATOM   2989 O O    . ILE B 2 40  ? 20.758 62.791 39.859 1.00 25.24 ?  45  ILE B O    1 
ATOM   2990 C CB   . ILE B 2 40  ? 19.484 64.463 37.326 1.00 19.70 ?  45  ILE B CB   1 
ATOM   2991 C CG1  . ILE B 2 40  ? 19.468 64.355 35.802 1.00 21.77 ?  45  ILE B CG1  1 
ATOM   2992 C CG2  . ILE B 2 40  ? 20.774 65.126 37.789 1.00 23.70 ?  45  ILE B CG2  1 
ATOM   2993 C CD1  . ILE B 2 40  ? 19.212 65.672 35.096 1.00 23.24 ?  45  ILE B CD1  1 
ATOM   2994 H H    . ILE B 2 40  ? 17.444 63.169 37.326 1.00 24.26 ?  45  ILE B H    1 
ATOM   2995 H HA   . ILE B 2 40  ? 19.954 62.457 37.527 1.00 24.12 ?  45  ILE B HA   1 
ATOM   2996 H HB   . ILE B 2 40  ? 18.740 65.011 37.622 1.00 23.59 ?  45  ILE B HB   1 
ATOM   2997 H HG12 . ILE B 2 40  ? 20.329 64.023 35.504 1.00 26.08 ?  45  ILE B HG12 1 
ATOM   2998 H HG13 . ILE B 2 40  ? 18.765 63.739 35.541 1.00 26.08 ?  45  ILE B HG13 1 
ATOM   2999 H HG21 . ILE B 2 40  ? 20.947 65.902 37.233 1.00 28.39 ?  45  ILE B HG21 1 
ATOM   3000 H HG22 . ILE B 2 40  ? 20.674 65.399 38.715 1.00 28.39 ?  45  ILE B HG22 1 
ATOM   3001 H HG23 . ILE B 2 40  ? 21.503 64.491 37.708 1.00 28.39 ?  45  ILE B HG23 1 
ATOM   3002 H HD11 . ILE B 2 40  ? 19.070 65.502 34.152 1.00 27.84 ?  45  ILE B HD11 1 
ATOM   3003 H HD12 . ILE B 2 40  ? 18.424 66.088 35.480 1.00 27.84 ?  45  ILE B HD12 1 
ATOM   3004 H HD13 . ILE B 2 40  ? 19.982 66.249 35.216 1.00 27.84 ?  45  ILE B HD13 1 
ATOM   3005 N N    A ALA B 2 41  ? 18.629 63.401 40.258 0.65 23.36 ?  46  ALA B N    1 
ATOM   3006 N N    B ALA B 2 41  ? 18.629 63.399 40.259 0.35 23.34 ?  46  ALA B N    1 
ATOM   3007 C CA   A ALA B 2 41  ? 18.833 63.568 41.693 0.65 25.94 ?  46  ALA B CA   1 
ATOM   3008 C CA   B ALA B 2 41  ? 18.839 63.563 41.693 0.35 25.95 ?  46  ALA B CA   1 
ATOM   3009 C C    A ALA B 2 41  ? 18.972 62.243 42.431 0.65 27.14 ?  46  ALA B C    1 
ATOM   3010 C C    B ALA B 2 41  ? 18.986 62.233 42.419 0.35 27.46 ?  46  ALA B C    1 
ATOM   3011 O O    A ALA B 2 41  ? 19.800 62.124 43.344 0.65 32.52 ?  46  ALA B O    1 
ATOM   3012 O O    B ALA B 2 41  ? 19.851 62.093 43.292 0.35 33.81 ?  46  ALA B O    1 
ATOM   3013 C CB   A ALA B 2 41  ? 17.644 64.318 42.294 0.65 29.10 ?  46  ALA B CB   1 
ATOM   3014 C CB   B ALA B 2 41  ? 17.653 64.318 42.296 0.35 29.25 ?  46  ALA B CB   1 
ATOM   3015 H H    A ALA B 2 41  ? 17.816 63.527 40.006 0.65 27.99 ?  46  ALA B H    1 
ATOM   3016 H H    B ALA B 2 41  ? 17.816 63.524 40.008 0.35 27.96 ?  46  ALA B H    1 
ATOM   3017 H HA   A ALA B 2 41  ? 19.652 64.074 41.811 0.65 31.08 ?  46  ALA B HA   1 
ATOM   3018 H HA   B ALA B 2 41  ? 19.656 64.070 41.817 0.35 31.09 ?  46  ALA B HA   1 
ATOM   3019 H HB1  A ALA B 2 41  ? 17.806 64.462 43.240 0.65 34.87 ?  46  ALA B HB1  1 
ATOM   3020 H HB1  B ALA B 2 41  ? 17.816 64.458 43.241 0.35 35.04 ?  46  ALA B HB1  1 
ATOM   3021 H HB2  A ALA B 2 41  ? 17.548 65.171 41.842 0.65 34.87 ?  46  ALA B HB2  1 
ATOM   3022 H HB2  B ALA B 2 41  ? 17.561 65.172 41.846 0.35 35.04 ?  46  ALA B HB2  1 
ATOM   3023 H HB3  A ALA B 2 41  ? 16.841 63.787 42.173 0.65 34.87 ?  46  ALA B HB3  1 
ATOM   3024 H HB3  B ALA B 2 41  ? 16.848 63.791 42.173 0.35 35.04 ?  46  ALA B HB3  1 
ATOM   3025 N N    . HIS B 2 42  ? 18.139 61.253 42.092 1.00 29.28 ?  47  HIS B N    1 
ATOM   3026 C CA   . HIS B 2 42  ? 17.920 60.104 42.961 1.00 31.46 ?  47  HIS B CA   1 
ATOM   3027 C C    . HIS B 2 42  ? 18.271 58.749 42.370 1.00 37.59 ?  47  HIS B C    1 
ATOM   3028 O O    . HIS B 2 42  ? 18.511 57.814 43.143 1.00 38.59 ?  47  HIS B O    1 
ATOM   3029 C CB   . HIS B 2 42  ? 16.445 60.049 43.401 1.00 36.08 ?  47  HIS B CB   1 
ATOM   3030 C CG   . HIS B 2 42  ? 16.005 61.255 44.171 1.00 38.42 ?  47  HIS B CG   1 
ATOM   3031 N ND1  . HIS B 2 42  ? 16.676 61.707 45.285 1.00 47.69 ?  47  HIS B ND1  1 
ATOM   3032 C CD2  . HIS B 2 42  ? 14.960 62.099 43.991 1.00 49.31 ?  47  HIS B CD2  1 
ATOM   3033 C CE1  . HIS B 2 42  ? 16.066 62.780 45.759 1.00 48.94 ?  47  HIS B CE1  1 
ATOM   3034 N NE2  . HIS B 2 42  ? 15.024 63.041 44.990 1.00 44.42 ?  47  HIS B NE2  1 
ATOM   3035 H H    . HIS B 2 42  ? 17.689 61.228 41.360 1.00 35.09 ?  47  HIS B H    1 
ATOM   3036 H HA   . HIS B 2 42  ? 18.485 60.225 43.739 1.00 37.70 ?  47  HIS B HA   1 
ATOM   3037 H HB2  . HIS B 2 42  ? 15.885 59.979 42.612 1.00 43.24 ?  47  HIS B HB2  1 
ATOM   3038 H HB3  . HIS B 2 42  ? 16.317 59.272 43.968 1.00 43.24 ?  47  HIS B HB3  1 
ATOM   3039 H HD2  . HIS B 2 42  ? 14.320 62.051 43.318 1.00 59.12 ?  47  HIS B HD2  1 
ATOM   3040 H HE1  . HIS B 2 42  ? 16.326 63.268 46.507 1.00 58.67 ?  47  HIS B HE1  1 
ATOM   3041 H HE2  . HIS B 2 42  ? 14.474 63.694 45.097 0.63 53.25 ?  47  HIS B HE2  1 
ATOM   3042 N N    . ASP B 2 43  ? 18.314 58.604 41.055 1.00 28.59 ?  48  ASP B N    1 
ATOM   3043 C CA   . ASP B 2 43  ? 18.364 57.285 40.445 1.00 37.39 ?  48  ASP B CA   1 
ATOM   3044 C C    . ASP B 2 43  ? 19.781 56.893 40.045 1.00 40.61 ?  48  ASP B C    1 
ATOM   3045 O O    . ASP B 2 43  ? 20.711 57.704 40.050 1.00 35.12 ?  48  ASP B O    1 
ATOM   3046 C CB   . ASP B 2 43  ? 17.425 57.255 39.242 1.00 32.08 ?  48  ASP B CB   1 
ATOM   3047 C CG   . ASP B 2 43  ? 15.971 57.352 39.652 1.00 36.76 ?  48  ASP B CG   1 
ATOM   3048 O OD1  . ASP B 2 43  ? 15.657 57.203 40.861 1.00 41.68 ?  48  ASP B OD1  1 
ATOM   3049 O OD2  . ASP B 2 43  ? 15.129 57.610 38.781 1.00 34.69 ?  48  ASP B OD2  1 
ATOM   3050 H H    A ASP B 2 43  ? 18.315 59.256 40.494 0.63 34.26 ?  48  ASP B H    1 
ATOM   3051 H H    B ASP B 2 43  ? 18.315 59.256 40.494 0.37 34.26 ?  48  ASP B H    1 
ATOM   3052 H HA   . ASP B 2 43  ? 18.074 56.624 41.093 1.00 44.82 ?  48  ASP B HA   1 
ATOM   3053 H HB2  . ASP B 2 43  ? 17.627 58.006 38.662 1.00 38.44 ?  48  ASP B HB2  1 
ATOM   3054 H HB3  . ASP B 2 43  ? 17.549 56.422 38.762 1.00 38.44 ?  48  ASP B HB3  1 
ATOM   3055 N N    . ASP B 2 44  ? 19.937 55.610 39.711 1.00 32.35 ?  49  ASP B N    1 
ATOM   3056 C CA   . ASP B 2 44  ? 21.207 55.068 39.216 1.00 23.31 ?  49  ASP B CA   1 
ATOM   3057 C C    . ASP B 2 44  ? 21.306 55.371 37.717 1.00 19.46 ?  49  ASP B C    1 
ATOM   3058 O O    . ASP B 2 44  ? 21.152 54.518 36.838 1.00 20.15 ?  49  ASP B O    1 
ATOM   3059 C CB   . ASP B 2 44  ? 21.279 53.575 39.524 1.00 28.81 ?  49  ASP B CB   1 
ATOM   3060 H H    . ASP B 2 44  ? 19.312 55.022 39.763 1.00 38.77 ?  49  ASP B H    1 
ATOM   3061 H HA   . ASP B 2 44  ? 21.957 55.497 39.656 1.00 27.92 ?  49  ASP B HA   1 
ATOM   3062 N N    A ALA B 2 45  ? 21.570 56.643 37.432 0.39 19.72 ?  50  ALA B N    1 
ATOM   3063 N N    B ALA B 2 45  ? 21.552 56.650 37.438 0.61 19.83 ?  50  ALA B N    1 
ATOM   3064 C CA   A ALA B 2 45  ? 21.530 57.149 36.068 0.39 16.18 ?  50  ALA B CA   1 
ATOM   3065 C CA   B ALA B 2 45  ? 21.485 57.187 36.089 0.61 16.59 ?  50  ALA B CA   1 
ATOM   3066 C C    A ALA B 2 45  ? 22.140 58.543 36.069 0.39 15.72 ?  50  ALA B C    1 
ATOM   3067 C C    B ALA B 2 45  ? 22.205 58.527 36.086 0.61 15.59 ?  50  ALA B C    1 
ATOM   3068 O O    A ALA B 2 45  ? 22.186 59.216 37.101 0.39 20.21 ?  50  ALA B O    1 
ATOM   3069 O O    B ALA B 2 45  ? 22.391 59.151 37.130 0.61 21.09 ?  50  ALA B O    1 
ATOM   3070 C CB   A ALA B 2 45  ? 20.089 57.189 35.548 0.39 18.61 ?  50  ALA B CB   1 
ATOM   3071 C CB   B ALA B 2 45  ? 20.023 57.376 35.665 0.61 19.93 ?  50  ALA B CB   1 
ATOM   3072 H H    B ALA B 2 45  ? 21.766 57.237 38.029 0.61 23.75 ?  50  ALA B H    1 
ATOM   3073 H HA   A ALA B 2 45  ? 22.058 56.584 35.482 0.39 19.37 ?  50  ALA B HA   1 
ATOM   3074 H HA   B ALA B 2 45  ? 21.925 56.591 35.463 0.61 19.86 ?  50  ALA B HA   1 
ATOM   3075 H HB1  A ALA B 2 45  ? 20.088 57.556 34.650 0.39 22.28 ?  50  ALA B HB1  1 
ATOM   3076 H HB1  B ALA B 2 45  ? 20.000 57.772 34.780 0.61 23.86 ?  50  ALA B HB1  1 
ATOM   3077 H HB2  A ALA B 2 45  ? 19.732 56.287 35.537 0.39 22.28 ?  50  ALA B HB2  1 
ATOM   3078 H HB2  B ALA B 2 45  ? 19.584 56.511 35.653 0.61 23.86 ?  50  ALA B HB2  1 
ATOM   3079 H HB3  A ALA B 2 45  ? 19.557 57.748 36.135 0.39 22.28 ?  50  ALA B HB3  1 
ATOM   3080 H HB3  B ALA B 2 45  ? 19.583 57.961 36.301 0.61 23.86 ?  50  ALA B HB3  1 
ATOM   3081 N N    . PHE B 2 46  ? 22.613 58.966 34.899 1.00 16.15 ?  51  PHE B N    1 
ATOM   3082 C CA   . PHE B 2 46  ? 23.216 60.288 34.772 1.00 15.90 ?  51  PHE B CA   1 
ATOM   3083 C C    . PHE B 2 46  ? 23.002 60.841 33.373 1.00 13.32 ?  51  PHE B C    1 
ATOM   3084 O O    . PHE B 2 46  ? 22.729 60.109 32.424 1.00 14.81 ?  51  PHE B O    1 
ATOM   3085 C CB   . PHE B 2 46  ? 24.713 60.288 35.176 1.00 16.54 ?  51  PHE B CB   1 
ATOM   3086 C CG   . PHE B 2 46  ? 25.597 59.420 34.313 1.00 15.84 ?  51  PHE B CG   1 
ATOM   3087 C CD1  . PHE B 2 46  ? 26.153 59.902 33.135 1.00 16.21 ?  51  PHE B CD1  1 
ATOM   3088 C CD2  . PHE B 2 46  ? 25.852 58.099 34.658 1.00 16.85 ?  51  PHE B CD2  1 
ATOM   3089 C CE1  . PHE B 2 46  ? 26.962 59.114 32.341 1.00 17.34 ?  51  PHE B CE1  1 
ATOM   3090 C CE2  . PHE B 2 46  ? 26.662 57.304 33.878 1.00 16.67 ?  51  PHE B CE2  1 
ATOM   3091 C CZ   . PHE B 2 46  ? 27.212 57.808 32.695 1.00 16.78 ?  51  PHE B CZ   1 
ATOM   3092 H H    A PHE B 2 46  ? 22.595 58.510 34.170 0.39 19.33 ?  51  PHE B H    1 
ATOM   3093 H H    B PHE B 2 46  ? 22.551 58.524 34.164 0.61 19.33 ?  51  PHE B H    1 
ATOM   3094 H HA   . PHE B 2 46  ? 22.756 60.893 35.374 1.00 19.02 ?  51  PHE B HA   1 
ATOM   3095 H HB2  . PHE B 2 46  ? 25.048 61.196 35.118 1.00 19.80 ?  51  PHE B HB2  1 
ATOM   3096 H HB3  . PHE B 2 46  ? 24.786 59.965 36.088 1.00 19.80 ?  51  PHE B HB3  1 
ATOM   3097 H HD1  . PHE B 2 46  ? 25.977 60.777 32.875 1.00 19.41 ?  51  PHE B HD1  1 
ATOM   3098 H HD2  . PHE B 2 46  ? 25.469 57.745 35.428 1.00 20.17 ?  51  PHE B HD2  1 
ATOM   3099 H HE1  . PHE B 2 46  ? 27.337 59.466 31.567 1.00 20.76 ?  51  PHE B HE1  1 
ATOM   3100 H HE2  . PHE B 2 46  ? 26.844 56.430 34.139 1.00 19.95 ?  51  PHE B HE2  1 
ATOM   3101 H HZ   . PHE B 2 46  ? 27.740 57.267 32.154 1.00 20.09 ?  51  PHE B HZ   1 
ATOM   3102 N N    . VAL B 2 47  ? 23.141 62.154 33.258 1.00 15.85 ?  52  VAL B N    1 
ATOM   3103 C CA   . VAL B 2 47  ? 23.110 62.824 31.962 1.00 15.98 ?  52  VAL B CA   1 
ATOM   3104 C C    . VAL B 2 47  ? 24.408 63.598 31.794 1.00 13.70 ?  52  VAL B C    1 
ATOM   3105 O O    . VAL B 2 47  ? 24.862 64.247 32.734 1.00 17.06 ?  52  VAL B O    1 
ATOM   3106 C CB   . VAL B 2 47  ? 21.899 63.765 31.858 1.00 16.57 ?  52  VAL B CB   1 
ATOM   3107 C CG1  . VAL B 2 47  ? 21.929 64.540 30.543 1.00 23.00 ?  52  VAL B CG1  1 
ATOM   3108 C CG2  . VAL B 2 47  ? 20.626 62.971 31.923 1.00 17.46 ?  52  VAL B CG2  1 
ATOM   3109 H H    . VAL B 2 47  ? 23.256 62.686 33.924 1.00 18.97 ?  52  VAL B H    1 
ATOM   3110 H HA   . VAL B 2 47  ? 23.053 62.166 31.252 1.00 19.12 ?  52  VAL B HA   1 
ATOM   3111 H HB   . VAL B 2 47  ? 21.934 64.393 32.597 1.00 19.84 ?  52  VAL B HB   1 
ATOM   3112 H HG11 . VAL B 2 47  ? 21.102 65.039 30.452 1.00 27.55 ?  52  VAL B HG11 1 
ATOM   3113 H HG12 . VAL B 2 47  ? 22.683 65.150 30.553 1.00 27.55 ?  52  VAL B HG12 1 
ATOM   3114 H HG13 . VAL B 2 47  ? 22.020 63.913 29.809 1.00 27.55 ?  52  VAL B HG13 1 
ATOM   3115 H HG21 . VAL B 2 47  ? 19.873 63.582 31.944 1.00 20.90 ?  52  VAL B HG21 1 
ATOM   3116 H HG22 . VAL B 2 47  ? 20.568 62.402 31.140 1.00 20.90 ?  52  VAL B HG22 1 
ATOM   3117 H HG23 . VAL B 2 47  ? 20.633 62.427 32.727 1.00 20.90 ?  52  VAL B HG23 1 
ATOM   3118 N N    . LEU B 2 48  ? 24.973 63.496 30.593 1.00 16.29 ?  53  LEU B N    1 
ATOM   3119 C CA   . LEU B 2 48  ? 26.085 64.334 30.175 1.00 16.67 ?  53  LEU B CA   1 
ATOM   3120 C C    . LEU B 2 48  ? 25.576 65.368 29.194 1.00 18.38 ?  53  LEU B C    1 
ATOM   3121 O O    . LEU B 2 48  ? 24.796 65.037 28.284 1.00 18.73 ?  53  LEU B O    1 
ATOM   3122 C CB   . LEU B 2 48  ? 27.135 63.502 29.467 1.00 17.29 ?  53  LEU B CB   1 
ATOM   3123 C CG   . LEU B 2 48  ? 27.720 62.345 30.274 1.00 19.37 ?  53  LEU B CG   1 
ATOM   3124 C CD1  . LEU B 2 48  ? 28.671 61.511 29.411 1.00 18.93 ?  53  LEU B CD1  1 
ATOM   3125 C CD2  . LEU B 2 48  ? 28.389 62.837 31.501 1.00 22.03 ?  53  LEU B CD2  1 
ATOM   3126 H H    . LEU B 2 48  ? 24.720 62.935 29.992 1.00 19.49 ?  53  LEU B H    1 
ATOM   3127 H HA   . LEU B 2 48  ? 26.479 64.770 30.947 1.00 19.95 ?  53  LEU B HA   1 
ATOM   3128 H HB2  . LEU B 2 48  ? 26.735 63.123 28.669 1.00 20.69 ?  53  LEU B HB2  1 
ATOM   3129 H HB3  . LEU B 2 48  ? 27.871 64.085 29.224 1.00 20.69 ?  53  LEU B HB3  1 
ATOM   3130 H HG   . LEU B 2 48  ? 26.998 61.763 30.557 1.00 23.19 ?  53  LEU B HG   1 
ATOM   3131 H HD11 . LEU B 2 48  ? 28.990 60.757 29.931 1.00 22.66 ?  53  LEU B HD11 1 
ATOM   3132 H HD12 . LEU B 2 48  ? 28.193 61.195 28.629 1.00 22.66 ?  53  LEU B HD12 1 
ATOM   3133 H HD13 . LEU B 2 48  ? 29.419 62.065 29.139 1.00 22.66 ?  53  LEU B HD13 1 
ATOM   3134 H HD21 . LEU B 2 48  ? 28.929 62.122 31.874 1.00 26.38 ?  53  LEU B HD21 1 
ATOM   3135 H HD22 . LEU B 2 48  ? 28.953 63.592 31.272 1.00 26.38 ?  53  LEU B HD22 1 
ATOM   3136 H HD23 . LEU B 2 48  ? 27.714 63.110 32.141 1.00 26.38 ?  53  LEU B HD23 1 
ATOM   3137 N N    . LEU B 2 49  ? 26.044 66.597 29.352 1.00 19.86 ?  54  LEU B N    1 
ATOM   3138 C CA   . LEU B 2 49  ? 25.697 67.709 28.480 1.00 19.80 ?  54  LEU B CA   1 
ATOM   3139 C C    . LEU B 2 49  ? 26.949 68.222 27.792 1.00 25.11 ?  54  LEU B C    1 
ATOM   3140 O O    . LEU B 2 49  ? 27.978 68.424 28.446 1.00 23.77 ?  54  LEU B O    1 
ATOM   3141 C CB   . LEU B 2 49  ? 25.051 68.850 29.271 1.00 24.07 ?  54  LEU B CB   1 
ATOM   3142 C CG   . LEU B 2 49  ? 23.587 68.646 29.668 1.00 25.66 ?  54  LEU B CG   1 
ATOM   3143 C CD1  . LEU B 2 49  ? 23.232 69.617 30.774 1.00 29.06 ?  54  LEU B CD1  1 
ATOM   3144 C CD2  . LEU B 2 49  ? 22.688 68.857 28.448 1.00 26.71 ?  54  LEU B CD2  1 
ATOM   3145 H H    . LEU B 2 49  ? 26.586 66.821 29.981 1.00 23.78 ?  54  LEU B H    1 
ATOM   3146 H HA   . LEU B 2 49  ? 25.071 67.399 27.806 1.00 23.71 ?  54  LEU B HA   1 
ATOM   3147 H HB2  . LEU B 2 49  ? 25.557 68.975 30.090 1.00 28.83 ?  54  LEU B HB2  1 
ATOM   3148 H HB3  . LEU B 2 49  ? 25.093 69.655 28.730 1.00 28.83 ?  54  LEU B HB3  1 
ATOM   3149 H HG   . LEU B 2 49  ? 23.444 67.744 29.993 1.00 30.75 ?  54  LEU B HG   1 
ATOM   3150 H HD11 . LEU B 2 49  ? 22.300 69.496 31.013 1.00 34.82 ?  54  LEU B HD11 1 
ATOM   3151 H HD12 . LEU B 2 49  ? 23.797 69.441 31.542 1.00 34.82 ?  54  LEU B HD12 1 
ATOM   3152 H HD13 . LEU B 2 49  ? 23.377 70.523 30.458 1.00 34.82 ?  54  LEU B HD13 1 
ATOM   3153 H HD21 . LEU B 2 49  ? 21.764 68.723 28.710 1.00 32.01 ?  54  LEU B HD21 1 
ATOM   3154 H HD22 . LEU B 2 49  ? 22.811 69.760 28.117 1.00 32.01 ?  54  LEU B HD22 1 
ATOM   3155 H HD23 . LEU B 2 49  ? 22.933 68.217 27.761 1.00 32.01 ?  54  LEU B HD23 1 
ATOM   3156 N N    . ALA B 2 50  ? 26.846 68.449 26.488 1.00 21.36 ?  55  ALA B N    1 
ATOM   3157 C CA   . ALA B 2 50  ? 27.835 69.208 25.719 1.00 20.51 ?  55  ALA B CA   1 
ATOM   3158 C C    . ALA B 2 50  ? 27.281 70.611 25.534 1.00 23.12 ?  55  ALA B C    1 
ATOM   3159 O O    . ALA B 2 50  ? 26.438 70.844 24.657 1.00 25.76 ?  55  ALA B O    1 
ATOM   3160 C CB   . ALA B 2 50  ? 28.078 68.524 24.380 1.00 23.36 ?  55  ALA B CB   1 
ATOM   3161 H H    . ALA B 2 50  ? 26.191 68.166 26.007 1.00 25.58 ?  55  ALA B H    1 
ATOM   3162 H HA   . ALA B 2 50  ? 28.675 69.264 26.202 1.00 24.56 ?  55  ALA B HA   1 
ATOM   3163 H HB1  . ALA B 2 50  ? 28.784 68.993 23.909 1.00 27.98 ?  55  ALA B HB1  1 
ATOM   3164 H HB2  . ALA B 2 50  ? 28.341 67.604 24.539 1.00 27.98 ?  55  ALA B HB2  1 
ATOM   3165 H HB3  . ALA B 2 50  ? 27.259 68.549 23.860 1.00 27.98 ?  55  ALA B HB3  1 
ATOM   3166 N N    . GLY B 2 51  ? 27.755 71.543 26.351 1.00 29.63 ?  56  GLY B N    1 
ATOM   3167 C CA   . GLY B 2 51  ? 27.168 72.871 26.341 1.00 31.94 ?  56  GLY B CA   1 
ATOM   3168 C C    . GLY B 2 51  ? 25.673 72.741 26.488 1.00 32.28 ?  56  GLY B C    1 
ATOM   3169 O O    . GLY B 2 51  ? 25.173 72.043 27.376 1.00 37.95 ?  56  GLY B O    1 
ATOM   3170 H H    . GLY B 2 51  ? 28.401 71.434 26.908 1.00 35.50 ?  56  GLY B H    1 
ATOM   3171 H HA2  . GLY B 2 51  ? 27.518 73.398 27.076 1.00 38.27 ?  56  GLY B HA2  1 
ATOM   3172 H HA3  . GLY B 2 51  ? 27.370 73.320 25.505 1.00 38.27 ?  56  GLY B HA3  1 
ATOM   3173 N N    . ASP B 2 52  ? 24.936 73.382 25.588 1.00 33.44 ?  57  ASP B N    1 
ATOM   3174 C CA   . ASP B 2 52  ? 23.492 73.208 25.521 1.00 27.74 ?  57  ASP B CA   1 
ATOM   3175 C C    . ASP B 2 52  ? 23.054 72.635 24.171 1.00 30.08 ?  57  ASP B C    1 
ATOM   3176 O O    . ASP B 2 52  ? 21.905 72.796 23.765 1.00 32.26 ?  57  ASP B O    1 
ATOM   3177 C CB   . ASP B 2 52  ? 22.776 74.517 25.858 1.00 35.12 ?  57  ASP B CB   1 
ATOM   3178 C CG   . ASP B 2 52  ? 22.812 75.510 24.721 1.00 37.06 ?  57  ASP B CG   1 
ATOM   3179 O OD1  . ASP B 2 52  ? 23.761 75.458 23.912 1.00 42.07 ?  57  ASP B OD1  1 
ATOM   3180 O OD2  . ASP B 2 52  ? 21.899 76.360 24.645 1.00 60.17 -1 57  ASP B OD2  1 
ATOM   3181 H H    . ASP B 2 52  ? 25.253 73.926 25.002 1.00 40.07 ?  57  ASP B H    1 
ATOM   3182 H HA   . ASP B 2 52  ? 23.219 72.560 26.189 1.00 33.23 ?  57  ASP B HA   1 
ATOM   3183 H HB2  . ASP B 2 52  ? 21.847 74.327 26.060 1.00 42.10 ?  57  ASP B HB2  1 
ATOM   3184 H HB3  . ASP B 2 52  ? 23.206 74.925 26.626 1.00 42.10 ?  57  ASP B HB3  1 
ATOM   3185 N N    . ILE B 2 53  ? 23.952 71.915 23.496 1.00 24.59 ?  58  ILE B N    1 
ATOM   3186 C CA   . ILE B 2 53  ? 23.741 71.468 22.126 1.00 25.57 ?  58  ILE B CA   1 
ATOM   3187 C C    . ILE B 2 53  ? 23.805 69.952 21.960 1.00 27.37 ?  58  ILE B C    1 
ATOM   3188 O O    . ILE B 2 53  ? 23.645 69.457 20.844 1.00 24.07 ?  58  ILE B O    1 
ATOM   3189 C CB   . ILE B 2 53  ? 24.684 72.175 21.129 1.00 29.77 ?  58  ILE B CB   1 
ATOM   3190 C CG1  . ILE B 2 53  ? 26.140 72.105 21.575 1.00 33.93 ?  58  ILE B CG1  1 
ATOM   3191 C CG2  . ILE B 2 53  ? 24.299 73.655 20.980 1.00 31.90 ?  58  ILE B CG2  1 
ATOM   3192 C CD1  . ILE B 2 53  ? 26.781 70.791 21.337 1.00 33.99 ?  58  ILE B CD1  1 
ATOM   3193 H H    . ILE B 2 53  ? 24.709 71.669 23.822 1.00 29.46 ?  58  ILE B H    1 
ATOM   3194 H HA   . ILE B 2 53  ? 22.838 71.723 21.881 1.00 30.63 ?  58  ILE B HA   1 
ATOM   3195 H HB   . ILE B 2 53  ? 24.588 71.710 20.283 1.00 35.67 ?  58  ILE B HB   1 
ATOM   3196 H HG12 . ILE B 2 53  ? 26.647 72.773 21.088 1.00 40.67 ?  58  ILE B HG12 1 
ATOM   3197 H HG13 . ILE B 2 53  ? 26.183 72.286 22.527 1.00 40.67 ?  58  ILE B HG13 1 
ATOM   3198 H HG21 . ILE B 2 53  ? 24.865 74.062 20.305 1.00 38.22 ?  58  ILE B HG21 1 
ATOM   3199 H HG22 . ILE B 2 53  ? 23.369 73.714 20.711 1.00 38.22 ?  58  ILE B HG22 1 
ATOM   3200 H HG23 . ILE B 2 53  ? 24.427 74.102 21.831 1.00 38.22 ?  58  ILE B HG23 1 
ATOM   3201 H HD11 . ILE B 2 53  ? 27.743 70.911 21.301 1.00 40.73 ?  58  ILE B HD11 1 
ATOM   3202 H HD12 . ILE B 2 53  ? 26.549 70.191 22.063 1.00 40.73 ?  58  ILE B HD12 1 
ATOM   3203 H HD13 . ILE B 2 53  ? 26.461 70.432 20.495 1.00 40.73 ?  58  ILE B HD13 1 
ATOM   3204 N N    . GLY B 2 54  ? 24.008 69.198 23.029 1.00 20.56 ?  59  GLY B N    1 
ATOM   3205 C CA   . GLY B 2 54  ? 24.016 67.750 22.921 1.00 18.81 ?  59  GLY B CA   1 
ATOM   3206 C C    . GLY B 2 54  ? 23.971 67.114 24.289 1.00 18.02 ?  59  GLY B C    1 
ATOM   3207 O O    . GLY B 2 54  ? 24.322 67.737 25.291 1.00 19.22 ?  59  GLY B O    1 
ATOM   3208 H H    . GLY B 2 54  ? 24.143 69.499 23.824 1.00 24.62 ?  59  GLY B H    1 
ATOM   3209 H HA2  . GLY B 2 54  ? 23.244 67.455 22.413 1.00 22.53 ?  59  GLY B HA2  1 
ATOM   3210 H HA3  . GLY B 2 54  ? 24.822 67.459 22.467 1.00 22.53 ?  59  GLY B HA3  1 
ATOM   3211 N N    . PHE B 2 55  ? 23.497 65.864 24.332 1.00 17.07 ?  60  PHE B N    1 
ATOM   3212 C CA   . PHE B 2 55  ? 23.464 65.158 25.604 1.00 16.48 ?  60  PHE B CA   1 
ATOM   3213 C C    . PHE B 2 55  ? 23.555 63.658 25.403 1.00 14.96 ?  60  PHE B C    1 
ATOM   3214 O O    . PHE B 2 55  ? 23.311 63.136 24.315 1.00 16.18 ?  60  PHE B O    1 
ATOM   3215 C CB   . PHE B 2 55  ? 22.208 65.512 26.432 1.00 18.03 ?  60  PHE B CB   1 
ATOM   3216 C CG   . PHE B 2 55  ? 20.925 64.839 25.969 1.00 17.36 ?  60  PHE B CG   1 
ATOM   3217 C CD1  . PHE B 2 55  ? 20.241 65.291 24.857 1.00 21.12 ?  60  PHE B CD1  1 
ATOM   3218 C CD2  . PHE B 2 55  ? 20.416 63.750 26.658 1.00 20.58 ?  60  PHE B CD2  1 
ATOM   3219 C CE1  . PHE B 2 55  ? 19.057 64.684 24.450 1.00 24.02 ?  60  PHE B CE1  1 
ATOM   3220 C CE2  . PHE B 2 55  ? 19.226 63.150 26.243 1.00 18.95 ?  60  PHE B CE2  1 
ATOM   3221 C CZ   . PHE B 2 55  ? 18.576 63.611 25.144 1.00 19.38 ?  60  PHE B CZ   1 
ATOM   3222 H H    . PHE B 2 55  ? 23.199 65.423 23.656 1.00 20.44 ?  60  PHE B H    1 
ATOM   3223 H HA   . PHE B 2 55  ? 24.253 65.424 26.101 1.00 19.73 ?  60  PHE B HA   1 
ATOM   3224 H HB2  . PHE B 2 55  ? 22.362 65.245 27.352 1.00 21.58 ?  60  PHE B HB2  1 
ATOM   3225 H HB3  . PHE B 2 55  ? 22.068 66.470 26.384 1.00 21.58 ?  60  PHE B HB3  1 
ATOM   3226 H HD1  . PHE B 2 55  ? 20.577 66.011 24.374 1.00 25.30 ?  60  PHE B HD1  1 
ATOM   3227 H HD2  . PHE B 2 55  ? 20.868 63.419 27.400 1.00 24.65 ?  60  PHE B HD2  1 
ATOM   3228 H HE1  . PHE B 2 55  ? 18.595 65.007 23.710 1.00 28.78 ?  60  PHE B HE1  1 
ATOM   3229 H HE2  . PHE B 2 55  ? 18.878 62.432 26.721 1.00 22.69 ?  60  PHE B HE2  1 
ATOM   3230 H HZ   . PHE B 2 55  ? 17.796 63.192 24.861 1.00 23.20 ?  60  PHE B HZ   1 
ATOM   3231 N N    . ALA B 2 56  ? 23.902 62.970 26.495 1.00 15.18 ?  61  ALA B N    1 
ATOM   3232 C CA   . ALA B 2 56  ? 23.847 61.521 26.610 1.00 15.15 ?  61  ALA B CA   1 
ATOM   3233 C C    . ALA B 2 56  ? 23.168 61.166 27.914 1.00 16.03 ?  61  ALA B C    1 
ATOM   3234 O O    . ALA B 2 56  ? 23.491 61.740 28.957 1.00 20.89 ?  61  ALA B O    1 
ATOM   3235 C CB   . ALA B 2 56  ? 25.257 60.920 26.610 1.00 15.34 ?  61  ALA B CB   1 
ATOM   3236 H H    . ALA B 2 56  ? 24.187 63.344 27.215 1.00 18.16 ?  61  ALA B H    1 
ATOM   3237 H HA   . ALA B 2 56  ? 23.340 61.155 25.869 1.00 18.13 ?  61  ALA B HA   1 
ATOM   3238 H HB1  . ALA B 2 56  ? 25.190 59.956 26.690 1.00 18.35 ?  61  ALA B HB1  1 
ATOM   3239 H HB2  . ALA B 2 56  ? 25.700 61.153 25.778 1.00 18.35 ?  61  ALA B HB2  1 
ATOM   3240 H HB3  . ALA B 2 56  ? 25.754 61.281 27.361 1.00 18.35 ?  61  ALA B HB3  1 
ATOM   3241 N N    . TYR B 2 57  ? 22.157 60.298 27.854 1.00 14.20 ?  62  TYR B N    1 
ATOM   3242 C CA   . TYR B 2 57  ? 21.436 59.853 29.038 1.00 14.35 ?  62  TYR B CA   1 
ATOM   3243 C C    . TYR B 2 57  ? 21.739 58.381 29.250 1.00 12.56 ?  62  TYR B C    1 
ATOM   3244 O O    . TYR B 2 57  ? 21.509 57.576 28.345 1.00 13.30 ?  62  TYR B O    1 
ATOM   3245 C CB   . TYR B 2 57  ? 19.926 60.069 28.872 1.00 16.49 ?  62  TYR B CB   1 
ATOM   3246 C CG   . TYR B 2 57  ? 19.073 59.374 29.909 1.00 14.80 ?  62  TYR B CG   1 
ATOM   3247 C CD1  . TYR B 2 57  ? 19.335 59.535 31.272 1.00 17.10 ?  62  TYR B CD1  1 
ATOM   3248 C CD2  . TYR B 2 57  ? 17.991 58.575 29.561 1.00 16.57 ?  62  TYR B CD2  1 
ATOM   3249 C CE1  . TYR B 2 57  ? 18.572 58.905 32.239 1.00 16.89 ?  62  TYR B CE1  1 
ATOM   3250 C CE2  . TYR B 2 57  ? 17.247 57.934 30.542 1.00 15.34 ?  62  TYR B CE2  1 
ATOM   3251 C CZ   . TYR B 2 57  ? 17.542 58.089 31.866 1.00 17.68 ?  62  TYR B CZ   1 
ATOM   3252 O OH   . TYR B 2 57  ? 16.769 57.490 32.868 1.00 18.90 ?  62  TYR B OH   1 
ATOM   3253 H H    . TYR B 2 57  ? 21.868 59.949 27.123 1.00 16.99 ?  62  TYR B H    1 
ATOM   3254 H HA   . TYR B 2 57  ? 21.734 60.353 29.814 1.00 17.17 ?  62  TYR B HA   1 
ATOM   3255 H HB2  . TYR B 2 57  ? 19.742 61.020 28.931 1.00 19.74 ?  62  TYR B HB2  1 
ATOM   3256 H HB3  . TYR B 2 57  ? 19.660 59.733 28.002 1.00 19.74 ?  62  TYR B HB3  1 
ATOM   3257 H HD1  . TYR B 2 57  ? 20.041 60.080 31.536 1.00 20.47 ?  62  TYR B HD1  1 
ATOM   3258 H HD2  . TYR B 2 57  ? 17.763 58.468 28.666 1.00 19.84 ?  62  TYR B HD2  1 
ATOM   3259 H HE1  . TYR B 2 57  ? 18.760 59.037 33.140 1.00 20.22 ?  62  TYR B HE1  1 
ATOM   3260 H HE2  . TYR B 2 57  ? 16.535 57.390 30.293 1.00 18.35 ?  62  TYR B HE2  1 
ATOM   3261 H HH   . TYR B 2 57  ? 16.108 57.100 32.527 1.00 22.63 ?  62  TYR B HH   1 
ATOM   3262 N N    . VAL B 2 58  ? 22.336 58.046 30.406 1.00 13.24 ?  63  VAL B N    1 
ATOM   3263 C CA   . VAL B 2 58  ? 22.812 56.699 30.715 1.00 13.09 ?  63  VAL B CA   1 
ATOM   3264 C C    . VAL B 2 58  ? 22.106 56.168 31.961 1.00 12.81 ?  63  VAL B C    1 
ATOM   3265 O O    . VAL B 2 58  ? 22.038 56.856 32.981 1.00 14.10 ?  63  VAL B O    1 
ATOM   3266 C CB   . VAL B 2 58  ? 24.333 56.717 30.947 1.00 12.90 ?  63  VAL B CB   1 
ATOM   3267 C CG1  . VAL B 2 58  ? 24.830 55.314 31.310 1.00 14.23 ?  63  VAL B CG1  1 
ATOM   3268 C CG2  . VAL B 2 58  ? 25.023 57.266 29.732 1.00 14.90 ?  63  VAL B CG2  1 
ATOM   3269 H H    . VAL B 2 58  ? 22.479 58.606 31.043 1.00 15.84 ?  63  VAL B H    1 
ATOM   3270 H HA   . VAL B 2 58  ? 22.584 56.110 29.979 1.00 15.65 ?  63  VAL B HA   1 
ATOM   3271 H HB   . VAL B 2 58  ? 24.551 57.297 31.694 1.00 15.43 ?  63  VAL B HB   1 
ATOM   3272 H HG11 . VAL B 2 58  ? 25.800 55.317 31.324 1.00 17.02 ?  63  VAL B HG11 1 
ATOM   3273 H HG12 . VAL B 2 58  ? 24.487 55.075 32.185 1.00 17.02 ?  63  VAL B HG12 1 
ATOM   3274 H HG13 . VAL B 2 58  ? 24.511 54.684 30.645 1.00 17.02 ?  63  VAL B HG13 1 
ATOM   3275 H HG21 . VAL B 2 58  ? 25.982 57.168 29.842 1.00 17.83 ?  63  VAL B HG21 1 
ATOM   3276 H HG22 . VAL B 2 58  ? 24.727 56.773 28.951 1.00 17.83 ?  63  VAL B HG22 1 
ATOM   3277 H HG23 . VAL B 2 58  ? 24.796 58.204 29.636 1.00 17.83 ?  63  VAL B HG23 1 
ATOM   3278 N N    . THR B 2 59  ? 21.633 54.913 31.886 1.00 12.86 ?  64  THR B N    1 
ATOM   3279 C CA   . THR B 2 59  ? 21.083 54.199 33.039 1.00 12.92 ?  64  THR B CA   1 
ATOM   3280 C C    . THR B 2 59  ? 22.009 53.050 33.422 1.00 14.02 ?  64  THR B C    1 
ATOM   3281 O O    . THR B 2 59  ? 22.716 52.484 32.578 1.00 13.84 ?  64  THR B O    1 
ATOM   3282 C CB   . THR B 2 59  ? 19.649 53.686 32.776 1.00 14.41 ?  64  THR B CB   1 
ATOM   3283 O OG1  . THR B 2 59  ? 19.685 52.834 31.630 1.00 17.22 ?  64  THR B OG1  1 
ATOM   3284 C CG2  . THR B 2 59  ? 18.676 54.844 32.607 1.00 17.40 ?  64  THR B CG2  1 
ATOM   3285 H H    . THR B 2 59  ? 21.622 54.451 31.161 1.00 15.38 ?  64  THR B H    1 
ATOM   3286 H HA   . THR B 2 59  ? 21.026 54.804 33.794 1.00 15.45 ?  64  THR B HA   1 
ATOM   3287 H HB   . THR B 2 59  ? 19.315 53.176 33.530 1.00 17.24 ?  64  THR B HB   1 
ATOM   3288 H HG1  . THR B 2 59  ? 19.688 53.297 30.928 1.00 20.62 ?  64  THR B HG1  1 
ATOM   3289 H HG21 . THR B 2 59  ? 17.786 54.506 32.419 1.00 20.83 ?  64  THR B HG21 1 
ATOM   3290 H HG22 . THR B 2 59  ? 18.647 55.374 33.419 1.00 20.83 ?  64  THR B HG22 1 
ATOM   3291 H HG23 . THR B 2 59  ? 18.959 55.410 31.871 1.00 20.83 ?  64  THR B HG23 1 
ATOM   3292 N N    . LEU B 2 60  ? 22.046 52.741 34.720 1.00 14.87 ?  65  LEU B N    1 
ATOM   3293 C CA   . LEU B 2 60  ? 22.849 51.669 35.296 1.00 14.88 ?  65  LEU B CA   1 
ATOM   3294 C C    . LEU B 2 60  ? 21.905 50.711 35.997 1.00 16.49 ?  65  LEU B C    1 
ATOM   3295 O O    . LEU B 2 60  ? 21.101 51.152 36.827 1.00 24.47 ?  65  LEU B O    1 
ATOM   3296 C CB   . LEU B 2 60  ? 23.843 52.217 36.329 1.00 18.04 ?  65  LEU B CB   1 
ATOM   3297 C CG   . LEU B 2 60  ? 24.760 53.329 35.809 1.00 18.16 ?  65  LEU B CG   1 
ATOM   3298 C CD1  . LEU B 2 60  ? 25.553 54.003 36.929 1.00 24.17 ?  65  LEU B CD1  1 
ATOM   3299 C CD2  . LEU B 2 60  ? 25.710 52.784 34.751 1.00 17.46 ?  65  LEU B CD2  1 
ATOM   3300 H H    . LEU B 2 60  ? 21.589 53.162 35.315 1.00 17.79 ?  65  LEU B H    1 
ATOM   3301 H HA   . LEU B 2 60  ? 23.342 51.212 34.596 1.00 17.81 ?  65  LEU B HA   1 
ATOM   3302 H HB2  . LEU B 2 60  ? 23.341 52.577 37.077 1.00 21.60 ?  65  LEU B HB2  1 
ATOM   3303 H HB3  . LEU B 2 60  ? 24.408 51.488 36.629 1.00 21.60 ?  65  LEU B HB3  1 
ATOM   3304 H HG   . LEU B 2 60  ? 24.197 54.011 35.410 1.00 21.74 ?  65  LEU B HG   1 
ATOM   3305 H HD11 . LEU B 2 60  ? 26.126 54.685 36.544 1.00 28.95 ?  65  LEU B HD11 1 
ATOM   3306 H HD12 . LEU B 2 60  ? 24.933 54.408 37.555 1.00 28.95 ?  65  LEU B HD12 1 
ATOM   3307 H HD13 . LEU B 2 60  ? 26.091 53.335 37.381 1.00 28.95 ?  65  LEU B HD13 1 
ATOM   3308 H HD21 . LEU B 2 60  ? 26.336 53.481 34.500 1.00 20.90 ?  65  LEU B HD21 1 
ATOM   3309 H HD22 . LEU B 2 60  ? 26.189 52.025 35.119 1.00 20.90 ?  65  LEU B HD22 1 
ATOM   3310 H HD23 . LEU B 2 60  ? 25.195 52.507 33.977 1.00 20.90 ?  65  LEU B HD23 1 
ATOM   3311 N N    . ARG B 2 61  ? 21.954 49.447 35.655 1.00 11.30 ?  66  ARG B N    1 
ATOM   3312 C CA   . ARG B 2 61  ? 21.057 48.453 36.217 1.00 12.40 ?  66  ARG B CA   1 
ATOM   3313 C C    . ARG B 2 61  ? 21.839 47.197 36.600 1.00 12.35 ?  66  ARG B C    1 
ATOM   3314 O O    . ARG B 2 61  ? 22.951 46.980 36.111 1.00 12.12 ?  66  ARG B O    1 
ATOM   3315 C CB   . ARG B 2 61  ? 19.953 48.116 35.220 1.00 14.02 ?  66  ARG B CB   1 
ATOM   3316 C CG   . ARG B 2 61  ? 20.352 47.289 34.049 1.00 13.84 ?  66  ARG B CG   1 
ATOM   3317 C CD   . ARG B 2 61  ? 19.233 47.213 33.030 1.00 15.57 ?  66  ARG B CD   1 
ATOM   3318 N NE   . ARG B 2 61  ? 19.395 46.097 32.109 1.00 19.43 ?  66  ARG B NE   1 
ATOM   3319 C CZ   . ARG B 2 61  ? 20.045 46.177 30.964 1.00 19.61 ?  66  ARG B CZ   1 
ATOM   3320 N NH1  . ARG B 2 61  ? 20.585 47.309 30.560 1.00 18.78 ?  66  ARG B NH1  1 
ATOM   3321 N NH2  . ARG B 2 61  ? 20.209 45.087 30.226 1.00 22.82 ?  66  ARG B NH2  1 
ATOM   3322 H H    . ARG B 2 61  ? 22.511 49.126 35.083 1.00 13.50 ?  66  ARG B H    1 
ATOM   3323 H HA   . ARG B 2 61  ? 20.659 48.790 37.035 1.00 14.83 ?  66  ARG B HA   1 
ATOM   3324 H HB2  . ARG B 2 61  ? 19.260 47.628 35.691 1.00 16.78 ?  66  ARG B HB2  1 
ATOM   3325 H HB3  . ARG B 2 61  ? 19.596 48.949 34.873 1.00 16.78 ?  66  ARG B HB3  1 
ATOM   3326 H HG2  . ARG B 2 61  ? 21.128 47.686 33.623 1.00 16.56 ?  66  ARG B HG2  1 
ATOM   3327 H HG3  . ARG B 2 61  ? 20.560 46.389 34.345 1.00 16.56 ?  66  ARG B HG3  1 
ATOM   3328 H HD2  . ARG B 2 61  ? 18.388 47.100 33.494 1.00 18.64 ?  66  ARG B HD2  1 
ATOM   3329 H HD3  . ARG B 2 61  ? 19.219 48.032 32.512 1.00 18.64 ?  66  ARG B HD3  1 
ATOM   3330 H HE   . ARG B 2 61  ? 19.046 45.341 32.324 1.00 23.27 ?  66  ARG B HE   1 
ATOM   3331 H HH11 . ARG B 2 61  ? 20.518 48.015 31.046 1.00 22.48 ?  66  ARG B HH11 1 
ATOM   3332 H HH12 . ARG B 2 61  ? 21.005 47.341 29.811 1.00 22.48 ?  66  ARG B HH12 1 
ATOM   3333 H HH21 . ARG B 2 61  ? 19.893 44.334 30.494 1.00 27.34 ?  66  ARG B HH21 1 
ATOM   3334 H HH22 . ARG B 2 61  ? 20.632 45.133 29.478 1.00 27.34 ?  66  ARG B HH22 1 
ATOM   3335 N N    . PRO B 2 62  ? 21.313 46.378 37.468 1.00 12.72 ?  67  PRO B N    1 
ATOM   3336 C CA   . PRO B 2 62  ? 22.116 45.266 37.987 1.00 13.33 ?  67  PRO B CA   1 
ATOM   3337 C C    . PRO B 2 62  ? 22.258 44.162 36.964 1.00 15.02 ?  67  PRO B C    1 
ATOM   3338 O O    . PRO B 2 62  ? 21.376 43.934 36.124 1.00 16.11 ?  67  PRO B O    1 
ATOM   3339 C CB   . PRO B 2 62  ? 21.314 44.752 39.193 1.00 18.67 ?  67  PRO B CB   1 
ATOM   3340 C CG   . PRO B 2 62  ? 20.011 45.363 39.084 1.00 17.29 ?  67  PRO B CG   1 
ATOM   3341 C CD   . PRO B 2 62  ? 20.061 46.554 38.219 1.00 14.03 ?  67  PRO B CD   1 
ATOM   3342 H HA   . PRO B 2 62  ? 22.985 45.585 38.277 1.00 15.94 ?  67  PRO B HA   1 
ATOM   3343 H HB2  . PRO B 2 62  ? 21.246 43.785 39.152 1.00 22.36 ?  67  PRO B HB2  1 
ATOM   3344 H HB3  . PRO B 2 62  ? 21.753 45.020 40.015 1.00 22.36 ?  67  PRO B HB3  1 
ATOM   3345 H HG2  . PRO B 2 62  ? 19.399 44.713 38.706 1.00 20.69 ?  67  PRO B HG2  1 
ATOM   3346 H HG3  . PRO B 2 62  ? 19.718 45.619 39.972 1.00 20.69 ?  67  PRO B HG3  1 
ATOM   3347 H HD2  . PRO B 2 62  ? 19.299 46.577 37.619 1.00 16.79 ?  67  PRO B HD2  1 
ATOM   3348 H HD3  . PRO B 2 62  ? 20.089 47.365 38.750 1.00 16.79 ?  67  PRO B HD3  1 
ATOM   3349 N N    . SER B 2 63  ? 23.322 43.378 37.120 1.00 13.82 ?  68  SER B N    1 
ATOM   3350 C CA   . SER B 2 63  ? 23.599 42.214 36.298 1.00 14.44 ?  68  SER B CA   1 
ATOM   3351 C C    . SER B 2 63  ? 24.244 41.134 37.147 1.00 15.61 ?  68  SER B C    1 
ATOM   3352 O O    . SER B 2 63  ? 25.146 41.453 37.933 1.00 15.57 ?  68  SER B O    1 
ATOM   3353 C CB   . SER B 2 63  ? 24.563 42.587 35.175 1.00 17.53 ?  68  SER B CB   1 
ATOM   3354 O OG   . SER B 2 63  ? 24.911 41.416 34.449 1.00 19.40 ?  68  SER B OG   1 
ATOM   3355 H H    . SER B 2 63  ? 23.920 43.508 37.723 1.00 16.53 ?  68  SER B H    1 
ATOM   3356 H HA   . SER B 2 63  ? 22.770 41.866 35.934 1.00 17.27 ?  68  SER B HA   1 
ATOM   3357 H HB2  . SER B 2 63  ? 24.135 43.220 34.578 1.00 20.99 ?  68  SER B HB2  1 
ATOM   3358 H HB3  . SER B 2 63  ? 25.365 42.980 35.555 1.00 20.99 ?  68  SER B HB3  1 
ATOM   3359 H HG   . SER B 2 63  ? 25.528 41.587 33.906 1.00 23.23 ?  68  SER B HG   1 
ATOM   3360 N N    . PRO B 2 64  ? 23.847 39.871 36.986 1.00 13.75 ?  69  PRO B N    1 
ATOM   3361 C CA   . PRO B 2 64  ? 24.552 38.780 37.669 1.00 16.30 ?  69  PRO B CA   1 
ATOM   3362 C C    . PRO B 2 64  ? 25.908 38.466 37.064 1.00 18.79 ?  69  PRO B C    1 
ATOM   3363 O O    . PRO B 2 64  ? 26.634 37.675 37.684 1.00 20.20 ?  69  PRO B O    1 
ATOM   3364 C CB   . PRO B 2 64  ? 23.593 37.586 37.537 1.00 19.87 ?  69  PRO B CB   1 
ATOM   3365 C CG   . PRO B 2 64  ? 22.898 37.866 36.235 1.00 17.79 ?  69  PRO B CG   1 
ATOM   3366 C CD   . PRO B 2 64  ? 22.673 39.348 36.247 1.00 15.68 ?  69  PRO B CD   1 
ATOM   3367 H HA   . PRO B 2 64  ? 24.658 38.991 38.610 1.00 19.51 ?  69  PRO B HA   1 
ATOM   3368 H HB2  . PRO B 2 64  ? 24.089 36.753 37.503 1.00 23.80 ?  69  PRO B HB2  1 
ATOM   3369 H HB3  . PRO B 2 64  ? 22.967 37.569 38.278 1.00 23.80 ?  69  PRO B HB3  1 
ATOM   3370 H HG2  . PRO B 2 64  ? 23.464 37.604 35.492 1.00 21.30 ?  69  PRO B HG2  1 
ATOM   3371 H HG3  . PRO B 2 64  ? 22.056 37.385 36.196 1.00 21.30 ?  69  PRO B HG3  1 
ATOM   3372 H HD2  . PRO B 2 64  ? 22.650 39.700 35.344 1.00 18.77 ?  69  PRO B HD2  1 
ATOM   3373 H HD3  . PRO B 2 64  ? 21.849 39.568 36.710 1.00 18.77 ?  69  PRO B HD3  1 
ATOM   3374 N N    . TYR B 2 65  ? 26.256 39.048 35.911 1.00 17.48 ?  70  TYR B N    1 
ATOM   3375 C CA   . TYR B 2 65  ? 27.527 38.730 35.216 1.00 15.37 ?  70  TYR B CA   1 
ATOM   3376 C C    . TYR B 2 65  ? 28.701 39.544 35.737 1.00 23.11 ?  70  TYR B C    1 
ATOM   3377 O O    . TYR B 2 65  ? 29.852 39.186 35.442 1.00 22.20 ?  70  TYR B O    1 
ATOM   3378 C CB   . TYR B 2 65  ? 27.372 38.939 33.711 1.00 19.38 ?  70  TYR B CB   1 
ATOM   3379 C CG   . TYR B 2 65  ? 26.457 37.961 33.030 1.00 18.73 ?  70  TYR B CG   1 
ATOM   3380 C CD1  . TYR B 2 65  ? 26.918 36.736 32.588 1.00 28.73 ?  70  TYR B CD1  1 
ATOM   3381 C CD2  . TYR B 2 65  ? 25.118 38.270 32.823 1.00 20.78 ?  70  TYR B CD2  1 
ATOM   3382 C CE1  . TYR B 2 65  ? 26.079 35.835 31.983 1.00 33.08 ?  70  TYR B CE1  1 
ATOM   3383 C CE2  . TYR B 2 65  ? 24.283 37.371 32.219 1.00 20.28 ?  70  TYR B CE2  1 
ATOM   3384 C CZ   . TYR B 2 65  ? 24.756 36.167 31.803 1.00 24.19 ?  70  TYR B CZ   1 
ATOM   3385 O OH   . TYR B 2 65  ? 23.932 35.239 31.197 1.00 27.99 ?  70  TYR B OH   1 
ATOM   3386 H H    . TYR B 2 65  ? 25.777 39.634 35.502 1.00 20.92 ?  70  TYR B H    1 
ATOM   3387 H HA   . TYR B 2 65  ? 27.734 37.793 35.360 1.00 18.39 ?  70  TYR B HA   1 
ATOM   3388 H HB2  . TYR B 2 65  ? 27.015 39.828 33.558 1.00 23.20 ?  70  TYR B HB2  1 
ATOM   3389 H HB3  . TYR B 2 65  ? 28.246 38.857 33.297 1.00 23.20 ?  70  TYR B HB3  1 
ATOM   3390 H HD1  . TYR B 2 65  ? 27.814 36.518 32.703 1.00 34.42 ?  70  TYR B HD1  1 
ATOM   3391 H HD2  . TYR B 2 65  ? 24.788 39.095 33.098 1.00 24.88 ?  70  TYR B HD2  1 
ATOM   3392 H HE1  . TYR B 2 65  ? 26.400 35.010 31.699 1.00 39.65 ?  70  TYR B HE1  1 
ATOM   3393 H HE2  . TYR B 2 65  ? 23.387 37.585 32.092 1.00 24.28 ?  70  TYR B HE2  1 
ATOM   3394 H HH   . TYR B 2 65  ? 23.151 35.543 31.138 1.00 33.53 ?  70  TYR B HH   1 
ATOM   3395 N N    . TYR B 2 66  ? 28.446 40.618 36.482 1.00 20.13 ?  71  TYR B N    1 
ATOM   3396 C CA   . TYR B 2 66  ? 29.491 41.554 36.889 1.00 19.76 ?  71  TYR B CA   1 
ATOM   3397 C C    . TYR B 2 66  ? 29.216 42.067 38.298 1.00 17.37 ?  71  TYR B C    1 
ATOM   3398 O O    . TYR B 2 66  ? 28.071 42.179 38.713 1.00 18.36 ?  71  TYR B O    1 
ATOM   3399 C CB   . TYR B 2 66  ? 29.487 42.808 35.985 1.00 23.85 ?  71  TYR B CB   1 
ATOM   3400 C CG   . TYR B 2 66  ? 29.362 42.554 34.501 1.00 19.61 ?  71  TYR B CG   1 
ATOM   3401 C CD1  . TYR B 2 66  ? 30.401 41.983 33.803 1.00 21.98 ?  71  TYR B CD1  1 
ATOM   3402 C CD2  . TYR B 2 66  ? 28.210 42.921 33.786 1.00 22.34 ?  71  TYR B CD2  1 
ATOM   3403 C CE1  . TYR B 2 66  ? 30.322 41.768 32.440 1.00 26.33 ?  71  TYR B CE1  1 
ATOM   3404 C CE2  . TYR B 2 66  ? 28.129 42.685 32.414 1.00 23.16 ?  71  TYR B CE2  1 
ATOM   3405 C CZ   . TYR B 2 66  ? 29.187 42.114 31.761 1.00 26.56 ?  71  TYR B CZ   1 
ATOM   3406 O OH   . TYR B 2 66  ? 29.173 41.875 30.385 1.00 28.46 ?  71  TYR B OH   1 
ATOM   3407 H H    . TYR B 2 66  ? 27.664 40.829 36.769 1.00 24.10 ?  71  TYR B H    1 
ATOM   3408 H HA   . TYR B 2 66  ? 30.341 41.088 36.859 1.00 23.66 ?  71  TYR B HA   1 
ATOM   3409 H HB2  . TYR B 2 66  ? 28.738 43.367 36.244 1.00 28.57 ?  71  TYR B HB2  1 
ATOM   3410 H HB3  . TYR B 2 66  ? 30.320 43.285 36.124 1.00 28.57 ?  71  TYR B HB3  1 
ATOM   3411 H HD1  . TYR B 2 66  ? 31.174 41.737 34.259 1.00 26.32 ?  71  TYR B HD1  1 
ATOM   3412 H HD2  . TYR B 2 66  ? 27.498 43.324 34.230 1.00 26.76 ?  71  TYR B HD2  1 
ATOM   3413 H HE1  . TYR B 2 66  ? 31.040 41.389 31.986 1.00 31.55 ?  71  TYR B HE1  1 
ATOM   3414 H HE2  . TYR B 2 66  ? 27.360 42.914 31.945 1.00 27.74 ?  71  TYR B HE2  1 
ATOM   3415 H HH   . TYR B 2 66  ? 28.389 41.933 30.091 1.00 34.10 ?  71  TYR B HH   1 
ATOM   3416 N N    . ASP B 2 67  ? 30.286 42.458 39.017 1.00 20.08 ?  72  ASP B N    1 
ATOM   3417 C CA   . ASP B 2 67  ? 30.049 43.121 40.294 1.00 19.44 ?  72  ASP B CA   1 
ATOM   3418 C C    . ASP B 2 67  ? 29.391 44.473 40.106 1.00 20.49 ?  72  ASP B C    1 
ATOM   3419 O O    . ASP B 2 67  ? 28.538 44.877 40.915 1.00 29.34 ?  72  ASP B O    1 
ATOM   3420 C CB   . ASP B 2 67  ? 31.355 43.288 41.071 1.00 21.82 ?  72  ASP B CB   1 
ATOM   3421 C CG   . ASP B 2 67  ? 31.832 41.995 41.718 1.00 31.19 ?  72  ASP B CG   1 
ATOM   3422 O OD1  . ASP B 2 67  ? 31.103 40.977 41.686 1.00 39.80 ?  72  ASP B OD1  1 
ATOM   3423 O OD2  . ASP B 2 67  ? 32.950 42.017 42.260 1.00 42.43 -1 72  ASP B OD2  1 
ATOM   3424 H H    . ASP B 2 67  ? 31.110 42.353 38.793 1.00 24.05 ?  72  ASP B H    1 
ATOM   3425 H HA   . ASP B 2 67  ? 29.460 42.559 40.821 1.00 23.28 ?  72  ASP B HA   1 
ATOM   3426 H HB2  . ASP B 2 67  ? 32.047 43.591 40.463 1.00 26.13 ?  72  ASP B HB2  1 
ATOM   3427 H HB3  . ASP B 2 67  ? 31.222 43.943 41.775 1.00 26.13 ?  72  ASP B HB3  1 
ATOM   3428 N N    . GLY B 2 68  ? 29.726 45.160 39.034 1.00 16.54 ?  73  GLY B N    1 
ATOM   3429 C CA   . GLY B 2 68  ? 29.182 46.439 38.708 1.00 16.70 ?  73  GLY B CA   1 
ATOM   3430 C C    . GLY B 2 68  ? 27.956 46.289 37.841 1.00 15.58 ?  73  GLY B C    1 
ATOM   3431 O O    . GLY B 2 68  ? 27.477 45.187 37.578 1.00 16.51 ?  73  GLY B O    1 
ATOM   3432 H H    . GLY B 2 68  ? 30.299 44.885 38.454 1.00 19.79 ?  73  GLY B H    1 
ATOM   3433 H HA2  . GLY B 2 68  ? 28.936 46.907 39.521 1.00 19.99 ?  73  GLY B HA2  1 
ATOM   3434 H HA3  . GLY B 2 68  ? 29.842 46.964 38.229 1.00 19.99 ?  73  GLY B HA3  1 
ATOM   3435 N N    . PRO B 2 69  ? 27.425 47.417 37.422 1.00 15.77 ?  74  PRO B N    1 
ATOM   3436 C CA   . PRO B 2 69  ? 26.172 47.406 36.662 1.00 14.26 ?  74  PRO B CA   1 
ATOM   3437 C C    . PRO B 2 69  ? 26.425 47.151 35.182 1.00 13.96 ?  74  PRO B C    1 
ATOM   3438 O O    . PRO B 2 69  ? 27.564 47.169 34.701 1.00 17.53 ?  74  PRO B O    1 
ATOM   3439 C CB   . PRO B 2 69  ? 25.659 48.840 36.856 1.00 17.10 ?  74  PRO B CB   1 
ATOM   3440 C CG   . PRO B 2 69  ? 26.911 49.662 37.035 1.00 17.97 ?  74  PRO B CG   1 
ATOM   3441 C CD   . PRO B 2 69  ? 27.828 48.767 37.826 1.00 17.48 ?  74  PRO B CD   1 
ATOM   3442 H HA   . PRO B 2 69  ? 25.549 46.752 37.017 1.00 17.06 ?  74  PRO B HA   1 
ATOM   3443 H HB2  . PRO B 2 69  ? 25.162 49.125 36.073 1.00 20.47 ?  74  PRO B HB2  1 
ATOM   3444 H HB3  . PRO B 2 69  ? 25.093 48.888 37.643 1.00 20.47 ?  74  PRO B HB3  1 
ATOM   3445 H HG2  . PRO B 2 69  ? 27.295 49.879 36.171 1.00 21.51 ?  74  PRO B HG2  1 
ATOM   3446 H HG3  . PRO B 2 69  ? 26.710 50.476 37.523 1.00 21.51 ?  74  PRO B HG3  1 
ATOM   3447 H HD2  . PRO B 2 69  ? 28.755 48.933 37.595 1.00 20.92 ?  74  PRO B HD2  1 
ATOM   3448 H HD3  . PRO B 2 69  ? 27.695 48.895 38.778 1.00 20.92 ?  74  PRO B HD3  1 
ATOM   3449 N N    A VAL B 2 70  ? 25.353 46.899 34.471 0.59 11.90 ?  75  VAL B N    1 
ATOM   3450 N N    B VAL B 2 70  ? 25.347 46.940 34.447 0.41 11.69 ?  75  VAL B N    1 
ATOM   3451 C CA   A VAL B 2 70  ? 25.286 47.090 33.031 0.59 10.94 ?  75  VAL B CA   1 
ATOM   3452 C CA   B VAL B 2 70  ? 25.359 47.056 32.997 0.41 12.49 ?  75  VAL B CA   1 
ATOM   3453 C C    A VAL B 2 70  ? 24.821 48.503 32.774 0.59 11.08 ?  75  VAL B C    1 
ATOM   3454 C C    B VAL B 2 70  ? 24.739 48.387 32.626 0.41 12.32 ?  75  VAL B C    1 
ATOM   3455 O O    A VAL B 2 70  ? 23.876 48.991 33.407 0.59 11.69 ?  75  VAL B O    1 
ATOM   3456 O O    B VAL B 2 70  ? 23.621 48.699 33.058 0.41 9.45  ?  75  VAL B O    1 
ATOM   3457 C CB   A VAL B 2 70  ? 24.350 46.066 32.375 0.59 15.27 ?  75  VAL B CB   1 
ATOM   3458 C CB   B VAL B 2 70  ? 24.651 45.875 32.317 0.41 11.64 ?  75  VAL B CB   1 
ATOM   3459 C CG1  A VAL B 2 70  ? 24.273 46.282 30.868 0.59 12.79 ?  75  VAL B CG1  1 
ATOM   3460 C CG1  B VAL B 2 70  ? 25.420 44.604 32.565 0.41 34.26 ?  75  VAL B CG1  1 
ATOM   3461 C CG2  A VAL B 2 70  ? 24.843 44.677 32.611 0.59 18.20 ?  75  VAL B CG2  1 
ATOM   3462 C CG2  B VAL B 2 70  ? 23.227 45.729 32.795 0.41 10.21 ?  75  VAL B CG2  1 
ATOM   3463 H H    A VAL B 2 70  ? 24.618 46.604 34.807 0.59 14.23 ?  75  VAL B H    1 
ATOM   3464 H H    B VAL B 2 70  ? 24.580 46.725 34.771 0.41 13.98 ?  75  VAL B H    1 
ATOM   3465 H HA   A VAL B 2 70  ? 26.168 46.968 32.646 0.59 13.08 ?  75  VAL B HA   1 
ATOM   3466 H HA   B VAL B 2 70  ? 26.275 47.052 32.681 0.41 14.94 ?  75  VAL B HA   1 
ATOM   3467 H HB   A VAL B 2 70  ? 23.471 46.182 32.769 0.59 18.27 ?  75  VAL B HB   1 
ATOM   3468 H HB   B VAL B 2 70  ? 24.619 46.046 31.363 0.41 13.92 ?  75  VAL B HB   1 
ATOM   3469 H HG11 A VAL B 2 70  ? 23.742 45.571 30.474 0.59 15.29 ?  75  VAL B HG11 1 
ATOM   3470 H HG11 B VAL B 2 70  ? 24.840 43.846 32.392 0.41 41.06 ?  75  VAL B HG11 1 
ATOM   3471 H HG12 A VAL B 2 70  ? 23.857 47.141 30.692 0.59 15.29 ?  75  VAL B HG12 1 
ATOM   3472 H HG12 B VAL B 2 70  ? 26.186 44.578 31.970 0.41 41.06 ?  75  VAL B HG12 1 
ATOM   3473 H HG13 A VAL B 2 70  ? 25.170 46.267 30.500 0.59 15.29 ?  75  VAL B HG13 1 
ATOM   3474 H HG13 B VAL B 2 70  ? 25.717 44.590 33.488 0.41 41.06 ?  75  VAL B HG13 1 
ATOM   3475 H HG21 A VAL B 2 70  ? 24.091 44.065 32.581 0.59 21.78 ?  75  VAL B HG21 1 
ATOM   3476 H HG21 B VAL B 2 70  ? 22.824 44.962 32.358 0.41 12.20 ?  75  VAL B HG21 1 
ATOM   3477 H HG22 A VAL B 2 70  ? 25.484 44.448 31.920 0.59 21.78 ?  75  VAL B HG22 1 
ATOM   3478 H HG22 B VAL B 2 70  ? 23.228 45.598 33.756 0.41 12.20 ?  75  VAL B HG22 1 
ATOM   3479 H HG23 A VAL B 2 70  ? 25.268 44.636 33.482 0.59 21.78 ?  75  VAL B HG23 1 
ATOM   3480 H HG23 B VAL B 2 70  ? 22.734 46.534 32.571 0.41 12.20 ?  75  VAL B HG23 1 
ATOM   3481 N N    . ALA B 2 71  ? 25.474 49.179 31.840 1.00 11.68 ?  76  ALA B N    1 
ATOM   3482 C CA   . ALA B 2 71  ? 25.099 50.513 31.451 1.00 12.75 ?  76  ALA B CA   1 
ATOM   3483 C C    . ALA B 2 71  ? 24.351 50.480 30.134 1.00 12.13 ?  76  ALA B C    1 
ATOM   3484 O O    . ALA B 2 71  ? 24.644 49.681 29.254 1.00 12.41 ?  76  ALA B O    1 
ATOM   3485 C CB   . ALA B 2 71  ? 26.360 51.363 31.274 1.00 12.76 ?  76  ALA B CB   1 
ATOM   3486 H H    A ALA B 2 71  ? 26.154 48.871 31.412 0.59 13.96 ?  76  ALA B H    1 
ATOM   3487 H H    B ALA B 2 71  ? 26.232 48.941 31.510 0.41 13.96 ?  76  ALA B H    1 
ATOM   3488 H HA   . ALA B 2 71  ? 24.525 50.904 32.127 1.00 15.24 ?  76  ALA B HA   1 
ATOM   3489 H HB1  . ALA B 2 71  ? 26.108 52.233 30.926 1.00 15.26 ?  76  ALA B HB1  1 
ATOM   3490 H HB2  . ALA B 2 71  ? 26.796 51.464 32.134 1.00 15.26 ?  76  ALA B HB2  1 
ATOM   3491 H HB3  . ALA B 2 71  ? 26.956 50.918 30.651 1.00 15.26 ?  76  ALA B HB3  1 
ATOM   3492 N N    . MET B 2 72  ? 23.380 51.358 30.021 1.00 12.65 ?  77  MET B N    1 
ATOM   3493 C CA   . MET B 2 72  ? 22.629 51.532 28.789 1.00 13.01 ?  77  MET B CA   1 
ATOM   3494 C C    . MET B 2 72  ? 22.671 53.013 28.427 1.00 14.86 ?  77  MET B C    1 
ATOM   3495 O O    . MET B 2 72  ? 22.342 53.877 29.248 1.00 15.50 ?  77  MET B O    1 
ATOM   3496 C CB   . MET B 2 72  ? 21.197 51.083 28.929 1.00 19.79 ?  77  MET B CB   1 
ATOM   3497 C CG   . MET B 2 72  ? 20.485 51.337 27.654 1.00 21.94 ?  77  MET B CG   1 
ATOM   3498 S SD   . MET B 2 72  ? 18.963 50.454 27.562 1.00 33.37 ?  77  MET B SD   1 
ATOM   3499 C CE   . MET B 2 72  ? 19.600 48.780 27.336 1.00 29.73 ?  77  MET B CE   1 
ATOM   3500 H H    . MET B 2 72  ? 23.128 51.880 30.657 1.00 15.13 ?  77  MET B H    1 
ATOM   3501 H HA   . MET B 2 72  ? 23.032 50.996 28.088 1.00 15.56 ?  77  MET B HA   1 
ATOM   3502 H HB2  . MET B 2 72  ? 21.166 50.134 29.125 1.00 23.69 ?  77  MET B HB2  1 
ATOM   3503 H HB3  . MET B 2 72  ? 20.763 51.583 29.638 1.00 23.69 ?  77  MET B HB3  1 
ATOM   3504 H HG2  . MET B 2 72  ? 20.291 52.284 27.580 1.00 26.28 ?  77  MET B HG2  1 
ATOM   3505 H HG3  . MET B 2 72  ? 21.045 51.054 26.915 1.00 26.28 ?  77  MET B HG3  1 
ATOM   3506 H HE1  . MET B 2 72  ? 19.065 48.326 26.666 1.00 35.62 ?  77  MET B HE1  1 
ATOM   3507 H HE2  . MET B 2 72  ? 20.524 48.831 27.043 1.00 35.62 ?  77  MET B HE2  1 
ATOM   3508 H HE3  . MET B 2 72  ? 19.547 48.305 28.180 1.00 35.62 ?  77  MET B HE3  1 
ATOM   3509 N N    . LEU B 2 73  ? 23.071 53.300 27.194 1.00 13.49 ?  78  LEU B N    1 
ATOM   3510 C CA   . LEU B 2 73  ? 23.004 54.646 26.641 1.00 12.96 ?  78  LEU B CA   1 
ATOM   3511 C C    . LEU B 2 73  ? 21.617 54.747 26.031 1.00 14.98 ?  78  LEU B C    1 
ATOM   3512 O O    . LEU B 2 73  ? 21.370 54.378 24.885 1.00 16.16 ?  78  LEU B O    1 
ATOM   3513 C CB   . LEU B 2 73  ? 24.133 54.844 25.630 1.00 14.32 ?  78  LEU B CB   1 
ATOM   3514 C CG   . LEU B 2 73  ? 24.185 56.204 24.944 1.00 17.95 ?  78  LEU B CG   1 
ATOM   3515 C CD1  . LEU B 2 73  ? 24.214 57.331 25.925 1.00 18.68 ?  78  LEU B CD1  1 
ATOM   3516 C CD2  . LEU B 2 73  ? 25.438 56.274 24.074 1.00 20.48 ?  78  LEU B CD2  1 
ATOM   3517 H H    . LEU B 2 73  ? 23.393 52.720 26.646 1.00 16.14 ?  78  LEU B H    1 
ATOM   3518 H HA   . LEU B 2 73  ? 23.105 55.335 27.316 1.00 15.50 ?  78  LEU B HA   1 
ATOM   3519 H HB2  . LEU B 2 73  ? 24.978 54.724 26.093 1.00 17.13 ?  78  LEU B HB2  1 
ATOM   3520 H HB3  . LEU B 2 73  ? 24.038 54.175 24.935 1.00 17.13 ?  78  LEU B HB3  1 
ATOM   3521 H HG   . LEU B 2 73  ? 23.384 56.304 24.406 1.00 21.49 ?  78  LEU B HG   1 
ATOM   3522 H HD11 . LEU B 2 73  ? 24.302 58.167 25.442 1.00 22.36 ?  78  LEU B HD11 1 
ATOM   3523 H HD12 . LEU B 2 73  ? 23.389 57.328 26.435 1.00 22.36 ?  78  LEU B HD12 1 
ATOM   3524 H HD13 . LEU B 2 73  ? 24.971 57.212 26.521 1.00 22.36 ?  78  LEU B HD13 1 
ATOM   3525 H HD21 . LEU B 2 73  ? 25.532 57.175 23.728 1.00 24.53 ?  78  LEU B HD21 1 
ATOM   3526 H HD22 . LEU B 2 73  ? 26.210 56.045 24.613 1.00 24.53 ?  78  LEU B HD22 1 
ATOM   3527 H HD23 . LEU B 2 73  ? 25.348 55.646 23.340 1.00 24.53 ?  78  LEU B HD23 1 
ATOM   3528 N N    A ASP B 2 74  ? 20.689 55.238 26.827 0.53 14.60 ?  79  ASP B N    1 
ATOM   3529 N N    B ASP B 2 74  ? 20.693 55.227 26.851 0.47 15.03 ?  79  ASP B N    1 
ATOM   3530 C CA   A ASP B 2 74  ? 19.287 55.238 26.435 0.53 14.94 ?  79  ASP B CA   1 
ATOM   3531 C CA   B ASP B 2 74  ? 19.288 55.267 26.474 0.47 14.92 ?  79  ASP B CA   1 
ATOM   3532 C C    A ASP B 2 74  ? 18.954 56.370 25.476 0.53 14.59 ?  79  ASP B C    1 
ATOM   3533 C C    B ASP B 2 74  ? 19.031 56.318 25.407 0.47 14.01 ?  79  ASP B C    1 
ATOM   3534 O O    A ASP B 2 74  ? 17.954 56.270 24.747 0.53 19.32 ?  79  ASP B O    1 
ATOM   3535 O O    B ASP B 2 74  ? 18.167 56.125 24.542 0.47 17.86 ?  79  ASP B O    1 
ATOM   3536 C CB   A ASP B 2 74  ? 18.380 55.258 27.680 0.53 12.96 ?  79  ASP B CB   1 
ATOM   3537 C CB   B ASP B 2 74  ? 18.420 55.554 27.708 0.47 18.42 ?  79  ASP B CB   1 
ATOM   3538 C CG   A ASP B 2 74  ? 18.070 53.856 28.192 0.53 18.34 ?  79  ASP B CG   1 
ATOM   3539 C CG   B ASP B 2 74  ? 18.408 54.406 28.715 0.47 12.83 ?  79  ASP B CG   1 
ATOM   3540 O OD1  A ASP B 2 74  ? 17.999 52.953 27.357 0.53 23.68 ?  79  ASP B OD1  1 
ATOM   3541 O OD1  B ASP B 2 74  ? 19.447 54.080 29.300 0.47 19.83 ?  79  ASP B OD1  1 
ATOM   3542 O OD2  A ASP B 2 74  ? 17.884 53.660 29.416 0.53 21.65 -1 79  ASP B OD2  1 
ATOM   3543 O OD2  B ASP B 2 74  ? 17.322 53.813 28.937 0.47 31.27 -1 79  ASP B OD2  1 
ATOM   3544 H H    A ASP B 2 74  ? 20.841 55.579 27.602 0.53 17.47 ?  79  ASP B H    1 
ATOM   3545 H H    B ASP B 2 74  ? 20.853 55.539 27.636 0.47 17.98 ?  79  ASP B H    1 
ATOM   3546 H HA   A ASP B 2 74  ? 19.083 54.412 25.969 0.53 17.87 ?  79  ASP B HA   1 
ATOM   3547 H HA   B ASP B 2 74  ? 19.035 54.400 26.119 0.47 17.86 ?  79  ASP B HA   1 
ATOM   3548 H HB2  A ASP B 2 74  ? 18.825 55.747 28.389 0.53 15.50 ?  79  ASP B HB2  1 
ATOM   3549 H HB2  B ASP B 2 74  ? 18.763 56.342 28.158 0.47 22.05 ?  79  ASP B HB2  1 
ATOM   3550 H HB3  A ASP B 2 74  ? 17.541 55.690 27.455 0.53 15.50 ?  79  ASP B HB3  1 
ATOM   3551 H HB3  B ASP B 2 74  ? 17.506 55.708 27.421 0.47 22.05 ?  79  ASP B HB3  1 
ATOM   3552 N N    . GLU B 2 75  ? 19.771 57.428 25.448 1.00 14.79 ?  80  GLU B N    1 
ATOM   3553 C CA   . GLU B 2 75  ? 19.597 58.519 24.494 1.00 16.36 ?  80  GLU B CA   1 
ATOM   3554 C C    . GLU B 2 75  ? 20.939 59.186 24.234 1.00 16.68 ?  80  GLU B C    1 
ATOM   3555 O O    . GLU B 2 75  ? 21.685 59.451 25.169 1.00 17.40 ?  80  GLU B O    1 
ATOM   3556 C CB   . GLU B 2 75  ? 18.603 59.607 24.972 1.00 18.93 ?  80  GLU B CB   1 
ATOM   3557 C CG   . GLU B 2 75  ? 17.278 59.104 25.470 1.00 25.20 ?  80  GLU B CG   1 
ATOM   3558 C CD   . GLU B 2 75  ? 16.296 58.904 24.351 1.00 44.47 ?  80  GLU B CD   1 
ATOM   3559 O OE1  . GLU B 2 75  ? 16.600 59.314 23.207 1.00 50.41 ?  80  GLU B OE1  1 
ATOM   3560 O OE2  . GLU B 2 75  ? 15.214 58.344 24.618 1.00 40.68 -1 80  GLU B OE2  1 
ATOM   3561 H H    A GLU B 2 75  ? 20.440 57.536 25.978 0.53 17.70 ?  80  GLU B H    1 
ATOM   3562 H H    B GLU B 2 75  ? 20.389 57.574 26.029 0.47 17.70 ?  80  GLU B H    1 
ATOM   3563 H HA   . GLU B 2 75  ? 19.254 58.129 23.675 1.00 19.58 ?  80  GLU B HA   1 
ATOM   3564 H HB2  . GLU B 2 75  ? 19.016 60.099 25.698 1.00 22.67 ?  80  GLU B HB2  1 
ATOM   3565 H HB3  . GLU B 2 75  ? 18.423 60.203 24.228 1.00 22.67 ?  80  GLU B HB3  1 
ATOM   3566 H HG2  . GLU B 2 75  ? 17.407 58.253 25.916 1.00 30.18 ?  80  GLU B HG2  1 
ATOM   3567 H HG3  . GLU B 2 75  ? 16.904 59.750 26.089 1.00 30.18 ?  80  GLU B HG3  1 
ATOM   3568 N N    . LEU B 2 76  ? 21.217 59.473 22.962 1.00 17.91 ?  81  LEU B N    1 
ATOM   3569 C CA   . LEU B 2 76  ? 22.414 60.216 22.557 1.00 17.94 ?  81  LEU B CA   1 
ATOM   3570 C C    . LEU B 2 76  ? 21.997 61.135 21.422 1.00 20.32 ?  81  LEU B C    1 
ATOM   3571 O O    . LEU B 2 76  ? 21.472 60.673 20.403 1.00 22.94 ?  81  LEU B O    1 
ATOM   3572 C CB   . LEU B 2 76  ? 23.524 59.273 22.085 1.00 19.28 ?  81  LEU B CB   1 
ATOM   3573 C CG   . LEU B 2 76  ? 24.792 59.997 21.619 1.00 19.31 ?  81  LEU B CG   1 
ATOM   3574 C CD1  . LEU B 2 76  ? 25.490 60.670 22.773 1.00 21.36 ?  81  LEU B CD1  1 
ATOM   3575 C CD2  . LEU B 2 76  ? 25.744 59.047 20.875 1.00 23.06 ?  81  LEU B CD2  1 
ATOM   3576 H H    . LEU B 2 76  ? 20.718 59.244 22.301 1.00 21.44 ?  81  LEU B H    1 
ATOM   3577 H HA   . LEU B 2 76  ? 22.756 60.737 23.300 1.00 21.47 ?  81  LEU B HA   1 
ATOM   3578 H HB2  . LEU B 2 76  ? 23.770 58.689 22.820 1.00 23.08 ?  81  LEU B HB2  1 
ATOM   3579 H HB3  . LEU B 2 76  ? 23.191 58.748 21.341 1.00 23.08 ?  81  LEU B HB3  1 
ATOM   3580 H HG   . LEU B 2 76  ? 24.529 60.688 20.991 1.00 23.12 ?  81  LEU B HG   1 
ATOM   3581 H HD11 . LEU B 2 76  ? 26.252 61.167 22.435 1.00 25.59 ?  81  LEU B HD11 1 
ATOM   3582 H HD12 . LEU B 2 76  ? 24.869 61.273 23.210 1.00 25.59 ?  81  LEU B HD12 1 
ATOM   3583 H HD13 . LEU B 2 76  ? 25.789 59.993 23.400 1.00 25.59 ?  81  LEU B HD13 1 
ATOM   3584 H HD21 . LEU B 2 76  ? 26.508 59.552 20.556 1.00 27.62 ?  81  LEU B HD21 1 
ATOM   3585 H HD22 . LEU B 2 76  ? 26.038 58.353 21.486 1.00 27.62 ?  81  LEU B HD22 1 
ATOM   3586 H HD23 . LEU B 2 76  ? 25.272 58.650 20.126 1.00 27.62 ?  81  LEU B HD23 1 
ATOM   3587 N N    . TYR B 2 77  ? 22.219 62.432 21.596 1.00 18.44 ?  82  TYR B N    1 
ATOM   3588 C CA   . TYR B 2 77  ? 21.720 63.393 20.629 1.00 20.12 ?  82  TYR B CA   1 
ATOM   3589 C C    . TYR B 2 77  ? 22.651 64.593 20.577 1.00 18.63 ?  82  TYR B C    1 
ATOM   3590 O O    . TYR B 2 77  ? 23.057 65.124 21.619 1.00 20.62 ?  82  TYR B O    1 
ATOM   3591 C CB   . TYR B 2 77  ? 20.320 63.854 21.021 1.00 21.52 ?  82  TYR B CB   1 
ATOM   3592 C CG   . TYR B 2 77  ? 19.795 65.015 20.229 1.00 22.14 ?  82  TYR B CG   1 
ATOM   3593 C CD1  . TYR B 2 77  ? 19.174 64.832 19.009 1.00 24.51 ?  82  TYR B CD1  1 
ATOM   3594 C CD2  . TYR B 2 77  ? 19.919 66.311 20.716 1.00 26.10 ?  82  TYR B CD2  1 
ATOM   3595 C CE1  . TYR B 2 77  ? 18.679 65.920 18.299 1.00 25.06 ?  82  TYR B CE1  1 
ATOM   3596 C CE2  . TYR B 2 77  ? 19.436 67.391 20.021 1.00 30.47 ?  82  TYR B CE2  1 
ATOM   3597 C CZ   . TYR B 2 77  ? 18.826 67.196 18.813 1.00 25.61 ?  82  TYR B CZ   1 
ATOM   3598 O OH   . TYR B 2 77  ? 18.351 68.295 18.130 1.00 34.82 ?  82  TYR B OH   1 
ATOM   3599 H H    . TYR B 2 77  ? 22.649 62.773 22.258 1.00 22.08 ?  82  TYR B H    1 
ATOM   3600 H HA   . TYR B 2 77  ? 21.700 62.985 19.749 1.00 24.10 ?  82  TYR B HA   1 
ATOM   3601 H HB2  . TYR B 2 77  ? 19.705 63.114 20.896 1.00 25.78 ?  82  TYR B HB2  1 
ATOM   3602 H HB3  . TYR B 2 77  ? 20.333 64.120 21.954 1.00 25.78 ?  82  TYR B HB3  1 
ATOM   3603 H HD1  . TYR B 2 77  ? 19.087 63.975 18.660 1.00 29.37 ?  82  TYR B HD1  1 
ATOM   3604 H HD2  . TYR B 2 77  ? 20.340 66.450 21.533 1.00 31.27 ?  82  TYR B HD2  1 
ATOM   3605 H HE1  . TYR B 2 77  ? 18.252 65.790 17.483 1.00 30.02 ?  82  TYR B HE1  1 
ATOM   3606 H HE2  . TYR B 2 77  ? 19.522 68.249 20.369 1.00 36.51 ?  82  TYR B HE2  1 
ATOM   3607 H HH   . TYR B 2 77  ? 18.033 68.058 17.389 1.00 41.74 ?  82  TYR B HH   1 
ATOM   3608 N N    . VAL B 2 78  ? 22.973 65.012 19.356 1.00 19.75 ?  83  VAL B N    1 
ATOM   3609 C CA   . VAL B 2 78  ? 23.687 66.253 19.086 1.00 20.35 ?  83  VAL B CA   1 
ATOM   3610 C C    . VAL B 2 78  ? 22.810 67.071 18.148 1.00 20.13 ?  83  VAL B C    1 
ATOM   3611 O O    . VAL B 2 78  ? 22.301 66.545 17.153 1.00 23.56 ?  83  VAL B O    1 
ATOM   3612 C CB   . VAL B 2 78  ? 25.076 65.997 18.469 1.00 20.87 ?  83  VAL B CB   1 
ATOM   3613 C CG1  . VAL B 2 78  ? 25.779 67.302 18.068 1.00 21.49 ?  83  VAL B CG1  1 
ATOM   3614 C CG2  . VAL B 2 78  ? 25.941 65.217 19.440 1.00 19.64 ?  83  VAL B CG2  1 
ATOM   3615 H H    . VAL B 2 78  ? 22.780 64.576 18.640 1.00 23.65 ?  83  VAL B H    1 
ATOM   3616 H HA   . VAL B 2 78  ? 23.822 66.747 19.910 1.00 24.36 ?  83  VAL B HA   1 
ATOM   3617 H HB   . VAL B 2 78  ? 24.950 65.477 17.660 1.00 24.99 ?  83  VAL B HB   1 
ATOM   3618 H HG11 . VAL B 2 78  ? 26.673 67.095 17.754 1.00 25.74 ?  83  VAL B HG11 1 
ATOM   3619 H HG12 . VAL B 2 78  ? 25.271 67.729 17.360 1.00 25.74 ?  83  VAL B HG12 1 
ATOM   3620 H HG13 . VAL B 2 78  ? 25.826 67.886 18.840 1.00 25.74 ?  83  VAL B HG13 1 
ATOM   3621 H HG21 . VAL B 2 78  ? 26.803 65.047 19.029 1.00 23.52 ?  83  VAL B HG21 1 
ATOM   3622 H HG22 . VAL B 2 78  ? 26.058 65.739 20.249 1.00 23.52 ?  83  VAL B HG22 1 
ATOM   3623 H HG23 . VAL B 2 78  ? 25.503 64.377 19.649 1.00 23.52 ?  83  VAL B HG23 1 
ATOM   3624 N N    . ALA B 2 79  ? 22.630 68.347 18.458 1.00 21.02 ?  84  ALA B N    1 
ATOM   3625 C CA   . ALA B 2 79  ? 21.773 69.180 17.621 1.00 22.46 ?  84  ALA B CA   1 
ATOM   3626 C C    . ALA B 2 79  ? 22.271 69.182 16.177 1.00 24.58 ?  84  ALA B C    1 
ATOM   3627 O O    . ALA B 2 79  ? 23.485 69.215 15.935 1.00 24.85 ?  84  ALA B O    1 
ATOM   3628 C CB   . ALA B 2 79  ? 21.718 70.607 18.161 1.00 31.84 ?  84  ALA B CB   1 
ATOM   3629 H H    . ALA B 2 79  ? 22.983 68.749 19.131 1.00 25.18 ?  84  ALA B H    1 
ATOM   3630 H HA   . ALA B 2 79  ? 20.874 68.815 17.627 1.00 26.90 ?  84  ALA B HA   1 
ATOM   3631 H HB1  . ALA B 2 79  ? 21.137 71.137 17.594 1.00 38.15 ?  84  ALA B HB1  1 
ATOM   3632 H HB2  . ALA B 2 79  ? 21.370 70.589 19.066 1.00 38.15 ?  84  ALA B HB2  1 
ATOM   3633 H HB3  . ALA B 2 79  ? 22.613 70.980 18.159 1.00 38.15 ?  84  ALA B HB3  1 
ATOM   3634 N N    . PRO B 2 80  ? 21.365 69.178 15.187 1.00 27.03 ?  85  PRO B N    1 
ATOM   3635 C CA   . PRO B 2 80  ? 21.794 68.972 13.795 1.00 27.83 ?  85  PRO B CA   1 
ATOM   3636 C C    . PRO B 2 80  ? 22.895 69.900 13.322 1.00 31.43 ?  85  PRO B C    1 
ATOM   3637 O O    . PRO B 2 80  ? 23.806 69.458 12.611 1.00 30.51 ?  85  PRO B O    1 
ATOM   3638 C CB   . PRO B 2 80  ? 20.505 69.186 12.984 1.00 29.33 ?  85  PRO B CB   1 
ATOM   3639 C CG   . PRO B 2 80  ? 19.394 68.994 13.940 1.00 32.94 ?  85  PRO B CG   1 
ATOM   3640 C CD   . PRO B 2 80  ? 19.901 69.112 15.340 1.00 28.59 ?  85  PRO B CD   1 
ATOM   3641 H HA   . PRO B 2 80  ? 22.094 68.053 13.705 1.00 33.35 ?  85  PRO B HA   1 
ATOM   3642 H HB2  . PRO B 2 80  ? 20.494 70.085 12.619 1.00 35.14 ?  85  PRO B HB2  1 
ATOM   3643 H HB3  . PRO B 2 80  ? 20.458 68.536 12.265 1.00 35.14 ?  85  PRO B HB3  1 
ATOM   3644 H HG2  . PRO B 2 80  ? 18.722 69.674 13.776 1.00 39.48 ?  85  PRO B HG2  1 
ATOM   3645 H HG3  . PRO B 2 80  ? 19.015 68.112 13.802 1.00 39.48 ?  85  PRO B HG3  1 
ATOM   3646 H HD2  . PRO B 2 80  ? 19.564 69.919 15.759 1.00 34.26 ?  85  PRO B HD2  1 
ATOM   3647 H HD3  . PRO B 2 80  ? 19.646 68.335 15.862 1.00 34.26 ?  85  PRO B HD3  1 
ATOM   3648 N N    . ALA B 2 81  ? 22.838 71.181 13.684 1.00 29.84 ?  86  ALA B N    1 
ATOM   3649 C CA   . ALA B 2 81  ? 23.827 72.132 13.193 1.00 29.40 ?  86  ALA B CA   1 
ATOM   3650 C C    . ALA B 2 81  ? 25.215 71.909 13.775 1.00 30.19 ?  86  ALA B C    1 
ATOM   3651 O O    . ALA B 2 81  ? 26.181 72.489 13.269 1.00 33.74 ?  86  ALA B O    1 
ATOM   3652 C CB   . ALA B 2 81  ? 23.372 73.565 13.487 1.00 38.50 ?  86  ALA B CB   1 
ATOM   3653 H H    . ALA B 2 81  ? 22.243 71.519 14.205 1.00 35.75 ?  86  ALA B H    1 
ATOM   3654 H HA   . ALA B 2 81  ? 23.892 72.027 12.231 1.00 35.22 ?  86  ALA B HA   1 
ATOM   3655 H HB1  . ALA B 2 81  ? 24.028 74.184 13.129 1.00 46.15 ?  86  ALA B HB1  1 
ATOM   3656 H HB2  . ALA B 2 81  ? 22.511 73.716 13.067 1.00 46.15 ?  86  ALA B HB2  1 
ATOM   3657 H HB3  . ALA B 2 81  ? 23.297 73.682 14.447 1.00 46.15 ?  86  ALA B HB3  1 
ATOM   3658 N N    . HIS B 2 82  ? 25.342 71.080 14.806 1.00 26.70 ?  87  HIS B N    1 
ATOM   3659 C CA   . HIS B 2 82  ? 26.615 70.860 15.478 1.00 25.76 ?  87  HIS B CA   1 
ATOM   3660 C C    . HIS B 2 82  ? 27.184 69.470 15.240 1.00 28.27 ?  87  HIS B C    1 
ATOM   3661 O O    . HIS B 2 82  ? 28.176 69.113 15.872 1.00 26.80 ?  87  HIS B O    1 
ATOM   3662 C CB   . HIS B 2 82  ? 26.481 71.122 16.976 1.00 28.46 ?  87  HIS B CB   1 
ATOM   3663 C CG   . HIS B 2 82  ? 26.143 72.541 17.313 1.00 36.40 ?  87  HIS B CG   1 
ATOM   3664 N ND1  . HIS B 2 82  ? 27.085 73.439 17.764 1.00 40.97 ?  87  HIS B ND1  1 
ATOM   3665 C CD2  . HIS B 2 82  ? 24.964 73.205 17.302 1.00 45.23 ?  87  HIS B CD2  1 
ATOM   3666 C CE1  . HIS B 2 82  ? 26.506 74.603 17.993 1.00 41.82 ?  87  HIS B CE1  1 
ATOM   3667 N NE2  . HIS B 2 82  ? 25.220 74.490 17.720 1.00 42.64 ?  87  HIS B NE2  1 
ATOM   3668 H H    . HIS B 2 82  ? 24.692 70.626 15.140 1.00 31.99 ?  87  HIS B H    1 
ATOM   3669 H HA   . HIS B 2 82  ? 27.252 71.498 15.120 1.00 30.86 ?  87  HIS B HA   1 
ATOM   3670 H HB2  . HIS B 2 82  ? 25.775 70.558 17.329 1.00 34.10 ?  87  HIS B HB2  1 
ATOM   3671 H HB3  . HIS B 2 82  ? 27.323 70.908 17.406 1.00 34.10 ?  87  HIS B HB3  1 
ATOM   3672 H HD2  . HIS B 2 82  ? 24.137 72.858 17.058 1.00 54.22 ?  87  HIS B HD2  1 
ATOM   3673 H HE1  . HIS B 2 82  ? 26.932 75.373 18.295 1.00 50.13 ?  87  HIS B HE1  1 
ATOM   3674 H HE2  . HIS B 2 82  ? 24.636 75.117 17.793 1.00 51.12 ?  87  HIS B HE2  1 
ATOM   3675 N N    . ARG B 2 83  ? 26.611 68.699 14.325 1.00 26.89 ?  88  ARG B N    1 
ATOM   3676 C CA   . ARG B 2 83  ? 27.073 67.345 14.050 1.00 25.86 ?  88  ARG B CA   1 
ATOM   3677 C C    . ARG B 2 83  ? 28.335 67.364 13.188 1.00 24.64 ?  88  ARG B C    1 
ATOM   3678 O O    . ARG B 2 83  ? 28.701 68.377 12.585 1.00 27.16 ?  88  ARG B O    1 
ATOM   3679 C CB   . ARG B 2 83  ? 25.959 66.551 13.358 1.00 24.75 ?  88  ARG B CB   1 
ATOM   3680 C CG   . ARG B 2 83  ? 24.725 66.389 14.240 1.00 24.37 ?  88  ARG B CG   1 
ATOM   3681 C CD   . ARG B 2 83  ? 23.623 65.552 13.619 1.00 26.72 ?  88  ARG B CD   1 
ATOM   3682 N NE   . ARG B 2 83  ? 22.518 65.473 14.577 1.00 24.70 ?  88  ARG B NE   1 
ATOM   3683 C CZ   . ARG B 2 83  ? 21.231 65.353 14.284 1.00 25.23 ?  88  ARG B CZ   1 
ATOM   3684 N NH1  . ARG B 2 83  ? 20.800 65.182 13.040 1.00 27.51 ?  88  ARG B NH1  1 
ATOM   3685 N NH2  . ARG B 2 83  ? 20.343 65.402 15.273 1.00 26.67 ?  88  ARG B NH2  1 
ATOM   3686 H H    . ARG B 2 83  ? 25.942 68.940 13.841 1.00 32.21 ?  88  ARG B H    1 
ATOM   3687 H HA   . ARG B 2 83  ? 27.298 66.898 14.880 1.00 30.98 ?  88  ARG B HA   1 
ATOM   3688 H HB2  . ARG B 2 83  ? 25.693 67.016 12.550 1.00 29.65 ?  88  ARG B HB2  1 
ATOM   3689 H HB3  . ARG B 2 83  ? 26.291 65.666 13.138 1.00 29.65 ?  88  ARG B HB3  1 
ATOM   3690 H HG2  . ARG B 2 83  ? 24.989 65.958 15.068 1.00 29.19 ?  88  ARG B HG2  1 
ATOM   3691 H HG3  . ARG B 2 83  ? 24.358 67.267 14.425 1.00 29.19 ?  88  ARG B HG3  1 
ATOM   3692 H HD2  . ARG B 2 83  ? 23.307 65.967 12.802 1.00 32.01 ?  88  ARG B HD2  1 
ATOM   3693 H HD3  . ARG B 2 83  ? 23.947 64.657 13.433 1.00 32.01 ?  88  ARG B HD3  1 
ATOM   3694 H HE   . ARG B 2 83  ? 22.724 65.509 15.411 1.00 29.59 ?  88  ARG B HE   1 
ATOM   3695 H HH11 . ARG B 2 83  ? 21.363 65.146 12.391 1.00 32.96 ?  88  ARG B HH11 1 
ATOM   3696 H HH12 . ARG B 2 83  ? 19.958 65.108 12.883 1.00 32.96 ?  88  ARG B HH12 1 
ATOM   3697 H HH21 . ARG B 2 83  ? 20.609 65.509 16.084 1.00 31.96 ?  88  ARG B HH21 1 
ATOM   3698 H HH22 . ARG B 2 83  ? 19.504 65.326 15.102 1.00 31.96 ?  88  ARG B HH22 1 
ATOM   3699 N N    . ASN B 2 84  ? 29.003 66.211 13.153 1.00 26.38 ?  89  ASN B N    1 
ATOM   3700 C CA   . ASN B 2 84  ? 30.169 65.975 12.301 1.00 27.35 ?  89  ASN B CA   1 
ATOM   3701 C C    . ASN B 2 84  ? 31.336 66.881 12.664 1.00 28.63 ?  89  ASN B C    1 
ATOM   3702 O O    . ASN B 2 84  ? 32.175 67.198 11.820 1.00 32.32 ?  89  ASN B O    1 
ATOM   3703 C CB   . ASN B 2 84  ? 29.819 66.041 10.815 1.00 30.38 ?  89  ASN B CB   1 
ATOM   3704 C CG   . ASN B 2 84  ? 28.687 65.108 10.457 1.00 34.44 ?  89  ASN B CG   1 
ATOM   3705 O OD1  . ASN B 2 84  ? 28.839 63.893 10.513 1.00 38.24 ?  89  ASN B OD1  1 
ATOM   3706 N ND2  . ASN B 2 84  ? 27.542 65.672 10.086 1.00 40.13 ?  89  ASN B ND2  1 
ATOM   3707 H H    . ASN B 2 84  ? 28.793 65.527 13.630 1.00 31.60 ?  89  ASN B H    1 
ATOM   3708 H HA   . ASN B 2 84  ? 30.478 65.069 12.461 1.00 32.77 ?  89  ASN B HA   1 
ATOM   3709 H HB2  . ASN B 2 84  ? 29.549 66.945 10.591 1.00 36.41 ?  89  ASN B HB2  1 
ATOM   3710 H HB3  . ASN B 2 84  ? 30.597 65.789 10.293 1.00 36.41 ?  89  ASN B HB3  1 
ATOM   3711 H HD21 . ASN B 2 84  ? 27.474 66.529 10.059 1.00 48.11 ?  89  ASN B HD21 1 
ATOM   3712 H HD22 . ASN B 2 84  ? 26.869 65.181 9.873  1.00 48.11 ?  89  ASN B HD22 1 
ATOM   3713 N N    A ARG B 2 85  ? 31.413 67.279 13.931 0.78 25.28 ?  90  ARG B N    1 
ATOM   3714 N N    B ARG B 2 85  ? 31.405 67.293 13.930 0.22 25.56 ?  90  ARG B N    1 
ATOM   3715 C CA   A ARG B 2 85  ? 32.530 68.077 14.424 0.78 23.56 ?  90  ARG B CA   1 
ATOM   3716 C CA   B ARG B 2 85  ? 32.520 68.081 14.444 0.22 24.08 ?  90  ARG B CA   1 
ATOM   3717 C C    A ARG B 2 85  ? 33.153 67.435 15.660 0.78 25.73 ?  90  ARG B C    1 
ATOM   3718 C C    B ARG B 2 85  ? 33.175 67.420 15.650 0.22 25.90 ?  90  ARG B C    1 
ATOM   3719 O O    A ARG B 2 85  ? 33.972 68.075 16.329 0.78 29.72 ?  90  ARG B O    1 
ATOM   3720 O O    B ARG B 2 85  ? 34.042 68.031 16.285 0.22 29.69 ?  90  ARG B O    1 
ATOM   3721 C CB   A ARG B 2 85  ? 32.074 69.509 14.751 0.78 29.94 ?  90  ARG B CB   1 
ATOM   3722 C CB   B ARG B 2 85  ? 32.049 69.488 14.824 0.22 29.51 ?  90  ARG B CB   1 
ATOM   3723 C CG   A ARG B 2 85  ? 31.484 70.285 13.569 0.78 34.08 ?  90  ARG B CG   1 
ATOM   3724 C CG   B ARG B 2 85  ? 31.848 70.415 13.643 0.22 32.50 ?  90  ARG B CG   1 
ATOM   3725 C CD   A ARG B 2 85  ? 30.955 71.660 14.001 0.78 37.22 ?  90  ARG B CD   1 
ATOM   3726 C CD   B ARG B 2 85  ? 30.844 71.501 13.975 0.22 34.91 ?  90  ARG B CD   1 
ATOM   3727 N NE   A ARG B 2 85  ? 30.779 72.587 12.886 0.78 36.63 ?  90  ARG B NE   1 
ATOM   3728 N NE   B ARG B 2 85  ? 29.544 71.171 13.410 0.22 40.09 ?  90  ARG B NE   1 
ATOM   3729 C CZ   A ARG B 2 85  ? 31.730 73.371 12.381 0.78 30.78 ?  90  ARG B CZ   1 
ATOM   3730 C CZ   B ARG B 2 85  ? 29.108 71.580 12.226 0.22 36.82 ?  90  ARG B CZ   1 
ATOM   3731 N NH1  A ARG B 2 85  ? 32.948 73.410 12.900 0.78 27.42 ?  90  ARG B NH1  1 
ATOM   3732 N NH1  B ARG B 2 85  ? 29.804 72.427 11.484 0.22 35.53 ?  90  ARG B NH1  1 
ATOM   3733 N NH2  A ARG B 2 85  ? 31.440 74.146 11.342 0.78 49.57 ?  90  ARG B NH2  1 
ATOM   3734 N NH2  B ARG B 2 85  ? 27.946 71.123 11.774 0.22 24.98 ?  90  ARG B NH2  1 
ATOM   3735 H H    A ARG B 2 85  ? 30.824 67.097 14.530 0.78 30.29 ?  90  ARG B H    1 
ATOM   3736 H H    B ARG B 2 85  ? 30.805 67.124 14.522 0.22 30.63 ?  90  ARG B H    1 
ATOM   3737 H HA   A ARG B 2 85  ? 33.208 68.145 13.734 0.78 28.22 ?  90  ARG B HA   1 
ATOM   3738 H HA   B ARG B 2 85  ? 33.186 68.169 13.745 0.22 28.85 ?  90  ARG B HA   1 
ATOM   3739 H HB2  A ARG B 2 85  ? 31.393 69.465 15.440 0.78 35.87 ?  90  ARG B HB2  1 
ATOM   3740 H HB2  B ARG B 2 85  ? 31.201 69.416 15.289 0.22 35.36 ?  90  ARG B HB2  1 
ATOM   3741 H HB3  A ARG B 2 85  ? 32.841 70.009 15.074 0.78 35.87 ?  90  ARG B HB3  1 
ATOM   3742 H HB3  B ARG B 2 85  ? 32.713 69.891 15.405 0.22 35.36 ?  90  ARG B HB3  1 
ATOM   3743 H HG2  A ARG B 2 85  ? 32.171 70.421 12.898 0.78 40.85 ?  90  ARG B HG2  1 
ATOM   3744 H HG2  B ARG B 2 85  ? 32.692 70.835 13.414 0.22 38.95 ?  90  ARG B HG2  1 
ATOM   3745 H HG3  A ARG B 2 85  ? 30.746 69.781 13.190 0.78 40.85 ?  90  ARG B HG3  1 
ATOM   3746 H HG3  B ARG B 2 85  ? 31.514 69.908 12.886 0.22 38.95 ?  90  ARG B HG3  1 
ATOM   3747 H HD2  A ARG B 2 85  ? 30.093 71.544 14.431 0.78 44.62 ?  90  ARG B HD2  1 
ATOM   3748 H HD2  B ARG B 2 85  ? 30.754 71.579 14.938 0.22 41.84 ?  90  ARG B HD2  1 
ATOM   3749 H HD3  A ARG B 2 85  ? 31.585 72.058 14.622 0.78 44.62 ?  90  ARG B HD3  1 
ATOM   3750 H HD3  B ARG B 2 85  ? 31.141 72.345 13.601 0.22 41.84 ?  90  ARG B HD3  1 
ATOM   3751 H HE   A ARG B 2 85  ? 29.999 72.631 12.527 0.78 43.90 ?  90  ARG B HE   1 
ATOM   3752 H HE   B ARG B 2 85  ? 29.020 70.674 13.877 0.22 48.06 ?  90  ARG B HE   1 
ATOM   3753 H HH11 A ARG B 2 85  ? 33.142 72.922 13.582 0.78 32.85 ?  90  ARG B HH11 1 
ATOM   3754 H HH11 B ARG B 2 85  ? 30.559 72.726 11.766 0.22 42.58 ?  90  ARG B HH11 1 
ATOM   3755 H HH12 A ARG B 2 85  ? 33.546 73.924 12.557 0.78 32.85 ?  90  ARG B HH12 1 
ATOM   3756 H HH12 B ARG B 2 85  ? 29.501 72.679 10.719 0.22 42.58 ?  90  ARG B HH12 1 
ATOM   3757 H HH21 A ARG B 2 85  ? 30.648 74.137 11.006 0.78 59.43 ?  90  ARG B HH21 1 
ATOM   3758 H HH21 B ARG B 2 85  ? 27.488 70.570 12.247 0.22 29.92 ?  90  ARG B HH21 1 
ATOM   3759 H HH22 A ARG B 2 85  ? 32.044 74.657 11.005 0.78 59.43 ?  90  ARG B HH22 1 
ATOM   3760 H HH22 B ARG B 2 85  ? 27.651 71.381 11.008 0.22 29.92 ?  90  ARG B HH22 1 
ATOM   3761 N N    . GLY B 2 86  ? 32.776 66.196 15.986 1.00 21.83 ?  91  GLY B N    1 
ATOM   3762 C CA   . GLY B 2 86  ? 33.346 65.475 17.104 1.00 21.78 ?  91  GLY B CA   1 
ATOM   3763 C C    . GLY B 2 86  ? 32.585 65.550 18.416 1.00 19.16 ?  91  GLY B C    1 
ATOM   3764 O O    . GLY B 2 86  ? 33.039 64.968 19.401 1.00 20.24 ?  91  GLY B O    1 
ATOM   3765 H H    A GLY B 2 86  ? 32.177 65.750 15.559 0.78 26.15 ?  91  GLY B H    1 
ATOM   3766 H H    B GLY B 2 86  ? 32.164 65.759 15.569 0.22 26.15 ?  91  GLY B H    1 
ATOM   3767 H HA2  . GLY B 2 86  ? 33.410 64.538 16.860 1.00 26.08 ?  91  GLY B HA2  1 
ATOM   3768 H HA3  . GLY B 2 86  ? 34.237 65.820 17.267 1.00 26.08 ?  91  GLY B HA3  1 
ATOM   3769 N N    . VAL B 2 87  ? 31.439 66.231 18.461 1.00 21.49 ?  92  VAL B N    1 
ATOM   3770 C CA   . VAL B 2 87  ? 30.683 66.323 19.709 1.00 22.41 ?  92  VAL B CA   1 
ATOM   3771 C C    . VAL B 2 87  ? 30.186 64.954 20.146 1.00 21.17 ?  92  VAL B C    1 
ATOM   3772 O O    . VAL B 2 87  ? 30.319 64.569 21.313 1.00 19.55 ?  92  VAL B O    1 
ATOM   3773 C CB   . VAL B 2 87  ? 29.533 67.334 19.582 1.00 22.61 ?  92  VAL B CB   1 
ATOM   3774 C CG1  . VAL B 2 87  ? 28.799 67.416 20.920 1.00 23.33 ?  92  VAL B CG1  1 
ATOM   3775 C CG2  . VAL B 2 87  ? 30.074 68.693 19.188 1.00 27.81 ?  92  VAL B CG2  1 
ATOM   3776 H H    . VAL B 2 87  ? 31.083 66.642 17.794 1.00 25.74 ?  92  VAL B H    1 
ATOM   3777 H HA   . VAL B 2 87  ? 31.285 66.648 20.396 1.00 26.84 ?  92  VAL B HA   1 
ATOM   3778 H HB   . VAL B 2 87  ? 28.911 67.049 18.894 1.00 27.08 ?  92  VAL B HB   1 
ATOM   3779 H HG11 . VAL B 2 87  ? 28.290 68.241 20.951 1.00 27.94 ?  92  VAL B HG11 1 
ATOM   3780 H HG12 . VAL B 2 87  ? 28.202 66.656 21.000 1.00 27.94 ?  92  VAL B HG12 1 
ATOM   3781 H HG13 . VAL B 2 87  ? 29.450 67.402 21.639 1.00 27.94 ?  92  VAL B HG13 1 
ATOM   3782 H HG21 . VAL B 2 87  ? 29.346 69.334 19.184 1.00 33.32 ?  92  VAL B HG21 1 
ATOM   3783 H HG22 . VAL B 2 87  ? 30.748 68.963 19.832 1.00 33.32 ?  92  VAL B HG22 1 
ATOM   3784 H HG23 . VAL B 2 87  ? 30.467 68.632 18.304 1.00 33.32 ?  92  VAL B HG23 1 
ATOM   3785 N N    . GLY B 2 88  ? 29.549 64.212 19.234 1.00 19.34 ?  93  GLY B N    1 
ATOM   3786 C CA   . GLY B 2 88  ? 29.060 62.881 19.588 1.00 18.42 ?  93  GLY B CA   1 
ATOM   3787 C C    . GLY B 2 88  ? 30.173 61.953 20.052 1.00 17.33 ?  93  GLY B C    1 
ATOM   3788 O O    . GLY B 2 88  ? 30.009 61.214 21.034 1.00 17.30 ?  93  GLY B O    1 
ATOM   3789 H H    . GLY B 2 88  ? 29.390 64.451 18.423 1.00 23.15 ?  93  GLY B H    1 
ATOM   3790 H HA2  . GLY B 2 88  ? 28.411 62.959 20.304 1.00 22.06 ?  93  GLY B HA2  1 
ATOM   3791 H HA3  . GLY B 2 88  ? 28.632 62.481 18.815 1.00 22.06 ?  93  GLY B HA3  1 
ATOM   3792 N N    . THR B 2 89  ? 31.318 61.983 19.368 1.00 18.12 ?  94  THR B N    1 
ATOM   3793 C CA   . THR B 2 89  ? 32.473 61.201 19.805 1.00 19.87 ?  94  THR B CA   1 
ATOM   3794 C C    . THR B 2 89  ? 32.881 61.594 21.217 1.00 18.69 ?  94  THR B C    1 
ATOM   3795 O O    . THR B 2 89  ? 33.160 60.729 22.049 1.00 19.95 ?  94  THR B O    1 
ATOM   3796 C CB   . THR B 2 89  ? 33.638 61.425 18.847 1.00 22.10 ?  94  THR B CB   1 
ATOM   3797 O OG1  . THR B 2 89  ? 33.337 60.874 17.557 1.00 24.14 ?  94  THR B OG1  1 
ATOM   3798 C CG2  . THR B 2 89  ? 34.924 60.777 19.390 1.00 25.82 ?  94  THR B CG2  1 
ATOM   3799 H H    . THR B 2 89  ? 31.451 62.445 18.655 1.00 21.70 ?  94  THR B H    1 
ATOM   3800 H HA   . THR B 2 89  ? 32.242 60.259 19.796 1.00 23.79 ?  94  THR B HA   1 
ATOM   3801 H HB   . THR B 2 89  ? 33.789 62.379 18.757 1.00 26.46 ?  94  THR B HB   1 
ATOM   3802 H HG1  . THR B 2 89  ? 32.659 61.251 17.235 1.00 28.92 ?  94  THR B HG1  1 
ATOM   3803 H HG21 . THR B 2 89  ? 35.593 60.730 18.689 1.00 30.93 ?  94  THR B HG21 1 
ATOM   3804 H HG22 . THR B 2 89  ? 35.276 61.302 20.126 1.00 30.93 ?  94  THR B HG22 1 
ATOM   3805 H HG23 . THR B 2 89  ? 34.736 59.879 19.706 1.00 30.93 ?  94  THR B HG23 1 
ATOM   3806 N N    . ALA B 2 90  ? 32.927 62.896 21.509 1.00 18.06 ?  95  ALA B N    1 
ATOM   3807 C CA   . ALA B 2 90  ? 33.333 63.322 22.843 1.00 20.11 ?  95  ALA B CA   1 
ATOM   3808 C C    . ALA B 2 90  ? 32.335 62.864 23.897 1.00 17.99 ?  95  ALA B C    1 
ATOM   3809 O O    . ALA B 2 90  ? 32.733 62.442 24.993 1.00 19.52 ?  95  ALA B O    1 
ATOM   3810 C CB   . ALA B 2 90  ? 33.468 64.836 22.900 1.00 21.60 ?  95  ALA B CB   1 
ATOM   3811 H H    . ALA B 2 90  ? 32.733 63.534 20.965 1.00 21.62 ?  95  ALA B H    1 
ATOM   3812 H HA   . ALA B 2 90  ? 34.197 62.926 23.034 1.00 24.08 ?  95  ALA B HA   1 
ATOM   3813 H HB1  . ALA B 2 90  ? 33.772 65.093 23.785 1.00 25.86 ?  95  ALA B HB1  1 
ATOM   3814 H HB2  . ALA B 2 90  ? 34.112 65.121 22.233 1.00 25.86 ?  95  ALA B HB2  1 
ATOM   3815 H HB3  . ALA B 2 90  ? 32.604 65.238 22.718 1.00 25.86 ?  95  ALA B HB3  1 
ATOM   3816 N N    . LEU B 2 91  ? 31.041 62.960 23.597 1.00 18.31 ?  96  LEU B N    1 
ATOM   3817 C CA   . LEU B 2 91  ? 30.031 62.485 24.543 1.00 16.19 ?  96  LEU B CA   1 
ATOM   3818 C C    . LEU B 2 91  ? 30.184 60.996 24.801 1.00 15.44 ?  96  LEU B C    1 
ATOM   3819 O O    . LEU B 2 91  ? 30.108 60.541 25.948 1.00 16.25 ?  96  LEU B O    1 
ATOM   3820 C CB   . LEU B 2 91  ? 28.630 62.761 24.008 1.00 18.08 ?  96  LEU B CB   1 
ATOM   3821 C CG   . LEU B 2 91  ? 28.131 64.192 24.179 1.00 18.02 ?  96  LEU B CG   1 
ATOM   3822 C CD1  . LEU B 2 91  ? 26.956 64.477 23.247 1.00 20.51 ?  96  LEU B CD1  1 
ATOM   3823 C CD2  . LEU B 2 91  ? 27.783 64.496 25.638 1.00 20.45 ?  96  LEU B CD2  1 
ATOM   3824 H H    . LEU B 2 91  ? 30.726 63.290 22.868 1.00 21.92 ?  96  LEU B H    1 
ATOM   3825 H HA   . LEU B 2 91  ? 30.147 62.967 25.376 1.00 19.37 ?  96  LEU B HA   1 
ATOM   3826 H HB2  . LEU B 2 91  ? 28.623 62.564 23.059 1.00 21.64 ?  96  LEU B HB2  1 
ATOM   3827 H HB3  . LEU B 2 91  ? 28.007 62.180 24.473 1.00 21.64 ?  96  LEU B HB3  1 
ATOM   3828 H HG   . LEU B 2 91  ? 28.848 64.797 23.932 1.00 21.57 ?  96  LEU B HG   1 
ATOM   3829 H HD11 . LEU B 2 91  ? 26.628 65.374 23.417 1.00 24.56 ?  96  LEU B HD11 1 
ATOM   3830 H HD12 . LEU B 2 91  ? 27.256 64.403 22.328 1.00 24.56 ?  96  LEU B HD12 1 
ATOM   3831 H HD13 . LEU B 2 91  ? 26.253 63.831 23.418 1.00 24.56 ?  96  LEU B HD13 1 
ATOM   3832 H HD21 . LEU B 2 91  ? 27.670 65.454 25.742 1.00 24.49 ?  96  LEU B HD21 1 
ATOM   3833 H HD22 . LEU B 2 91  ? 26.960 64.038 25.868 1.00 24.49 ?  96  LEU B HD22 1 
ATOM   3834 H HD23 . LEU B 2 91  ? 28.505 64.185 26.206 1.00 24.49 ?  96  LEU B HD23 1 
ATOM   3835 N N    . LEU B 2 92  ? 30.363 60.211 23.740 1.00 16.99 ?  97  LEU B N    1 
ATOM   3836 C CA   . LEU B 2 92  ? 30.473 58.769 23.912 1.00 15.57 ?  97  LEU B CA   1 
ATOM   3837 C C    . LEU B 2 92  ? 31.746 58.405 24.664 1.00 15.90 ?  97  LEU B C    1 
ATOM   3838 O O    . LEU B 2 92  ? 31.734 57.514 25.515 1.00 16.22 ?  97  LEU B O    1 
ATOM   3839 C CB   . LEU B 2 92  ? 30.389 58.067 22.556 1.00 14.81 ?  97  LEU B CB   1 
ATOM   3840 C CG   . LEU B 2 92  ? 30.502 56.536 22.578 1.00 15.38 ?  97  LEU B CG   1 
ATOM   3841 C CD1  . LEU B 2 92  ? 29.334 55.953 23.404 1.00 16.98 ?  97  LEU B CD1  1 
ATOM   3842 C CD2  . LEU B 2 92  ? 30.485 55.968 21.177 1.00 18.30 ?  97  LEU B CD2  1 
ATOM   3843 H H    . LEU B 2 92  ? 30.423 60.484 22.927 1.00 20.33 ?  97  LEU B H    1 
ATOM   3844 H HA   . LEU B 2 92  ? 29.724 58.450 24.440 1.00 18.63 ?  97  LEU B HA   1 
ATOM   3845 H HB2  . LEU B 2 92  ? 29.533 58.285 22.155 1.00 17.72 ?  97  LEU B HB2  1 
ATOM   3846 H HB3  . LEU B 2 92  ? 31.110 58.400 21.999 1.00 17.72 ?  97  LEU B HB3  1 
ATOM   3847 H HG   . LEU B 2 92  ? 31.345 56.281 22.985 1.00 18.41 ?  97  LEU B HG   1 
ATOM   3848 H HD11 . LEU B 2 92  ? 29.357 54.985 23.344 1.00 20.32 ?  97  LEU B HD11 1 
ATOM   3849 H HD12 . LEU B 2 92  ? 29.432 56.230 24.329 1.00 20.32 ?  97  LEU B HD12 1 
ATOM   3850 H HD13 . LEU B 2 92  ? 28.497 56.287 23.046 1.00 20.32 ?  97  LEU B HD13 1 
ATOM   3851 H HD21 . LEU B 2 92  ? 30.533 55.001 21.228 1.00 21.90 ?  97  LEU B HD21 1 
ATOM   3852 H HD22 . LEU B 2 92  ? 29.662 56.235 20.738 1.00 21.90 ?  97  LEU B HD22 1 
ATOM   3853 H HD23 . LEU B 2 92  ? 31.248 56.312 20.687 1.00 21.90 ?  97  LEU B HD23 1 
ATOM   3854 N N    A GLN B 2 93  ? 32.858 59.094 24.389 0.44 16.57 ?  98  GLN B N    1 
ATOM   3855 N N    B GLN B 2 93  ? 32.863 59.069 24.353 0.56 16.53 ?  98  GLN B N    1 
ATOM   3856 C CA   A GLN B 2 93  ? 34.073 58.835 25.151 0.44 18.72 ?  98  GLN B CA   1 
ATOM   3857 C CA   B GLN B 2 93  ? 34.076 58.878 25.130 0.56 18.63 ?  98  GLN B CA   1 
ATOM   3858 C C    A GLN B 2 93  ? 33.861 59.138 26.628 0.44 16.05 ?  98  GLN B C    1 
ATOM   3859 C C    B GLN B 2 93  ? 33.794 59.093 26.607 0.56 15.56 ?  98  GLN B C    1 
ATOM   3860 O O    A GLN B 2 93  ? 34.384 58.428 27.496 0.44 17.28 ?  98  GLN B O    1 
ATOM   3861 O O    B GLN B 2 93  ? 34.188 58.280 27.452 0.56 15.06 ?  98  GLN B O    1 
ATOM   3862 C CB   A GLN B 2 93  ? 35.243 59.654 24.599 0.44 18.49 ?  98  GLN B CB   1 
ATOM   3863 C CB   B GLN B 2 93  ? 35.161 59.852 24.661 0.56 21.69 ?  98  GLN B CB   1 
ATOM   3864 C CG   A GLN B 2 93  ? 36.568 59.427 25.335 0.44 19.85 ?  98  GLN B CG   1 
ATOM   3865 C CG   B GLN B 2 93  ? 36.013 59.351 23.514 0.56 38.18 ?  98  GLN B CG   1 
ATOM   3866 C CD   A GLN B 2 93  ? 37.042 57.991 25.224 0.44 26.93 ?  98  GLN B CD   1 
ATOM   3867 C CD   B GLN B 2 93  ? 37.119 60.326 23.153 0.56 30.07 ?  98  GLN B CD   1 
ATOM   3868 O OE1  A GLN B 2 93  ? 37.516 57.566 24.172 0.44 59.13 ?  98  GLN B OE1  1 
ATOM   3869 O OE1  B GLN B 2 93  ? 37.120 60.904 22.070 0.56 44.14 ?  98  GLN B OE1  1 
ATOM   3870 N NE2  A GLN B 2 93  ? 36.905 57.229 26.310 0.44 28.26 ?  98  GLN B NE2  1 
ATOM   3871 N NE2  B GLN B 2 93  ? 38.065 60.513 24.068 0.56 53.75 ?  98  GLN B NE2  1 
ATOM   3872 H H    A GLN B 2 93  ? 32.930 59.699 23.783 0.44 19.83 ?  98  GLN B H    1 
ATOM   3873 H H    B GLN B 2 93  ? 32.939 59.628 23.703 0.56 19.79 ?  98  GLN B H    1 
ATOM   3874 H HA   A GLN B 2 93  ? 34.302 57.898 25.057 0.44 22.41 ?  98  GLN B HA   1 
ATOM   3875 H HA   B GLN B 2 93  ? 34.400 57.974 24.994 0.56 22.30 ?  98  GLN B HA   1 
ATOM   3876 H HB2  A GLN B 2 93  ? 35.378 59.414 23.669 0.44 22.14 ?  98  GLN B HB2  1 
ATOM   3877 H HB2  B GLN B 2 93  ? 34.733 60.672 24.370 0.56 25.98 ?  98  GLN B HB2  1 
ATOM   3878 H HB3  A GLN B 2 93  ? 35.024 60.596 24.670 0.44 22.14 ?  98  GLN B HB3  1 
ATOM   3879 H HB3  B GLN B 2 93  ? 35.754 60.034 25.407 0.56 25.98 ?  98  GLN B HB3  1 
ATOM   3880 H HG2  A GLN B 2 93  ? 37.249 60.001 24.951 0.44 23.76 ?  98  GLN B HG2  1 
ATOM   3881 H HG2  B GLN B 2 93  ? 36.423 58.509 23.766 0.56 45.77 ?  98  GLN B HG2  1 
ATOM   3882 H HG3  A GLN B 2 93  ? 36.450 59.635 26.275 0.44 23.76 ?  98  GLN B HG3  1 
ATOM   3883 H HG3  B GLN B 2 93  ? 35.453 59.227 22.732 0.56 45.77 ?  98  GLN B HG3  1 
ATOM   3884 H HE21 A GLN B 2 93  ? 36.562 57.559 27.026 0.44 33.86 ?  98  GLN B HE21 1 
ATOM   3885 H HE21 B GLN B 2 93  ? 38.029 60.091 24.816 0.56 64.45 ?  98  GLN B HE21 1 
ATOM   3886 H HE22 A GLN B 2 93  ? 37.160 56.408 26.293 0.44 33.86 ?  98  GLN B HE22 1 
ATOM   3887 H HE22 B GLN B 2 93  ? 38.713 61.056 23.911 0.56 64.45 ?  98  GLN B HE22 1 
ATOM   3888 N N    . ARG B 2 94  ? 33.102 60.194 26.939 1.00 16.95 ?  99  ARG B N    1 
ATOM   3889 C CA   . ARG B 2 94  ? 32.840 60.497 28.339 1.00 17.27 ?  99  ARG B CA   1 
ATOM   3890 C C    . ARG B 2 94  ? 31.861 59.494 28.950 1.00 14.19 ?  99  ARG B C    1 
ATOM   3891 O O    . ARG B 2 94  ? 31.966 59.195 30.150 1.00 16.03 ?  99  ARG B O    1 
ATOM   3892 C CB   . ARG B 2 94  ? 32.339 61.938 28.495 1.00 16.27 ?  99  ARG B CB   1 
ATOM   3893 C CG   . ARG B 2 94  ? 32.146 62.412 29.917 1.00 20.18 ?  99  ARG B CG   1 
ATOM   3894 C CD   . ARG B 2 94  ? 33.446 62.462 30.726 1.00 25.51 ?  99  ARG B CD   1 
ATOM   3895 N NE   . ARG B 2 94  ? 33.211 63.078 32.027 1.00 27.65 ?  99  ARG B NE   1 
ATOM   3896 C CZ   . ARG B 2 94  ? 33.169 64.390 32.228 1.00 26.45 ?  99  ARG B CZ   1 
ATOM   3897 N NH1  . ARG B 2 94  ? 33.420 65.243 31.252 1.00 32.65 ?  99  ARG B NH1  1 
ATOM   3898 N NH2  . ARG B 2 94  ? 32.872 64.852 33.440 1.00 37.39 ?  99  ARG B NH2  1 
ATOM   3899 H H    A ARG B 2 94  ? 32.741 60.731 26.373 0.44 20.29 ?  99  ARG B H    1 
ATOM   3900 H H    B ARG B 2 94  ? 32.784 60.765 26.380 0.56 20.29 ?  99  ARG B H    1 
ATOM   3901 H HA   . ARG B 2 94  ? 33.670 60.437 28.837 1.00 20.67 ?  99  ARG B HA   1 
ATOM   3902 H HB2  . ARG B 2 94  ? 32.983 62.531 28.078 1.00 19.48 ?  99  ARG B HB2  1 
ATOM   3903 H HB3  . ARG B 2 94  ? 31.481 62.012 28.048 1.00 19.48 ?  99  ARG B HB3  1 
ATOM   3904 H HG2  . ARG B 2 94  ? 31.772 63.307 29.901 1.00 24.17 ?  99  ARG B HG2  1 
ATOM   3905 H HG3  . ARG B 2 94  ? 31.539 61.806 30.370 1.00 24.17 ?  99  ARG B HG3  1 
ATOM   3906 H HD2  . ARG B 2 94  ? 33.778 61.561 30.866 1.00 30.56 ?  99  ARG B HD2  1 
ATOM   3907 H HD3  . ARG B 2 94  ? 34.107 62.989 30.249 1.00 30.56 ?  99  ARG B HD3  1 
ATOM   3908 H HE   . ARG B 2 94  ? 33.092 62.561 32.704 1.00 33.13 ?  99  ARG B HE   1 
ATOM   3909 H HH11 . ARG B 2 94  ? 33.616 64.953 30.467 1.00 39.13 ?  99  ARG B HH11 1 
ATOM   3910 H HH12 . ARG B 2 94  ? 33.388 66.090 31.403 1.00 39.13 ?  99  ARG B HH12 1 
ATOM   3911 H HH21 . ARG B 2 94  ? 32.709 64.303 34.081 1.00 44.82 ?  99  ARG B HH21 1 
ATOM   3912 H HH22 . ARG B 2 94  ? 32.842 65.700 33.581 1.00 44.82 ?  99  ARG B HH22 1 
ATOM   3913 N N    . VAL B 2 95  ? 30.940 58.946 28.157 1.00 15.55 ?  100 VAL B N    1 
ATOM   3914 C CA   . VAL B 2 95  ? 30.097 57.865 28.655 1.00 14.91 ?  100 VAL B CA   1 
ATOM   3915 C C    . VAL B 2 95  ? 30.962 56.708 29.125 1.00 12.95 ?  100 VAL B C    1 
ATOM   3916 O O    . VAL B 2 95  ? 30.819 56.215 30.250 1.00 14.38 ?  100 VAL B O    1 
ATOM   3917 C CB   . VAL B 2 95  ? 29.085 57.414 27.597 1.00 13.57 ?  100 VAL B CB   1 
ATOM   3918 C CG1  . VAL B 2 95  ? 28.457 56.116 28.025 1.00 14.37 ?  100 VAL B CG1  1 
ATOM   3919 C CG2  . VAL B 2 95  ? 28.003 58.470 27.415 1.00 15.82 ?  100 VAL B CG2  1 
ATOM   3920 H H    . VAL B 2 95  ? 30.787 59.178 27.343 1.00 18.61 ?  100 VAL B H    1 
ATOM   3921 H HA   . VAL B 2 95  ? 29.591 58.201 29.412 1.00 17.85 ?  100 VAL B HA   1 
ATOM   3922 H HB   . VAL B 2 95  ? 29.541 57.288 26.751 1.00 16.24 ?  100 VAL B HB   1 
ATOM   3923 H HG11 . VAL B 2 95  ? 27.634 55.985 27.528 1.00 17.19 ?  100 VAL B HG11 1 
ATOM   3924 H HG12 . VAL B 2 95  ? 29.074 55.391 27.840 1.00 17.19 ?  100 VAL B HG12 1 
ATOM   3925 H HG13 . VAL B 2 95  ? 28.268 56.155 28.975 1.00 17.19 ?  100 VAL B HG13 1 
ATOM   3926 H HG21 . VAL B 2 95  ? 27.394 58.181 26.718 1.00 18.93 ?  100 VAL B HG21 1 
ATOM   3927 H HG22 . VAL B 2 95  ? 27.523 58.578 28.251 1.00 18.93 ?  100 VAL B HG22 1 
ATOM   3928 H HG23 . VAL B 2 95  ? 28.420 59.309 27.162 1.00 18.93 ?  100 VAL B HG23 1 
ATOM   3929 N N    . PHE B 2 96  ? 31.911 56.284 28.281 1.00 13.97 ?  101 PHE B N    1 
ATOM   3930 C CA   . PHE B 2 96  ? 32.796 55.188 28.674 1.00 14.80 ?  101 PHE B CA   1 
ATOM   3931 C C    . PHE B 2 96  ? 33.616 55.538 29.914 1.00 13.96 ?  101 PHE B C    1 
ATOM   3932 O O    . PHE B 2 96  ? 33.809 54.697 30.786 1.00 14.26 ?  101 PHE B O    1 
ATOM   3933 C CB   . PHE B 2 96  ? 33.690 54.761 27.512 1.00 15.85 ?  101 PHE B CB   1 
ATOM   3934 C CG   . PHE B 2 96  ? 32.996 53.880 26.502 1.00 15.12 ?  101 PHE B CG   1 
ATOM   3935 C CD1  . PHE B 2 96  ? 32.644 52.589 26.820 1.00 15.54 ?  101 PHE B CD1  1 
ATOM   3936 C CD2  . PHE B 2 96  ? 32.775 54.329 25.212 1.00 17.88 ?  101 PHE B CD2  1 
ATOM   3937 C CE1  . PHE B 2 96  ? 32.028 51.758 25.883 1.00 17.39 ?  101 PHE B CE1  1 
ATOM   3938 C CE2  . PHE B 2 96  ? 32.149 53.513 24.280 1.00 18.50 ?  101 PHE B CE2  1 
ATOM   3939 C CZ   . PHE B 2 96  ? 31.800 52.213 24.619 1.00 16.44 ?  101 PHE B CZ   1 
ATOM   3940 H H    . PHE B 2 96  ? 32.058 56.607 27.497 1.00 16.71 ?  101 PHE B H    1 
ATOM   3941 H HA   . PHE B 2 96  ? 32.245 54.422 28.900 1.00 17.71 ?  101 PHE B HA   1 
ATOM   3942 H HB2  . PHE B 2 96  ? 33.999 55.556 27.049 1.00 18.97 ?  101 PHE B HB2  1 
ATOM   3943 H HB3  . PHE B 2 96  ? 34.446 54.268 27.865 1.00 18.97 ?  101 PHE B HB3  1 
ATOM   3944 H HD1  . PHE B 2 96  ? 32.818 52.264 27.674 1.00 18.60 ?  101 PHE B HD1  1 
ATOM   3945 H HD2  . PHE B 2 96  ? 33.047 55.184 24.968 1.00 21.41 ?  101 PHE B HD2  1 
ATOM   3946 H HE1  . PHE B 2 96  ? 31.775 50.895 26.120 1.00 20.82 ?  101 PHE B HE1  1 
ATOM   3947 H HE2  . PHE B 2 96  ? 31.963 53.838 23.429 1.00 22.15 ?  101 PHE B HE2  1 
ATOM   3948 H HZ   . PHE B 2 96  ? 31.411 51.655 23.985 1.00 19.67 ?  101 PHE B HZ   1 
ATOM   3949 N N    A GLU B 2 97  ? 34.128 56.765 29.996 0.43 14.93 ?  102 GLU B N    1 
ATOM   3950 N N    B GLU B 2 97  ? 34.106 56.788 30.001 0.57 14.91 ?  102 GLU B N    1 
ATOM   3951 C CA   A GLU B 2 97  ? 34.860 57.162 31.186 0.43 16.56 ?  102 GLU B CA   1 
ATOM   3952 C CA   B GLU B 2 97  ? 34.871 57.214 31.164 0.57 16.59 ?  102 GLU B CA   1 
ATOM   3953 C C    A GLU B 2 97  ? 33.982 57.088 32.431 0.43 16.22 ?  102 GLU B C    1 
ATOM   3954 C C    B GLU B 2 97  ? 34.038 57.205 32.442 0.57 16.37 ?  102 GLU B C    1 
ATOM   3955 O O    A GLU B 2 97  ? 34.365 56.501 33.450 0.43 17.08 ?  102 GLU B O    1 
ATOM   3956 O O    B GLU B 2 97  ? 34.537 56.839 33.515 0.57 17.54 ?  102 GLU B O    1 
ATOM   3957 C CB   A GLU B 2 97  ? 35.428 58.562 30.983 0.43 18.32 ?  102 GLU B CB   1 
ATOM   3958 C CB   B GLU B 2 97  ? 35.454 58.612 30.938 0.57 18.71 ?  102 GLU B CB   1 
ATOM   3959 C CG   A GLU B 2 97  ? 36.610 58.575 30.033 0.43 24.19 ?  102 GLU B CG   1 
ATOM   3960 C CG   B GLU B 2 97  ? 36.231 59.161 32.134 0.57 23.78 ?  102 GLU B CG   1 
ATOM   3961 C CD   A GLU B 2 97  ? 36.881 59.940 29.446 0.43 39.85 ?  102 GLU B CD   1 
ATOM   3962 C CD   B GLU B 2 97  ? 36.489 60.663 32.074 0.57 39.64 ?  102 GLU B CD   1 
ATOM   3963 O OE1  A GLU B 2 97  ? 36.272 60.933 29.907 0.43 26.84 ?  102 GLU B OE1  1 
ATOM   3964 O OE1  B GLU B 2 97  ? 36.526 61.231 30.965 0.57 29.72 ?  102 GLU B OE1  1 
ATOM   3965 O OE2  A GLU B 2 97  ? 37.707 60.024 28.510 0.43 38.91 ?  102 GLU B OE2  1 
ATOM   3966 O OE2  B GLU B 2 97  ? 36.690 61.270 33.148 0.57 47.09 ?  102 GLU B OE2  1 
ATOM   3967 H H    A GLU B 2 97  ? 34.064 57.371 29.389 0.43 17.86 ?  102 GLU B H    1 
ATOM   3968 H H    B GLU B 2 97  ? 34.006 57.396 29.402 0.57 17.84 ?  102 GLU B H    1 
ATOM   3969 H HA   A GLU B 2 97  ? 35.601 56.553 31.327 0.43 19.82 ?  102 GLU B HA   1 
ATOM   3970 H HA   B GLU B 2 97  ? 35.601 56.585 31.278 0.57 19.86 ?  102 GLU B HA   1 
ATOM   3971 H HB2  A GLU B 2 97  ? 34.738 59.133 30.612 0.43 21.94 ?  102 GLU B HB2  1 
ATOM   3972 H HB2  B GLU B 2 97  ? 36.060 58.577 30.182 0.57 22.40 ?  102 GLU B HB2  1 
ATOM   3973 H HB3  A GLU B 2 97  ? 35.724 58.911 31.838 0.43 21.94 ?  102 GLU B HB3  1 
ATOM   3974 H HB3  B GLU B 2 97  ? 34.726 59.226 30.752 0.57 22.40 ?  102 GLU B HB3  1 
ATOM   3975 H HG2  A GLU B 2 97  ? 37.404 58.294 30.515 0.43 28.98 ?  102 GLU B HG2  1 
ATOM   3976 H HG2  B GLU B 2 97  ? 35.726 58.982 32.943 0.57 28.49 ?  102 GLU B HG2  1 
ATOM   3977 H HG3  A GLU B 2 97  ? 36.433 57.964 29.301 0.43 28.98 ?  102 GLU B HG3  1 
ATOM   3978 H HG3  B GLU B 2 97  ? 37.092 58.717 32.176 0.57 28.49 ?  102 GLU B HG3  1 
ATOM   3979 N N    . GLU B 2 98  ? 32.773 57.653 32.358 1.00 15.88 ?  103 GLU B N    1 
ATOM   3980 C CA   . GLU B 2 98  ? 31.949 57.736 33.556 1.00 15.87 ?  103 GLU B CA   1 
ATOM   3981 C C    . GLU B 2 98  ? 31.491 56.362 34.007 1.00 15.00 ?  103 GLU B C    1 
ATOM   3982 O O    . GLU B 2 98  ? 31.510 56.078 35.212 1.00 17.63 ?  103 GLU B O    1 
ATOM   3983 C CB   . GLU B 2 98  ? 30.738 58.652 33.300 1.00 17.10 ?  103 GLU B CB   1 
ATOM   3984 C CG   . GLU B 2 98  ? 31.070 60.147 33.219 1.00 21.66 ?  103 GLU B CG   1 
ATOM   3985 C CD   . GLU B 2 98  ? 31.739 60.698 34.466 1.00 22.55 ?  103 GLU B CD   1 
ATOM   3986 O OE1  . GLU B 2 98  ? 31.357 60.341 35.602 1.00 27.57 ?  103 GLU B OE1  1 
ATOM   3987 O OE2  . GLU B 2 98  ? 32.666 61.509 34.311 1.00 33.11 -1 103 GLU B OE2  1 
ATOM   3988 H H    A GLU B 2 98  ? 32.421 57.985 31.647 0.43 19.01 ?  103 GLU B H    1 
ATOM   3989 H H    B GLU B 2 98  ? 32.386 57.908 31.634 0.57 19.01 ?  103 GLU B H    1 
ATOM   3990 H HA   . GLU B 2 98  ? 32.476 58.125 34.271 1.00 19.00 ?  103 GLU B HA   1 
ATOM   3991 H HB2  . GLU B 2 98  ? 30.332 58.397 32.457 1.00 20.46 ?  103 GLU B HB2  1 
ATOM   3992 H HB3  . GLU B 2 98  ? 30.104 58.533 34.024 1.00 20.46 ?  103 GLU B HB3  1 
ATOM   3993 H HG2  . GLU B 2 98  ? 31.672 60.293 32.473 1.00 25.94 ?  103 GLU B HG2  1 
ATOM   3994 H HG3  . GLU B 2 98  ? 30.247 60.642 33.083 1.00 25.94 ?  103 GLU B HG3  1 
ATOM   3995 N N    . ILE B 2 99  ? 31.114 55.495 33.065 1.00 14.16 ?  104 ILE B N    1 
ATOM   3996 C CA   . ILE B 2 99  ? 30.663 54.172 33.494 1.00 14.50 ?  104 ILE B CA   1 
ATOM   3997 C C    . ILE B 2 99  ? 31.829 53.350 34.032 1.00 14.90 ?  104 ILE B C    1 
ATOM   3998 O O    . ILE B 2 99  ? 31.632 52.463 34.865 1.00 16.17 ?  104 ILE B O    1 
ATOM   3999 C CB   . ILE B 2 99  ? 29.876 53.412 32.405 1.00 13.11 ?  104 ILE B CB   1 
ATOM   4000 C CG1  . ILE B 2 99  ? 30.767 52.953 31.272 1.00 13.96 ?  104 ILE B CG1  1 
ATOM   4001 C CG2  . ILE B 2 99  ? 28.685 54.265 31.897 1.00 15.11 ?  104 ILE B CG2  1 
ATOM   4002 C CD1  . ILE B 2 99  ? 30.038 52.209 30.170 1.00 14.89 ?  104 ILE B CD1  1 
ATOM   4003 H H    . ILE B 2 99  ? 31.111 55.641 32.218 1.00 16.93 ?  104 ILE B H    1 
ATOM   4004 H HA   . ILE B 2 99  ? 30.023 54.307 34.210 1.00 17.35 ?  104 ILE B HA   1 
ATOM   4005 H HB   . ILE B 2 99  ? 29.518 52.607 32.812 1.00 15.68 ?  104 ILE B HB   1 
ATOM   4006 H HG12 . ILE B 2 99  ? 31.187 53.731 30.873 1.00 16.71 ?  104 ILE B HG12 1 
ATOM   4007 H HG13 . ILE B 2 99  ? 31.443 52.358 31.631 1.00 16.71 ?  104 ILE B HG13 1 
ATOM   4008 H HG21 . ILE B 2 99  ? 28.151 53.731 31.288 1.00 18.09 ?  104 ILE B HG21 1 
ATOM   4009 H HG22 . ILE B 2 99  ? 28.146 54.540 32.656 1.00 18.09 ?  104 ILE B HG22 1 
ATOM   4010 H HG23 . ILE B 2 99  ? 29.030 55.046 31.436 1.00 18.09 ?  104 ILE B HG23 1 
ATOM   4011 H HD11 . ILE B 2 99  ? 30.679 51.935 29.496 1.00 17.82 ?  104 ILE B HD11 1 
ATOM   4012 H HD12 . ILE B 2 99  ? 29.603 51.429 30.550 1.00 17.82 ?  104 ILE B HD12 1 
ATOM   4013 H HD13 . ILE B 2 99  ? 29.375 52.798 29.776 1.00 17.82 ?  104 ILE B HD13 1 
ATOM   4014 N N    . ARG B 2 100 ? 33.058 53.665 33.603 1.00 16.94 ?  105 ARG B N    1 
ATOM   4015 C CA   . ARG B 2 100 ? 34.220 52.977 34.161 1.00 16.98 ?  105 ARG B CA   1 
ATOM   4016 C C    . ARG B 2 100 ? 34.411 53.296 35.635 1.00 19.52 ?  105 ARG B C    1 
ATOM   4017 O O    . ARG B 2 100 ? 34.867 52.433 36.387 1.00 20.76 ?  105 ARG B O    1 
ATOM   4018 C CB   . ARG B 2 100 ? 35.431 53.315 33.310 1.00 18.33 ?  105 ARG B CB   1 
ATOM   4019 C CG   . ARG B 2 100 ? 36.634 52.374 33.500 1.00 22.57 ?  105 ARG B CG   1 
ATOM   4020 C CD   . ARG B 2 100 ? 37.853 52.810 32.674 1.00 34.49 ?  105 ARG B CD   1 
ATOM   4021 N NE   . ARG B 2 100 ? 37.527 53.099 31.279 1.00 41.46 ?  105 ARG B NE   1 
ATOM   4022 C CZ   . ARG B 2 100 ? 37.707 54.272 30.684 1.00 35.18 ?  105 ARG B CZ   1 
ATOM   4023 N NH1  . ARG B 2 100 ? 38.291 55.287 31.310 1.00 31.91 ?  105 ARG B NH1  1 
ATOM   4024 N NH2  . ARG B 2 100 ? 37.287 54.435 29.432 1.00 35.96 ?  105 ARG B NH2  1 
ATOM   4025 H H    . ARG B 2 100 ? 33.238 54.258 33.007 1.00 20.28 ?  105 ARG B H    1 
ATOM   4026 H HA   . ARG B 2 100 ? 34.103 52.015 34.123 1.00 20.32 ?  105 ARG B HA   1 
ATOM   4027 H HB2  . ARG B 2 100 ? 35.173 53.274 32.376 1.00 21.95 ?  105 ARG B HB2  1 
ATOM   4028 H HB3  . ARG B 2 100 ? 35.724 54.213 33.533 1.00 21.95 ?  105 ARG B HB3  1 
ATOM   4029 H HG2  . ARG B 2 100 ? 36.890 52.370 34.436 1.00 27.03 ?  105 ARG B HG2  1 
ATOM   4030 H HG3  . ARG B 2 100 ? 36.386 51.479 33.220 1.00 27.03 ?  105 ARG B HG3  1 
ATOM   4031 H HD2  . ARG B 2 100 ? 38.226 53.615 33.066 1.00 41.34 ?  105 ARG B HD2  1 
ATOM   4032 H HD3  . ARG B 2 100 ? 38.512 52.099 32.686 1.00 41.34 ?  105 ARG B HD3  1 
ATOM   4033 H HE   . ARG B 2 100 ? 37.194 52.461 30.808 1.00 49.70 ?  105 ARG B HE   1 
ATOM   4034 H HH11 . ARG B 2 100 ? 38.563 55.193 32.120 1.00 38.25 ?  105 ARG B HH11 1 
ATOM   4035 H HH12 . ARG B 2 100 ? 38.397 56.038 30.905 1.00 38.25 ?  105 ARG B HH12 1 
ATOM   4036 H HH21 . ARG B 2 100 ? 36.905 53.785 29.018 1.00 43.11 ?  105 ARG B HH21 1 
ATOM   4037 H HH22 . ARG B 2 100 ? 37.398 55.191 29.036 1.00 43.11 ?  105 ARG B HH22 1 
ATOM   4038 N N    . LYS B 2 101 ? 34.038 54.514 36.072 1.00 20.72 ?  106 LYS B N    1 
ATOM   4039 C CA   . LYS B 2 101 ? 34.078 54.856 37.493 1.00 23.21 ?  106 LYS B CA   1 
ATOM   4040 C C    . LYS B 2 101 ? 33.149 53.988 38.322 1.00 21.77 ?  106 LYS B C    1 
ATOM   4041 O O    . LYS B 2 101 ? 33.382 53.804 39.520 1.00 28.39 ?  106 LYS B O    1 
ATOM   4042 C CB   . LYS B 2 101 ? 33.693 56.328 37.699 1.00 26.04 ?  106 LYS B CB   1 
ATOM   4043 C CG   . LYS B 2 101 ? 34.632 57.293 37.008 1.00 33.02 ?  106 LYS B CG   1 
ATOM   4044 C CD   . LYS B 2 101 ? 34.324 58.747 37.354 1.00 32.88 ?  106 LYS B CD   1 
ATOM   4045 C CE   . LYS B 2 101 ? 34.980 59.679 36.329 1.00 47.43 ?  106 LYS B CE   1 
ATOM   4046 N NZ   . LYS B 2 101 ? 34.598 61.115 36.462 1.00 44.78 ?  106 LYS B NZ   1 
ATOM   4047 H H    . LYS B 2 101 ? 33.760 55.151 35.565 1.00 24.81 ?  106 LYS B H    1 
ATOM   4048 H HA   . LYS B 2 101 ? 34.988 54.717 37.800 1.00 27.80 ?  106 LYS B HA   1 
ATOM   4049 H HB2  . LYS B 2 101 ? 32.802 56.472 37.343 1.00 31.20 ?  106 LYS B HB2  1 
ATOM   4050 H HB3  . LYS B 2 101 ? 33.706 56.526 38.649 1.00 31.20 ?  106 LYS B HB3  1 
ATOM   4051 H HG2  . LYS B 2 101 ? 35.543 57.104 37.283 1.00 39.57 ?  106 LYS B HG2  1 
ATOM   4052 H HG3  . LYS B 2 101 ? 34.547 57.188 36.047 1.00 39.57 ?  106 LYS B HG3  1 
ATOM   4053 H HD2  . LYS B 2 101 ? 33.365 58.891 37.337 1.00 39.41 ?  106 LYS B HD2  1 
ATOM   4054 H HD3  . LYS B 2 101 ? 34.676 58.955 38.234 1.00 39.41 ?  106 LYS B HD3  1 
ATOM   4055 H HE2  . LYS B 2 101 ? 35.943 59.623 36.431 1.00 56.87 ?  106 LYS B HE2  1 
ATOM   4056 H HE3  . LYS B 2 101 ? 34.724 59.390 35.439 1.00 56.87 ?  106 LYS B HE3  1 
ATOM   4057 H HZ1  . LYS B 2 101 ? 34.857 61.427 37.254 1.00 53.68 ?  106 LYS B HZ1  1 
ATOM   4058 H HZ2  . LYS B 2 101 ? 34.987 61.594 35.821 1.00 53.68 ?  106 LYS B HZ2  1 
ATOM   4059 H HZ3  . LYS B 2 101 ? 33.715 61.202 36.392 1.00 53.68 ?  106 LYS B HZ3  1 
ATOM   4060 N N    . HIS B 2 102 ? 32.080 53.469 37.707 1.00 22.28 ?  107 HIS B N    1 
ATOM   4061 C CA   . HIS B 2 102 ? 31.132 52.552 38.327 1.00 24.49 ?  107 HIS B CA   1 
ATOM   4062 C C    . HIS B 2 102 ? 31.473 51.090 38.044 1.00 19.60 ?  107 HIS B C    1 
ATOM   4063 O O    . HIS B 2 102 ? 30.697 50.201 38.414 1.00 23.72 ?  107 HIS B O    1 
ATOM   4064 C CB   . HIS B 2 102 ? 29.716 52.822 37.794 1.00 25.23 ?  107 HIS B CB   1 
ATOM   4065 C CG   . HIS B 2 102 ? 29.144 54.153 38.182 1.00 30.52 ?  107 HIS B CG   1 
ATOM   4066 N ND1  . HIS B 2 102 ? 29.437 55.321 37.508 1.00 32.52 ?  107 HIS B ND1  1 
ATOM   4067 C CD2  . HIS B 2 102 ? 28.287 54.500 39.172 1.00 34.73 ?  107 HIS B CD2  1 
ATOM   4068 C CE1  . HIS B 2 102 ? 28.786 56.328 38.066 1.00 34.93 ?  107 HIS B CE1  1 
ATOM   4069 N NE2  . HIS B 2 102 ? 28.084 55.856 39.080 1.00 37.42 ?  107 HIS B NE2  1 
ATOM   4070 H H    . HIS B 2 102 ? 31.876 53.646 36.890 1.00 26.68 ?  107 HIS B H    1 
ATOM   4071 H HA   . HIS B 2 102 ? 31.139 52.702 39.286 1.00 29.34 ?  107 HIS B HA   1 
ATOM   4072 H HB2  . HIS B 2 102 ? 29.739 52.785 36.825 1.00 30.23 ?  107 HIS B HB2  1 
ATOM   4073 H HB3  . HIS B 2 102 ? 29.121 52.137 38.138 1.00 30.23 ?  107 HIS B HB3  1 
ATOM   4074 H HD1  . HIS B 2 102 ? 29.963 55.384 36.831 1.00 38.97 ?  107 HIS B HD1  1 
ATOM   4075 H HD2  . HIS B 2 102 ? 27.907 53.927 39.798 1.00 41.63 ?  107 HIS B HD2  1 
ATOM   4076 H HE1  . HIS B 2 102 ? 28.817 57.216 37.790 1.00 41.86 ?  107 HIS B HE1  1 
ATOM   4077 N N    . SER B 2 103 ? 32.596 50.815 37.385 1.00 22.49 ?  108 SER B N    1 
ATOM   4078 C CA   . SER B 2 103 ? 33.001 49.448 37.032 1.00 21.09 ?  108 SER B CA   1 
ATOM   4079 C C    . SER B 2 103 ? 31.899 48.727 36.258 1.00 18.47 ?  108 SER B C    1 
ATOM   4080 O O    . SER B 2 103 ? 31.643 47.538 36.465 1.00 19.50 ?  108 SER B O    1 
ATOM   4081 C CB   . SER B 2 103 ? 33.452 48.645 38.250 1.00 23.74 ?  108 SER B CB   1 
ATOM   4082 O OG   . SER B 2 103 ? 34.674 49.159 38.755 1.00 28.21 ?  108 SER B OG   1 
ATOM   4083 H H    . SER B 2 103 ? 33.155 51.413 37.123 1.00 26.94 ?  108 SER B H    1 
ATOM   4084 H HA   . SER B 2 103 ? 33.771 49.515 36.446 1.00 25.26 ?  108 SER B HA   1 
ATOM   4085 H HB2  . SER B 2 103 ? 32.773 48.704 38.939 1.00 28.44 ?  108 SER B HB2  1 
ATOM   4086 H HB3  . SER B 2 103 ? 33.580 47.719 37.989 1.00 28.44 ?  108 SER B HB3  1 
ATOM   4087 H HG   . SER B 2 103 ? 34.930 48.701 39.411 1.00 33.80 ?  108 SER B HG   1 
ATOM   4088 N N    . ALA B 2 104 ? 31.218 49.456 35.375 1.00 16.13 ?  109 ALA B N    1 
ATOM   4089 C CA   . ALA B 2 104 ? 30.225 48.826 34.529 1.00 15.21 ?  109 ALA B CA   1 
ATOM   4090 C C    . ALA B 2 104 ? 30.854 47.744 33.675 1.00 14.63 ?  109 ALA B C    1 
ATOM   4091 O O    . ALA B 2 104 ? 31.924 47.936 33.082 1.00 16.30 ?  109 ALA B O    1 
ATOM   4092 C CB   . ALA B 2 104 ? 29.554 49.847 33.614 1.00 14.31 ?  109 ALA B CB   1 
ATOM   4093 H H    . ALA B 2 104 ? 31.315 50.301 35.252 1.00 19.31 ?  109 ALA B H    1 
ATOM   4094 H HA   . ALA B 2 104 ? 29.548 48.433 35.102 1.00 18.20 ?  109 ALA B HA   1 
ATOM   4095 H HB1  . ALA B 2 104 ? 28.797 49.429 33.175 1.00 17.13 ?  109 ALA B HB1  1 
ATOM   4096 H HB2  . ALA B 2 104 ? 29.254 50.600 34.146 1.00 17.13 ?  109 ALA B HB2  1 
ATOM   4097 H HB3  . ALA B 2 104 ? 30.196 50.146 32.951 1.00 17.13 ?  109 ALA B HB3  1 
ATOM   4098 N N    . GLY B 2 105 ? 30.166 46.623 33.553 1.00 14.05 ?  110 GLY B N    1 
ATOM   4099 C CA   . GLY B 2 105 ? 30.724 45.512 32.808 1.00 14.05 ?  110 GLY B CA   1 
ATOM   4100 C C    . GLY B 2 105 ? 30.470 45.569 31.334 1.00 14.83 ?  110 GLY B C    1 
ATOM   4101 O O    . GLY B 2 105 ? 31.121 44.837 30.577 1.00 15.98 ?  110 GLY B O    1 
ATOM   4102 H H    . GLY B 2 105 ? 29.386 46.483 33.886 1.00 16.81 ?  110 GLY B H    1 
ATOM   4103 H HA2  . GLY B 2 105 ? 31.684 45.495 32.944 1.00 16.81 ?  110 GLY B HA2  1 
ATOM   4104 H HA3  . GLY B 2 105 ? 30.342 44.687 33.144 1.00 16.81 ?  110 GLY B HA3  1 
ATOM   4105 N N    A GLU B 2 106 ? 29.491 46.363 30.884 0.54 12.32 ?  111 GLU B N    1 
ATOM   4106 N N    B GLU B 2 106 ? 29.614 46.485 30.894 0.46 16.37 ?  111 GLU B N    1 
ATOM   4107 C CA   A GLU B 2 106 ? 29.106 46.403 29.488 0.54 13.16 ?  111 GLU B CA   1 
ATOM   4108 C CA   B GLU B 2 106 ? 29.170 46.488 29.522 0.46 12.77 ?  111 GLU B CA   1 
ATOM   4109 C C    A GLU B 2 106 ? 28.309 47.668 29.257 0.54 14.04 ?  111 GLU B C    1 
ATOM   4110 C C    B GLU B 2 106 ? 28.386 47.759 29.282 0.46 12.47 ?  111 GLU B C    1 
ATOM   4111 O O    A GLU B 2 106 ? 27.627 48.147 30.167 0.54 13.99 ?  111 GLU B O    1 
ATOM   4112 O O    B GLU B 2 106 ? 27.804 48.335 30.208 0.46 11.64 ?  111 GLU B O    1 
ATOM   4113 C CB   A GLU B 2 106 ? 28.266 45.169 29.158 0.54 15.41 ?  111 GLU B CB   1 
ATOM   4114 C CB   B GLU B 2 106 ? 28.312 45.250 29.288 0.46 14.37 ?  111 GLU B CB   1 
ATOM   4115 C CG   A GLU B 2 106 ? 27.694 45.107 27.766 0.54 18.92 ?  111 GLU B CG   1 
ATOM   4116 C CG   B GLU B 2 106 ? 27.708 45.103 27.942 0.46 17.47 ?  111 GLU B CG   1 
ATOM   4117 C CD   A GLU B 2 106 ? 26.969 43.797 27.515 0.54 21.72 ?  111 GLU B CD   1 
ATOM   4118 C CD   B GLU B 2 106 ? 26.988 43.781 27.817 0.46 15.11 ?  111 GLU B CD   1 
ATOM   4119 O OE1  A GLU B 2 106 ? 27.646 42.748 27.402 0.54 24.77 ?  111 GLU B OE1  1 
ATOM   4120 O OE1  B GLU B 2 106 ? 27.126 42.928 28.738 0.46 20.67 ?  111 GLU B OE1  1 
ATOM   4121 O OE2  A GLU B 2 106 ? 25.720 43.797 27.493 0.54 24.00 -1 111 GLU B OE2  1 
ATOM   4122 O OE2  B GLU B 2 106 ? 26.270 43.600 26.814 0.46 15.62 -1 111 GLU B OE2  1 
ATOM   4123 H H    A GLU B 2 106 ? 29.033 46.893 31.383 0.54 14.74 ?  111 GLU B H    1 
ATOM   4124 H H    B GLU B 2 106 ? 29.280 47.113 31.378 0.46 19.60 ?  111 GLU B H    1 
ATOM   4125 H HA   A GLU B 2 106 ? 29.883 46.427 28.908 0.54 15.74 ?  111 GLU B HA   1 
ATOM   4126 H HA   B GLU B 2 106 ? 29.912 46.490 28.897 0.46 15.28 ?  111 GLU B HA   1 
ATOM   4127 H HB2  A GLU B 2 106 ? 28.823 44.384 29.274 0.54 18.45 ?  111 GLU B HB2  1 
ATOM   4128 H HB2  B GLU B 2 106 ? 28.866 44.468 29.436 0.46 17.19 ?  111 GLU B HB2  1 
ATOM   4129 H HB3  A GLU B 2 106 ? 27.518 45.139 29.775 0.54 18.45 ?  111 GLU B HB3  1 
ATOM   4130 H HB3  B GLU B 2 106 ? 27.581 45.265 29.926 0.46 17.19 ?  111 GLU B HB3  1 
ATOM   4131 H HG2  A GLU B 2 106 ? 27.062 45.833 27.646 0.54 22.65 ?  111 GLU B HG2  1 
ATOM   4132 H HG2  B GLU B 2 106 ? 27.068 45.817 27.795 0.46 20.91 ?  111 GLU B HG2  1 
ATOM   4133 H HG3  A GLU B 2 106 ? 28.414 45.185 27.120 0.54 22.65 ?  111 GLU B HG3  1 
ATOM   4134 H HG3  B GLU B 2 106 ? 28.405 45.139 27.269 0.46 20.91 ?  111 GLU B HG3  1 
ATOM   4135 N N    . LEU B 2 107 ? 28.400 48.203 28.027 1.00 12.28 ?  112 LEU B N    1 
ATOM   4136 C CA   . LEU B 2 107 ? 27.527 49.271 27.545 1.00 12.29 ?  112 LEU B CA   1 
ATOM   4137 C C    . LEU B 2 107 ? 26.637 48.711 26.455 1.00 12.46 ?  112 LEU B C    1 
ATOM   4138 O O    . LEU B 2 107 ? 27.104 47.997 25.572 1.00 13.33 ?  112 LEU B O    1 
ATOM   4139 C CB   . LEU B 2 107 ? 28.339 50.447 26.995 1.00 11.85 ?  112 LEU B CB   1 
ATOM   4140 C CG   . LEU B 2 107 ? 27.498 51.616 26.495 1.00 14.11 ?  112 LEU B CG   1 
ATOM   4141 C CD1  . LEU B 2 107 ? 26.762 52.298 27.585 1.00 14.68 ?  112 LEU B CD1  1 
ATOM   4142 C CD2  . LEU B 2 107 ? 28.416 52.635 25.786 1.00 16.15 ?  112 LEU B CD2  1 
ATOM   4143 H H    A LEU B 2 107 ? 28.979 47.952 27.442 0.54 14.69 ?  112 LEU B H    1 
ATOM   4144 H H    B LEU B 2 107 ? 28.922 47.892 27.418 0.46 14.69 ?  112 LEU B H    1 
ATOM   4145 H HA   . LEU B 2 107 ? 26.977 49.597 28.274 1.00 14.70 ?  112 LEU B HA   1 
ATOM   4146 H HB2  . LEU B 2 107 ? 28.916 50.780 27.699 1.00 14.17 ?  112 LEU B HB2  1 
ATOM   4147 H HB3  . LEU B 2 107 ? 28.874 50.130 26.250 1.00 14.17 ?  112 LEU B HB3  1 
ATOM   4148 H HG   . LEU B 2 107 ? 26.835 51.267 25.880 1.00 16.88 ?  112 LEU B HG   1 
ATOM   4149 H HD11 . LEU B 2 107 ? 26.350 53.102 27.233 1.00 17.57 ?  112 LEU B HD11 1 
ATOM   4150 H HD12 . LEU B 2 107 ? 26.080 51.700 27.928 1.00 17.57 ?  112 LEU B HD12 1 
ATOM   4151 H HD13 . LEU B 2 107 ? 27.386 52.528 28.292 1.00 17.57 ?  112 LEU B HD13 1 
ATOM   4152 H HD21 . LEU B 2 107 ? 27.873 53.354 25.428 1.00 19.33 ?  112 LEU B HD21 1 
ATOM   4153 H HD22 . LEU B 2 107 ? 29.052 52.988 26.428 1.00 19.33 ?  112 LEU B HD22 1 
ATOM   4154 H HD23 . LEU B 2 107 ? 28.888 52.187 25.066 1.00 19.33 ?  112 LEU B HD23 1 
ATOM   4155 N N    . GLN B 2 108 ? 25.335 49.024 26.559 1.00 11.78 ?  113 GLN B N    1 
ATOM   4156 C CA   . GLN B 2 108 ? 24.331 48.616 25.580 1.00 13.19 ?  113 GLN B CA   1 
ATOM   4157 C C    . GLN B 2 108 ? 23.634 49.844 25.007 1.00 11.13 ?  113 GLN B C    1 
ATOM   4158 O O    . GLN B 2 108 ? 23.402 50.830 25.700 1.00 12.81 ?  113 GLN B O    1 
ATOM   4159 C CB   . GLN B 2 108 ? 23.284 47.732 26.259 1.00 14.30 ?  113 GLN B CB   1 
ATOM   4160 C CG   . GLN B 2 108 ? 23.899 46.532 26.982 1.00 15.36 ?  113 GLN B CG   1 
ATOM   4161 C CD   . GLN B 2 108 ? 22.879 45.620 27.598 1.00 17.61 ?  113 GLN B CD   1 
ATOM   4162 O OE1  . GLN B 2 108 ? 21.803 46.030 27.951 1.00 22.01 ?  113 GLN B OE1  1 
ATOM   4163 N NE2  . GLN B 2 108 ? 23.257 44.344 27.754 1.00 25.51 ?  113 GLN B NE2  1 
ATOM   4164 H H    . GLN B 2 108 ? 25.007 49.485 27.207 1.00 14.08 ?  113 GLN B H    1 
ATOM   4165 H HA   . GLN B 2 108 ? 24.752 48.135 24.850 1.00 15.78 ?  113 GLN B HA   1 
ATOM   4166 H HB2  . GLN B 2 108 ? 22.800 48.261 26.913 1.00 17.11 ?  113 GLN B HB2  1 
ATOM   4167 H HB3  . GLN B 2 108 ? 22.671 47.395 25.586 1.00 17.11 ?  113 GLN B HB3  1 
ATOM   4168 H HG2  . GLN B 2 108 ? 24.416 46.013 26.346 1.00 18.39 ?  113 GLN B HG2  1 
ATOM   4169 H HG3  . GLN B 2 108 ? 24.476 46.856 27.692 1.00 18.39 ?  113 GLN B HG3  1 
ATOM   4170 H HE21 . GLN B 2 108 ? 24.042 44.094 27.506 1.00 30.57 ?  113 GLN B HE21 1 
ATOM   4171 H HE22 . GLN B 2 108 ? 22.714 43.774 28.102 1.00 30.57 ?  113 GLN B HE22 1 
ATOM   4172 N N    . ILE B 2 109 ? 23.270 49.763 23.726 1.00 13.65 ?  114 ILE B N    1 
ATOM   4173 C CA   . ILE B 2 109 ? 22.589 50.837 23.003 1.00 13.29 ?  114 ILE B CA   1 
ATOM   4174 C C    . ILE B 2 109 ? 21.595 50.204 22.037 1.00 14.60 ?  114 ILE B C    1 
ATOM   4175 O O    . ILE B 2 109 ? 21.949 49.293 21.292 1.00 15.69 ?  114 ILE B O    1 
ATOM   4176 C CB   . ILE B 2 109 ? 23.587 51.699 22.200 1.00 16.68 ?  114 ILE B CB   1 
ATOM   4177 C CG1  . ILE B 2 109 ? 24.891 51.938 22.992 1.00 17.90 ?  114 ILE B CG1  1 
ATOM   4178 C CG2  . ILE B 2 109 ? 22.915 52.952 21.735 1.00 16.96 ?  114 ILE B CG2  1 
ATOM   4179 C CD1  . ILE B 2 109 ? 25.911 52.813 22.278 1.00 21.99 ?  114 ILE B CD1  1 
ATOM   4180 H H    . ILE B 2 109 ? 23.413 49.070 23.237 1.00 16.33 ?  114 ILE B H    1 
ATOM   4181 H HA   . ILE B 2 109 ? 22.113 51.396 23.637 1.00 15.89 ?  114 ILE B HA   1 
ATOM   4182 H HB   . ILE B 2 109 ? 23.864 51.217 21.405 1.00 19.96 ?  114 ILE B HB   1 
ATOM   4183 H HG12 . ILE B 2 109 ? 24.668 52.373 23.830 1.00 21.43 ?  114 ILE B HG12 1 
ATOM   4184 H HG13 . ILE B 2 109 ? 25.310 51.080 23.164 1.00 21.43 ?  114 ILE B HG13 1 
ATOM   4185 H HG21 . ILE B 2 109 ? 23.582 53.548 21.358 1.00 20.30 ?  114 ILE B HG21 1 
ATOM   4186 H HG22 . ILE B 2 109 ? 22.256 52.725 21.061 1.00 20.30 ?  114 ILE B HG22 1 
ATOM   4187 H HG23 . ILE B 2 109 ? 22.481 53.378 22.491 1.00 20.30 ?  114 ILE B HG23 1 
ATOM   4188 H HD11 . ILE B 2 109 ? 26.744 52.796 22.775 1.00 26.33 ?  114 ILE B HD11 1 
ATOM   4189 H HD12 . ILE B 2 109 ? 26.052 52.466 21.383 1.00 26.33 ?  114 ILE B HD12 1 
ATOM   4190 H HD13 . ILE B 2 109 ? 25.571 53.720 22.232 1.00 26.33 ?  114 ILE B HD13 1 
ATOM   4191 N N    . ASN B 2 110 ? 20.378 50.715 22.016 1.00 16.11 ?  115 ASN B N    1 
ATOM   4192 C CA   . ASN B 2 110 ? 19.351 50.323 21.062 1.00 18.23 ?  115 ASN B CA   1 
ATOM   4193 C C    . ASN B 2 110 ? 19.388 51.313 19.902 1.00 17.61 ?  115 ASN B C    1 
ATOM   4194 O O    . ASN B 2 110 ? 19.471 52.527 20.116 1.00 20.58 ?  115 ASN B O    1 
ATOM   4195 C CB   . ASN B 2 110 ? 17.986 50.407 21.740 1.00 19.90 ?  115 ASN B CB   1 
ATOM   4196 C CG   . ASN B 2 110 ? 17.769 49.338 22.827 1.00 30.19 ?  115 ASN B CG   1 
ATOM   4197 O OD1  . ASN B 2 110 ? 18.409 48.304 22.836 1.00 30.96 ?  115 ASN B OD1  1 
ATOM   4198 N ND2  . ASN B 2 110 ? 16.850 49.613 23.740 1.00 49.31 ?  115 ASN B ND2  1 
ATOM   4199 H H    . ASN B 2 110 ? 20.108 51.318 22.568 1.00 19.28 ?  115 ASN B H    1 
ATOM   4200 H HA   . ASN B 2 110 ? 19.495 49.422 20.732 1.00 21.82 ?  115 ASN B HA   1 
ATOM   4201 H HB2  . ASN B 2 110 ? 17.898 51.277 22.159 1.00 23.82 ?  115 ASN B HB2  1 
ATOM   4202 H HB3  . ASN B 2 110 ? 17.296 50.291 21.069 1.00 23.82 ?  115 ASN B HB3  1 
ATOM   4203 H HD21 . ASN B 2 110 ? 16.415 50.353 23.702 1.00 59.12 ?  115 ASN B HD21 1 
ATOM   4204 H HD22 . ASN B 2 110 ? 16.688 49.050 24.370 1.00 59.12 ?  115 ASN B HD22 1 
ATOM   4205 N N    A VAL B 2 111 ? 19.319 50.794 18.673 0.63 18.37 ?  116 VAL B N    1 
ATOM   4206 N N    B VAL B 2 111 ? 19.333 50.808 18.674 0.37 18.11 ?  116 VAL B N    1 
ATOM   4207 C CA   A VAL B 2 111 ? 19.424 51.606 17.461 0.63 20.24 ?  116 VAL B CA   1 
ATOM   4208 C CA   B VAL B 2 111 ? 19.335 51.686 17.505 0.37 17.69 ?  116 VAL B CA   1 
ATOM   4209 C C    A VAL B 2 111 ? 18.493 51.031 16.394 0.63 18.68 ?  116 VAL B C    1 
ATOM   4210 C C    B VAL B 2 111 ? 18.501 51.054 16.399 0.37 18.87 ?  116 VAL B C    1 
ATOM   4211 O O    A VAL B 2 111 ? 18.404 49.813 16.232 0.63 19.76 ?  116 VAL B O    1 
ATOM   4212 O O    B VAL B 2 111 ? 18.488 49.835 16.222 0.37 19.83 ?  116 VAL B O    1 
ATOM   4213 C CB   A VAL B 2 111 ? 20.876 51.612 16.920 0.63 22.51 ?  116 VAL B CB   1 
ATOM   4214 C CB   B VAL B 2 111 ? 20.764 52.016 17.016 0.37 20.38 ?  116 VAL B CB   1 
ATOM   4215 C CG1  A VAL B 2 111 ? 21.043 52.735 15.883 0.63 22.70 ?  116 VAL B CG1  1 
ATOM   4216 C CG1  B VAL B 2 111 ? 21.648 52.501 18.155 0.37 34.77 ?  116 VAL B CG1  1 
ATOM   4217 C CG2  A VAL B 2 111 ? 21.933 51.688 18.055 0.63 27.57 ?  116 VAL B CG2  1 
ATOM   4218 C CG2  B VAL B 2 111 ? 21.398 50.810 16.372 0.37 14.44 ?  116 VAL B CG2  1 
ATOM   4219 H H    A VAL B 2 111 ? 19.210 49.956 18.515 0.63 21.99 ?  116 VAL B H    1 
ATOM   4220 H H    B VAL B 2 111 ? 19.294 49.968 18.492 0.37 21.68 ?  116 VAL B H    1 
ATOM   4221 H HA   A VAL B 2 111 ? 19.144 52.511 17.666 0.63 24.23 ?  116 VAL B HA   1 
ATOM   4222 H HA   B VAL B 2 111 ? 18.909 52.519 17.760 0.37 21.17 ?  116 VAL B HA   1 
ATOM   4223 H HB   A VAL B 2 111 ? 21.044 50.767 16.475 0.63 26.96 ?  116 VAL B HB   1 
ATOM   4224 H HB   B VAL B 2 111 ? 20.691 52.729 16.362 0.37 24.41 ?  116 VAL B HB   1 
ATOM   4225 H HG11 A VAL B 2 111 ? 21.974 52.780 15.614 0.63 27.19 ?  116 VAL B HG11 1 
ATOM   4226 H HG11 B VAL B 2 111 ? 22.392 53.003 17.787 0.37 41.68 ?  116 VAL B HG11 1 
ATOM   4227 H HG12 A VAL B 2 111 ? 20.485 52.540 15.114 0.63 27.19 ?  116 VAL B HG12 1 
ATOM   4228 H HG12 B VAL B 2 111 ? 21.125 53.068 18.742 0.37 41.68 ?  116 VAL B HG12 1 
ATOM   4229 H HG13 A VAL B 2 111 ? 20.774 53.577 16.283 0.63 27.19 ?  116 VAL B HG13 1 
ATOM   4230 H HG13 B VAL B 2 111 ? 21.979 51.733 18.647 0.37 41.68 ?  116 VAL B HG13 1 
ATOM   4231 H HG21 A VAL B 2 111 ? 22.817 51.748 17.660 0.63 33.03 ?  116 VAL B HG21 1 
ATOM   4232 H HG21 B VAL B 2 111 ? 22.348 50.974 16.261 0.37 17.28 ?  116 VAL B HG21 1 
ATOM   4233 H HG22 A VAL B 2 111 ? 21.759 52.474 18.597 0.63 33.03 ?  116 VAL B HG22 1 
ATOM   4234 H HG22 B VAL B 2 111 ? 21.260 50.038 16.944 0.37 17.28 ?  116 VAL B HG22 1 
ATOM   4235 H HG23 A VAL B 2 111 ? 21.868 50.889 18.601 0.63 33.03 ?  116 VAL B HG23 1 
ATOM   4236 H HG23 B VAL B 2 111 ? 20.985 50.660 15.508 0.37 17.28 ?  116 VAL B HG23 1 
ATOM   4237 N N    . ASP B 2 112 ? 17.809 51.903 15.649 1.00 18.46 ?  117 ASP B N    1 
ATOM   4238 C CA   . ASP B 2 112 ? 17.002 51.432 14.539 1.00 19.40 ?  117 ASP B CA   1 
ATOM   4239 C C    . ASP B 2 112 ? 17.903 51.012 13.387 1.00 19.56 ?  117 ASP B C    1 
ATOM   4240 O O    . ASP B 2 112 ? 18.906 51.666 13.080 1.00 21.00 ?  117 ASP B O    1 
ATOM   4241 C CB   . ASP B 2 112 ? 16.034 52.514 14.052 1.00 21.39 ?  117 ASP B CB   1 
ATOM   4242 C CG   . ASP B 2 112 ? 14.862 52.729 14.986 1.00 34.65 ?  117 ASP B CG   1 
ATOM   4243 O OD1  . ASP B 2 112 ? 14.570 51.849 15.823 1.00 34.99 ?  117 ASP B OD1  1 
ATOM   4244 O OD2  . ASP B 2 112 ? 14.216 53.789 14.863 1.00 51.13 -1 117 ASP B OD2  1 
ATOM   4245 H H    A ASP B 2 112 ? 17.800 52.755 15.769 0.63 22.10 ?  117 ASP B H    1 
ATOM   4246 H H    B ASP B 2 112 ? 17.791 52.756 15.764 0.37 22.10 ?  117 ASP B H    1 
ATOM   4247 H HA   . ASP B 2 112 ? 16.474 50.674 14.836 1.00 23.23 ?  117 ASP B HA   1 
ATOM   4248 H HB2  . ASP B 2 112 ? 16.513 53.354 13.976 1.00 25.61 ?  117 ASP B HB2  1 
ATOM   4249 H HB3  . ASP B 2 112 ? 15.681 52.254 13.186 1.00 25.61 ?  117 ASP B HB3  1 
ATOM   4250 N N    . GLU B 2 113 ? 17.539 49.896 12.760 1.00 20.05 ?  118 GLU B N    1 
ATOM   4251 C CA   . GLU B 2 113 ? 18.312 49.373 11.645 1.00 20.96 ?  118 GLU B CA   1 
ATOM   4252 C C    . GLU B 2 113 ? 18.466 50.409 10.536 1.00 21.50 ?  118 GLU B C    1 
ATOM   4253 O O    . GLU B 2 113 ? 19.519 50.472 9.886  1.00 23.37 ?  118 GLU B O    1 
ATOM   4254 C CB   . GLU B 2 113 ? 17.655 48.096 11.132 1.00 22.03 ?  118 GLU B CB   1 
ATOM   4255 C CG   . GLU B 2 113 ? 18.458 47.406 10.066 1.00 25.39 ?  118 GLU B CG   1 
ATOM   4256 C CD   . GLU B 2 113 ? 17.923 46.046 9.693  1.00 28.14 ?  118 GLU B CD   1 
ATOM   4257 O OE1  . GLU B 2 113 ? 16.685 45.822 9.719  1.00 27.76 ?  118 GLU B OE1  1 
ATOM   4258 O OE2  . GLU B 2 113 ? 18.746 45.171 9.358  1.00 42.13 -1 118 GLU B OE2  1 
ATOM   4259 H H    . GLU B 2 113 ? 16.849 49.424 12.963 1.00 24.01 ?  118 GLU B H    1 
ATOM   4260 H HA   . GLU B 2 113 ? 19.206 49.149 11.946 1.00 25.10 ?  118 GLU B HA   1 
ATOM   4261 H HB2  . GLU B 2 113 ? 17.548 47.478 11.873 1.00 26.38 ?  118 GLU B HB2  1 
ATOM   4262 H HB3  . GLU B 2 113 ? 16.788 48.317 10.757 1.00 26.38 ?  118 GLU B HB3  1 
ATOM   4263 H HG2  . GLU B 2 113 ? 18.454 47.955 9.267  1.00 30.42 ?  118 GLU B HG2  1 
ATOM   4264 H HG3  . GLU B 2 113 ? 19.366 47.290 10.385 1.00 30.42 ?  118 GLU B HG3  1 
ATOM   4265 N N    . VAL B 2 114 ? 17.434 51.223 10.291 1.00 22.82 ?  119 VAL B N    1 
ATOM   4266 C CA   . VAL B 2 114 ? 17.448 52.182 9.187  1.00 24.92 ?  119 VAL B CA   1 
ATOM   4267 C C    . VAL B 2 114 ? 18.402 53.337 9.456  1.00 23.82 ?  119 VAL B C    1 
ATOM   4268 O O    . VAL B 2 114 ? 18.751 54.075 8.516  1.00 27.28 ?  119 VAL B O    1 
ATOM   4269 C CB   . VAL B 2 114 ? 16.010 52.686 8.934  1.00 27.89 ?  119 VAL B CB   1 
ATOM   4270 C CG1  . VAL B 2 114 ? 15.526 53.556 10.097 1.00 27.40 ?  119 VAL B CG1  1 
ATOM   4271 C CG2  . VAL B 2 114 ? 15.916 53.458 7.625  1.00 45.48 ?  119 VAL B CG2  1 
ATOM   4272 H H    . VAL B 2 114 ? 16.709 51.238 10.753 1.00 27.33 ?  119 VAL B H    1 
ATOM   4273 H HA   . VAL B 2 114 ? 17.763 51.738 8.384  1.00 29.85 ?  119 VAL B HA   1 
ATOM   4274 H HB   . VAL B 2 114 ? 15.431 51.911 8.867  1.00 33.42 ?  119 VAL B HB   1 
ATOM   4275 H HG11 . VAL B 2 114 ? 14.589 53.768 9.963  1.00 32.82 ?  119 VAL B HG11 1 
ATOM   4276 H HG12 . VAL B 2 114 ? 15.639 53.066 10.926 1.00 32.82 ?  119 VAL B HG12 1 
ATOM   4277 H HG13 . VAL B 2 114 ? 16.049 54.372 10.121 1.00 32.82 ?  119 VAL B HG13 1 
ATOM   4278 H HG21 . VAL B 2 114 ? 14.987 53.681 7.456  1.00 54.52 ?  119 VAL B HG21 1 
ATOM   4279 H HG22 . VAL B 2 114 ? 16.442 54.270 7.698  1.00 54.52 ?  119 VAL B HG22 1 
ATOM   4280 H HG23 . VAL B 2 114 ? 16.259 52.905 6.906  1.00 54.52 ?  119 VAL B HG23 1 
ATOM   4281 N N    . ASP B 2 115 ? 18.827 53.509 10.709 1.00 22.64 ?  120 ASP B N    1 
ATOM   4282 C CA   . ASP B 2 115 ? 19.658 54.644 11.120 1.00 23.75 ?  120 ASP B CA   1 
ATOM   4283 C C    . ASP B 2 115 ? 21.129 54.311 10.860 1.00 22.23 ?  120 ASP B C    1 
ATOM   4284 O O    . ASP B 2 115 ? 21.926 54.104 11.771 1.00 22.24 ?  120 ASP B O    1 
ATOM   4285 C CB   . ASP B 2 115 ? 19.391 54.972 12.580 1.00 25.68 ?  120 ASP B CB   1 
ATOM   4286 C CG   . ASP B 2 115 ? 19.974 56.301 13.004 1.00 44.85 ?  120 ASP B CG   1 
ATOM   4287 O OD1  . ASP B 2 115 ? 20.734 56.906 12.215 1.00 33.93 ?  120 ASP B OD1  1 
ATOM   4288 O OD2  . ASP B 2 115 ? 19.691 56.717 14.150 1.00 40.38 -1 120 ASP B OD2  1 
ATOM   4289 H H    . ASP B 2 115 ? 18.644 52.971 11.354 1.00 27.12 ?  120 ASP B H    1 
ATOM   4290 H HA   . ASP B 2 115 ? 19.433 55.423 10.588 1.00 28.44 ?  120 ASP B HA   1 
ATOM   4291 H HB2  . ASP B 2 115 ? 18.432 55.007 12.725 1.00 30.77 ?  120 ASP B HB2  1 
ATOM   4292 H HB3  . ASP B 2 115 ? 19.785 54.282 13.136 1.00 30.77 ?  120 ASP B HB3  1 
ATOM   4293 N N    . THR B 2 116 ? 21.479 54.245 9.569  1.00 24.58 ?  121 THR B N    1 
ATOM   4294 C CA   . THR B 2 116 ? 22.812 53.771 9.205  1.00 25.62 ?  121 THR B CA   1 
ATOM   4295 C C    . THR B 2 116 ? 23.909 54.725 9.662  1.00 24.28 ?  121 THR B C    1 
ATOM   4296 O O    . THR B 2 116 ? 25.014 54.278 9.966  1.00 25.69 ?  121 THR B O    1 
ATOM   4297 C CB   . THR B 2 116 ? 22.896 53.525 7.705  1.00 30.97 ?  121 THR B CB   1 
ATOM   4298 O OG1  . THR B 2 116 ? 22.466 54.696 7.023  1.00 33.72 ?  121 THR B OG1  1 
ATOM   4299 C CG2  . THR B 2 116 ? 21.998 52.357 7.305  1.00 47.28 ?  121 THR B CG2  1 
ATOM   4300 H H    . THR B 2 116 ? 20.976 54.464 8.906  1.00 29.44 ?  121 THR B H    1 
ATOM   4301 H HA   . THR B 2 116 ? 22.966 52.923 9.649  1.00 30.69 ?  121 THR B HA   1 
ATOM   4302 H HB   . THR B 2 116 ? 23.809 53.309 7.457  1.00 37.11 ?  121 THR B HB   1 
ATOM   4303 H HG1  . THR B 2 116 ? 22.472 54.564 6.194  1.00 40.42 ?  121 THR B HG1  1 
ATOM   4304 H HG21 . THR B 2 116 ? 22.057 52.206 6.348  1.00 56.68 ?  121 THR B HG21 1 
ATOM   4305 H HG22 . THR B 2 116 ? 22.274 51.551 7.768  1.00 56.68 ?  121 THR B HG22 1 
ATOM   4306 H HG23 . THR B 2 116 ? 21.076 52.553 7.536  1.00 56.68 ?  121 THR B HG23 1 
ATOM   4307 N N    . ASP B 2 117 ? 23.645 56.027 9.710  1.00 25.43 ?  122 ASP B N    1 
ATOM   4308 C CA   . ASP B 2 117 ? 24.685 56.932 10.193 1.00 26.83 ?  122 ASP B CA   1 
ATOM   4309 C C    . ASP B 2 117 ? 25.014 56.654 11.652 1.00 25.00 ?  122 ASP B C    1 
ATOM   4310 O O    . ASP B 2 117 ? 26.190 56.648 12.039 1.00 24.30 ?  122 ASP B O    1 
ATOM   4311 C CB   . ASP B 2 117 ? 24.254 58.382 10.037 1.00 31.07 ?  122 ASP B CB   1 
ATOM   4312 C CG   . ASP B 2 117 ? 24.344 58.871 8.608  1.00 41.53 ?  122 ASP B CG   1 
ATOM   4313 O OD1  . ASP B 2 117 ? 24.902 58.158 7.747  1.00 41.55 ?  122 ASP B OD1  1 
ATOM   4314 O OD2  . ASP B 2 117 ? 23.866 59.991 8.347  1.00 51.30 -1 122 ASP B OD2  1 
ATOM   4315 H H    . ASP B 2 117 ? 22.905 56.399 9.478  1.00 30.46 ?  122 ASP B H    1 
ATOM   4316 H HA   . ASP B 2 117 ? 25.480 56.792 9.655  1.00 32.14 ?  122 ASP B HA   1 
ATOM   4317 H HB2  . ASP B 2 117 ? 23.333 58.471 10.326 1.00 37.23 ?  122 ASP B HB2  1 
ATOM   4318 H HB3  . ASP B 2 117 ? 24.829 58.943 10.582 1.00 37.23 ?  122 ASP B HB3  1 
ATOM   4319 N N    . ALA B 2 118 ? 23.989 56.462 12.485 1.00 22.47 ?  123 ALA B N    1 
ATOM   4320 C CA   . ALA B 2 118 ? 24.237 56.152 13.887 1.00 20.25 ?  123 ALA B CA   1 
ATOM   4321 C C    . ALA B 2 118 ? 24.920 54.804 14.023 1.00 18.49 ?  123 ALA B C    1 
ATOM   4322 O O    . ALA B 2 118 ? 25.841 54.639 14.838 1.00 18.35 ?  123 ALA B O    1 
ATOM   4323 C CB   . ALA B 2 118 ? 22.930 56.176 14.675 1.00 24.72 ?  123 ALA B CB   1 
ATOM   4324 H H    . ALA B 2 118 ? 23.159 56.504 12.266 1.00 26.92 ?  123 ALA B H    1 
ATOM   4325 H HA   . ALA B 2 118 ? 24.819 56.832 14.263 1.00 24.25 ?  123 ALA B HA   1 
ATOM   4326 H HB1  . ALA B 2 118 ? 23.114 55.943 15.598 1.00 29.62 ?  123 ALA B HB1  1 
ATOM   4327 H HB2  . ALA B 2 118 ? 22.549 57.067 14.628 1.00 29.62 ?  123 ALA B HB2  1 
ATOM   4328 H HB3  . ALA B 2 118 ? 22.316 55.532 14.287 1.00 29.62 ?  123 ALA B HB3  1 
ATOM   4329 N N    . ARG B 2 119 ? 24.470 53.820 13.252 1.00 19.64 ?  124 ARG B N    1 
ATOM   4330 C CA   . ARG B 2 119 ? 25.095 52.503 13.280 1.00 17.65 ?  124 ARG B CA   1 
ATOM   4331 C C    . ARG B 2 119 ? 26.573 52.593 12.936 1.00 16.87 ?  124 ARG B C    1 
ATOM   4332 O O    . ARG B 2 119 ? 27.400 52.018 13.648 1.00 18.24 ?  124 ARG B O    1 
ATOM   4333 C CB   . ARG B 2 119 ? 24.357 51.536 12.359 1.00 17.16 ?  124 ARG B CB   1 
ATOM   4334 C CG   . ARG B 2 119 ? 22.965 51.194 12.843 1.00 16.64 ?  124 ARG B CG   1 
ATOM   4335 C CD   . ARG B 2 119 ? 22.252 50.327 11.833 1.00 20.77 ?  124 ARG B CD   1 
ATOM   4336 N NE   . ARG B 2 119 ? 22.847 49.006 11.703 1.00 19.66 ?  124 ARG B NE   1 
ATOM   4337 C CZ   . ARG B 2 119 ? 22.547 48.155 10.734 1.00 19.89 ?  124 ARG B CZ   1 
ATOM   4338 N NH1  . ARG B 2 119 ? 21.628 48.434 9.833  1.00 23.77 ?  124 ARG B NH1  1 
ATOM   4339 N NH2  . ARG B 2 119 ? 23.180 46.987 10.672 1.00 24.56 ?  124 ARG B NH2  1 
ATOM   4340 H H    . ARG B 2 119 ? 23.809 53.888 12.706 1.00 23.52 ?  124 ARG B H    1 
ATOM   4341 H HA   . ARG B 2 119 ? 25.024 52.142 14.178 1.00 21.13 ?  124 ARG B HA   1 
ATOM   4342 H HB2  . ARG B 2 119 ? 24.276 51.939 11.481 1.00 20.55 ?  124 ARG B HB2  1 
ATOM   4343 H HB3  . ARG B 2 119 ? 24.863 50.711 12.300 1.00 20.55 ?  124 ARG B HB3  1 
ATOM   4344 H HG2  . ARG B 2 119 ? 23.022 50.709 13.681 1.00 19.92 ?  124 ARG B HG2  1 
ATOM   4345 H HG3  . ARG B 2 119 ? 22.454 52.009 12.965 1.00 19.92 ?  124 ARG B HG3  1 
ATOM   4346 H HD2  . ARG B 2 119 ? 21.329 50.214 12.110 1.00 24.88 ?  124 ARG B HD2  1 
ATOM   4347 H HD3  . ARG B 2 119 ? 22.288 50.759 10.965 1.00 24.88 ?  124 ARG B HD3  1 
ATOM   4348 H HE   . ARG B 2 119 ? 23.427 48.763 12.290 1.00 23.54 ?  124 ARG B HE   1 
ATOM   4349 H HH11 . ARG B 2 119 ? 21.208 49.184 9.866  1.00 28.47 ?  124 ARG B HH11 1 
ATOM   4350 H HH12 . ARG B 2 119 ? 21.449 47.868 9.211  1.00 28.47 ?  124 ARG B HH12 1 
ATOM   4351 H HH21 . ARG B 2 119 ? 23.778 46.791 11.258 1.00 29.42 ?  124 ARG B HH21 1 
ATOM   4352 H HH22 . ARG B 2 119 ? 22.992 46.429 10.046 1.00 29.42 ?  124 ARG B HH22 1 
ATOM   4353 N N    . ARG B 2 120 ? 26.924 53.318 11.871 1.00 18.40 ?  125 ARG B N    1 
ATOM   4354 C CA   . ARG B 2 120 ? 28.328 53.475 11.499 1.00 19.16 ?  125 ARG B CA   1 
ATOM   4355 C C    . ARG B 2 120 ? 29.115 54.154 12.614 1.00 19.38 ?  125 ARG B C    1 
ATOM   4356 O O    . ARG B 2 120 ? 30.232 53.729 12.958 1.00 19.68 ?  125 ARG B O    1 
ATOM   4357 C CB   . ARG B 2 120 ? 28.431 54.266 10.192 1.00 23.12 ?  125 ARG B CB   1 
ATOM   4358 C CG   . ARG B 2 120 ? 29.852 54.510 9.716  1.00 39.70 ?  125 ARG B CG   1 
ATOM   4359 C CD   . ARG B 2 120 ? 29.879 55.238 8.372  1.00 47.35 ?  125 ARG B CD   1 
ATOM   4360 N NE   . ARG B 2 120 ? 29.315 56.576 8.487  1.00 45.92 ?  125 ARG B NE   1 
ATOM   4361 C CZ   . ARG B 2 120 ? 28.075 56.896 8.141  1.00 50.92 ?  125 ARG B CZ   1 
ATOM   4362 N NH1  . ARG B 2 120 ? 27.270 56.017 7.563  1.00 59.47 ?  125 ARG B NH1  1 
ATOM   4363 N NH2  . ARG B 2 120 ? 27.627 58.122 8.392  1.00 51.07 ?  125 ARG B NH2  1 
ATOM   4364 H H    . ARG B 2 120 ? 26.373 53.726 11.352 1.00 22.02 ?  125 ARG B H    1 
ATOM   4365 H HA   . ARG B 2 120 ? 28.722 52.601 11.349 1.00 22.94 ?  125 ARG B HA   1 
ATOM   4366 N N    . PHE B 2 121 ? 28.531 55.177 13.230 1.00 18.17 ?  126 PHE B N    1 
ATOM   4367 C CA   . PHE B 2 121 ? 29.167 55.871 14.346 1.00 18.76 ?  126 PHE B CA   1 
ATOM   4368 C C    . PHE B 2 121 ? 29.465 54.904 15.479 1.00 18.25 ?  126 PHE B C    1 
ATOM   4369 O O    . PHE B 2 121 ? 30.594 54.849 15.985 1.00 19.58 ?  126 PHE B O    1 
ATOM   4370 C CB   . PHE B 2 121 ? 28.275 57.040 14.797 1.00 19.25 ?  126 PHE B CB   1 
ATOM   4371 C CG   . PHE B 2 121 ? 28.707 57.691 16.081 1.00 20.66 ?  126 PHE B CG   1 
ATOM   4372 C CD1  . PHE B 2 121 ? 29.718 58.643 16.100 1.00 22.45 ?  126 PHE B CD1  1 
ATOM   4373 C CD2  . PHE B 2 121 ? 28.079 57.361 17.261 1.00 17.60 ?  126 PHE B CD2  1 
ATOM   4374 C CE1  . PHE B 2 121 ? 30.088 59.238 17.291 1.00 22.28 ?  126 PHE B CE1  1 
ATOM   4375 C CE2  . PHE B 2 121 ? 28.433 57.952 18.441 1.00 19.07 ?  126 PHE B CE2  1 
ATOM   4376 C CZ   . PHE B 2 121 ? 29.434 58.884 18.461 1.00 18.72 ?  126 PHE B CZ   1 
ATOM   4377 H H    . PHE B 2 121 ? 27.759 55.492 13.021 1.00 21.75 ?  126 PHE B H    1 
ATOM   4378 H HA   . PHE B 2 121 ? 30.014 56.249 14.063 1.00 22.46 ?  126 PHE B HA   1 
ATOM   4379 H HB2  . PHE B 2 121 ? 28.284 57.721 14.105 1.00 23.05 ?  126 PHE B HB2  1 
ATOM   4380 H HB3  . PHE B 2 121 ? 27.372 56.710 14.925 1.00 23.05 ?  126 PHE B HB3  1 
ATOM   4381 H HD1  . PHE B 2 121 ? 30.147 58.881 15.310 1.00 26.89 ?  126 PHE B HD1  1 
ATOM   4382 H HD2  . PHE B 2 121 ? 27.401 56.724 17.254 1.00 21.07 ?  126 PHE B HD2  1 
ATOM   4383 H HE1  . PHE B 2 121 ? 30.771 59.869 17.308 1.00 26.69 ?  126 PHE B HE1  1
[truncated: 287,279 more chars]
