# Supplementary material for: Enzyme-mediated aminoglycoside resistance without target mimicry
Source: Commun Chem. 2025 Aug 25;8:258. doi: 10.1038/s42004-025-01666-0 (PMC12378234; doi:10.1038/s42004-025-01666-0)
Supplement: Supplementary file 8 — Supplementary Data 5 [file 42004_2025_1666_MOESM8_ESM.cif]

data_DEPOSITED-XRAY
# 
_struct_conn.id                            covale1 
_struct_conn.conn_type_id                  covale 
_struct_conn.pdbx_leaving_atom_flag        none 
_struct_conn.pdbx_PDB_id                   ? 
_struct_conn.ptnr1_label_asym_id           B 
_struct_conn.ptnr1_label_comp_id           ARG 
_struct_conn.ptnr1_label_seq_id            124 
_struct_conn.ptnr1_label_atom_id           NH1 
_struct_conn.pdbx_ptnr1_label_alt_id       ? 
_struct_conn.pdbx_ptnr1_PDB_ins_code       ? 
_struct_conn.pdbx_ptnr1_standard_comp_id   ? 
_struct_conn.ptnr1_symmetry                1_555 
_struct_conn.ptnr2_label_asym_id           F 
_struct_conn.ptnr2_label_comp_id           ACO 
_struct_conn.ptnr2_label_seq_id            . 
_struct_conn.ptnr2_label_atom_id           P47 
_struct_conn.pdbx_ptnr2_label_alt_id       B 
_struct_conn.pdbx_ptnr2_PDB_ins_code       ? 
_struct_conn.ptnr1_auth_asym_id            B 
_struct_conn.ptnr1_auth_comp_id            ARG 
_struct_conn.ptnr1_auth_seq_id             129 
_struct_conn.ptnr2_auth_asym_id            B 
_struct_conn.ptnr2_auth_comp_id            ACO 
_struct_conn.ptnr2_auth_seq_id             201 
_struct_conn.ptnr2_symmetry                1_555 
_struct_conn.pdbx_ptnr3_label_atom_id      ? 
_struct_conn.pdbx_ptnr3_label_seq_id       ? 
_struct_conn.pdbx_ptnr3_label_comp_id      ? 
_struct_conn.pdbx_ptnr3_label_asym_id      ? 
_struct_conn.pdbx_ptnr3_label_alt_id       ? 
_struct_conn.pdbx_ptnr3_PDB_ins_code       ? 
_struct_conn.details                       ? 
_struct_conn.pdbx_dist_value               1.593 
_struct_conn.pdbx_value_order              ? 
_struct_conn.pdbx_role                     ? 
# 
_cell.entry_id           DEPOSITED-XRAY 
_cell.length_a           35.422 
_cell.length_b           99.512 
_cell.length_c           39.290 
_cell.angle_alpha        90.00 
_cell.angle_beta         106.40 
_cell.angle_gamma        90.00 
_cell.Z_PDB              2 
_cell.pdbx_unique_axis   ? 
# 
_symmetry.entry_id                         DEPOSITED-XRAY 
_symmetry.space_group_name_H-M             'P 1 21 1' 
_symmetry.pdbx_full_space_group_name_H-M   ? 
_symmetry.cell_setting                     ? 
_symmetry.Int_Tables_number                ? 
# 
_atom_sites.entry_id                    DEPOSITED-XRAY 
_atom_sites.fract_transf_matrix[1][1]   0.028231 
_atom_sites.fract_transf_matrix[1][2]   0.000000 
_atom_sites.fract_transf_matrix[1][3]   0.008311 
_atom_sites.fract_transf_matrix[2][1]   0.000000 
_atom_sites.fract_transf_matrix[2][2]   0.010049 
_atom_sites.fract_transf_matrix[2][3]   0.000000 
_atom_sites.fract_transf_matrix[3][1]   0.000000 
_atom_sites.fract_transf_matrix[3][2]   0.000000 
_atom_sites.fract_transf_matrix[3][3]   0.026532 
_atom_sites.fract_transf_vector[1]      0.00000 
_atom_sites.fract_transf_vector[2]      0.00000 
_atom_sites.fract_transf_vector[3]      0.00000 
# 
_refine.pdbx_refine_id                           'X-RAY DIFFRACTION' 
_refine.entry_id                                 DEPOSITED-XRAY 
_refine.pdbx_diffrn_id                           1 
_refine.pdbx_TLS_residual_ADP_flag               ? 
_refine.ls_number_reflns_obs                     105495 
_refine.ls_number_reflns_all                     ? 
_refine.pdbx_ls_sigma_I                          ? 
_refine.pdbx_ls_sigma_F                          1.36 
_refine.pdbx_data_cutoff_high_absF               ? 
_refine.pdbx_data_cutoff_low_absF                ? 
_refine.pdbx_data_cutoff_high_rms_absF           ? 
_refine.ls_d_res_low                             30.04 
_refine.ls_d_res_high                            1.38 
_refine.ls_percent_reflns_obs                    99.58 
_refine.ls_R_factor_obs                          0.1594 
_refine.ls_R_factor_all                          ? 
_refine.ls_R_factor_R_work                       0.1586 
_refine.ls_R_factor_R_free                       0.1956 
_refine.ls_R_factor_R_free_error                 ? 
_refine.ls_R_factor_R_free_error_details         ? 
_refine.ls_percent_reflns_R_free                 2.24 
_refine.ls_number_reflns_R_free                  2365 
_refine.ls_number_parameters                     ? 
_refine.ls_number_restraints                     ? 
_refine.occupancy_min                            ? 
_refine.occupancy_max                            ? 
_refine.correlation_coeff_Fo_to_Fc               ? 
_refine.correlation_coeff_Fo_to_Fc_free          ? 
_refine.B_iso_mean                               ? 
_refine.aniso_B[1][1]                            ? 
_refine.aniso_B[2][2]                            ? 
_refine.aniso_B[3][3]                            ? 
_refine.aniso_B[1][2]                            ? 
_refine.aniso_B[1][3]                            ? 
_refine.aniso_B[2][3]                            ? 
_refine.solvent_model_details                    'FLAT BULK SOLVENT MODEL' 
_refine.solvent_model_param_ksol                 ? 
_refine.solvent_model_param_bsol                 ? 
_refine.pdbx_solvent_vdw_probe_radii             1.11 
_refine.pdbx_solvent_ion_probe_radii             ? 
_refine.pdbx_solvent_shrinkage_radii             0.90 
_refine.pdbx_ls_cross_valid_method               ? 
_refine.details                                  ? 
_refine.pdbx_starting_model                      ? 
_refine.pdbx_method_to_determine_struct          ? 
_refine.pdbx_isotropic_thermal_model             ? 
_refine.pdbx_stereochemistry_target_values       ML 
_refine.pdbx_stereochem_target_val_spec_case     ? 
_refine.pdbx_R_Free_selection_details            ? 
_refine.pdbx_overall_ESU_R                       ? 
_refine.pdbx_overall_ESU_R_Free                  ? 
_refine.overall_SU_ML                            0.17 
_refine.pdbx_overall_phase_error                 20.95 
_refine.overall_SU_B                             ? 
_refine.overall_SU_R_Cruickshank_DPI             ? 
_refine.pdbx_overall_SU_R_free_Cruickshank_DPI   ? 
_refine.pdbx_overall_SU_R_Blow_DPI               ? 
_refine.pdbx_overall_SU_R_free_Blow_DPI          ? 
# 
loop_
_refine_ls_restr.type 
_refine_ls_restr.dev_ideal 
_refine_ls_restr.dev_ideal_target 
_refine_ls_restr.weight 
_refine_ls_restr.number 
_refine_ls_restr.pdbx_refine_id 
_refine_ls_restr.pdbx_restraint_function 
f_bond_d           0.013  ? ? 2700 'X-RAY DIFFRACTION' ? 
f_angle_d          1.420  ? ? 3706 'X-RAY DIFFRACTION' ? 
f_dihedral_angle_d 26.267 ? ? 420  'X-RAY DIFFRACTION' ? 
f_chiral_restr     0.091  ? ? 393  'X-RAY DIFFRACTION' ? 
f_plane_restr      0.013  ? ? 487  'X-RAY DIFFRACTION' ? 
# 
loop_
_refine_ls_shell.pdbx_refine_id 
_refine_ls_shell.pdbx_total_number_of_bins_used 
_refine_ls_shell.d_res_high 
_refine_ls_shell.d_res_low 
_refine_ls_shell.number_reflns_R_work 
_refine_ls_shell.R_factor_R_work 
_refine_ls_shell.percent_reflns_obs 
_refine_ls_shell.R_factor_R_free 
_refine_ls_shell.R_factor_R_free_error 
_refine_ls_shell.percent_reflns_R_free 
_refine_ls_shell.number_reflns_R_free 
_refine_ls_shell.number_reflns_all 
_refine_ls_shell.R_factor_all 
'X-RAY DIFFRACTION' . 1.38 1.41  6092 0.2987 99.00  0.3495 . . 139 . . 
'X-RAY DIFFRACTION' . 1.41 1.44  5995 0.2773 99.00  0.2968 . . 137 . . 
'X-RAY DIFFRACTION' . 1.44 1.47  6067 0.2534 99.00  0.3016 . . 139 . . 
'X-RAY DIFFRACTION' . 1.47 1.51  6108 0.2337 100.00 0.2939 . . 138 . . 
'X-RAY DIFFRACTION' . 1.51 1.55  6057 0.2126 100.00 0.2471 . . 140 . . 
'X-RAY DIFFRACTION' . 1.55 1.60  5970 0.2060 99.00  0.2478 . . 134 . . 
'X-RAY DIFFRACTION' . 1.60 1.65  6104 0.1906 100.00 0.2183 . . 140 . . 
'X-RAY DIFFRACTION' . 1.65 1.71  6110 0.1812 100.00 0.2625 . . 142 . . 
'X-RAY DIFFRACTION' . 1.71 1.77  6078 0.1712 100.00 0.1889 . . 139 . . 
'X-RAY DIFFRACTION' . 1.77 1.85  6092 0.1576 100.00 0.1794 . . 139 . . 
'X-RAY DIFFRACTION' . 1.85 1.95  6079 0.1521 100.00 0.2394 . . 140 . . 
'X-RAY DIFFRACTION' . 1.95 2.07  6063 0.1392 100.00 0.2130 . . 139 . . 
'X-RAY DIFFRACTION' . 2.07 2.24  6075 0.1301 100.00 0.1881 . . 141 . . 
'X-RAY DIFFRACTION' . 2.24 2.46  6047 0.1424 100.00 0.1623 . . 139 . . 
'X-RAY DIFFRACTION' . 2.46 2.82  6104 0.1399 100.00 0.1579 . . 137 . . 
'X-RAY DIFFRACTION' . 2.82 3.55  6059 0.1332 100.00 0.1653 . . 142 . . 
'X-RAY DIFFRACTION' . 3.55 30.04 6030 0.1323 99.00  0.1547 . . 140 . . 
# 
loop_
_pdbx_refine_tls.pdbx_refine_id 
_pdbx_refine_tls.id 
_pdbx_refine_tls.details 
_pdbx_refine_tls.method 
_pdbx_refine_tls.origin_x 
_pdbx_refine_tls.origin_y 
_pdbx_refine_tls.origin_z 
_pdbx_refine_tls.T[1][1] 
_pdbx_refine_tls.T[2][2] 
_pdbx_refine_tls.T[3][3] 
_pdbx_refine_tls.T[1][2] 
_pdbx_refine_tls.T[1][3] 
_pdbx_refine_tls.T[2][3] 
_pdbx_refine_tls.L[1][1] 
_pdbx_refine_tls.L[2][2] 
_pdbx_refine_tls.L[3][3] 
_pdbx_refine_tls.L[1][2] 
_pdbx_refine_tls.L[1][3] 
_pdbx_refine_tls.L[2][3] 
_pdbx_refine_tls.S[1][1] 
_pdbx_refine_tls.S[1][2] 
_pdbx_refine_tls.S[1][3] 
_pdbx_refine_tls.S[2][1] 
_pdbx_refine_tls.S[2][2] 
_pdbx_refine_tls.S[2][3] 
_pdbx_refine_tls.S[3][1] 
_pdbx_refine_tls.S[3][2] 
_pdbx_refine_tls.S[3][3] 
. 1  ? refined -8.0839  47.1791 -8.1064  0.1781 0.0934 0.1969 0.0291  -0.0190 -0.0259 2.0984 1.7386 3.6170 -0.5075 0.9266  -0.9107 -0.1348 -0.0926 0.3309  -0.0452 -0.0004 0.0609  -0.5897 -0.0945 0.0689  
. 2  ? refined 4.3076   41.1814 -0.9980  0.2117 0.5538 0.2648 0.1012  0.0109  0.0751  2.4059 0.8995 8.3910 0.5858  -4.3423 -0.3957 -0.3017 -1.1091 -0.2401 0.1925  0.5008  0.0422  0.1532  0.4811  -0.2160 
. 3  ? refined -4.7858  41.7651 -16.3041 0.1368 0.0742 0.1649 0.0051  0.0009  0.0315  4.7845 2.0833 1.0232 -0.5826 -0.1369 -0.4897 -0.0237 0.3105  0.4053  -0.1616 -0.0228 -0.1131 -0.0761 0.1010  0.0164  
. 4  ? refined -14.1525 36.6041 -7.9138  0.0725 0.0536 0.1022 0.0092  0.0102  0.0019  1.5559 2.6331 2.0236 -0.1911 -0.1122 1.5285  -0.0111 -0.1037 0.2354  0.0112  -0.0154 0.0949  -0.1276 -0.0582 0.0390  
. 5  ? refined -11.4995 28.4454 -4.5554  0.0725 0.0546 0.0617 0.0050  0.0180  0.0139  5.6370 1.0026 4.9609 0.2436  4.4589  0.5830  -0.0572 -0.0349 0.0268  -0.0153 0.0404  -0.0149 -0.1065 0.0241  0.0308  
. 6  ? refined -14.6964 25.4376 3.2716   0.0622 0.1330 0.0200 0.0027  0.0283  0.0077  3.1655 7.7355 1.2249 -1.0684 0.2275  -1.4580 0.0526  -0.0855 0.0724  0.0402  -0.0475 0.1999  -0.0265 -0.1538 -0.0277 
. 7  ? refined 1.8157   23.7486 -3.3944  0.0737 0.0630 0.0400 0.0037  -0.0018 -0.0050 7.4561 2.0148 5.4207 2.8570  -5.8893 -2.2968 0.1227  -0.2325 0.0704  0.0399  -0.0974 0.0067  -0.1434 0.1954  -0.0072 
. 8  ? refined -5.5424  8.5427  -19.9372 0.1154 0.0586 0.0823 0.0065  0.0157  0.0013  1.4679 1.8422 4.9493 0.9104  -1.3506 -1.2940 -0.0551 -0.0459 -0.0651 -0.0280 0.0486  -0.0210 0.3426  -0.0103 0.0479  
. 9  ? refined -16.1867 9.7659  -11.7151 0.1821 0.3017 0.1584 0.0244  0.0490  0.0084  4.5260 4.9625 4.4079 -4.4421 4.4452  -4.5392 -0.1552 -0.6236 0.0475  0.4396  0.4282  0.2042  -0.5603 -0.4596 -0.2848 
. 10 ? refined -10.6698 16.1965 -24.8824 0.0961 0.1245 0.0394 0.0388  -0.0016 0.0136  8.6098 7.9658 4.5575 5.3882  -0.5079 -1.1953 -0.1361 0.0491  -0.0813 0.0346  0.1973  0.1040  0.0048  -0.3250 -0.0753 
. 11 ? refined -0.5086  22.4041 -17.7615 0.0592 0.0629 0.0465 0.0132  0.0099  0.0022  1.4956 4.5763 1.4192 -0.0398 0.0143  0.5549  0.0271  0.0705  0.0664  -0.3006 -0.0110 -0.0234 -0.0067 0.0161  -0.0120 
. 12 ? refined -0.5563  11.0159 -11.3031 0.1273 0.0727 0.0787 0.0212  -0.0058 0.0320  1.7858 2.4393 1.2704 0.2485  -0.0464 0.1845  0.0166  -0.1622 -0.2802 0.0121  -0.0018 0.0258  0.3096  0.0463  -0.0193 
. 13 ? refined 8.6992   16.8478 -15.5287 0.0654 0.0956 0.0735 0.0268  0.0068  -0.0170 2.4099 7.2644 1.7658 0.9035  -1.1766 -0.7678 -0.0249 0.0439  -0.0233 -0.2375 0.0351  -0.4139 0.1172  0.1844  -0.0083 
. 14 ? refined 1.6766   17.3541 -4.2186  0.0920 0.0945 0.0706 0.0220  0.0059  0.0005  2.8560 1.9802 1.2301 -0.2336 -0.3072 -0.3374 -0.0596 -0.2595 -0.2739 0.0422  0.0115  0.0339  0.1952  0.1515  0.0024  
. 15 ? refined -5.7578  25.2819 0.2463   0.0742 0.0724 0.0360 -0.0046 0.0131  0.0137  5.7963 1.1097 1.2979 -1.8804 0.5322  -0.7676 -0.0460 -0.1802 0.1428  0.0231  -0.0098 -0.0542 -0.0316 0.1500  -0.0078 
# 
loop_
_pdbx_refine_tls_group.pdbx_refine_id 
_pdbx_refine_tls_group.id 
_pdbx_refine_tls_group.refine_tls_id 
_pdbx_refine_tls_group.beg_auth_asym_id 
_pdbx_refine_tls_group.beg_auth_seq_id 
_pdbx_refine_tls_group.beg_label_asym_id 
_pdbx_refine_tls_group.beg_label_seq_id 
_pdbx_refine_tls_group.end_auth_asym_id 
_pdbx_refine_tls_group.end_auth_seq_id 
_pdbx_refine_tls_group.end_label_asym_id 
_pdbx_refine_tls_group.end_label_seq_id 
_pdbx_refine_tls_group.selection 
_pdbx_refine_tls_group.selection_details 
. 1  1  ? ? ? ? ? ? ? ? ? 
;chain 'A' and (resid 4 through 28 )
;
. 2  2  ? ? ? ? ? ? ? ? ? 
;chain 'A' and (resid 29 through 36 )
;
. 3  3  ? ? ? ? ? ? ? ? ? 
;chain 'A' and (resid 37 through 55 )
;
. 4  4  ? ? ? ? ? ? ? ? ? 
;chain 'A' and (resid 56 through 106 )
;
. 5  5  ? ? ? ? ? ? ? ? ? 
;chain 'A' and (resid 107 through 120 )
;
. 6  6  ? ? ? ? ? ? ? ? ? 
;chain 'A' and (resid 121 through 140 )
;
. 7  7  ? ? ? ? ? ? ? ? ? 
;chain 'A' and (resid 141 through 148 )
;
. 8  8  ? ? ? ? ? ? ? ? ? 
;chain 'B' and (resid 6 through 28 )
;
. 9  9  ? ? ? ? ? ? ? ? ? 
;chain 'B' and (resid 29 through 36 )
;
. 10 10 ? ? ? ? ? ? ? ? ? 
;chain 'B' and (resid 37 through 46 )
;
. 11 11 ? ? ? ? ? ? ? ? ? 
;chain 'B' and (resid 47 through 74 )
;
. 12 12 ? ? ? ? ? ? ? ? ? 
;chain 'B' and (resid 75 through 91 )
;
. 13 13 ? ? ? ? ? ? ? ? ? 
;chain 'B' and (resid 92 through 106 )
;
. 14 14 ? ? ? ? ? ? ? ? ? 
;chain 'B' and (resid 107 through 130 )
;
. 15 15 ? ? ? ? ? ? ? ? ? 
;chain 'B' and (resid 131 through 148 )
;
# 
loop_
_pdbx_validate_rmsd_bond.id 
_pdbx_validate_rmsd_bond.PDB_model_num 
_pdbx_validate_rmsd_bond.auth_atom_id_1 
_pdbx_validate_rmsd_bond.auth_asym_id_1 
_pdbx_validate_rmsd_bond.auth_comp_id_1 
_pdbx_validate_rmsd_bond.auth_seq_id_1 
_pdbx_validate_rmsd_bond.PDB_ins_code_1 
_pdbx_validate_rmsd_bond.label_alt_id_1 
_pdbx_validate_rmsd_bond.auth_atom_id_2 
_pdbx_validate_rmsd_bond.auth_asym_id_2 
_pdbx_validate_rmsd_bond.auth_comp_id_2 
_pdbx_validate_rmsd_bond.auth_seq_id_2 
_pdbx_validate_rmsd_bond.PDB_ins_code_2 
_pdbx_validate_rmsd_bond.label_alt_id_2 
_pdbx_validate_rmsd_bond.bond_value 
_pdbx_validate_rmsd_bond.bond_target_value 
_pdbx_validate_rmsd_bond.bond_deviation 
_pdbx_validate_rmsd_bond.bond_standard_deviation 
_pdbx_validate_rmsd_bond.linker_flag 
1 1 CZ B ARG 129 ? ? NH1 B ARG 129 ? ? 1.423 1.326 0.097 0.013 N 
2 1 CZ B ARG 129 ? ? NH2 B ARG 129 ? ? 1.425 1.326 0.099 0.013 N 
# 
_entry.id   DEPOSITED-XRAY 
# 
_struct_conn_type.id          covale 
_struct_conn_type.criteria    ? 
_struct_conn_type.reference   ? 
# 
loop_
_software.classification 
_software.name 
_software.version 
_software.citation_id 
_software.pdbx_ordinal 
refinement        PHENIX      '(1.19.2_4158: ???)' ? 1 
'data extraction' PDB_EXTRACT ?                    ? ? 
# 
loop_
_atom_site.group_PDB 
_atom_site.id 
_atom_site.type_symbol 
_atom_site.label_atom_id 
_atom_site.label_alt_id 
_atom_site.label_comp_id 
_atom_site.label_asym_id 
_atom_site.label_entity_id 
_atom_site.label_seq_id 
_atom_site.pdbx_PDB_ins_code 
_atom_site.Cartn_x 
_atom_site.Cartn_y 
_atom_site.Cartn_z 
_atom_site.occupancy 
_atom_site.B_iso_or_equiv 
_atom_site.pdbx_formal_charge 
_atom_site.auth_seq_id 
_atom_site.auth_comp_id 
_atom_site.auth_asym_id 
_atom_site.auth_atom_id 
_atom_site.pdbx_PDB_model_num 
ATOM   1    N N    . THR A 1 1   ? -20.384 54.997 -6.379  1.00 52.69 ?  4   THR A N    1 
ATOM   2    C CA   . THR A 1 1   ? -18.933 55.140 -6.291  1.00 43.96 ?  4   THR A CA   1 
ATOM   3    C C    . THR A 1 1   ? -18.203 53.792 -6.179  1.00 41.47 ?  4   THR A C    1 
ATOM   4    O O    . THR A 1 1   ? -17.045 53.691 -6.593  1.00 64.33 ?  4   THR A O    1 
ATOM   5    C CB   . THR A 1 1   ? -18.531 56.063 -5.116  1.00 47.41 ?  4   THR A CB   1 
ATOM   6    H HA   . THR A 1 1   ? -18.617 55.543 -7.115  1.00 52.75 ?  4   THR A HA   1 
ATOM   7    N N    . ASN A 1 2   ? -18.876 52.758 -5.648  1.00 47.06 ?  5   ASN A N    1 
ATOM   8    C CA   . ASN A 1 2   ? -18.268 51.439 -5.451  1.00 39.82 ?  5   ASN A CA   1 
ATOM   9    C C    . ASN A 1 2   ? -18.957 50.299 -6.205  1.00 38.86 ?  5   ASN A C    1 
ATOM   10   O O    . ASN A 1 2   ? -18.697 49.132 -5.888  1.00 34.53 ?  5   ASN A O    1 
ATOM   11   C CB   . ASN A 1 2   ? -18.231 51.074 -3.957  1.00 39.12 ?  5   ASN A CB   1 
ATOM   12   C CG   . ASN A 1 2   ? -17.236 51.904 -3.167  1.00 62.75 ?  5   ASN A CG   1 
ATOM   13   O OD1  . ASN A 1 2   ? -16.511 52.739 -3.719  1.00 41.52 ?  5   ASN A OD1  1 
ATOM   14   N ND2  . ASN A 1 2   ? -17.225 51.699 -1.851  1.00 54.81 ?  5   ASN A ND2  1 
ATOM   15   H H    . ASN A 1 2   ? -19.696 52.799 -5.393  1.00 56.48 ?  5   ASN A H    1 
ATOM   16   H HA   . ASN A 1 2   ? -17.362 51.507 -5.791  1.00 47.78 ?  5   ASN A HA   1 
ATOM   17   H HB2  . ASN A 1 2   ? -19.111 51.219 -3.576  1.00 46.94 ?  5   ASN A HB2  1 
ATOM   18   H HB3  . ASN A 1 2   ? -17.980 50.141 -3.867  1.00 46.94 ?  5   ASN A HB3  1 
ATOM   19   H HD21 . ASN A 1 2   ? -17.761 51.125 -1.501  1.00 65.77 ?  5   ASN A HD21 1 
ATOM   20   H HD22 . ASN A 1 2   ? -16.682 52.142 -1.352  1.00 65.77 ?  5   ASN A HD22 1 
ATOM   21   N N    . GLU A 1 3   ? -19.838 50.593 -7.172  1.00 36.99 ?  6   GLU A N    1 
ATOM   22   C CA   . GLU A 1 3   ? -20.494 49.554 -7.963  1.00 35.31 ?  6   GLU A CA   1 
ATOM   23   C C    . GLU A 1 3   ? -19.436 48.604 -8.520  1.00 28.51 ?  6   GLU A C    1 
ATOM   24   O O    . GLU A 1 3   ? -18.269 48.994 -8.652  1.00 34.56 ?  6   GLU A O    1 
ATOM   25   C CB   . GLU A 1 3   ? -21.259 50.186 -9.129  1.00 26.54 ?  6   GLU A CB   1 
ATOM   26   C CG   . GLU A 1 3   ? -20.369 51.102 -10.010 1.00 47.56 ?  6   GLU A CG   1 
ATOM   27   C CD   . GLU A 1 3   ? -20.793 51.161 -11.483 1.00 58.86 ?  6   GLU A CD   1 
ATOM   28   O OE1  . GLU A 1 3   ? -22.000 51.371 -11.750 1.00 54.57 ?  6   GLU A OE1  1 
ATOM   29   O OE2  . GLU A 1 3   ? -19.909 51.024 -12.367 1.00 45.59 -1 6   GLU A OE2  1 
ATOM   30   H H    . GLU A 1 3   ? -20.070 51.392 -7.387  1.00 44.39 ?  6   GLU A H    1 
ATOM   31   H HA   . GLU A 1 3   ? -21.121 49.065 -7.407  1.00 42.37 ?  6   GLU A HA   1 
ATOM   32   H HB2  . GLU A 1 3   ? -21.613 49.480 -9.693  1.00 31.85 ?  6   GLU A HB2  1 
ATOM   33   H HB3  . GLU A 1 3   ? -21.986 50.723 -8.776  1.00 31.85 ?  6   GLU A HB3  1 
ATOM   34   H HG2  . GLU A 1 3   ? -20.407 52.004 -9.656  1.00 57.08 ?  6   GLU A HG2  1 
ATOM   35   H HG3  . GLU A 1 3   ? -19.457 50.772 -9.979  1.00 57.08 ?  6   GLU A HG3  1 
ATOM   36   N N    A ILE A 1 4   ? -19.824 47.359 -8.835  0.50 26.59 ?  7   ILE A N    1 
ATOM   37   N N    B ILE A 1 4   ? -19.818 47.393 -8.889  0.50 25.20 ?  7   ILE A N    1 
ATOM   38   C CA   A ILE A 1 4   ? -18.895 46.371 -9.393  0.50 18.11 ?  7   ILE A CA   1 
ATOM   39   C CA   B ILE A 1 4   ? -18.854 46.419 -9.389  0.50 18.10 ?  7   ILE A CA   1 
ATOM   40   C C    A ILE A 1 4   ? -18.886 46.526 -10.912 0.50 18.10 ?  7   ILE A C    1 
ATOM   41   C C    B ILE A 1 4   ? -18.871 46.447 -10.908 0.50 18.03 ?  7   ILE A C    1 
ATOM   42   O O    A ILE A 1 4   ? -19.944 46.589 -11.546 0.50 20.38 ?  7   ILE A O    1 
ATOM   43   O O    B ILE A 1 4   ? -19.931 46.347 -11.533 0.50 19.10 ?  7   ILE A O    1 
ATOM   44   C CB   A ILE A 1 4   ? -19.288 44.932 -9.002  0.50 19.22 ?  7   ILE A CB   1 
ATOM   45   C CB   B ILE A 1 4   ? -19.133 45.019 -8.827  0.50 17.62 ?  7   ILE A CB   1 
ATOM   46   C CG1  A ILE A 1 4   ? -19.570 44.749 -7.496  0.50 22.03 ?  7   ILE A CG1  1 
ATOM   47   C CG1  B ILE A 1 4   ? -18.865 45.041 -7.323  0.50 19.53 ?  7   ILE A CG1  1 
ATOM   48   C CG2  A ILE A 1 4   ? -18.177 43.969 -9.399  0.50 16.03 ?  7   ILE A CG2  1 
ATOM   49   C CG2  B ILE A 1 4   ? -18.250 43.992 -9.505  0.50 19.83 ?  7   ILE A CG2  1 
ATOM   50   C CD1  A ILE A 1 4   ? -18.460 45.189 -6.587  0.50 17.43 ?  7   ILE A CD1  1 
ATOM   51   C CD1  B ILE A 1 4   ? -19.463 43.905 -6.600  0.50 22.44 ?  7   ILE A CD1  1 
ATOM   52   H H    A ILE A 1 4   ? -20.626 47.063 -8.733  0.50 31.90 ?  7   ILE A H    1 
ATOM   53   H H    B ILE A 1 4   ? -20.630 47.110 -8.861  0.50 30.24 ?  7   ILE A H    1 
ATOM   54   H HA   A ILE A 1 4   ? -18.006 46.546 -9.045  0.50 21.73 ?  7   ILE A HA   1 
ATOM   55   H HA   B ILE A 1 4   ? -17.961 46.672 -9.108  0.50 21.72 ?  7   ILE A HA   1 
ATOM   56   H HB   A ILE A 1 4   ? -20.113 44.748 -9.477  0.50 23.07 ?  7   ILE A HB   1 
ATOM   57   H HB   B ILE A 1 4   ? -20.057 44.777 -8.995  0.50 21.14 ?  7   ILE A HB   1 
ATOM   58   H HG12 A ILE A 1 4   ? -20.357 45.266 -7.266  0.50 26.44 ?  7   ILE A HG12 1 
ATOM   59   H HG12 B ILE A 1 4   ? -17.907 45.015 -7.176  0.50 23.44 ?  7   ILE A HG12 1 
ATOM   60   H HG13 A ILE A 1 4   ? -19.730 43.807 -7.326  0.50 26.44 ?  7   ILE A HG13 1 
ATOM   61   H HG13 B ILE A 1 4   ? -19.235 45.857 -6.952  0.50 23.44 ?  7   ILE A HG13 1 
ATOM   62   H HG21 A ILE A 1 4   ? -18.365 43.096 -9.021  0.50 19.23 ?  7   ILE A HG21 1 
ATOM   63   H HG21 B ILE A 1 4   ? -18.348 43.141 -9.049  0.50 23.80 ?  7   ILE A HG21 1 
ATOM   64   H HG22 A ILE A 1 4   ? -18.142 43.909 -10.367 0.50 19.23 ?  7   ILE A HG22 1 
ATOM   65   H HG22 B ILE A 1 4   ? -18.523 43.903 -10.431 0.50 23.80 ?  7   ILE A HG22 1 
ATOM   66   H HG23 A ILE A 1 4   ? -17.333 44.303 -9.058  0.50 19.23 ?  7   ILE A HG23 1 
ATOM   67   H HG23 B ILE A 1 4   ? -17.328 44.288 -9.458  0.50 23.80 ?  7   ILE A HG23 1 
ATOM   68   H HD11 A ILE A 1 4   ? -18.690 44.959 -5.674  0.50 20.91 ?  7   ILE A HD11 1 
ATOM   69   H HD11 B ILE A 1 4   ? -19.156 43.920 -5.680  0.50 26.93 ?  7   ILE A HD11 1 
ATOM   70   H HD12 A ILE A 1 4   ? -17.642 44.736 -6.846  0.50 20.91 ?  7   ILE A HD12 1 
ATOM   71   H HD12 B ILE A 1 4   ? -20.429 43.987 -6.627  0.50 26.93 ?  7   ILE A HD12 1 
ATOM   72   H HD13 A ILE A 1 4   ? -18.346 46.148 -6.669  0.50 20.91 ?  7   ILE A HD13 1 
ATOM   73   H HD13 B ILE A 1 4   ? -19.189 43.079 -7.028  0.50 26.93 ?  7   ILE A HD13 1 
ATOM   74   N N    . ARG A 1 5   ? -17.689 46.592 -11.501 1.00 16.98 ?  8   ARG A N    1 
ATOM   75   C CA   . ARG A 1 5   ? -17.544 46.619 -12.953 1.00 17.73 ?  8   ARG A CA   1 
ATOM   76   C C    . ARG A 1 5   ? -16.436 45.668 -13.385 1.00 15.53 ?  8   ARG A C    1 
ATOM   77   O O    . ARG A 1 5   ? -15.570 45.293 -12.606 1.00 14.66 ?  8   ARG A O    1 
ATOM   78   C CB   . ARG A 1 5   ? -17.234 48.026 -13.510 1.00 22.76 ?  8   ARG A CB   1 
ATOM   79   C CG   . ARG A 1 5   ? -15.830 48.531 -13.233 1.00 24.38 ?  8   ARG A CG   1 
ATOM   80   C CD   . ARG A 1 5   ? -15.794 50.066 -13.080 1.00 27.24 ?  8   ARG A CD   1 
ATOM   81   N NE   . ARG A 1 5   ? -14.442 50.544 -12.801 1.00 31.51 ?  8   ARG A NE   1 
ATOM   82   C CZ   . ARG A 1 5   ? -13.957 50.748 -11.577 1.00 29.89 ?  8   ARG A CZ   1 
ATOM   83   N NH1  . ARG A 1 5   ? -14.689 50.527 -10.495 1.00 30.79 ?  8   ARG A NH1  1 
ATOM   84   N NH2  . ARG A 1 5   ? -12.705 51.181 -11.433 1.00 34.65 ?  8   ARG A NH2  1 
ATOM   85   H H    . ARG A 1 5   ? -16.946 46.678 -11.078 1.00 20.37 ?  8   ARG A H    1 
ATOM   86   H HA   . ARG A 1 5   ? -18.385 46.321 -13.333 1.00 21.28 ?  8   ARG A HA   1 
ATOM   87   H HB2  . ARG A 1 5   ? -17.352 48.007 -14.473 1.00 27.31 ?  8   ARG A HB2  1 
ATOM   88   H HB3  . ARG A 1 5   ? -17.854 48.656 -13.113 1.00 27.31 ?  8   ARG A HB3  1 
ATOM   89   H HG2  . ARG A 1 5   ? -15.505 48.136 -12.409 1.00 29.26 ?  8   ARG A HG2  1 
ATOM   90   H HG3  . ARG A 1 5   ? -15.250 48.285 -13.970 1.00 29.26 ?  8   ARG A HG3  1 
ATOM   91   H HD2  . ARG A 1 5   ? -16.099 50.477 -13.904 1.00 32.68 ?  8   ARG A HD2  1 
ATOM   92   H HD3  . ARG A 1 5   ? -16.368 50.329 -12.345 1.00 32.68 ?  8   ARG A HD3  1 
ATOM   93   H HE   . ARG A 1 5   ? -13.926 50.705 -13.470 1.00 37.81 ?  8   ARG A HE   1 
ATOM   94   H HH11 . ARG A 1 5   ? -15.498 50.245 -10.573 1.00 36.95 ?  8   ARG A HH11 1 
ATOM   95   H HH12 . ARG A 1 5   ? -14.355 50.665 -9.715  1.00 36.95 ?  8   ARG A HH12 1 
ATOM   96   H HH21 . ARG A 1 5   ? -12.217 51.326 -12.126 1.00 41.59 ?  8   ARG A HH21 1 
ATOM   97   H HH22 . ARG A 1 5   ? -12.384 51.315 -10.646 1.00 41.59 ?  8   ARG A HH22 1 
ATOM   98   N N    . VAL A 1 6   ? -16.451 45.323 -14.666 1.00 15.64 ?  9   VAL A N    1 
ATOM   99   C CA   . VAL A 1 6   ? -15.363 44.549 -15.254 1.00 14.65 ?  9   VAL A CA   1 
ATOM   100  C C    . VAL A 1 6   ? -14.235 45.502 -15.623 1.00 15.57 ?  9   VAL A C    1 
ATOM   101  O O    . VAL A 1 6   ? -14.450 46.505 -16.326 1.00 16.00 ?  9   VAL A O    1 
ATOM   102  C CB   . VAL A 1 6   ? -15.847 43.752 -16.474 1.00 15.24 ?  9   VAL A CB   1 
ATOM   103  C CG1  . VAL A 1 6   ? -14.681 43.015 -17.163 1.00 17.72 ?  9   VAL A CG1  1 
ATOM   104  C CG2  . VAL A 1 6   ? -16.929 42.776 -16.058 1.00 20.07 ?  9   VAL A CG2  1 
ATOM   105  H H    . VAL A 1 6   ? -17.079 45.524 -15.217 1.00 18.77 ?  9   VAL A H    1 
ATOM   106  H HA   . VAL A 1 6   ? -15.031 43.914 -14.600 1.00 17.58 ?  9   VAL A HA   1 
ATOM   107  H HB   . VAL A 1 6   ? -16.219 44.371 -17.122 1.00 18.28 ?  9   VAL A HB   1 
ATOM   108  H HG11 . VAL A 1 6   ? -15.040 42.400 -17.822 1.00 21.27 ?  9   VAL A HG11 1 
ATOM   109  H HG12 . VAL A 1 6   ? -14.108 43.666 -17.597 1.00 21.27 ?  9   VAL A HG12 1 
ATOM   110  H HG13 . VAL A 1 6   ? -14.177 42.525 -16.494 1.00 21.27 ?  9   VAL A HG13 1 
ATOM   111  H HG21 . VAL A 1 6   ? -17.208 42.265 -16.834 1.00 24.09 ?  9   VAL A HG21 1 
ATOM   112  H HG22 . VAL A 1 6   ? -16.573 42.180 -15.380 1.00 24.09 ?  9   VAL A HG22 1 
ATOM   113  H HG23 . VAL A 1 6   ? -17.682 43.272 -15.700 1.00 24.09 ?  9   VAL A HG23 1 
ATOM   114  N N    . ALA A 1 7   ? -13.044 45.198 -15.139 1.00 13.58 ?  10  ALA A N    1 
ATOM   115  C CA   . ALA A 1 7   ? -11.869 46.013 -15.421 1.00 14.40 ?  10  ALA A CA   1 
ATOM   116  C C    . ALA A 1 7   ? -11.535 45.936 -16.903 1.00 14.09 ?  10  ALA A C    1 
ATOM   117  O O    . ALA A 1 7   ? -11.624 44.880 -17.537 1.00 13.88 ?  10  ALA A O    1 
ATOM   118  C CB   . ALA A 1 7   ? -10.663 45.506 -14.612 1.00 14.42 ?  10  ALA A CB   1 
ATOM   119  H H    . ALA A 1 7   ? -12.883 44.517 -14.638 1.00 16.29 ?  10  ALA A H    1 
ATOM   120  H HA   . ALA A 1 7   ? -12.045 46.935 -15.175 1.00 17.28 ?  10  ALA A HA   1 
ATOM   121  H HB1  . ALA A 1 7   ? -9.900  46.077 -14.791 1.00 17.30 ?  10  ALA A HB1  1 
ATOM   122  H HB2  . ALA A 1 7   ? -10.883 45.534 -13.667 1.00 17.30 ?  10  ALA A HB2  1 
ATOM   123  H HB3  . ALA A 1 7   ? -10.465 44.595 -14.878 1.00 17.30 ?  10  ALA A HB3  1 
ATOM   124  N N    . GLU A 1 8   ? -11.112 47.067 -17.447 1.00 14.94 ?  11  GLU A N    1 
ATOM   125  C CA   . GLU A 1 8   ? -10.561 47.142 -18.788 1.00 15.57 ?  11  GLU A CA   1 
ATOM   126  C C    . GLU A 1 8   ? -9.055  47.303 -18.681 1.00 15.42 ?  11  GLU A C    1 
ATOM   127  O O    . GLU A 1 8   ? -8.505  47.495 -17.600 1.00 14.92 ?  11  GLU A O    1 
ATOM   128  C CB   . GLU A 1 8   ? -11.158 48.330 -19.543 1.00 16.99 ?  11  GLU A CB   1 
ATOM   129  C CG   . GLU A 1 8   ? -12.676 48.275 -19.703 1.00 17.49 ?  11  GLU A CG   1 
ATOM   130  C CD   . GLU A 1 8   ? -13.212 49.390 -20.551 1.00 20.80 ?  11  GLU A CD   1 
ATOM   131  O OE1  . GLU A 1 8   ? -13.322 50.506 -20.017 1.00 25.80 ?  11  GLU A OE1  1 
ATOM   132  O OE2  . GLU A 1 8   ? -13.557 49.141 -21.725 1.00 26.69 -1 11  GLU A OE2  1 
ATOM   133  H H    . GLU A 1 8   ? -11.134 47.828 -17.046 1.00 17.92 ?  11  GLU A H    1 
ATOM   134  H HA   . GLU A 1 8   ? -10.773 46.335 -19.284 1.00 18.69 ?  11  GLU A HA   1 
ATOM   135  H HB2  . GLU A 1 8   ? -10.943 49.143 -19.060 1.00 20.39 ?  11  GLU A HB2  1 
ATOM   136  H HB3  . GLU A 1 8   ? -10.769 48.359 -20.432 1.00 20.39 ?  11  GLU A HB3  1 
ATOM   137  H HG2  . GLU A 1 8   ? -12.919 47.435 -20.124 1.00 20.98 ?  11  GLU A HG2  1 
ATOM   138  H HG3  . GLU A 1 8   ? -13.088 48.338 -18.828 1.00 20.98 ?  11  GLU A HG3  1 
ATOM   139  N N    . VAL A 1 9   ? -8.387  47.260 -19.832 1.00 16.24 ?  12  VAL A N    1 
ATOM   140  C CA   . VAL A 1 9   ? -6.927  47.363 -19.842 1.00 19.30 ?  12  VAL A CA   1 
ATOM   141  C C    . VAL A 1 9   ? -6.454  48.610 -19.110 1.00 16.81 ?  12  VAL A C    1 
ATOM   142  O O    . VAL A 1 9   ? -5.494  48.567 -18.329 1.00 18.62 ?  12  VAL A O    1 
ATOM   143  C CB   . VAL A 1 9   ? -6.394  47.315 -21.286 1.00 21.67 ?  12  VAL A CB   1 
ATOM   144  C CG1  . VAL A 1 9   ? -4.929  47.717 -21.306 1.00 22.02 ?  12  VAL A CG1  1 
ATOM   145  C CG2  . VAL A 1 9   ? -6.588  45.933 -21.839 1.00 21.77 ?  12  VAL A CG2  1 
ATOM   146  H H    . VAL A 1 9   ? -8.747  47.174 -20.608 1.00 19.48 ?  12  VAL A H    1 
ATOM   147  H HA   . VAL A 1 9   ? -6.573  46.596 -19.365 1.00 23.17 ?  12  VAL A HA   1 
ATOM   148  H HB   . VAL A 1 9   ? -6.880  47.939 -21.847 1.00 26.00 ?  12  VAL A HB   1 
ATOM   149  H HG11 . VAL A 1 9   ? -4.528  47.407 -22.134 1.00 26.43 ?  12  VAL A HG11 1 
ATOM   150  H HG12 . VAL A 1 9   ? -4.865  48.683 -21.250 1.00 26.43 ?  12  VAL A HG12 1 
ATOM   151  H HG13 . VAL A 1 9   ? -4.479  47.311 -20.549 1.00 26.43 ?  12  VAL A HG13 1 
ATOM   152  H HG21 . VAL A 1 9   ? -6.274  45.913 -22.756 1.00 26.12 ?  12  VAL A HG21 1 
ATOM   153  H HG22 . VAL A 1 9   ? -6.082  45.304 -21.302 1.00 26.12 ?  12  VAL A HG22 1 
ATOM   154  H HG23 . VAL A 1 9   ? -7.532  45.710 -21.808 1.00 26.12 ?  12  VAL A HG23 1 
ATOM   155  N N    . ALA A 1 10  ? -7.106  49.747 -19.350 1.00 17.87 ?  13  ALA A N    1 
ATOM   156  C CA   . ALA A 1 10  ? -6.697  50.997 -18.723 1.00 19.40 ?  13  ALA A CA   1 
ATOM   157  C C    . ALA A 1 10  ? -6.863  51.016 -17.212 1.00 17.99 ?  13  ALA A C    1 
ATOM   158  O O    . ALA A 1 10  ? -6.334  51.915 -16.560 1.00 20.56 ?  13  ALA A O    1 
ATOM   159  C CB   . ALA A 1 10  ? -7.483  52.148 -19.330 1.00 20.29 ?  13  ALA A CB   1 
ATOM   160  H H    . ALA A 1 10  ? -7.787  49.819 -19.872 1.00 21.44 ?  13  ALA A H    1 
ATOM   161  H HA   . ALA A 1 10  ? -5.753  51.127 -18.903 1.00 23.28 ?  13  ALA A HA   1 
ATOM   162  H HB1  . ALA A 1 10  ? -7.310  52.954 -18.818 1.00 24.35 ?  13  ALA A HB1  1 
ATOM   163  H HB2  . ALA A 1 10  ? -7.199  52.274 -20.250 1.00 24.35 ?  13  ALA A HB2  1 
ATOM   164  H HB3  . ALA A 1 10  ? -8.428  51.935 -19.302 1.00 24.35 ?  13  ALA A HB3  1 
ATOM   165  N N    . ASP A 1 11  ? -7.549  50.024 -16.635 1.00 16.63 ?  14  ASP A N    1 
ATOM   166  C CA   . ASP A 1 11  ? -7.708  49.909 -15.192 1.00 15.93 ?  14  ASP A CA   1 
ATOM   167  C C    . ASP A 1 11  ? -6.594  49.120 -14.509 1.00 14.99 ?  14  ASP A C    1 
ATOM   168  O O    . ASP A 1 11  ? -6.663  48.908 -13.304 1.00 14.55 ?  14  ASP A O    1 
ATOM   169  C CB   . ASP A 1 11  ? -9.043  49.222 -14.874 1.00 15.22 ?  14  ASP A CB   1 
ATOM   170  C CG   . ASP A 1 11  ? -10.243 50.025 -15.344 1.00 18.28 ?  14  ASP A CG   1 
ATOM   171  O OD1  . ASP A 1 11  ? -10.342 51.235 -15.018 1.00 20.24 ?  14  ASP A OD1  1 
ATOM   172  O OD2  . ASP A 1 11  ? -11.098 49.465 -16.068 1.00 17.09 -1 14  ASP A OD2  1 
ATOM   173  H H    . ASP A 1 11  ? -7.938  49.393 -17.073 1.00 19.96 ?  14  ASP A H    1 
ATOM   174  H HA   . ASP A 1 11  ? -7.708  50.806 -14.824 1.00 19.12 ?  14  ASP A HA   1 
ATOM   175  H HB2  . ASP A 1 11  ? -9.068  48.358 -15.315 1.00 18.27 ?  14  ASP A HB2  1 
ATOM   176  H HB3  . ASP A 1 11  ? -9.118  49.105 -13.913 1.00 18.27 ?  14  ASP A HB3  1 
ATOM   177  N N    . ALA A 1 12  ? -5.588  48.653 -15.255 1.00 14.99 ?  15  ALA A N    1 
ATOM   178  C CA   . ALA A 1 12  ? -4.559  47.793 -14.663 1.00 14.23 ?  15  ALA A CA   1 
ATOM   179  C C    . ALA A 1 12  ? -3.855  48.484 -13.498 1.00 14.61 ?  15  ALA A C    1 
ATOM   180  O O    . ALA A 1 12  ? -3.470  47.820 -12.520 1.00 15.84 ?  15  ALA A O    1 
ATOM   181  C CB   . ALA A 1 12  ? -3.540  47.406 -15.738 1.00 17.31 ?  15  ALA A CB   1 
ATOM   182  H H    . ALA A 1 12  ? -5.479  48.816 -16.093 1.00 17.98 ?  15  ALA A H    1 
ATOM   183  H HA   . ALA A 1 12  ? -4.975  46.985 -14.325 1.00 17.08 ?  15  ALA A HA   1 
ATOM   184  H HB1  . ALA A 1 12  ? -2.851  46.854 -15.336 1.00 20.77 ?  15  ALA A HB1  1 
ATOM   185  H HB2  . ALA A 1 12  ? -3.993  46.912 -16.439 1.00 20.77 ?  15  ALA A HB2  1 
ATOM   186  H HB3  . ALA A 1 12  ? -3.145  48.213 -16.104 1.00 20.77 ?  15  ALA A HB3  1 
ATOM   187  N N    . GLY A 1 13  ? -3.715  49.813 -13.565 1.00 15.99 ?  16  GLY A N    1 
ATOM   188  C CA   . GLY A 1 13  ? -3.007  50.530 -12.514 1.00 16.92 ?  16  GLY A CA   1 
ATOM   189  C C    . GLY A 1 13  ? -3.716  50.448 -11.178 1.00 16.53 ?  16  GLY A C    1 
ATOM   190  O O    . GLY A 1 13  ? -3.088  50.254 -10.138 1.00 15.94 ?  16  GLY A O    1 
ATOM   191  H H    . GLY A 1 13  ? -4.016  50.310 -14.199 1.00 19.18 ?  16  GLY A H    1 
ATOM   192  H HA2  . GLY A 1 13  ? -2.119  50.155 -12.412 1.00 20.31 ?  16  GLY A HA2  1 
ATOM   193  H HA3  . GLY A 1 13  ? -2.929  51.465 -12.761 1.00 20.31 ?  16  GLY A HA3  1 
ATOM   194  N N    . VAL A 1 14  ? -5.042  50.599 -11.196 1.00 17.51 ?  17  VAL A N    1 
ATOM   195  C CA   . VAL A 1 14  ? -5.833  50.494 -9.975  1.00 15.59 ?  17  VAL A CA   1 
ATOM   196  C C    . VAL A 1 14  ? -5.804  49.078 -9.418  1.00 14.75 ?  17  VAL A C    1 
ATOM   197  O O    . VAL A 1 14  ? -5.678  48.875 -8.202  1.00 14.89 ?  17  VAL A O    1 
ATOM   198  C CB   . VAL A 1 14  ? -7.271  50.947 -10.288 1.00 16.06 ?  17  VAL A CB   1 
ATOM   199  C CG1  . VAL A 1 14  ? -8.251  50.385 -9.272  1.00 32.70 ?  17  VAL A CG1  1 
ATOM   200  C CG2  . VAL A 1 14  ? -7.342  52.456 -10.371 1.00 24.31 ?  17  VAL A CG2  1 
ATOM   201  H H    . VAL A 1 14  ? -5.505  50.762 -11.901 1.00 21.01 ?  17  VAL A H    1 
ATOM   202  H HA   . VAL A 1 14  ? -5.449  51.071 -9.295  1.00 18.71 ?  17  VAL A HA   1 
ATOM   203  H HB   . VAL A 1 14  ? -7.532  50.597 -11.154 1.00 19.27 ?  17  VAL A HB   1 
ATOM   204  H HG11 . VAL A 1 14  ? -9.081  50.884 -9.326  1.00 39.24 ?  17  VAL A HG11 1 
ATOM   205  H HG12 . VAL A 1 14  ? -8.412  49.450 -9.473  1.00 39.24 ?  17  VAL A HG12 1 
ATOM   206  H HG13 . VAL A 1 14  ? -7.870  50.472 -8.385  1.00 39.24 ?  17  VAL A HG13 1 
ATOM   207  H HG21 . VAL A 1 14  ? -8.247  52.717 -10.602 1.00 29.18 ?  17  VAL A HG21 1 
ATOM   208  H HG22 . VAL A 1 14  ? -7.099  52.831 -9.510  1.00 29.18 ?  17  VAL A HG22 1 
ATOM   209  H HG23 . VAL A 1 14  ? -6.724  52.764 -11.052 1.00 29.18 ?  17  VAL A HG23 1 
ATOM   210  N N    . VAL A 1 15  ? -5.932  48.061 -10.284 1.00 13.11 ?  18  VAL A N    1 
ATOM   211  C CA   . VAL A 1 15  ? -5.840  46.676 -9.840  1.00 11.89 ?  18  VAL A CA   1 
ATOM   212  C C    . VAL A 1 15  ? -4.484  46.416 -9.188  1.00 11.79 ?  18  VAL A C    1 
ATOM   213  O O    . VAL A 1 15  ? -4.390  45.805 -8.115  1.00 12.45 ?  18  VAL A O    1 
ATOM   214  C CB   . VAL A 1 15  ? -6.074  45.725 -11.030 1.00 14.62 ?  18  VAL A CB   1 
ATOM   215  C CG1  . VAL A 1 15  ? -6.029  44.281 -10.567 1.00 14.82 ?  18  VAL A CG1  1 
ATOM   216  C CG2  . VAL A 1 15  ? -7.357  46.028 -11.733 1.00 12.42 ?  18  VAL A CG2  1 
ATOM   217  H H    . VAL A 1 15  ? -6.071  48.152 -11.128 1.00 15.73 ?  18  VAL A H    1 
ATOM   218  H HA   . VAL A 1 15  ? -6.529  46.516 -9.176  1.00 14.27 ?  18  VAL A HA   1 
ATOM   219  H HB   . VAL A 1 15  ? -5.361  45.861 -11.675 1.00 17.55 ?  18  VAL A HB   1 
ATOM   220  H HG11 . VAL A 1 15  ? -6.228  43.702 -11.320 1.00 17.78 ?  18  VAL A HG11 1 
ATOM   221  H HG12 . VAL A 1 15  ? -5.143  44.087 -10.225 1.00 17.78 ?  18  VAL A HG12 1 
ATOM   222  H HG13 . VAL A 1 15  ? -6.690  44.153 -9.868  1.00 17.78 ?  18  VAL A HG13 1 
ATOM   223  H HG21 . VAL A 1 15  ? -7.545  45.318 -12.367 1.00 14.91 ?  18  VAL A HG21 1 
ATOM   224  H HG22 . VAL A 1 15  ? -8.071  46.084 -11.078 1.00 14.91 ?  18  VAL A HG22 1 
ATOM   225  H HG23 . VAL A 1 15  ? -7.270  46.873 -12.200 1.00 14.91 ?  18  VAL A HG23 1 
ATOM   226  N N    . ALA A 1 16  ? -3.412  46.893 -9.832  1.00 12.49 ?  19  ALA A N    1 
ATOM   227  C CA   . ALA A 1 16  ? -2.056  46.676 -9.328  1.00 12.70 ?  19  ALA A CA   1 
ATOM   228  C C    . ALA A 1 16  ? -1.876  47.295 -7.956  1.00 13.19 ?  19  ALA A C    1 
ATOM   229  O O    . ALA A 1 16  ? -1.255  46.687 -7.069  1.00 13.59 ?  19  ALA A O    1 
ATOM   230  C CB   . ALA A 1 16  ? -1.046  47.257 -10.310 1.00 13.80 ?  19  ALA A CB   1 
ATOM   231  H H    . ALA A 1 16  ? -3.445  47.346 -10.562 1.00 14.99 ?  19  ALA A H    1 
ATOM   232  H HA   . ALA A 1 16  ? -1.896  45.722 -9.251  1.00 15.24 ?  19  ALA A HA   1 
ATOM   233  H HB1  . ALA A 1 16  ? -0.150  47.075 -9.986  1.00 16.56 ?  19  ALA A HB1  1 
ATOM   234  H HB2  . ALA A 1 16  ? -1.174  46.842 -11.178 1.00 16.56 ?  19  ALA A HB2  1 
ATOM   235  H HB3  . ALA A 1 16  ? -1.185  48.214 -10.378 1.00 16.56 ?  19  ALA A HB3  1 
ATOM   236  N N    . LYS A 1 17  ? -2.406  48.505 -7.765  1.00 14.74 ?  20  LYS A N    1 
ATOM   237  C CA   . LYS A 1 17  ? -2.307  49.170 -6.475  1.00 14.96 ?  20  LYS A CA   1 
ATOM   238  C C    . LYS A 1 17  ? -3.000  48.362 -5.393  1.00 14.01 ?  20  LYS A C    1 
ATOM   239  O O    . LYS A 1 17  ? -2.476  48.228 -4.284  1.00 14.22 ?  20  LYS A O    1 
ATOM   240  C CB   . LYS A 1 17  ? -2.903  50.584 -6.579  1.00 17.50 ?  20  LYS A CB   1 
ATOM   241  C CG   . LYS A 1 17  ? -2.795  51.437 -5.320  1.00 29.88 ?  20  LYS A CG   1 
ATOM   242  C CD   . LYS A 1 17  ? -4.068  51.425 -4.483  1.00 28.08 ?  20  LYS A CD   1 
ATOM   243  C CE   . LYS A 1 17  ? -4.003  52.487 -3.366  1.00 27.87 ?  20  LYS A CE   1 
ATOM   244  N NZ   . LYS A 1 17  ? -4.928  52.141 -2.242  1.00 37.75 ?  20  LYS A NZ   1 
ATOM   245  H H    . LYS A 1 17  ? -2.825  48.956 -8.365  1.00 17.68 ?  20  LYS A H    1 
ATOM   246  H HA   . LYS A 1 17  ? -1.374  49.258 -6.225  1.00 17.95 ?  20  LYS A HA   1 
ATOM   247  H HB2  . LYS A 1 17  ? -2.443  51.057 -7.290  1.00 21.00 ?  20  LYS A HB2  1 
ATOM   248  H HB3  . LYS A 1 17  ? -3.846  50.502 -6.792  1.00 21.00 ?  20  LYS A HB3  1 
ATOM   249  H HG2  . LYS A 1 17  ? -2.072  51.098 -4.769  1.00 35.86 ?  20  LYS A HG2  1 
ATOM   250  H HG3  . LYS A 1 17  ? -2.614  52.356 -5.575  1.00 35.86 ?  20  LYS A HG3  1 
ATOM   251  H HD2  . LYS A 1 17  ? -4.830  51.621 -5.050  1.00 33.70 ?  20  LYS A HD2  1 
ATOM   252  H HD3  . LYS A 1 17  ? -4.176  50.553 -4.072  1.00 33.70 ?  20  LYS A HD3  1 
ATOM   253  H HE2  . LYS A 1 17  ? -3.099  52.534 -3.016  1.00 33.44 ?  20  LYS A HE2  1 
ATOM   254  H HE3  . LYS A 1 17  ? -4.265  53.350 -3.724  1.00 33.44 ?  20  LYS A HE3  1 
ATOM   255  H HZ1  . LYS A 1 17  ? -5.766  52.101 -2.539  1.00 45.30 ?  20  LYS A HZ1  1 
ATOM   256  H HZ2  . LYS A 1 17  ? -4.705  51.351 -1.897  1.00 45.30 ?  20  LYS A HZ2  1 
ATOM   257  H HZ3  . LYS A 1 17  ? -4.876  52.759 -1.604  1.00 45.30 ?  20  LYS A HZ3  1 
ATOM   258  N N    . LEU A 1 18  ? -4.208  47.861 -5.681  1.00 13.21 ?  21  LEU A N    1 
ATOM   259  C CA   . LEU A 1 18  ? -4.903  47.032 -4.710  1.00 12.52 ?  21  LEU A CA   1 
ATOM   260  C C    . LEU A 1 18  ? -4.145  45.751 -4.399  1.00 12.47 ?  21  LEU A C    1 
ATOM   261  O O    . LEU A 1 18  ? -4.099  45.337 -3.241  1.00 11.50 ?  21  LEU A O    1 
ATOM   262  C CB   . LEU A 1 18  ? -6.320  46.727 -5.199  1.00 12.12 ?  21  LEU A CB   1 
ATOM   263  C CG   . LEU A 1 18  ? -7.222  47.962 -5.170  1.00 13.32 ?  21  LEU A CG   1 
ATOM   264  C CD1  . LEU A 1 18  ? -8.522  47.716 -5.909  1.00 13.55 ?  21  LEU A CD1  1 
ATOM   265  C CD2  . LEU A 1 18  ? -7.549  48.432 -3.752  1.00 18.12 ?  21  LEU A CD2  1 
ATOM   266  H H    . LEU A 1 18  ? -4.633  47.988 -6.418  1.00 15.85 ?  21  LEU A H    1 
ATOM   267  H HA   . LEU A 1 18  ? -4.972  47.529 -3.880  1.00 15.02 ?  21  LEU A HA   1 
ATOM   268  H HB2  . LEU A 1 18  ? -6.277  46.404 -6.113  1.00 14.55 ?  21  LEU A HB2  1 
ATOM   269  H HB3  . LEU A 1 18  ? -6.714  46.050 -4.627  1.00 14.55 ?  21  LEU A HB3  1 
ATOM   270  H HG   . LEU A 1 18  ? -6.722  48.666 -5.611  1.00 15.99 ?  21  LEU A HG   1 
ATOM   271  H HD11 . LEU A 1 18  ? -9.063  48.520 -5.871  1.00 16.25 ?  21  LEU A HD11 1 
ATOM   272  H HD12 . LEU A 1 18  ? -8.323  47.495 -6.833  1.00 16.25 ?  21  LEU A HD12 1 
ATOM   273  H HD13 . LEU A 1 18  ? -8.992  46.980 -5.487  1.00 16.25 ?  21  LEU A HD13 1 
ATOM   274  H HD21 . LEU A 1 18  ? -8.237  49.114 -3.797  1.00 21.74 ?  21  LEU A HD21 1 
ATOM   275  H HD22 . LEU A 1 18  ? -7.866  47.676 -3.234  1.00 21.74 ?  21  LEU A HD22 1 
ATOM   276  H HD23 . LEU A 1 18  ? -6.747  48.798 -3.348  1.00 21.74 ?  21  LEU A HD23 1 
ATOM   277  N N    . LEU A 1 19  ? -3.545  45.115 -5.409  1.00 11.02 ?  22  LEU A N    1 
ATOM   278  C CA   . LEU A 1 19  ? -2.773  43.904 -5.152  1.00 10.38 ?  22  LEU A CA   1 
ATOM   279  C C    . LEU A 1 19  ? -1.562  44.215 -4.287  1.00 11.04 ?  22  LEU A C    1 
ATOM   280  O O    . LEU A 1 19  ? -1.224  43.447 -3.369  1.00 12.81 ?  22  LEU A O    1 
ATOM   281  C CB   . LEU A 1 19  ? -2.377  43.207 -6.446  1.00 10.52 ?  22  LEU A CB   1 
ATOM   282  C CG   . LEU A 1 19  ? -1.629  41.861 -6.235  1.00 10.68 ?  22  LEU A CG   1 
ATOM   283  C CD1  . LEU A 1 19  ? -2.414  40.874 -5.331  1.00 9.50  ?  22  LEU A CD1  1 
ATOM   284  C CD2  . LEU A 1 19  ? -1.313  41.187 -7.541  1.00 13.28 ?  22  LEU A CD2  1 
ATOM   285  H H    . LEU A 1 19  ? -3.570  45.360 -6.233  1.00 13.22 ?  22  LEU A H    1 
ATOM   286  H HA   . LEU A 1 19  ? -3.335  43.276 -4.673  1.00 12.46 ?  22  LEU A HA   1 
ATOM   287  H HB2  . LEU A 1 19  ? -3.181  43.022 -6.957  1.00 12.62 ?  22  LEU A HB2  1 
ATOM   288  H HB3  . LEU A 1 19  ? -1.792  43.795 -6.949  1.00 12.62 ?  22  LEU A HB3  1 
ATOM   289  H HG   . LEU A 1 19  ? -0.798  42.084 -5.786  1.00 12.82 ?  22  LEU A HG   1 
ATOM   290  H HD11 . LEU A 1 19  ? -1.944  40.026 -5.307  1.00 11.40 ?  22  LEU A HD11 1 
ATOM   291  H HD12 . LEU A 1 19  ? -2.473  41.245 -4.436  1.00 11.40 ?  22  LEU A HD12 1 
ATOM   292  H HD13 . LEU A 1 19  ? -3.303  40.749 -5.697  1.00 11.40 ?  22  LEU A HD13 1 
ATOM   293  H HD21 . LEU A 1 19  ? -0.847  40.355 -7.362  1.00 15.93 ?  22  LEU A HD21 1 
ATOM   294  H HD22 . LEU A 1 19  ? -2.141  41.007 -8.012  1.00 15.93 ?  22  LEU A HD22 1 
ATOM   295  H HD23 . LEU A 1 19  ? -0.751  41.773 -8.071  1.00 15.93 ?  22  LEU A HD23 1 
ATOM   296  N N    . ARG A 1 20  ? -0.904  45.348 -4.545  1.00 12.08 ?  23  ARG A N    1 
ATOM   297  C CA   . ARG A 1 20  ? 0.191   45.775 -3.677  1.00 13.06 ?  23  ARG A CA   1 
ATOM   298  C C    . ARG A 1 20  ? -0.305  45.999 -2.249  1.00 14.55 ?  23  ARG A C    1 
ATOM   299  O O    . ARG A 1 20  ? 0.348   45.574 -1.280  1.00 14.92 ?  23  ARG A O    1 
ATOM   300  C CB   . ARG A 1 20  ? 0.823   47.039 -4.260  1.00 14.44 ?  23  ARG A CB   1 
ATOM   301  C CG   . ARG A 1 20  ? 1.713   46.776 -5.484  1.00 23.68 ?  23  ARG A CG   1 
ATOM   302  C CD   . ARG A 1 20  ? 2.587   47.991 -5.847  1.00 22.22 ?  23  ARG A CD   1 
ATOM   303  N NE   . ARG A 1 20  ? 1.756   49.146 -6.173  1.00 30.70 ?  23  ARG A NE   1 
ATOM   304  C CZ   . ARG A 1 20  ? 1.445   49.537 -7.403  1.00 39.60 ?  23  ARG A CZ   1 
ATOM   305  N NH1  . ARG A 1 20  ? 1.873   48.879 -8.474  1.00 32.13 ?  23  ARG A NH1  1 
ATOM   306  N NH2  . ARG A 1 20  ? 0.687   50.618 -7.561  1.00 40.16 ?  23  ARG A NH2  1 
ATOM   307  H H    . ARG A 1 20  ? -1.069  45.877 -5.204  1.00 14.50 ?  23  ARG A H    1 
ATOM   308  H HA   . ARG A 1 20  ? 0.877   45.090 -3.639  1.00 15.67 ?  23  ARG A HA   1 
ATOM   309  H HB2  . ARG A 1 20  ? 0.116   47.645 -4.532  1.00 17.33 ?  23  ARG A HB2  1 
ATOM   310  H HB3  . ARG A 1 20  ? 1.373   47.457 -3.578  1.00 17.33 ?  23  ARG A HB3  1 
ATOM   311  H HG2  . ARG A 1 20  ? 2.301   46.028 -5.294  1.00 28.42 ?  23  ARG A HG2  1 
ATOM   312  H HG3  . ARG A 1 20  ? 1.151   46.570 -6.247  1.00 28.42 ?  23  ARG A HG3  1 
ATOM   313  H HD2  . ARG A 1 20  ? 3.152   48.221 -5.092  1.00 26.66 ?  23  ARG A HD2  1 
ATOM   314  H HD3  . ARG A 1 20  ? 3.135   47.777 -6.618  1.00 26.66 ?  23  ARG A HD3  1 
ATOM   315  H HE   . ARG A 1 20  ? 1.444   49.608 -5.518  1.00 36.84 ?  23  ARG A HE   1 
ATOM   316  H HH11 . ARG A 1 20  ? 2.365   48.180 -8.382  1.00 38.55 ?  23  ARG A HH11 1 
ATOM   317  H HH12 . ARG A 1 20  ? 1.657   49.153 -9.261  1.00 38.55 ?  23  ARG A HH12 1 
ATOM   318  H HH21 . ARG A 1 20  ? 0.408   51.051 -6.872  1.00 48.19 ?  23  ARG A HH21 1 
ATOM   319  H HH22 . ARG A 1 20  ? 0.477   50.884 -8.351  1.00 48.19 ?  23  ARG A HH22 1 
ATOM   320  N N    . ASP A 1 21  ? -1.457  46.658 -2.090  1.00 14.04 ?  24  ASP A N    1 
ATOM   321  C CA   . ASP A 1 21  ? -1.995  46.887 -0.750  1.00 14.59 ?  24  ASP A CA   1 
ATOM   322  C C    . ASP A 1 21  ? -2.258  45.560 -0.060  1.00 14.17 ?  24  ASP A C    1 
ATOM   323  O O    . ASP A 1 21  ? -1.983  45.397 1.131   1.00 13.71 ?  24  ASP A O    1 
ATOM   324  C CB   . ASP A 1 21  ? -3.303  47.674 -0.863  1.00 14.79 ?  24  ASP A CB   1 
ATOM   325  C CG   . ASP A 1 21  ? -3.100  49.133 -1.191  1.00 22.80 ?  24  ASP A CG   1 
ATOM   326  O OD1  . ASP A 1 21  ? -1.947  49.614 -1.167  1.00 26.61 ?  24  ASP A OD1  1 
ATOM   327  O OD2  . ASP A 1 21  ? -4.128  49.773 -1.503  1.00 22.10 -1 24  ASP A OD2  1 
ATOM   328  H H    . ASP A 1 21  ? -1.936  46.976 -2.730  1.00 16.84 ?  24  ASP A H    1 
ATOM   329  H HA   . ASP A 1 21  ? -1.362  47.400 -0.223  1.00 17.51 ?  24  ASP A HA   1 
ATOM   330  H HB2  . ASP A 1 21  ? -3.843  47.284 -1.568  1.00 17.75 ?  24  ASP A HB2  1 
ATOM   331  H HB3  . ASP A 1 21  ? -3.774  47.623 -0.017  1.00 17.75 ?  24  ASP A HB3  1 
ATOM   332  N N    . PHE A 1 22  ? -2.782  44.594 -0.810  1.00 11.89 ?  25  PHE A N    1 
ATOM   333  C CA   . PHE A 1 22  ? -3.048  43.256 -0.282  1.00 11.74 ?  25  PHE A CA   1 
ATOM   334  C C    . PHE A 1 22  ? -1.753  42.620 0.202   1.00 13.57 ?  25  PHE A C    1 
ATOM   335  O O    . PHE A 1 22  ? -1.667  42.152 1.346   1.00 12.60 ?  25  PHE A O    1 
ATOM   336  C CB   . PHE A 1 22  ? -3.736  42.467 -1.408  1.00 10.18 ?  25  PHE A CB   1 
ATOM   337  C CG   . PHE A 1 22  ? -4.213  41.099 -1.059  1.00 12.21 ?  25  PHE A CG   1 
ATOM   338  C CD1  . PHE A 1 22  ? -4.142  40.571 0.212   1.00 21.82 ?  25  PHE A CD1  1 
ATOM   339  C CD2  . PHE A 1 22  ? -4.829  40.354 -2.044  1.00 13.00 ?  25  PHE A CD2  1 
ATOM   340  C CE1  . PHE A 1 22  ? -4.637  39.294 0.474   1.00 20.54 ?  25  PHE A CE1  1 
ATOM   341  C CE2  . PHE A 1 22  ? -5.309  39.092 -1.798  1.00 18.04 ?  25  PHE A CE2  1 
ATOM   342  C CZ   . PHE A 1 22  ? -5.228  38.560 -0.545  1.00 19.55 ?  25  PHE A CZ   1 
ATOM   343  H H    . PHE A 1 22  ? -2.996  44.686 -1.637  1.00 14.27 ?  25  PHE A H    1 
ATOM   344  H HA   . PHE A 1 22  ? -3.641  43.265 0.486   1.00 14.09 ?  25  PHE A HA   1 
ATOM   345  H HB2  . PHE A 1 22  ? -4.510  42.973 -1.702  1.00 12.22 ?  25  PHE A HB2  1 
ATOM   346  H HB3  . PHE A 1 22  ? -3.106  42.372 -2.139  1.00 12.22 ?  25  PHE A HB3  1 
ATOM   347  H HD1  . PHE A 1 22  ? -3.761  41.070 0.898   1.00 26.19 ?  25  PHE A HD1  1 
ATOM   348  H HD2  . PHE A 1 22  ? -4.920  40.716 -2.896  1.00 15.60 ?  25  PHE A HD2  1 
ATOM   349  H HE1  . PHE A 1 22  ? -4.571  38.935 1.329   1.00 24.65 ?  25  PHE A HE1  1 
ATOM   350  H HE2  . PHE A 1 22  ? -5.691  38.599 -2.488  1.00 21.65 ?  25  PHE A HE2  1 
ATOM   351  H HZ   . PHE A 1 22  ? -5.567  37.710 -0.375  1.00 23.46 ?  25  PHE A HZ   1 
ATOM   352  N N    . ASN A 1 23  ? -0.707  42.666 -0.616  1.00 12.68 ?  26  ASN A N    1 
ATOM   353  C CA   . ASN A 1 23  ? 0.553   42.051 -0.225  1.00 14.41 ?  26  ASN A CA   1 
ATOM   354  C C    . ASN A 1 23  ? 1.186   42.800 0.927   1.00 13.29 ?  26  ASN A C    1 
ATOM   355  O O    . ASN A 1 23  ? 1.771   42.178 1.827   1.00 18.51 ?  26  ASN A O    1 
ATOM   356  C CB   . ASN A 1 23  ? 1.500   41.997 -1.414  1.00 15.73 ?  26  ASN A CB   1 
ATOM   357  C CG   . ASN A 1 23  ? 1.236   40.798 -2.313  1.00 21.78 ?  26  ASN A CG   1 
ATOM   358  O OD1  . ASN A 1 23  ? 1.694   39.693 -2.029  1.00 23.14 ?  26  ASN A OD1  1 
ATOM   359  N ND2  . ASN A 1 23  ? 0.456   40.999 -3.359  1.00 18.36 ?  26  ASN A ND2  1 
ATOM   360  H H    . ASN A 1 23  ? -0.701  43.041 -1.390  1.00 15.22 ?  26  ASN A H    1 
ATOM   361  H HA   . ASN A 1 23  ? 0.385   41.140 0.062   1.00 17.29 ?  26  ASN A HA   1 
ATOM   362  H HB2  . ASN A 1 23  ? 1.389   42.801 -1.945  1.00 18.88 ?  26  ASN A HB2  1 
ATOM   363  H HB3  . ASN A 1 23  ? 2.413   41.936 -1.091  1.00 18.88 ?  26  ASN A HB3  1 
ATOM   364  H HD21 . ASN A 1 23  ? 0.279   40.350 -3.895  1.00 22.03 ?  26  ASN A HD21 1 
ATOM   365  H HD22 . ASN A 1 23  ? 0.125   41.779 -3.505  1.00 22.03 ?  26  ASN A HD22 1 
ATOM   366  N N    . THR A 1 24  ? 1.063   44.135 0.939   1.00 14.54 ?  27  THR A N    1 
ATOM   367  C CA   . THR A 1 24  ? 1.623   44.902 2.046   1.00 16.41 ?  27  THR A CA   1 
ATOM   368  C C    . THR A 1 24  ? 0.935   44.554 3.358   1.00 20.29 ?  27  THR A C    1 
ATOM   369  O O    . THR A 1 24  ? 1.587   44.476 4.410   1.00 20.49 ?  27  THR A O    1 
ATOM   370  C CB   . THR A 1 24  ? 1.531   46.398 1.751   1.00 16.23 ?  27  THR A CB   1 
ATOM   371  O OG1  . THR A 1 24  ? 2.362   46.709 0.622   1.00 19.86 ?  27  THR A OG1  1 
ATOM   372  C CG2  . THR A 1 24  ? 1.963   47.221 2.959   1.00 23.53 ?  27  THR A CG2  1 
ATOM   373  H H    . THR A 1 24  ? 0.670   44.603 0.333   1.00 17.45 ?  27  THR A H    1 
ATOM   374  H HA   . THR A 1 24  ? 2.563   44.682 2.139   1.00 19.69 ?  27  THR A HA   1 
ATOM   375  H HB   . THR A 1 24  ? 0.612   46.634 1.551   1.00 19.47 ?  27  THR A HB   1 
ATOM   376  H HG1  . THR A 1 24  ? 2.125   46.255 -0.044  1.00 23.83 ?  27  THR A HG1  1 
ATOM   377  H HG21 . THR A 1 24  ? 2.125   48.140 2.693   1.00 28.23 ?  27  THR A HG21 1 
ATOM   378  H HG22 . THR A 1 24  ? 1.269   47.207 3.635   1.00 28.23 ?  27  THR A HG22 1 
ATOM   379  H HG23 . THR A 1 24  ? 2.778   46.854 3.336   1.00 28.23 ?  27  THR A HG23 1 
ATOM   380  N N    . GLU A 1 25  ? -0.379  44.361 3.321   1.00 18.47 ?  28  GLU A N    1 
ATOM   381  C CA   . GLU A 1 25  ? -1.117  44.012 4.531   1.00 19.28 ?  28  GLU A CA   1 
ATOM   382  C C    . GLU A 1 25  ? -0.599  42.716 5.131   1.00 20.84 ?  28  GLU A C    1 
ATOM   383  O O    . GLU A 1 25  ? -0.491  42.595 6.357   1.00 21.27 ?  28  GLU A O    1 
ATOM   384  C CB   . GLU A 1 25  ? -2.597  43.846 4.205   1.00 15.60 ?  28  GLU A CB   1 
ATOM   385  C CG   . GLU A 1 25  ? -3.441  43.598 5.454   1.00 21.43 ?  28  GLU A CG   1 
ATOM   386  C CD   . GLU A 1 25  ? -4.911  43.560 5.187   1.00 21.53 ?  28  GLU A CD   1 
ATOM   387  O OE1  . GLU A 1 25  ? -5.311  43.932 4.069   1.00 18.32 ?  28  GLU A OE1  1 
ATOM   388  O OE2  . GLU A 1 25  ? -5.666  43.224 6.133   1.00 20.82 -1 28  GLU A OE2  1 
ATOM   389  H H    . GLU A 1 25  ? -0.866  44.425 2.615   1.00 22.16 ?  28  GLU A H    1 
ATOM   390  H HA   . GLU A 1 25  ? -1.008  44.729 5.175   1.00 23.14 ?  28  GLU A HA   1 
ATOM   391  H HB2  . GLU A 1 25  ? -2.920  44.654 3.776   1.00 18.72 ?  28  GLU A HB2  1 
ATOM   392  H HB3  . GLU A 1 25  ? -2.708  43.088 3.610   1.00 18.72 ?  28  GLU A HB3  1 
ATOM   393  H HG2  . GLU A 1 25  ? -3.187  42.744 5.838   1.00 25.71 ?  28  GLU A HG2  1 
ATOM   394  H HG3  . GLU A 1 25  ? -3.274  44.311 6.090   1.00 25.71 ?  28  GLU A HG3  1 
ATOM   395  N N    . PHE A 1 26  ? -0.291  41.738 4.286   1.00 32.07 ?  29  PHE A N    1 
ATOM   396  C CA   . PHE A 1 26  ? 0.147   40.428 4.735   1.00 33.06 ?  29  PHE A CA   1 
ATOM   397  C C    . PHE A 1 26  ? 1.664   40.273 4.710   1.00 33.55 ?  29  PHE A C    1 
ATOM   398  O O    . PHE A 1 26  ? 2.164   39.154 4.841   1.00 35.68 ?  29  PHE A O    1 
ATOM   399  C CB   . PHE A 1 26  ? -0.550  39.350 3.909   1.00 32.57 ?  29  PHE A CB   1 
ATOM   400  C CG   . PHE A 1 26  ? -2.026  39.228 4.213   1.00 39.07 ?  29  PHE A CG   1 
ATOM   401  C CD1  . PHE A 1 26  ? -2.930  40.191 3.769   1.00 32.35 ?  29  PHE A CD1  1 
ATOM   402  C CD2  . PHE A 1 26  ? -2.501  38.177 4.977   1.00 45.99 ?  29  PHE A CD2  1 
ATOM   403  C CE1  . PHE A 1 26  ? -4.289  40.090 4.061   1.00 33.23 ?  29  PHE A CE1  1 
ATOM   404  C CE2  . PHE A 1 26  ? -3.850  38.067 5.271   1.00 42.29 ?  29  PHE A CE2  1 
ATOM   405  C CZ   . PHE A 1 26  ? -4.746  39.031 4.809   1.00 37.86 ?  29  PHE A CZ   1 
ATOM   406  H H    . PHE A 1 26  ? -0.330  41.814 3.430   1.00 38.49 ?  29  PHE A H    1 
ATOM   407  H HA   . PHE A 1 26  ? -0.119  40.294 5.658   1.00 39.67 ?  29  PHE A HA   1 
ATOM   408  H HB2  . PHE A 1 26  ? -0.456  39.566 2.968   1.00 39.09 ?  29  PHE A HB2  1 
ATOM   409  H HB3  . PHE A 1 26  ? -0.135  38.493 4.096   1.00 39.09 ?  29  PHE A HB3  1 
ATOM   410  H HD1  . PHE A 1 26  ? -2.621  40.912 3.270   1.00 38.81 ?  29  PHE A HD1  1 
ATOM   411  H HD2  . PHE A 1 26  ? -1.907  37.537 5.297   1.00 55.19 ?  29  PHE A HD2  1 
ATOM   412  H HE1  . PHE A 1 26  ? -4.883  40.735 3.751   1.00 39.87 ?  29  PHE A HE1  1 
ATOM   413  H HE2  . PHE A 1 26  ? -4.158  37.351 5.777   1.00 50.75 ?  29  PHE A HE2  1 
ATOM   414  H HZ   . PHE A 1 26  ? -5.652  38.957 5.007   1.00 45.43 ?  29  PHE A HZ   1 
ATOM   415  N N    A ASP A 1 27  ? 2.395   41.376 4.588   0.61 33.32 ?  30  ASP A N    1 
ATOM   416  N N    B ASP A 1 27  ? 2.402   41.368 4.552   0.39 33.28 ?  30  ASP A N    1 
ATOM   417  C CA   A ASP A 1 27  ? 3.862   41.371 4.562   0.61 34.19 ?  30  ASP A CA   1 
ATOM   418  C CA   B ASP A 1 27  ? 3.866   41.343 4.593   0.39 34.24 ?  30  ASP A CA   1 
ATOM   419  C C    A ASP A 1 27  ? 4.403   40.253 3.678   0.61 33.74 ?  30  ASP A C    1 
ATOM   420  C C    B ASP A 1 27  ? 4.433   40.265 3.671   0.39 33.75 ?  30  ASP A C    1 
ATOM   421  O O    A ASP A 1 27  ? 5.254   39.455 4.081   0.61 38.07 ?  30  ASP A O    1 
ATOM   422  O O    B ASP A 1 27  ? 5.332   39.503 4.040   0.39 35.61 ?  30  ASP A O    1 
ATOM   423  C CB   A ASP A 1 27  ? 4.457   41.313 5.964   0.61 39.54 ?  30  ASP A CB   1 
ATOM   424  C CB   B ASP A 1 27  ? 4.372   41.176 6.025   0.39 38.18 ?  30  ASP A CB   1 
ATOM   425  C CG   A ASP A 1 27  ? 5.936   41.643 5.972   0.61 39.77 ?  30  ASP A CG   1 
ATOM   426  C CG   B ASP A 1 27  ? 3.878   42.272 6.945   0.39 37.66 ?  30  ASP A CG   1 
ATOM   427  O OD1  A ASP A 1 27  ? 6.417   42.245 4.983   0.61 37.01 ?  30  ASP A OD1  1 
ATOM   428  O OD1  B ASP A 1 27  ? 3.830   43.440 6.503   0.39 45.14 ?  30  ASP A OD1  1 
ATOM   429  O OD2  A ASP A 1 27  ? 6.615   41.305 6.963   0.61 40.88 -1 30  ASP A OD2  1 
ATOM   430  O OD2  B ASP A 1 27  ? 3.528   41.967 8.102   0.39 39.30 -1 30  ASP A OD2  1 
ATOM   431  H H    A ASP A 1 27  ? 2.059   42.165 4.516   0.61 39.99 ?  30  ASP A H    1 
ATOM   432  H H    B ASP A 1 27  ? 2.075   42.152 4.419   0.39 39.94 ?  30  ASP A H    1 
ATOM   433  H HA   A ASP A 1 27  ? 4.144   42.211 4.167   0.61 41.02 ?  30  ASP A HA   1 
ATOM   434  H HA   B ASP A 1 27  ? 4.190   42.195 4.262   0.39 41.09 ?  30  ASP A HA   1 
ATOM   435  H HB2  A ASP A 1 27  ? 4.000   41.955 6.530   0.61 47.45 ?  30  ASP A HB2  1 
ATOM   436  H HB2  B ASP A 1 27  ? 4.061   40.327 6.375   0.39 45.82 ?  30  ASP A HB2  1 
ATOM   437  H HB3  A ASP A 1 27  ? 4.345   40.417 6.320   0.61 47.45 ?  30  ASP A HB3  1 
ATOM   438  H HB3  B ASP A 1 27  ? 5.342   41.199 6.024   0.39 45.82 ?  30  ASP A HB3  1 
ATOM   439  N N    . THR A 1 28  ? 3.902   40.210 2.451   1.00 31.71 ?  31  THR A N    1 
ATOM   440  C CA   . THR A 1 28  ? 4.389   39.290 1.434   1.00 31.19 ?  31  THR A CA   1 
ATOM   441  C C    . THR A 1 28  ? 4.976   40.043 0.242   1.00 37.40 ?  31  THR A C    1 
ATOM   442  O O    . THR A 1 28  ? 4.540   41.158 -0.086  1.00 30.55 ?  31  THR A O    1 
ATOM   443  C CB   . THR A 1 28  ? 3.286   38.355 0.937   1.00 30.71 ?  31  THR A CB   1 
ATOM   444  O OG1  . THR A 1 28  ? 2.236   39.122 0.321   1.00 37.23 ?  31  THR A OG1  1 
ATOM   445  C CG2  . THR A 1 28  ? 2.715   37.575 2.077   1.00 50.90 ?  31  THR A CG2  1 
ATOM   446  H H    . THR A 1 28  ? 3.263   40.715 2.175   1.00 38.06 ?  31  THR A H    1 
ATOM   447  H HA   . THR A 1 28  ? 5.092   38.748 1.825   1.00 37.43 ?  31  THR A HA   1 
ATOM   448  H HB   . THR A 1 28  ? 3.656   37.736 0.288   1.00 36.85 ?  31  THR A HB   1 
ATOM   449  H HG1  . THR A 1 28  ? 1.622   38.612 0.061   1.00 44.68 ?  31  THR A HG1  1 
ATOM   450  H HG21 . THR A 1 28  ? 2.064   36.935 1.748   1.00 61.08 ?  31  THR A HG21 1 
ATOM   451  H HG22 . THR A 1 28  ? 3.422   37.096 2.538   1.00 61.08 ?  31  THR A HG22 1 
ATOM   452  H HG23 . THR A 1 28  ? 2.279   38.174 2.703   1.00 61.08 ?  31  THR A HG23 1 
ATOM   453  N N    . PRO A 1 29  ? 5.937   39.437 -0.448  1.00 43.47 ?  32  PRO A N    1 
ATOM   454  C CA   . PRO A 1 29  ? 6.710   40.171 -1.450  1.00 48.59 ?  32  PRO A CA   1 
ATOM   455  C C    . PRO A 1 29  ? 5.946   40.397 -2.748  1.00 26.72 ?  32  PRO A C    1 
ATOM   456  O O    . PRO A 1 29  ? 5.017   39.671 -3.112  1.00 53.77 ?  32  PRO A O    1 
ATOM   457  C CB   . PRO A 1 29  ? 7.923   39.259 -1.684  1.00 38.89 ?  32  PRO A CB   1 
ATOM   458  C CG   . PRO A 1 29  ? 7.398   37.871 -1.394  1.00 35.90 ?  32  PRO A CG   1 
ATOM   459  C CD   . PRO A 1 29  ? 6.448   38.066 -0.246  1.00 45.77 ?  32  PRO A CD   1 
ATOM   460  H HA   . PRO A 1 29  ? 6.991   41.029 -1.096  1.00 58.31 ?  32  PRO A HA   1 
ATOM   461  H HB2  . PRO A 1 29  ? 8.226   39.334 -2.602  1.00 46.67 ?  32  PRO A HB2  1 
ATOM   462  H HB3  . PRO A 1 29  ? 8.641   39.495 -1.077  1.00 46.67 ?  32  PRO A HB3  1 
ATOM   463  H HG2  . PRO A 1 29  ? 6.938   37.519 -2.173  1.00 43.08 ?  32  PRO A HG2  1 
ATOM   464  H HG3  . PRO A 1 29  ? 8.129   37.283 -1.147  1.00 43.08 ?  32  PRO A HG3  1 
ATOM   465  H HD2  . PRO A 1 29  ? 5.725   37.420 -0.283  1.00 54.92 ?  32  PRO A HD2  1 
ATOM   466  H HD3  . PRO A 1 29  ? 6.914   37.994 0.602   1.00 54.92 ?  32  PRO A HD3  1 
ATOM   467  N N    . VAL A 1 30  ? 6.380   41.437 -3.453  1.00 30.92 ?  33  VAL A N    1 
ATOM   468  C CA   . VAL A 1 30  ? 5.799   41.860 -4.720  1.00 30.65 ?  33  VAL A CA   1 
ATOM   469  C C    . VAL A 1 30  ? 6.899   41.935 -5.773  1.00 29.66 ?  33  VAL A C    1 
ATOM   470  O O    . VAL A 1 30  ? 7.945   42.549 -5.529  1.00 26.55 ?  33  VAL A O    1 
ATOM   471  C CB   . VAL A 1 30  ? 5.124   43.226 -4.534  1.00 24.55 ?  33  VAL A CB   1 
ATOM   472  C CG1  . VAL A 1 30  ? 4.973   43.953 -5.867  1.00 62.05 ?  33  VAL A CG1  1 
ATOM   473  C CG2  . VAL A 1 30  ? 3.770   43.057 -3.854  1.00 50.61 ?  33  VAL A CG2  1 
ATOM   474  H H    . VAL A 1 30  ? 7.038   41.934 -3.208  1.00 37.11 ?  33  VAL A H    1 
ATOM   475  H HA   . VAL A 1 30  ? 5.148   41.208 -5.023  1.00 36.78 ?  33  VAL A HA   1 
ATOM   476  H HB   . VAL A 1 30  ? 5.687   43.775 -3.966  1.00 29.46 ?  33  VAL A HB   1 
ATOM   477  H HG11 . VAL A 1 30  ? 4.326   44.669 -5.765  1.00 74.46 ?  33  VAL A HG11 1 
ATOM   478  H HG12 . VAL A 1 30  ? 5.833   44.319 -6.126  1.00 74.46 ?  33  VAL A HG12 1 
ATOM   479  H HG13 . VAL A 1 30  ? 4.666   43.323 -6.538  1.00 74.46 ?  33  VAL A HG13 1 
ATOM   480  H HG21 . VAL A 1 30  ? 3.302   43.907 -3.865  1.00 60.73 ?  33  VAL A HG21 1 
ATOM   481  H HG22 . VAL A 1 30  ? 3.255   42.391 -4.336  1.00 60.73 ?  33  VAL A HG22 1 
ATOM   482  H HG23 . VAL A 1 30  ? 3.910   42.768 -2.939  1.00 60.73 ?  33  VAL A HG23 1 
ATOM   483  N N    . PRO A 1 31  ? 6.711   41.362 -6.960  1.00 21.26 ?  34  PRO A N    1 
ATOM   484  C CA   . PRO A 1 31  ? 7.658   41.608 -8.050  1.00 20.37 ?  34  PRO A CA   1 
ATOM   485  C C    . PRO A 1 31  ? 7.326   42.944 -8.696  1.00 19.25 ?  34  PRO A C    1 
ATOM   486  O O    . PRO A 1 31  ? 6.268   43.527 -8.470  1.00 19.55 ?  34  PRO A O    1 
ATOM   487  C CB   . PRO A 1 31  ? 7.383   40.459 -9.018  1.00 25.04 ?  34  PRO A CB   1 
ATOM   488  C CG   . PRO A 1 31  ? 5.888   40.199 -8.828  1.00 19.97 ?  34  PRO A CG   1 
ATOM   489  C CD   . PRO A 1 31  ? 5.520   40.624 -7.425  1.00 27.63 ?  34  PRO A CD   1 
ATOM   490  H HA   . PRO A 1 31  ? 8.584   41.569 -7.763  1.00 24.45 ?  34  PRO A HA   1 
ATOM   491  H HB2  . PRO A 1 31  ? 7.583   40.728 -9.928  1.00 30.04 ?  34  PRO A HB2  1 
ATOM   492  H HB3  . PRO A 1 31  ? 7.912   39.681 -8.779  1.00 30.04 ?  34  PRO A HB3  1 
ATOM   493  H HG2  . PRO A 1 31  ? 5.388   40.717 -9.478  1.00 23.97 ?  34  PRO A HG2  1 
ATOM   494  H HG3  . PRO A 1 31  ? 5.710   39.253 -8.950  1.00 23.97 ?  34  PRO A HG3  1 
ATOM   495  H HD2  . PRO A 1 31  ? 4.740   41.201 -7.434  1.00 33.15 ?  34  PRO A HD2  1 
ATOM   496  H HD3  . PRO A 1 31  ? 5.353   39.851 -6.864  1.00 33.15 ?  34  PRO A HD3  1 
ATOM   497  N N    . GLU A 1 32  ? 8.275   43.450 -9.452  1.00 18.76 ?  35  GLU A N    1 
ATOM   498  C CA   . GLU A 1 32  ? 7.976   44.567 -10.315 1.00 23.50 ?  35  GLU A CA   1 
ATOM   499  C C    . GLU A 1 32  ? 7.015   44.104 -11.398 1.00 18.86 ?  35  GLU A C    1 
ATOM   500  O O    . GLU A 1 32  ? 6.836   42.905 -11.653 1.00 18.88 ?  35  GLU A O    1 
ATOM   501  C CB   . GLU A 1 32  ? 9.262   45.106 -10.943 1.00 29.52 ?  35  GLU A CB   1 
ATOM   502  H H    . GLU A 1 32  ? 9.087   43.169 -9.483  1.00 22.51 ?  35  GLU A H    1 
ATOM   503  H HA   . GLU A 1 32  ? 7.569   45.292 -9.815  1.00 28.20 ?  35  GLU A HA   1 
ATOM   504  N N    . GLY A 1 33  ? 6.346   45.071 -12.000 1.00 22.90 ?  36  GLY A N    1 
ATOM   505  C CA   . GLY A 1 33  ? 5.636   44.850 -13.225 1.00 17.89 ?  36  GLY A CA   1 
ATOM   506  C C    . GLY A 1 33  ? 4.218   44.360 -13.089 1.00 18.12 ?  36  GLY A C    1 
ATOM   507  O O    . GLY A 1 33  ? 3.645   43.898 -14.086 1.00 18.05 ?  36  GLY A O    1 
ATOM   508  H H    . GLY A 1 33  ? 6.291   45.877 -11.707 1.00 27.48 ?  36  GLY A H    1 
ATOM   509  H HA2  . GLY A 1 33  ? 5.609   45.685 -13.718 1.00 21.47 ?  36  GLY A HA2  1 
ATOM   510  H HA3  . GLY A 1 33  ? 6.123   44.192 -13.746 1.00 21.47 ?  36  GLY A HA3  1 
ATOM   511  N N    . LEU A 1 34  ? 3.624   44.444 -11.897 1.00 17.21 ?  37  LEU A N    1 
ATOM   512  C CA   . LEU A 1 34  ? 2.240   43.994 -11.732 1.00 17.76 ?  37  LEU A CA   1 
ATOM   513  C C    . LEU A 1 34  ? 1.301   44.696 -12.707 1.00 15.26 ?  37  LEU A C    1 
ATOM   514  O O    . LEU A 1 34  ? 0.447   44.050 -13.322 1.00 14.00 ?  37  LEU A O    1 
ATOM   515  C CB   . LEU A 1 34  ? 1.753   44.249 -10.302 1.00 16.07 ?  37  LEU A CB   1 
ATOM   516  C CG   . LEU A 1 34  ? 2.414   43.448 -9.186  1.00 16.63 ?  37  LEU A CG   1 
ATOM   517  C CD1  . LEU A 1 34  ? 1.835   43.902 -7.860  1.00 21.84 ?  37  LEU A CD1  1 
ATOM   518  C CD2  . LEU A 1 34  ? 2.203   41.975 -9.416  1.00 17.89 ?  37  LEU A CD2  1 
ATOM   519  H H    . LEU A 1 34  ? 3.990   44.752 -11.183 1.00 20.66 ?  37  LEU A H    1 
ATOM   520  H HA   . LEU A 1 34  ? 2.222   43.040 -11.905 1.00 21.31 ?  37  LEU A HA   1 
ATOM   521  H HB2  . LEU A 1 34  ? 1.900   45.186 -10.101 1.00 19.29 ?  37  LEU A HB2  1 
ATOM   522  H HB3  . LEU A 1 34  ? 0.805   44.047 -10.270 1.00 19.29 ?  37  LEU A HB3  1 
ATOM   523  H HG   . LEU A 1 34  ? 3.373   43.595 -9.167  1.00 19.95 ?  37  LEU A HG   1 
ATOM   524  H HD11 . LEU A 1 34  ? 2.242   43.389 -7.145  1.00 26.20 ?  37  LEU A HD11 1 
ATOM   525  H HD12 . LEU A 1 34  ? 2.025   44.846 -7.739  1.00 26.20 ?  37  LEU A HD12 1 
ATOM   526  H HD13 . LEU A 1 34  ? 0.876   43.757 -7.868  1.00 26.20 ?  37  LEU A HD13 1 
ATOM   527  H HD21 . LEU A 1 34  ? 2.455   41.490 -8.615  1.00 21.47 ?  37  LEU A HD21 1 
ATOM   528  H HD22 . LEU A 1 34  ? 1.268   41.818 -9.618  1.00 21.47 ?  37  LEU A HD22 1 
ATOM   529  H HD23 . LEU A 1 34  ? 2.754   41.690 -10.162 1.00 21.47 ?  37  LEU A HD23 1 
ATOM   530  N N    . GLU A 1 35  ? 1.447   46.011 -12.862 1.00 18.47 ?  38  GLU A N    1 
ATOM   531  C CA   . GLU A 1 35  ? 0.537   46.764 -13.712 1.00 20.03 ?  38  GLU A CA   1 
ATOM   532  C C    . GLU A 1 35  ? 0.626   46.293 -15.154 1.00 15.32 ?  38  GLU A C    1 
ATOM   533  O O    . GLU A 1 35  ? -0.391  46.024 -15.791 1.00 13.96 ?  38  GLU A O    1 
ATOM   534  C CB   . GLU A 1 35  ? 0.806   48.265 -13.605 1.00 21.82 ?  38  GLU A CB   1 
ATOM   535  C CG   . GLU A 1 35  ? -0.215  49.068 -14.390 1.00 20.82 ?  38  GLU A CG   1 
ATOM   536  C CD   . GLU A 1 35  ? -0.106  50.566 -14.213 1.00 33.96 ?  38  GLU A CD   1 
ATOM   537  O OE1  . GLU A 1 35  ? 0.544   51.015 -13.247 1.00 31.63 ?  38  GLU A OE1  1 
ATOM   538  O OE2  . GLU A 1 35  ? -0.711  51.283 -15.035 1.00 32.69 -1 38  GLU A OE2  1 
ATOM   539  H H    . GLU A 1 35  ? 2.060   46.485 -12.489 1.00 22.16 ?  38  GLU A H    1 
ATOM   540  H HA   . GLU A 1 35  ? -0.369  46.615 -13.399 1.00 24.04 ?  38  GLU A HA   1 
ATOM   541  H HB2  . GLU A 1 35  ? 0.757   48.534 -12.675 1.00 26.18 ?  38  GLU A HB2  1 
ATOM   542  H HB3  . GLU A 1 35  ? 1.687   48.459 -13.962 1.00 26.18 ?  38  GLU A HB3  1 
ATOM   543  H HG2  . GLU A 1 35  ? -0.100  48.876 -15.334 1.00 24.98 ?  38  GLU A HG2  1 
ATOM   544  H HG3  . GLU A 1 35  ? -1.103  48.803 -14.103 1.00 24.98 ?  38  GLU A HG3  1 
ATOM   545  N N    A GLU A 1 36  ? 1.845   46.184 -15.680 0.62 17.16 ?  39  GLU A N    1 
ATOM   546  N N    B GLU A 1 36  ? 1.836   46.193 -15.694 0.38 15.58 ?  39  GLU A N    1 
ATOM   547  C CA   A GLU A 1 36  ? 2.018   45.759 -17.064 0.62 19.41 ?  39  GLU A CA   1 
ATOM   548  C CA   B GLU A 1 36  ? 1.955   45.793 -17.090 0.38 15.48 ?  39  GLU A CA   1 
ATOM   549  C C    A GLU A 1 36  ? 1.436   44.371 -17.275 0.62 14.14 ?  39  GLU A C    1 
ATOM   550  C C    B GLU A 1 36  ? 1.466   44.369 -17.297 0.38 14.17 ?  39  GLU A C    1 
ATOM   551  O O    A GLU A 1 36  ? 0.799   44.105 -18.294 0.62 14.20 ?  39  GLU A O    1 
ATOM   552  O O    B GLU A 1 36  ? 0.922   44.050 -18.357 0.38 21.87 ?  39  GLU A O    1 
ATOM   553  C CB   A GLU A 1 36  ? 3.501   45.771 -17.446 0.62 19.81 ?  39  GLU A CB   1 
ATOM   554  C CB   B GLU A 1 36  ? 3.398   45.929 -17.570 0.38 19.27 ?  39  GLU A CB   1 
ATOM   555  C CG   A GLU A 1 36  ? 4.138   47.156 -17.514 0.62 19.98 ?  39  GLU A CG   1 
ATOM   556  C CG   B GLU A 1 36  ? 4.416   45.311 -16.641 0.38 24.35 ?  39  GLU A CG   1 
ATOM   557  H H    A GLU A 1 36  ? 2.578   46.349 -15.262 0.62 20.59 ?  39  GLU A H    1 
ATOM   558  H H    B GLU A 1 36  ? 2.578   46.345 -15.288 0.38 18.70 ?  39  GLU A H    1 
ATOM   559  H HA   A GLU A 1 36  ? 1.555   46.385 -17.642 0.62 23.29 ?  39  GLU A HA   1 
ATOM   560  H HA   B GLU A 1 36  ? 1.412   46.389 -17.630 0.38 18.58 ?  39  GLU A HA   1 
ATOM   561  H HB2  A GLU A 1 36  ? 3.992   45.257 -16.786 0.62 23.77 ?  39  GLU A HB2  1 
ATOM   562  H HB2  B GLU A 1 36  ? 3.481   45.492 -18.432 0.38 23.12 ?  39  GLU A HB2  1 
ATOM   563  H HB3  A GLU A 1 36  ? 3.596   45.364 -18.321 0.62 23.77 ?  39  GLU A HB3  1 
ATOM   564  H HB3  B GLU A 1 36  ? 3.609   46.872 -17.655 0.38 23.12 ?  39  GLU A HB3  1 
ATOM   565  N N    A ARG A 1 37  ? 1.663   43.459 -16.326 0.62 13.19 ?  40  ARG A N    1 
ATOM   566  N N    B ARG A 1 37  ? 1.660   43.495 -16.307 0.38 18.37 ?  40  ARG A N    1 
ATOM   567  C CA   A ARG A 1 37  ? 1.154   42.104 -16.490 0.62 14.38 ?  40  ARG A CA   1 
ATOM   568  C CA   B ARG A 1 37  ? 1.187   42.123 -16.446 0.38 13.24 ?  40  ARG A CA   1 
ATOM   569  C C    A ARG A 1 37  ? -0.366  42.088 -16.444 0.62 14.99 ?  40  ARG A C    1 
ATOM   570  C C    B ARG A 1 37  ? -0.337  42.067 -16.409 0.38 11.46 ?  40  ARG A C    1 
ATOM   571  O O    A ARG A 1 37  ? -1.009  41.428 -17.274 0.62 11.30 ?  40  ARG A O    1 
ATOM   572  O O    B ARG A 1 37  ? -0.954  41.357 -17.214 0.38 20.03 ?  40  ARG A O    1 
ATOM   573  C CB   A ARG A 1 37  ? 1.761   41.202 -15.423 0.62 15.60 ?  40  ARG A CB   1 
ATOM   574  C CB   B ARG A 1 37  ? 1.818   41.245 -15.364 0.38 11.68 ?  40  ARG A CB   1 
ATOM   575  C CG   A ARG A 1 37  ? 3.230   40.992 -15.655 0.62 12.45 ?  40  ARG A CG   1 
ATOM   576  C CG   B ARG A 1 37  ? 1.771   39.748 -15.654 0.38 19.59 ?  40  ARG A CG   1 
ATOM   577  C CD   A ARG A 1 37  ? 3.723   39.734 -15.018 0.62 14.37 ?  40  ARG A CD   1 
ATOM   578  C CD   B ARG A 1 37  ? 2.553   39.317 -16.889 0.38 18.69 ?  40  ARG A CD   1 
ATOM   579  N NE   A ARG A 1 37  ? 5.167   39.839 -14.890 0.62 14.85 ?  40  ARG A NE   1 
ATOM   580  N NE   B ARG A 1 37  ? 2.165   37.963 -17.264 0.38 20.44 ?  40  ARG A NE   1 
ATOM   581  C CZ   A ARG A 1 37  ? 5.796   40.371 -13.851 0.62 13.40 ?  40  ARG A CZ   1 
ATOM   582  C CZ   B ARG A 1 37  ? 1.392   37.642 -18.290 0.38 16.24 ?  40  ARG A CZ   1 
ATOM   583  N NH1  A ARG A 1 37  ? 5.147   40.718 -12.752 0.62 13.00 ?  40  ARG A NH1  1 
ATOM   584  N NH1  B ARG A 1 37  ? 0.977   38.550 -19.162 0.38 25.64 ?  40  ARG A NH1  1 
ATOM   585  N NH2  A ARG A 1 37  ? 7.106   40.610 -13.939 0.62 19.91 ?  40  ARG A NH2  1 
ATOM   586  N NH2  B ARG A 1 37  ? 1.007   36.379 -18.437 0.38 13.39 ?  40  ARG A NH2  1 
ATOM   587  H H    A ARG A 1 37  ? 2.098   43.598 -15.597 0.62 15.83 ?  40  ARG A H    1 
ATOM   588  H H    B ARG A 1 37  ? 2.053   43.670 -15.563 0.38 22.04 ?  40  ARG A H    1 
ATOM   589  H HA   A ARG A 1 37  ? 1.421   41.754 -17.354 0.62 17.26 ?  40  ARG A HA   1 
ATOM   590  H HA   B ARG A 1 37  ? 1.468   41.765 -17.303 0.38 15.89 ?  40  ARG A HA   1 
ATOM   591  H HB2  A ARG A 1 37  ? 1.645   41.612 -14.551 0.62 18.72 ?  40  ARG A HB2  1 
ATOM   592  H HB2  B ARG A 1 37  ? 2.751   41.495 -15.269 0.38 14.02 ?  40  ARG A HB2  1 
ATOM   593  H HB3  A ARG A 1 37  ? 1.321   40.338 -15.445 0.62 18.72 ?  40  ARG A HB3  1 
ATOM   594  H HB3  B ARG A 1 37  ? 1.347   41.397 -14.530 0.38 14.02 ?  40  ARG A HB3  1 
ATOM   595  H HG2  A ARG A 1 37  ? 3.398   40.934 -16.609 0.62 14.94 ?  40  ARG A HG2  1 
ATOM   596  H HG2  B ARG A 1 37  ? 2.142   39.273 -14.894 0.38 23.51 ?  40  ARG A HG2  1 
ATOM   597  H HG3  A ARG A 1 37  ? 3.723   41.736 -15.276 0.62 14.94 ?  40  ARG A HG3  1 
ATOM   598  H HG3  B ARG A 1 37  ? 0.846   39.487 -15.788 0.38 23.51 ?  40  ARG A HG3  1 
ATOM   599  H HD2  A ARG A 1 37  ? 3.329   39.627 -14.138 0.62 17.24 ?  40  ARG A HD2  1 
ATOM   600  H HD2  B ARG A 1 37  ? 2.356   39.915 -17.627 0.38 22.42 ?  40  ARG A HD2  1 
ATOM   601  H HD3  A ARG A 1 37  ? 3.505   38.969 -15.573 0.62 17.24 ?  40  ARG A HD3  1 
ATOM   602  H HD3  B ARG A 1 37  ? 3.503   39.328 -16.697 0.38 22.42 ?  40  ARG A HD3  1 
ATOM   603  H HE   A ARG A 1 37  ? 5.648   39.533 -15.534 0.62 17.82 ?  40  ARG A HE   1 
ATOM   604  H HE   B ARG A 1 37  ? 2.463   37.319 -16.779 0.38 24.53 ?  40  ARG A HE   1 
ATOM   605  H HH11 A ARG A 1 37  ? 4.297   40.599 -12.698 0.62 15.60 ?  40  ARG A HH11 1 
ATOM   606  H HH11 B ARG A 1 37  ? 1.209   39.373 -19.069 0.38 30.77 ?  40  ARG A HH11 1 
ATOM   607  H HH12 A ARG A 1 37  ? 5.576   41.062 -12.090 0.62 15.60 ?  40  ARG A HH12 1 
ATOM   608  H HH12 B ARG A 1 37  ? 0.475   38.317 -19.820 0.38 30.77 ?  40  ARG A HH12 1 
ATOM   609  H HH21 A ARG A 1 37  ? 7.530   40.418 -14.662 0.62 23.89 ?  40  ARG A HH21 1 
ATOM   610  H HH21 B ARG A 1 37  ? 1.260   35.784 -17.871 0.38 16.07 ?  40  ARG A HH21 1 
ATOM   611  H HH22 A ARG A 1 37  ? 7.526   40.955 -13.273 0.62 23.89 ?  40  ARG A HH22 1 
ATOM   612  H HH22 B ARG A 1 37  ? 0.505   36.157 -19.099 0.38 16.07 ?  40  ARG A HH22 1 
ATOM   613  N N    . PHE A 1 38  ? -0.967  42.832 -15.505 1.00 13.02 ?  41  PHE A N    1 
ATOM   614  C CA   . PHE A 1 38  ? -2.421  42.884 -15.461 1.00 10.76 ?  41  PHE A CA   1 
ATOM   615  C C    . PHE A 1 38  ? -2.982  43.439 -16.768 1.00 11.43 ?  41  PHE A C    1 
ATOM   616  O O    . PHE A 1 38  ? -4.037  43.010 -17.246 1.00 13.88 ?  41  PHE A O    1 
ATOM   617  C CB   . PHE A 1 38  ? -2.916  43.731 -14.275 1.00 13.83 ?  41  PHE A CB   1 
ATOM   618  C CG   . PHE A 1 38  ? -3.218  42.936 -13.038 1.00 10.38 ?  41  PHE A CG   1 
ATOM   619  C CD1  . PHE A 1 38  ? -4.098  41.877 -13.068 1.00 13.32 ?  41  PHE A CD1  1 
ATOM   620  C CD2  . PHE A 1 38  ? -2.654  43.264 -11.832 1.00 10.46 ?  41  PHE A CD2  1 
ATOM   621  C CE1  . PHE A 1 38  ? -4.365  41.148 -11.907 1.00 9.88  ?  41  PHE A CE1  1 
ATOM   622  C CE2  . PHE A 1 38  ? -2.931  42.549 -10.695 1.00 13.20 ?  41  PHE A CE2  1 
ATOM   623  C CZ   . PHE A 1 38  ? -3.781  41.499 -10.736 1.00 10.27 ?  41  PHE A CZ   1 
ATOM   624  H H    A PHE A 1 38  ? -0.565  43.297 -14.904 0.62 15.63 ?  41  PHE A H    1 
ATOM   625  H H    B PHE A 1 38  ? -0.575  43.321 -14.916 0.38 15.63 ?  41  PHE A H    1 
ATOM   626  H HA   . PHE A 1 38  ? -2.751  41.981 -15.331 1.00 12.91 ?  41  PHE A HA   1 
ATOM   627  H HB2  . PHE A 1 38  ? -2.231  44.379 -14.048 1.00 16.59 ?  41  PHE A HB2  1 
ATOM   628  H HB3  . PHE A 1 38  ? -3.730  44.188 -14.537 1.00 16.59 ?  41  PHE A HB3  1 
ATOM   629  H HD1  . PHE A 1 38  ? -4.517  41.646 -13.866 1.00 15.99 ?  41  PHE A HD1  1 
ATOM   630  H HD2  . PHE A 1 38  ? -2.071  43.987 -11.784 1.00 12.55 ?  41  PHE A HD2  1 
ATOM   631  H HE1  . PHE A 1 38  ? -4.944  40.421 -11.938 1.00 11.85 ?  41  PHE A HE1  1 
ATOM   632  H HE2  . PHE A 1 38  ? -2.531  42.788 -9.890  1.00 15.84 ?  41  PHE A HE2  1 
ATOM   633  H HZ   . PHE A 1 38  ? -3.965  41.018 -9.962  1.00 12.32 ?  41  PHE A HZ   1 
ATOM   634  N N    . ALA A 1 39  ? -2.320  44.436 -17.337 1.00 12.58 ?  42  ALA A N    1 
ATOM   635  C CA   . ALA A 1 39  ? -2.803  44.991 -18.593 1.00 13.57 ?  42  ALA A CA   1 
ATOM   636  C C    . ALA A 1 39  ? -2.819  43.933 -19.685 1.00 14.10 ?  42  ALA A C    1 
ATOM   637  O O    . ALA A 1 39  ? -3.790  43.820 -20.430 1.00 16.03 ?  42  ALA A O    1 
ATOM   638  C CB   . ALA A 1 39  ? -1.940  46.183 -18.996 1.00 15.09 ?  42  ALA A CB   1 
ATOM   639  H H    . ALA A 1 39  ? -1.607  44.801 -17.026 1.00 15.10 ?  42  ALA A H    1 
ATOM   640  H HA   . ALA A 1 39  ? -3.711  45.309 -18.475 1.00 16.28 ?  42  ALA A HA   1 
ATOM   641  H HB1  . ALA A 1 39  ? -2.277  46.550 -19.829 1.00 18.11 ?  42  ALA A HB1  1 
ATOM   642  H HB2  . ALA A 1 39  ? -1.983  46.855 -18.298 1.00 18.11 ?  42  ALA A HB2  1 
ATOM   643  H HB3  . ALA A 1 39  ? -1.024  45.886 -19.113 1.00 18.11 ?  42  ALA A HB3  1 
ATOM   644  N N    . GLN A 1 40  ? -1.756  43.120 -19.776 1.00 13.64 ?  43  GLN A N    1 
ATOM   645  C CA   . GLN A 1 40  ? -1.724  42.065 -20.787 1.00 16.42 ?  43  GLN A CA   1 
ATOM   646  C C    . GLN A 1 40  ? -2.769  40.983 -20.505 1.00 12.86 ?  43  GLN A C    1 
ATOM   647  O O    . GLN A 1 40  ? -3.440  40.493 -21.432 1.00 14.49 ?  43  GLN A O    1 
ATOM   648  C CB   . GLN A 1 40  ? -0.328  41.442 -20.870 1.00 28.09 ?  43  GLN A CB   1 
ATOM   649  C CG   . GLN A 1 40  ? 0.738   42.384 -21.413 1.00 36.16 ?  43  GLN A CG   1 
ATOM   650  H H    . GLN A 1 40  ? -1.058  43.160 -19.275 1.00 16.37 ?  43  GLN A H    1 
ATOM   651  H HA   . GLN A 1 40  ? -1.927  42.466 -21.647 1.00 19.71 ?  43  GLN A HA   1 
ATOM   652  H HB2  . GLN A 1 40  ? -0.056  41.170 -19.980 1.00 33.70 ?  43  GLN A HB2  1 
ATOM   653  H HB3  . GLN A 1 40  ? -0.367  40.670 -21.456 1.00 33.70 ?  43  GLN A HB3  1 
ATOM   654  N N    . ILE A 1 41  ? -2.925  40.607 -19.233 1.00 11.63 ?  44  ILE A N    1 
ATOM   655  C CA   . ILE A 1 41  ? -3.877  39.573 -18.859 1.00 10.84 ?  44  ILE A CA   1 
ATOM   656  C C    . ILE A 1 41  ? -5.295  39.996 -19.193 1.00 12.27 ?  44  ILE A C    1 
ATOM   657  O O    . ILE A 1 41  ? -6.064  39.229 -19.787 1.00 13.59 ?  44  ILE A O    1 
ATOM   658  C CB   . ILE A 1 41  ? -3.723  39.233 -17.369 1.00 12.71 ?  44  ILE A CB   1 
ATOM   659  C CG1  . ILE A 1 41  ? -2.383  38.540 -17.124 1.00 10.28 ?  44  ILE A CG1  1 
ATOM   660  C CG2  . ILE A 1 41  ? -4.852  38.348 -16.890 1.00 11.19 ?  44  ILE A CG2  1 
ATOM   661  C CD1  . ILE A 1 41  ? -2.019  38.449 -15.702 1.00 11.03 ?  44  ILE A CD1  1 
ATOM   662  H H    . ILE A 1 41  ? -2.489  40.938 -18.570 1.00 13.96 ?  44  ILE A H    1 
ATOM   663  H HA   . ILE A 1 41  ? -3.684  38.776 -19.377 1.00 13.00 ?  44  ILE A HA   1 
ATOM   664  H HB   . ILE A 1 41  ? -3.753  40.065 -16.871 1.00 15.25 ?  44  ILE A HB   1 
ATOM   665  H HG12 . ILE A 1 41  ? -2.428  37.638 -17.477 1.00 12.34 ?  44  ILE A HG12 1 
ATOM   666  H HG13 . ILE A 1 41  ? -1.686  39.040 -17.577 1.00 12.34 ?  44  ILE A HG13 1 
ATOM   667  H HG21 . ILE A 1 41  ? -4.636  38.010 -16.007 1.00 13.43 ?  44  ILE A HG21 1 
ATOM   668  H HG22 . ILE A 1 41  ? -5.669  38.869 -16.855 1.00 13.43 ?  44  ILE A HG22 1 
ATOM   669  H HG23 . ILE A 1 41  ? -4.959  37.609 -17.510 1.00 13.43 ?  44  ILE A HG23 1 
ATOM   670  H HD11 . ILE A 1 41  ? -1.119  38.094 -15.629 1.00 13.24 ?  44  ILE A HD11 1 
ATOM   671  H HD12 . ILE A 1 41  ? -2.058  39.335 -15.309 1.00 13.24 ?  44  ILE A HD12 1 
ATOM   672  H HD13 . ILE A 1 41  ? -2.645  37.860 -15.253 1.00 13.24 ?  44  ILE A HD13 1 
ATOM   673  N N    . ILE A 1 42  ? -5.665  41.208 -18.813 1.00 11.51 ?  45  ILE A N    1 
ATOM   674  C CA   . ILE A 1 42  ? -7.029  41.678 -19.061 1.00 12.69 ?  45  ILE A CA   1 
ATOM   675  C C    . ILE A 1 42  ? -7.329  41.701 -20.555 1.00 16.44 ?  45  ILE A C    1 
ATOM   676  O O    . ILE A 1 42  ? -8.461  41.427 -20.978 1.00 16.26 ?  45  ILE A O    1 
ATOM   677  C CB   . ILE A 1 42  ? -7.193  43.047 -18.404 1.00 12.51 ?  45  ILE A CB   1 
ATOM   678  C CG1  . ILE A 1 42  ? -7.187  42.901 -16.873 1.00 14.03 ?  45  ILE A CG1  1 
ATOM   679  C CG2  . ILE A 1 42  ? -8.460  43.766 -18.880 1.00 16.63 ?  45  ILE A CG2  1 
ATOM   680  C CD1  . ILE A 1 42  ? -6.965  44.208 -16.158 1.00 20.53 ?  45  ILE A CD1  1 
ATOM   681  H H    . ILE A 1 42  ? -5.157  41.776 -18.415 1.00 13.81 ?  45  ILE A H    1 
ATOM   682  H HA   . ILE A 1 42  ? -7.672  41.069 -18.664 1.00 15.23 ?  45  ILE A HA   1 
ATOM   683  H HB   . ILE A 1 42  ? -6.438  43.594 -18.672 1.00 15.01 ?  45  ILE A HB   1 
ATOM   684  H HG12 . ILE A 1 42  ? -8.043  42.545 -16.588 1.00 16.84 ?  45  ILE A HG12 1 
ATOM   685  H HG13 . ILE A 1 42  ? -6.474  42.294 -16.617 1.00 16.84 ?  45  ILE A HG13 1 
ATOM   686  H HG21 . ILE A 1 42  ? -8.622  44.532 -18.307 1.00 19.96 ?  45  ILE A HG21 1 
ATOM   687  H HG22 . ILE A 1 42  ? -8.331  44.060 -19.796 1.00 19.96 ?  45  ILE A HG22 1 
ATOM   688  H HG23 . ILE A 1 42  ? -9.209  43.152 -18.832 1.00 19.96 ?  45  ILE A HG23 1 
ATOM   689  H HD11 . ILE A 1 42  ? -6.800  44.030 -15.219 1.00 24.63 ?  45  ILE A HD11 1 
ATOM   690  H HD12 . ILE A 1 42  ? -6.198  44.655 -16.550 1.00 24.63 ?  45  ILE A HD12 1 
ATOM   691  H HD13 . ILE A 1 42  ? -7.756  44.760 -16.257 1.00 24.63 ?  45  ILE A HD13 1 
ATOM   692  N N    . ALA A 1 43  ? -6.328  41.984 -21.378 1.00 14.96 ?  46  ALA A N    1 
ATOM   693  C CA   . ALA A 1 43  ? -6.573  42.160 -22.807 1.00 17.23 ?  46  ALA A CA   1 
ATOM   694  C C    . ALA A 1 43  ? -6.709  40.853 -23.566 1.00 20.45 ?  46  ALA A C    1 
ATOM   695  O O    . ALA A 1 43  ? -7.536  40.746 -24.484 1.00 22.80 ?  46  ALA A O    1 
ATOM   696  C CB   . ALA A 1 43  ? -5.425  42.964 -23.427 1.00 17.96 ?  46  ALA A CB   1 
ATOM   697  H H    . ALA A 1 43  ? -5.507  42.080 -21.140 1.00 17.95 ?  46  ALA A H    1 
ATOM   698  H HA   . ALA A 1 43  ? -7.410  42.642 -22.895 1.00 20.68 ?  46  ALA A HA   1 
ATOM   699  H HB1  . ALA A 1 43  ? -5.614  43.111 -24.367 1.00 21.55 ?  46  ALA A HB1  1 
ATOM   700  H HB2  . ALA A 1 43  ? -5.350  43.814 -22.967 1.00 21.55 ?  46  ALA A HB2  1 
ATOM   701  H HB3  . ALA A 1 43  ? -4.600  42.462 -23.331 1.00 21.55 ?  46  ALA A HB3  1 
ATOM   702  N N    . HIS A 1 44  ? -5.878  39.863 -23.236 1.00 20.01 ?  47  HIS A N    1 
ATOM   703  C CA   . HIS A 1 44  ? -5.621  38.736 -24.125 1.00 22.11 ?  47  HIS A CA   1 
ATOM   704  C C    . HIS A 1 44  ? -6.025  37.382 -23.567 1.00 38.12 ?  47  HIS A C    1 
ATOM   705  O O    . HIS A 1 44  ? -6.240  36.453 -24.357 1.00 31.67 ?  47  HIS A O    1 
ATOM   706  C CB   . HIS A 1 44  ? -4.127  38.648 -24.448 1.00 23.92 ?  47  HIS A CB   1 
ATOM   707  C CG   . HIS A 1 44  ? -3.584  39.873 -25.114 1.00 40.43 ?  47  HIS A CG   1 
ATOM   708  N ND1  . HIS A 1 44  ? -4.055  40.329 -26.329 1.00 34.06 ?  47  HIS A ND1  1 
ATOM   709  C CD2  . HIS A 1 44  ? -2.619  40.744 -24.730 1.00 38.76 ?  47  HIS A CD2  1 
ATOM   710  C CE1  . HIS A 1 44  ? -3.387  41.420 -26.672 1.00 32.81 ?  47  HIS A CE1  1 
ATOM   711  N NE2  . HIS A 1 44  ? -2.514  41.695 -25.717 1.00 40.03 ?  47  HIS A NE2  1 
ATOM   712  H H    . HIS A 1 44  ? -5.447  39.824 -22.493 1.00 24.01 ?  47  HIS A H    1 
ATOM   713  H HA   . HIS A 1 44  ? -6.122  38.891 -24.941 1.00 26.54 ?  47  HIS A HA   1 
ATOM   714  H HB2  . HIS A 1 44  ? -3.635  38.517 -23.622 1.00 28.70 ?  47  HIS A HB2  1 
ATOM   715  H HB3  . HIS A 1 44  ? -3.980  37.897 -25.045 1.00 28.70 ?  47  HIS A HB3  1 
ATOM   716  H HD2  . HIS A 1 44  ? -2.121  40.706 -23.946 1.00 46.51 ?  47  HIS A HD2  1 
ATOM   717  H HE1  . HIS A 1 44  ? -3.511  41.911 -27.453 1.00 39.37 ?  47  HIS A HE1  1 
ATOM   718  H HE2  . HIS A 1 44  ? -1.970  42.360 -25.714 1.00 48.04 ?  47  HIS A HE2  1 
ATOM   719  N N    . ASP A 1 45  ? -6.112  37.236 -22.253 1.00 17.10 ?  48  ASP A N    1 
ATOM   720  C CA   . ASP A 1 45  ? -6.185  35.920 -21.629 1.00 16.88 ?  48  ASP A CA   1 
ATOM   721  C C    . ASP A 1 45  ? -7.613  35.571 -21.225 1.00 19.25 ?  48  ASP A C    1 
ATOM   722  O O    . ASP A 1 45  ? -8.502  36.426 -21.171 1.00 22.39 ?  48  ASP A O    1 
ATOM   723  C CB   . ASP A 1 45  ? -5.267  35.910 -20.409 1.00 20.06 ?  48  ASP A CB   1 
ATOM   724  C CG   . ASP A 1 45  ? -3.809  35.957 -20.791 1.00 24.53 ?  48  ASP A CG   1 
ATOM   725  O OD1  . ASP A 1 45  ? -3.469  35.689 -21.973 1.00 30.02 ?  48  ASP A OD1  1 
ATOM   726  O OD2  . ASP A 1 45  ? -3.010  36.298 -19.919 1.00 23.89 -1 48  ASP A OD2  1 
ATOM   727  H H    . ASP A 1 45  ? -6.130  37.889 -21.694 1.00 20.52 ?  48  ASP A H    1 
ATOM   728  H HA   . ASP A 1 45  ? -5.901  35.241 -22.262 1.00 20.26 ?  48  ASP A HA   1 
ATOM   729  H HB2  . ASP A 1 45  ? -5.460  36.686 -19.860 1.00 24.07 ?  48  ASP A HB2  1 
ATOM   730  H HB3  . ASP A 1 45  ? -5.420  35.098 -19.902 1.00 24.07 ?  48  ASP A HB3  1 
ATOM   731  N N    . ASP A 1 46  ? -7.817  34.282 -20.914 1.00 17.33 ?  49  ASP A N    1 
ATOM   732  C CA   . ASP A 1 46  ? -9.101  33.791 -20.414 1.00 13.08 ?  49  ASP A CA   1 
ATOM   733  C C    . ASP A 1 46  ? -9.162  34.025 -18.910 1.00 10.88 ?  49  ASP A C    1 
ATOM   734  O O    . ASP A 1 46  ? -9.007  33.132 -18.075 1.00 12.21 ?  49  ASP A O    1 
ATOM   735  C CB   . ASP A 1 46  ? -9.274  32.324 -20.780 1.00 22.29 ?  49  ASP A CB   1 
ATOM   736  H H    . ASP A 1 46  ? -7.218  33.670 -20.987 1.00 20.80 ?  49  ASP A H    1 
ATOM   737  H HA   . ASP A 1 46  ? -9.824  34.296 -20.818 1.00 15.69 ?  49  ASP A HA   1 
ATOM   738  N N    . ALA A 1 47  ? -9.375  35.284 -18.557 1.00 11.09 ?  50  ALA A N    1 
ATOM   739  C CA   . ALA A 1 47  ? -9.272  35.775 -17.193 1.00 9.27  ?  50  ALA A CA   1 
ATOM   740  C C    . ALA A 1 47  ? -9.940  37.132 -17.170 1.00 9.81  ?  50  ALA A C    1 
ATOM   741  O O    . ALA A 1 47  ? -10.142 37.738 -18.217 1.00 12.86 ?  50  ALA A O    1 
ATOM   742  C CB   . ALA A 1 47  ? -7.811  35.854 -16.722 1.00 9.34  ?  50  ALA A CB   1 
ATOM   743  H H    . ALA A 1 47  ? -9.590  35.902 -19.116 1.00 13.31 ?  50  ALA A H    1 
ATOM   744  H HA   . ALA A 1 47  ? -9.734  35.184 -16.578 1.00 11.12 ?  50  ALA A HA   1 
ATOM   745  H HB1  . ALA A 1 47  ? -7.790  36.192 -15.813 1.00 11.21 ?  50  ALA A HB1  1 
ATOM   746  H HB2  . ALA A 1 47  ? -7.420  34.967 -16.753 1.00 11.21 ?  50  ALA A HB2  1 
ATOM   747  H HB3  . ALA A 1 47  ? -7.322  36.452 -17.309 1.00 11.21 ?  50  ALA A HB3  1 
ATOM   748  N N    . PHE A 1 48  ? -10.363 37.549 -15.984 1.00 9.01  ?  51  PHE A N    1 
ATOM   749  C CA   . PHE A 1 48  ? -10.933 38.878 -15.851 1.00 8.70  ?  51  PHE A CA   1 
ATOM   750  C C    . PHE A 1 48  ? -10.728 39.374 -14.433 1.00 8.27  ?  51  PHE A C    1 
ATOM   751  O O    . PHE A 1 48  ? -10.467 38.588 -13.510 1.00 8.17  ?  51  PHE A O    1 
ATOM   752  C CB   . PHE A 1 48  ? -12.412 38.912 -16.257 1.00 9.14  ?  51  PHE A CB   1 
ATOM   753  C CG   . PHE A 1 48  ? -13.309 38.043 -15.405 1.00 9.47  ?  51  PHE A CG   1 
ATOM   754  C CD1  . PHE A 1 48  ? -13.883 38.539 -14.251 1.00 11.25 ?  51  PHE A CD1  1 
ATOM   755  C CD2  . PHE A 1 48  ? -13.561 36.730 -15.763 1.00 10.88 ?  51  PHE A CD2  1 
ATOM   756  C CE1  . PHE A 1 48  ? -14.701 37.746 -13.474 1.00 8.80  ?  51  PHE A CE1  1 
ATOM   757  C CE2  . PHE A 1 48  ? -14.393 35.931 -14.994 1.00 10.10 ?  51  PHE A CE2  1 
ATOM   758  C CZ   . PHE A 1 48  ? -14.945 36.444 -13.827 1.00 9.95  ?  51  PHE A CZ   1 
ATOM   759  H H    . PHE A 1 48  ? -10.332 37.089 -15.258 1.00 10.81 ?  51  PHE A H    1 
ATOM   760  H HA   . PHE A 1 48  ? -10.460 39.488 -16.439 1.00 10.44 ?  51  PHE A HA   1 
ATOM   761  H HB2  . PHE A 1 48  ? -12.733 39.824 -16.185 1.00 10.97 ?  51  PHE A HB2  1 
ATOM   762  H HB3  . PHE A 1 48  ? -12.490 38.604 -17.173 1.00 10.97 ?  51  PHE A HB3  1 
ATOM   763  H HD1  . PHE A 1 48  ? -13.717 39.418 -13.995 1.00 13.50 ?  51  PHE A HD1  1 
ATOM   764  H HD2  . PHE A 1 48  ? -13.168 36.379 -16.529 1.00 13.06 ?  51  PHE A HD2  1 
ATOM   765  H HE1  . PHE A 1 48  ? -15.089 38.096 -12.705 1.00 10.56 ?  51  PHE A HE1  1 
ATOM   766  H HE2  . PHE A 1 48  ? -14.580 35.058 -15.257 1.00 12.12 ?  51  PHE A HE2  1 
ATOM   767  H HZ   . PHE A 1 48  ? -15.479 35.906 -13.287 1.00 11.94 ?  51  PHE A HZ   1 
ATOM   768  N N    . VAL A 1 49  ? -10.893 40.693 -14.272 1.00 8.56  ?  52  VAL A N    1 
ATOM   769  C CA   . VAL A 1 49  ? -10.823 41.364 -12.986 1.00 8.58  ?  52  VAL A CA   1 
ATOM   770  C C    . VAL A 1 49  ? -12.130 42.113 -12.811 1.00 9.04  ?  52  VAL A C    1 
ATOM   771  O O    . VAL A 1 49  ? -12.590 42.787 -13.746 1.00 9.53  ?  52  VAL A O    1 
ATOM   772  C CB   . VAL A 1 49  ? -9.636  42.339 -12.893 1.00 8.91  ?  52  VAL A CB   1 
ATOM   773  C CG1  . VAL A 1 49  ? -9.696  43.118 -11.570 1.00 12.21 ?  52  VAL A CG1  1 
ATOM   774  C CG2  . VAL A 1 49  ? -8.328  41.533 -13.035 1.00 10.65 ?  52  VAL A CG2  1 
ATOM   775  H H    . VAL A 1 49  ? -11.052 41.233 -14.923 1.00 10.28 ?  52  VAL A H    1 
ATOM   776  H HA   . VAL A 1 49  ? -10.718 40.704 -12.282 1.00 10.30 ?  52  VAL A HA   1 
ATOM   777  H HB   . VAL A 1 49  ? -9.668  42.996 -13.605 1.00 10.69 ?  52  VAL A HB   1 
ATOM   778  H HG11 . VAL A 1 49  ? -8.853  43.580 -11.437 1.00 14.66 ?  52  VAL A HG11 1 
ATOM   779  H HG12 . VAL A 1 49  ? -10.422 43.760 -11.614 1.00 14.66 ?  52  VAL A HG12 1 
ATOM   780  H HG13 . VAL A 1 49  ? -9.850  42.495 -10.843 1.00 14.66 ?  52  VAL A HG13 1 
ATOM   781  H HG21 . VAL A 1 49  ? -7.574  42.139 -12.966 1.00 12.78 ?  52  VAL A HG21 1 
ATOM   782  H HG22 . VAL A 1 49  ? -8.286  40.871 -12.328 1.00 12.78 ?  52  VAL A HG22 1 
ATOM   783  H HG23 . VAL A 1 49  ? -8.321  41.093 -13.900 1.00 12.78 ?  52  VAL A HG23 1 
ATOM   784  N N    . LEU A 1 50  ? -12.723 41.980 -11.637 1.00 9.48  ?  53  LEU A N    1 
ATOM   785  C CA   . LEU A 1 50  ? -13.835 42.840 -11.252 1.00 11.00 ?  53  LEU A CA   1 
ATOM   786  C C    . LEU A 1 50  ? -13.320 43.872 -10.254 1.00 10.38 ?  53  LEU A C    1 
ATOM   787  O O    . LEU A 1 50  ? -12.532 43.548 -9.374  1.00 10.29 ?  53  LEU A O    1 
ATOM   788  C CB   . LEU A 1 50  ? -14.928 42.022 -10.583 1.00 9.76  ?  53  LEU A CB   1 
ATOM   789  C CG   . LEU A 1 50  ? -15.445 40.812 -11.323 1.00 11.48 ?  53  LEU A CG   1 
ATOM   790  C CD1  . LEU A 1 50  ? -16.426 40.007 -10.458 1.00 12.32 ?  53  LEU A CD1  1 
ATOM   791  C CD2  . LEU A 1 50  ? -16.078 41.262 -12.571 1.00 13.68 ?  53  LEU A CD2  1 
ATOM   792  H H    . LEU A 1 50  ? -12.502 41.398 -11.044 1.00 11.37 ?  53  LEU A H    1 
ATOM   793  H HA   . LEU A 1 50  ? -14.206 43.284 -12.030 1.00 13.19 ?  53  LEU A HA   1 
ATOM   794  H HB2  . LEU A 1 50  ? -14.583 41.705 -9.733  1.00 11.71 ?  53  LEU A HB2  1 
ATOM   795  H HB3  . LEU A 1 50  ? -15.688 42.607 -10.435 1.00 11.71 ?  53  LEU A HB3  1 
ATOM   796  H HG   . LEU A 1 50  ? -14.713 40.213 -11.536 1.00 13.77 ?  53  LEU A HG   1 
ATOM   797  H HD11 . LEU A 1 50  ? -16.744 39.245 -10.967 1.00 14.78 ?  53  LEU A HD11 1 
ATOM   798  H HD12 . LEU A 1 50  ? -15.966 39.703 -9.660  1.00 14.78 ?  53  LEU A HD12 1 
ATOM   799  H HD13 . LEU A 1 50  ? -17.172 40.576 -10.214 1.00 14.78 ?  53  LEU A HD13 1 
ATOM   800  H HD21 . LEU A 1 50  ? -16.487 40.501 -13.010 1.00 16.42 ?  53  LEU A HD21 1 
ATOM   801  H HD22 . LEU A 1 50  ? -16.753 41.926 -12.361 1.00 16.42 ?  53  LEU A HD22 1 
ATOM   802  H HD23 . LEU A 1 50  ? -15.400 41.651 -13.146 1.00 16.42 ?  53  LEU A HD23 1 
ATOM   803  N N    . LEU A 1 51  ? -13.767 45.120 -10.394 1.00 11.26 ?  54  LEU A N    1 
ATOM   804  C CA   . LEU A 1 51  ? -13.433 46.192 -9.473  1.00 12.28 ?  54  LEU A CA   1 
ATOM   805  C C    . LEU A 1 51  ? -14.686 46.722 -8.798  1.00 13.24 ?  54  LEU A C    1 
ATOM   806  O O    . LEU A 1 51  ? -15.723 46.897 -9.443  1.00 14.63 ?  54  LEU A O    1 
ATOM   807  C CB   . LEU A 1 51  ? -12.783 47.346 -10.214 1.00 16.83 ?  54  LEU A CB   1 
ATOM   808  C CG   . LEU A 1 51  ? -11.326 47.101 -10.550 1.00 15.39 ?  54  LEU A CG   1 
ATOM   809  C CD1  . LEU A 1 51  ? -10.905 48.063 -11.641 1.00 19.31 ?  54  LEU A CD1  1 
ATOM   810  C CD2  . LEU A 1 51  ? -10.482 47.344 -9.314  1.00 16.40 ?  54  LEU A CD2  1 
ATOM   811  H H    . LEU A 1 51  ? -14.280 45.373 -11.036 1.00 13.52 ?  54  LEU A H    1 
ATOM   812  H HA   . LEU A 1 51  ? -12.832 45.844 -8.796  1.00 14.74 ?  54  LEU A HA   1 
ATOM   813  H HB2  . LEU A 1 51  ? -13.261 47.493 -11.045 1.00 20.20 ?  54  LEU A HB2  1 
ATOM   814  H HB3  . LEU A 1 51  ? -12.832 48.140 -9.659  1.00 20.20 ?  54  LEU A HB3  1 
ATOM   815  H HG   . LEU A 1 51  ? -11.195 46.189 -10.854 1.00 18.47 ?  54  LEU A HG   1 
ATOM   816  H HD11 . LEU A 1 51  ? -9.970  47.915 -11.850 1.00 23.17 ?  54  LEU A HD11 1 
ATOM   817  H HD12 . LEU A 1 51  ? -11.449 47.906 -12.428 1.00 23.17 ?  54  LEU A HD12 1 
ATOM   818  H HD13 . LEU A 1 51  ? -11.033 48.972 -11.327 1.00 23.17 ?  54  LEU A HD13 1 
ATOM   819  H HD21 . LEU A 1 51  ? -9.548  47.206 -9.537  1.00 19.68 ?  54  LEU A HD21 1 
ATOM   820  H HD22 . LEU A 1 51  ? -10.619 48.256 -9.013  1.00 19.68 ?  54  LEU A HD22 1 
ATOM   821  H HD23 . LEU A 1 51  ? -10.752 46.722 -8.621  1.00 19.68 ?  54  LEU A HD23 1 
ATOM   822  N N    . ALA A 1 52  ? -14.587 46.979 -7.500  1.00 14.22 ?  55  ALA A N    1 
ATOM   823  C CA   . ALA A 1 52  ? -15.590 47.725 -6.747  1.00 15.47 ?  55  ALA A CA   1 
ATOM   824  C C    . ALA A 1 52  ? -15.032 49.129 -6.525  1.00 16.94 ?  55  ALA A C    1 
ATOM   825  O O    . ALA A 1 52  ? -14.177 49.322 -5.659  1.00 17.62 ?  55  ALA A O    1 
ATOM   826  C CB   . ALA A 1 52  ? -15.836 47.050 -5.408  1.00 15.85 ?  55  ALA A CB   1 
ATOM   827  H H    . ALA A 1 52  ? -13.924 46.723 -7.015  1.00 17.06 ?  55  ALA A H    1 
ATOM   828  H HA   . ALA A 1 52  ? -16.418 47.771 -7.250  1.00 18.56 ?  55  ALA A HA   1 
ATOM   829  H HB1  . ALA A 1 52  ? -16.532 47.532 -4.934  1.00 19.02 ?  55  ALA A HB1  1 
ATOM   830  H HB2  . ALA A 1 52  ? -16.114 46.134 -5.562  1.00 19.02 ?  55  ALA A HB2  1 
ATOM   831  H HB3  . ALA A 1 52  ? -15.014 47.063 -4.892  1.00 19.02 ?  55  ALA A HB3  1 
ATOM   832  N N    . GLY A 1 53  ? -15.460 50.081 -7.342  1.00 20.09 ?  56  GLY A N    1 
ATOM   833  C CA   . GLY A 1 53  ? -14.824 51.386 -7.267  1.00 20.41 ?  56  GLY A CA   1 
ATOM   834  C C    . GLY A 1 53  ? -13.327 51.219 -7.407  1.00 26.17 ?  56  GLY A C    1 
ATOM   835  O O    . GLY A 1 53  ? -12.842 50.526 -8.298  1.00 24.57 ?  56  GLY A O    1 
ATOM   836  H H    . GLY A 1 53  ? -16.089 50.001 -7.923  1.00 24.11 ?  56  GLY A H    1 
ATOM   837  H HA2  . GLY A 1 53  ? -15.149 51.957 -7.980  1.00 24.49 ?  56  GLY A HA2  1 
ATOM   838  H HA3  . GLY A 1 53  ? -15.020 51.804 -6.414  1.00 24.49 ?  56  GLY A HA3  1 
ATOM   839  N N    A ASP A 1 54  ? -12.563 51.853 -6.515  0.43 17.41 ?  57  ASP A N    1 
ATOM   840  N N    B ASP A 1 54  ? -12.583 51.852 -6.504  0.57 18.43 ?  57  ASP A N    1 
ATOM   841  C CA   A ASP A 1 54  ? -11.126 51.618 -6.419  0.43 20.44 ?  57  ASP A CA   1 
ATOM   842  C CA   B ASP A 1 54  ? -11.143 51.665 -6.407  0.57 18.21 ?  57  ASP A CA   1 
ATOM   843  C C    A ASP A 1 54  ? -10.752 51.030 -5.063  0.43 20.43 ?  57  ASP A C    1 
ATOM   844  C C    B ASP A 1 54  ? -10.757 51.037 -5.071  0.57 20.63 ?  57  ASP A C    1 
ATOM   845  O O    A ASP A 1 54  ? -9.624  51.186 -4.596  0.43 27.71 ?  57  ASP A O    1 
ATOM   846  O O    B ASP A 1 54  ? -9.611  51.161 -4.635  0.57 24.90 ?  57  ASP A O    1 
ATOM   847  C CB   A ASP A 1 54  ? -10.324 52.890 -6.697  0.43 35.21 ?  57  ASP A CB   1 
ATOM   848  C CB   B ASP A 1 54  ? -10.432 53.002 -6.635  0.57 31.99 ?  57  ASP A CB   1 
ATOM   849  C CG   A ASP A 1 54  ? -10.558 53.971 -5.662  0.43 20.09 ?  57  ASP A CG   1 
ATOM   850  C CG   B ASP A 1 54  ? -10.801 53.638 -7.978  0.57 23.83 ?  57  ASP A CG   1 
ATOM   851  O OD1  A ASP A 1 54  ? -11.370 53.769 -4.737  0.43 20.32 ?  57  ASP A OD1  1 
ATOM   852  O OD1  B ASP A 1 54  ? -11.148 52.878 -8.916  0.57 47.57 ?  57  ASP A OD1  1 
ATOM   853  O OD2  A ASP A 1 54  ? -9.914  55.041 -5.773  0.43 30.10 -1 57  ASP A OD2  1 
ATOM   854  O OD2  B ASP A 1 54  ? -10.715 54.876 -8.108  0.57 46.20 -1 57  ASP A OD2  1 
ATOM   855  H H    A ASP A 1 54  ? -12.859 52.429 -5.950  0.43 20.89 ?  57  ASP A H    1 
ATOM   856  H H    B ASP A 1 54  ? -12.898 52.405 -5.926  0.57 22.11 ?  57  ASP A H    1 
ATOM   857  H HA   A ASP A 1 54  ? -10.881 50.975 -7.103  0.43 24.52 ?  57  ASP A HA   1 
ATOM   858  H HA   B ASP A 1 54  ? -10.838 51.059 -7.101  0.57 21.85 ?  57  ASP A HA   1 
ATOM   859  H HB2  A ASP A 1 54  ? -9.379  52.674 -6.695  0.43 42.26 ?  57  ASP A HB2  1 
ATOM   860  H HB2  B ASP A 1 54  ? -10.684 53.619 -5.930  0.57 38.39 ?  57  ASP A HB2  1 
ATOM   861  H HB3  A ASP A 1 54  ? -10.583 53.243 -7.562  0.43 42.26 ?  57  ASP A HB3  1 
ATOM   862  H HB3  B ASP A 1 54  ? -9.473  52.858 -6.622  0.57 38.39 ?  57  ASP A HB3  1 
ATOM   863  N N    . ILE A 1 55  ? -11.693 50.343 -4.422  1.00 15.61 ?  58  ILE A N    1 
ATOM   864  C CA   . ILE A 1 55  ? -11.529 49.862 -3.053  1.00 17.49 ?  58  ILE A CA   1 
ATOM   865  C C    . ILE A 1 55  ? -11.572 48.343 -2.912  1.00 16.05 ?  58  ILE A C    1 
ATOM   866  O O    . ILE A 1 55  ? -11.372 47.836 -1.808  1.00 14.89 ?  58  ILE A O    1 
ATOM   867  C CB   . ILE A 1 55  ? -12.514 50.542 -2.077  1.00 24.68 ?  58  ILE A CB   1 
ATOM   868  C CG1  . ILE A 1 55  ? -13.951 50.424 -2.551  1.00 23.54 ?  58  ILE A CG1  1 
ATOM   869  C CG2  . ILE A 1 55  ? -12.184 52.019 -1.975  1.00 27.29 ?  58  ILE A CG2  1 
ATOM   870  C CD1  . ILE A 1 55  ? -14.567 49.126 -2.277  1.00 23.71 ?  58  ILE A CD1  1 
ATOM   871  H H    A ILE A 1 55  ? -12.453 50.137 -4.768  0.43 18.73 ?  58  ILE A H    1 
ATOM   872  H H    B ILE A 1 55  ? -12.453 50.132 -4.766  0.57 18.73 ?  58  ILE A H    1 
ATOM   873  H HA   . ILE A 1 55  ? -10.636 50.118 -2.774  1.00 20.98 ?  58  ILE A HA   1 
ATOM   874  H HB   . ILE A 1 55  ? -12.423 50.095 -1.221  1.00 29.61 ?  58  ILE A HB   1 
ATOM   875  H HG12 . ILE A 1 55  ? -14.482 51.102 -2.105  1.00 28.25 ?  58  ILE A HG12 1 
ATOM   876  H HG13 . ILE A 1 55  ? -13.974 50.563 -3.511  1.00 28.25 ?  58  ILE A HG13 1 
ATOM   877  H HG21 . ILE A 1 55  ? -12.838 52.449 -1.403  1.00 32.74 ?  58  ILE A HG21 1 
ATOM   878  H HG22 . ILE A 1 55  ? -11.297 52.119 -1.597  1.00 32.74 ?  58  ILE A HG22 1 
ATOM   879  H HG23 . ILE A 1 55  ? -12.213 52.410 -2.862  1.00 32.74 ?  58  ILE A HG23 1 
ATOM   880  H HD11 . ILE A 1 55  ? -15.532 49.220 -2.315  1.00 28.45 ?  58  ILE A HD11 1 
ATOM   881  H HD12 . ILE A 1 55  ? -14.270 48.488 -2.945  1.00 28.45 ?  58  ILE A HD12 1 
ATOM   882  H HD13 . ILE A 1 55  ? -14.298 48.829 -1.394  1.00 28.45 ?  58  ILE A HD13 1 
ATOM   883  N N    . GLY A 1 56  ? -11.768 47.591 -3.988  1.00 12.99 ?  59  GLY A N    1 
ATOM   884  C CA   . GLY A 1 56  ? -11.783 46.146 -3.889  1.00 12.18 ?  59  GLY A CA   1 
ATOM   885  C C    . GLY A 1 56  ? -11.723 45.551 -5.271  1.00 11.18 ?  59  GLY A C    1 
ATOM   886  O O    . GLY A 1 56  ? -12.069 46.190 -6.257  1.00 11.66 ?  59  GLY A O    1 
ATOM   887  H H    . GLY A 1 56  ? -11.894 47.896 -4.783  1.00 15.58 ?  59  GLY A H    1 
ATOM   888  H HA2  . GLY A 1 56  ? -11.019 45.839 -3.377  1.00 14.61 ?  59  GLY A HA2  1 
ATOM   889  H HA3  . GLY A 1 56  ? -12.597 45.850 -3.450  1.00 14.61 ?  59  GLY A HA3  1 
ATOM   890  N N    . PHE A 1 57  ? -11.241 44.305 -5.333  1.00 10.28 ?  60  PHE A N    1 
ATOM   891  C CA   . PHE A 1 57  ? -11.194 43.617 -6.619  1.00 9.71  ?  60  PHE A CA   1 
ATOM   892  C C    . PHE A 1 57  ? -11.291 42.118 -6.454  1.00 8.71  ?  60  PHE A C    1 
ATOM   893  O O    . PHE A 1 57  ? -11.019 41.574 -5.385  1.00 9.01  ?  60  PHE A O    1 
ATOM   894  C CB   . PHE A 1 57  ? -9.923  43.970 -7.439  1.00 10.27 ?  60  PHE A CB   1 
ATOM   895  C CG   . PHE A 1 57  ? -8.661  43.287 -6.991  1.00 11.02 ?  60  PHE A CG   1 
ATOM   896  C CD1  . PHE A 1 57  ? -7.984  43.692 -5.853  1.00 12.83 ?  60  PHE A CD1  1 
ATOM   897  C CD2  . PHE A 1 57  ? -8.152  42.253 -7.737  1.00 11.10 ?  60  PHE A CD2  1 
ATOM   898  C CE1  . PHE A 1 57  ? -6.817  43.062 -5.444  1.00 10.66 ?  60  PHE A CE1  1 
ATOM   899  C CE2  . PHE A 1 57  ? -6.946  41.606 -7.347  1.00 10.24 ?  60  PHE A CE2  1 
ATOM   900  C CZ   . PHE A 1 57  ? -6.295  42.030 -6.214  1.00 10.07 ?  60  PHE A CZ   1 
ATOM   901  H H    . PHE A 1 57  ? -10.946 43.854 -4.663  1.00 12.33 ?  60  PHE A H    1 
ATOM   902  H HA   . PHE A 1 57  ? -11.979 43.903 -7.112  1.00 11.65 ?  60  PHE A HA   1 
ATOM   903  H HB2  . PHE A 1 57  ? -10.076 43.720 -8.363  1.00 12.32 ?  60  PHE A HB2  1 
ATOM   904  H HB3  . PHE A 1 57  ? -9.774  44.927 -7.375  1.00 12.32 ?  60  PHE A HB3  1 
ATOM   905  H HD1  . PHE A 1 57  ? -8.318  44.401 -5.353  1.00 15.39 ?  60  PHE A HD1  1 
ATOM   906  H HD2  . PHE A 1 57  ? -8.600  41.972 -8.503  1.00 13.32 ?  60  PHE A HD2  1 
ATOM   907  H HE1  . PHE A 1 57  ? -6.389  43.328 -4.662  1.00 12.79 ?  60  PHE A HE1  1 
ATOM   908  H HE2  . PHE A 1 57  ? -6.602  40.906 -7.853  1.00 12.29 ?  60  PHE A HE2  1 
ATOM   909  H HZ   . PHE A 1 57  ? -5.498  41.623 -5.961  1.00 12.08 ?  60  PHE A HZ   1 
ATOM   910  N N    . ALA A 1 58  ? -11.603 41.462 -7.571  1.00 8.23  ?  61  ALA A N    1 
ATOM   911  C CA   . ALA A 1 58  ? -11.538 40.013 -7.679  1.00 7.40  ?  61  ALA A CA   1 
ATOM   912  C C    . ALA A 1 58  ? -10.856 39.672 -8.991  1.00 10.59 ?  61  ALA A C    1 
ATOM   913  O O    . ALA A 1 58  ? -11.173 40.265 -10.031 1.00 11.83 ?  61  ALA A O    1 
ATOM   914  C CB   . ALA A 1 58  ? -12.950 39.410 -7.671  1.00 9.77  ?  61  ALA A CB   1 
ATOM   915  H H    . ALA A 1 58  ? -11.861 41.847 -8.295  1.00 9.87  ?  61  ALA A H    1 
ATOM   916  H HA   . ALA A 1 58  ? -11.030 39.642 -6.941  1.00 8.88  ?  61  ALA A HA   1 
ATOM   917  H HB1  . ALA A 1 58  ? -12.881 38.446 -7.757  1.00 11.72 ?  61  ALA A HB1  1 
ATOM   918  H HB2  . ALA A 1 58  ? -13.385 39.637 -6.835  1.00 11.72 ?  61  ALA A HB2  1 
ATOM   919  H HB3  . ALA A 1 58  ? -13.453 39.774 -8.416  1.00 11.72 ?  61  ALA A HB3  1 
ATOM   920  N N    . TYR A 1 59  ? -9.878  38.772 -8.957  1.00 8.56  ?  62  TYR A N    1 
ATOM   921  C CA   . TYR A 1 59  ? -9.145  38.349 -10.140 1.00 7.11  ?  62  TYR A CA   1 
ATOM   922  C C    . TYR A 1 59  ? -9.462  36.878 -10.342 1.00 6.20  ?  62  TYR A C    1 
ATOM   923  O O    . TYR A 1 59  ? -9.227  36.059 -9.435  1.00 6.80  ?  62  TYR A O    1 
ATOM   924  C CB   . TYR A 1 59  ? -7.630  38.543 -9.985  1.00 9.39  ?  62  TYR A CB   1 
ATOM   925  C CG   . TYR A 1 59  ? -6.806  37.895 -11.071 1.00 7.56  ?  62  TYR A CG   1 
ATOM   926  C CD1  . TYR A 1 59  ? -7.092  38.093 -12.414 1.00 9.64  ?  62  TYR A CD1  1 
ATOM   927  C CD2  . TYR A 1 59  ? -5.740  37.041 -10.768 1.00 8.05  ?  62  TYR A CD2  1 
ATOM   928  C CE1  . TYR A 1 59  ? -6.365  37.437 -13.432 1.00 8.72  ?  62  TYR A CE1  1 
ATOM   929  C CE2  . TYR A 1 59  ? -5.011  36.403 -11.770 1.00 8.17  ?  62  TYR A CE2  1 
ATOM   930  C CZ   . TYR A 1 59  ? -5.315  36.613 -13.092 1.00 9.57  ?  62  TYR A CZ   1 
ATOM   931  O OH   . TYR A 1 59  ? -4.631  36.017 -14.129 1.00 9.72  ?  62  TYR A OH   1 
ATOM   932  H H    . TYR A 1 59  ? -9.616  38.382 -8.236  1.00 10.28 ?  62  TYR A H    1 
ATOM   933  H HA   . TYR A 1 59  ? -9.426  38.871 -10.908 1.00 8.54  ?  62  TYR A HA   1 
ATOM   934  H HB2  . TYR A 1 59  ? -7.436  39.493 -9.997  1.00 11.27 ?  62  TYR A HB2  1 
ATOM   935  H HB3  . TYR A 1 59  ? -7.353  38.159 -9.138  1.00 11.27 ?  62  TYR A HB3  1 
ATOM   936  H HD1  . TYR A 1 59  ? -7.781  38.672 -12.650 1.00 11.57 ?  62  TYR A HD1  1 
ATOM   937  H HD2  . TYR A 1 59  ? -5.512  36.897 -9.878  1.00 9.66  ?  62  TYR A HD2  1 
ATOM   938  H HE1  . TYR A 1 59  ? -6.594  37.561 -14.325 1.00 10.47 ?  62  TYR A HE1  1 
ATOM   939  H HE2  . TYR A 1 59  ? -4.315  35.831 -11.541 1.00 9.80  ?  62  TYR A HE2  1 
ATOM   940  H HH   . TYR A 1 59  ? -3.960  35.607 -13.833 1.00 11.66 ?  62  TYR A HH   1 
ATOM   941  N N    . VAL A 1 60  ? -10.056 36.580 -11.502 1.00 6.08  ?  63  VAL A N    1 
ATOM   942  C CA   . VAL A 1 60  ? -10.567 35.232 -11.810 1.00 5.58  ?  63  VAL A CA   1 
ATOM   943  C C    . VAL A 1 60  ? -9.874  34.694 -13.062 1.00 5.81  ?  63  VAL A C    1 
ATOM   944  O O    . VAL A 1 60  ? -9.810  35.375 -14.086 1.00 6.40  ?  63  VAL A O    1 
ATOM   945  C CB   . VAL A 1 60  ? -12.087 35.275 -12.049 1.00 6.35  ?  63  VAL A CB   1 
ATOM   946  C CG1  . VAL A 1 60  ? -12.615 33.899 -12.483 1.00 5.28  ?  63  VAL A CG1  1 
ATOM   947  C CG2  . VAL A 1 60  ? -12.831 35.790 -10.808 1.00 9.86  ?  63  VAL A CG2  1 
ATOM   948  H H    . VAL A 1 60  ? -10.178 37.148 -12.136 1.00 7.29  ?  63  VAL A H    1 
ATOM   949  H HA   . VAL A 1 60  ? -10.354 34.642 -11.071 1.00 6.70  ?  63  VAL A HA   1 
ATOM   950  H HB   . VAL A 1 60  ? -12.263 35.899 -12.770 1.00 7.63  ?  63  VAL A HB   1 
ATOM   951  H HG11 . VAL A 1 60  ? -13.584 33.907 -12.445 1.00 6.33  ?  63  VAL A HG11 1 
ATOM   952  H HG12 . VAL A 1 60  ? -12.321 33.720 -13.390 1.00 6.33  ?  63  VAL A HG12 1 
ATOM   953  H HG13 . VAL A 1 60  ? -12.265 33.223 -11.882 1.00 6.33  ?  63  VAL A HG13 1 
ATOM   954  H HG21 . VAL A 1 60  ? -13.785 35.679 -10.944 1.00 11.84 ?  63  VAL A HG21 1 
ATOM   955  H HG22 . VAL A 1 60  ? -12.546 35.280 -10.034 1.00 11.84 ?  63  VAL A HG22 1 
ATOM   956  H HG23 . VAL A 1 60  ? -12.622 36.729 -10.681 1.00 11.84 ?  63  VAL A HG23 1 
ATOM   957  N N    . THR A 1 61  ? -9.420  33.436 -12.990 1.00 7.36  ?  64  THR A N    1 
ATOM   958  C CA   . THR A 1 61  ? -8.905  32.752 -14.167 1.00 7.28  ?  64  THR A CA   1 
ATOM   959  C C    . THR A 1 61  ? -9.845  31.634 -14.598 1.00 6.22  ?  64  THR A C    1 
ATOM   960  O O    . THR A 1 61  ? -10.526 31.018 -13.781 1.00 5.86  ?  64  THR A O    1 
ATOM   961  C CB   . THR A 1 61  ? -7.499  32.162 -13.924 1.00 7.56  ?  64  THR A CB   1 
ATOM   962  O OG1  . THR A 1 61  ? -7.564  31.305 -12.792 1.00 7.91  ?  64  THR A OG1  1 
ATOM   963  C CG2  . THR A 1 61  ? -6.501  33.276 -13.727 1.00 8.86  ?  64  THR A CG2  1 
ATOM   964  H H    . THR A 1 61  ? -9.404  32.966 -12.271 1.00 8.83  ?  64  THR A H    1 
ATOM   965  H HA   . THR A 1 61  ? -8.843  33.399 -14.887 1.00 8.73  ?  64  THR A HA   1 
ATOM   966  H HB   . THR A 1 61  ? -7.193  31.644 -14.684 1.00 9.07  ?  64  THR A HB   1 
ATOM   967  H HG1  . THR A 1 61  ? -7.733  31.752 -12.102 1.00 9.49  ?  64  THR A HG1  1 
ATOM   968  H HG21 . THR A 1 61  ? -5.616  32.906 -13.585 1.00 10.64 ?  64  THR A HG21 1 
ATOM   969  H HG22 . THR A 1 61  ? -6.481  33.846 -14.512 1.00 10.64 ?  64  THR A HG22 1 
ATOM   970  H HG23 . THR A 1 61  ? -6.747  33.810 -12.956 1.00 10.64 ?  64  THR A HG23 1 
ATOM   971  N N    . LEU A 1 62  ? -9.832  31.341 -15.888 1.00 6.73  ?  65  LEU A N    1 
ATOM   972  C CA   . LEU A 1 62  ? -10.674 30.286 -16.458 1.00 6.34  ?  65  LEU A CA   1 
ATOM   973  C C    . LEU A 1 62  ? -9.811  29.314 -17.240 1.00 7.82  ?  65  LEU A C    1 
ATOM   974  O O    . LEU A 1 62  ? -9.143  29.718 -18.194 1.00 10.74 ?  65  LEU A O    1 
ATOM   975  C CB   . LEU A 1 62  ? -11.722 30.885 -17.404 1.00 9.92  ?  65  LEU A CB   1 
ATOM   976  C CG   . LEU A 1 62  ? -12.597 31.994 -16.842 1.00 8.87  ?  65  LEU A CG   1 
ATOM   977  C CD1  . LEU A 1 62  ? -13.399 32.635 -17.968 1.00 16.58 ?  65  LEU A CD1  1 
ATOM   978  C CD2  . LEU A 1 62  ? -13.517 31.438 -15.810 1.00 8.59  ?  65  LEU A CD2  1 
ATOM   979  H H    . LEU A 1 62  ? -9.339  31.743 -16.467 1.00 8.08  ?  65  LEU A H    1 
ATOM   980  H HA   . LEU A 1 62  ? -11.107 29.808 -15.734 1.00 7.61  ?  65  LEU A HA   1 
ATOM   981  H HB2  . LEU A 1 62  ? -11.258 31.252 -18.172 1.00 11.90 ?  65  LEU A HB2  1 
ATOM   982  H HB3  . LEU A 1 62  ? -12.315 30.171 -17.684 1.00 11.90 ?  65  LEU A HB3  1 
ATOM   983  H HG   . LEU A 1 62  ? -12.042 32.673 -16.428 1.00 10.64 ?  65  LEU A HG   1 
ATOM   984  H HD11 . LEU A 1 62  ? -13.943 33.349 -17.600 1.00 19.89 ?  65  LEU A HD11 1 
ATOM   985  H HD12 . LEU A 1 62  ? -12.786 32.993 -18.628 1.00 19.89 ?  65  LEU A HD12 1 
ATOM   986  H HD13 . LEU A 1 62  ? -13.967 31.962 -18.374 1.00 19.89 ?  65  LEU A HD13 1 
ATOM   987  H HD21 . LEU A 1 62  ? -14.104 32.144 -15.496 1.00 10.31 ?  65  LEU A HD21 1 
ATOM   988  H HD22 . LEU A 1 62  ? -14.041 30.724 -16.206 1.00 10.31 ?  65  LEU A HD22 1 
ATOM   989  H HD23 . LEU A 1 62  ? -12.992 31.092 -15.072 1.00 10.31 ?  65  LEU A HD23 1 
ATOM   990  N N    . ARG A 1 63  ? -9.872  28.043 -16.896 1.00 5.03  ?  66  ARG A N    1 
ATOM   991  C CA   . ARG A 1 63  ? -8.966  27.066 -17.491 1.00 5.30  ?  66  ARG A CA   1 
ATOM   992  C C    . ARG A 1 63  ? -9.741  25.818 -17.878 1.00 6.06  ?  66  ARG A C    1 
ATOM   993  O O    . ARG A 1 63  ? -10.828 25.570 -17.333 1.00 5.08  ?  66  ARG A O    1 
ATOM   994  C CB   . ARG A 1 63  ? -7.819  26.732 -16.540 1.00 5.48  ?  66  ARG A CB   1 
ATOM   995  C CG   . ARG A 1 63  ? -8.194  25.856 -15.370 1.00 6.60  ?  66  ARG A CG   1 
ATOM   996  C CD   . ARG A 1 63  ? -7.026  25.785 -14.360 1.00 7.11  ?  66  ARG A CD   1 
ATOM   997  N NE   . ARG A 1 63  ? -7.175  24.718 -13.379 1.00 9.16  ?  66  ARG A NE   1 
ATOM   998  C CZ   . ARG A 1 63  ? -7.897  24.802 -12.279 1.00 8.77  ?  66  ARG A CZ   1 
ATOM   999  N NH1  . ARG A 1 63  ? -8.451  25.942 -11.917 1.00 9.89  ?  66  ARG A NH1  1 
ATOM   1000 N NH2  . ARG A 1 63  ? -8.103  23.726 -11.542 1.00 12.68 ?  66  ARG A NH2  1 
ATOM   1001 H H    . ARG A 1 63  ? -10.426 27.719 -16.324 1.00 6.04  ?  66  ARG A H    1 
ATOM   1002 H HA   . ARG A 1 63  ? -8.585  27.422 -18.309 1.00 6.36  ?  66  ARG A HA   1 
ATOM   1003 H HB2  . ARG A 1 63  ? -7.131  26.268 -17.042 1.00 6.57  ?  66  ARG A HB2  1 
ATOM   1004 H HB3  . ARG A 1 63  ? -7.467  27.561 -16.182 1.00 6.57  ?  66  ARG A HB3  1 
ATOM   1005 H HG2  . ARG A 1 63  ? -8.970  26.226 -14.921 1.00 7.93  ?  66  ARG A HG2  1 
ATOM   1006 H HG3  . ARG A 1 63  ? -8.389  24.959 -15.683 1.00 7.93  ?  66  ARG A HG3  1 
ATOM   1007 H HD2  . ARG A 1 63  ? -6.201  25.629 -14.846 1.00 8.53  ?  66  ARG A HD2  1 
ATOM   1008 H HD3  . ARG A 1 63  ? -6.974  26.626 -13.880 1.00 8.53  ?  66  ARG A HD3  1 
ATOM   1009 H HE   . ARG A 1 63  ? -6.761  23.979 -13.528 1.00 10.99 ?  66  ARG A HE   1 
ATOM   1010 H HH11 . ARG A 1 63  ? -8.344  26.644 -12.401 1.00 11.87 ?  66  ARG A HH11 1 
ATOM   1011 H HH12 . ARG A 1 63  ? -8.920  25.983 -11.198 1.00 11.87 ?  66  ARG A HH12 1 
ATOM   1012 H HH21 . ARG A 1 63  ? -7.766  22.972 -11.779 1.00 15.22 ?  66  ARG A HH21 1 
ATOM   1013 H HH22 . ARG A 1 63  ? -8.574  23.781 -10.824 1.00 15.22 ?  66  ARG A HH22 1 
ATOM   1014 N N    . PRO A 1 64  ? -9.210  24.997 -18.758 1.00 6.69  ?  67  PRO A N    1 
ATOM   1015 C CA   . PRO A 1 64  ? -9.983  23.850 -19.255 1.00 6.33  ?  67  PRO A CA   1 
ATOM   1016 C C    . PRO A 1 64  ? -10.075 22.727 -18.243 1.00 7.15  ?  67  PRO A C    1 
ATOM   1017 O O    . PRO A 1 64  ? -9.142  22.482 -17.462 1.00 7.30  ?  67  PRO A O    1 
ATOM   1018 C CB   . PRO A 1 64  ? -9.196  23.379 -20.479 1.00 10.57 ?  67  PRO A CB   1 
ATOM   1019 C CG   . PRO A 1 64  ? -7.875  24.002 -20.389 1.00 13.43 ?  67  PRO A CG   1 
ATOM   1020 C CD   . PRO A 1 64  ? -7.937  25.184 -19.475 1.00 7.37  ?  67  PRO A CD   1 
ATOM   1021 H HA   . PRO A 1 64  ? -10.872 24.141 -19.514 1.00 7.60  ?  67  PRO A HA   1 
ATOM   1022 H HB2  . PRO A 1 64  ? -9.120  22.413 -20.464 1.00 12.68 ?  67  PRO A HB2  1 
ATOM   1023 H HB3  . PRO A 1 64  ? -9.653  23.663 -21.287 1.00 12.68 ?  67  PRO A HB3  1 
ATOM   1024 H HG2  . PRO A 1 64  ? -7.246  23.349 -20.042 1.00 16.11 ?  67  PRO A HG2  1 
ATOM   1025 H HG3  . PRO A 1 64  ? -7.603  24.285 -21.276 1.00 16.11 ?  67  PRO A HG3  1 
ATOM   1026 H HD2  . PRO A 1 64  ? -7.190  25.181 -18.856 1.00 8.84  ?  67  PRO A HD2  1 
ATOM   1027 H HD3  . PRO A 1 64  ? -7.946  26.011 -19.981 1.00 8.84  ?  67  PRO A HD3  1 
ATOM   1028 N N    . SER A 1 65  ? -11.173 21.985 -18.315 1.00 6.68  ?  68  SER A N    1 
ATOM   1029 C CA   . SER A 1 65  ? -11.380 20.791 -17.523 1.00 8.01  ?  68  SER A CA   1 
ATOM   1030 C C    . SER A 1 65  ? -12.031 19.715 -18.387 1.00 6.54  ?  68  SER A C    1 
ATOM   1031 O O    . SER A 1 65  ? -12.986 20.023 -19.100 1.00 6.84  ?  68  SER A O    1 
ATOM   1032 C CB   . SER A 1 65  ? -12.328 21.098 -16.360 1.00 9.75  ?  68  SER A CB   1 
ATOM   1033 O OG   . SER A 1 65  ? -12.664 19.893 -15.704 1.00 11.42 ?  68  SER A OG   1 
ATOM   1034 H H    . SER A 1 65  ? -11.834 22.164 -18.835 1.00 8.01  ?  68  SER A H    1 
ATOM   1035 H HA   . SER A 1 65  ? -10.527 20.460 -17.200 1.00 9.61  ?  68  SER A HA   1 
ATOM   1036 H HB2  . SER A 1 65  ? -11.888 21.694 -15.734 1.00 11.70 ?  68  SER A HB2  1 
ATOM   1037 H HB3  . SER A 1 65  ? -13.134 21.514 -16.703 1.00 11.70 ?  68  SER A HB3  1 
ATOM   1038 H HG   . SER A 1 65  ? -11.966 19.495 -15.460 1.00 13.71 ?  68  SER A HG   1 
ATOM   1039 N N    . PRO A 1 66  ? -11.630 18.442 -18.275 1.00 7.79  ?  69  PRO A N    1 
ATOM   1040 C CA   . PRO A 1 66  ? -12.341 17.401 -19.019 1.00 9.21  ?  69  PRO A CA   1 
ATOM   1041 C C    . PRO A 1 66  ? -13.715 17.082 -18.422 1.00 9.19  ?  69  PRO A C    1 
ATOM   1042 O O    . PRO A 1 66  ? -14.462 16.312 -19.038 1.00 11.56 ?  69  PRO A O    1 
ATOM   1043 C CB   . PRO A 1 66  ? -11.379 16.209 -18.950 1.00 10.15 ?  69  PRO A CB   1 
ATOM   1044 C CG   . PRO A 1 66  ? -10.778 16.362 -17.593 1.00 12.54 ?  69  PRO A CG   1 
ATOM   1045 C CD   . PRO A 1 66  ? -10.480 17.847 -17.541 1.00 7.50  ?  69  PRO A CD   1 
ATOM   1046 H HA   . PRO A 1 66  ? -12.451 17.642 -19.952 1.00 11.06 ?  69  PRO A HA   1 
ATOM   1047 H HB2  . PRO A 1 66  ? -11.865 15.374 -19.033 1.00 12.18 ?  69  PRO A HB2  1 
ATOM   1048 H HB3  . PRO A 1 66  ? -10.707 16.273 -19.646 1.00 12.18 ?  69  PRO A HB3  1 
ATOM   1049 H HG2  . PRO A 1 66  ? -11.413 16.101 -16.907 1.00 15.05 ?  69  PRO A HG2  1 
ATOM   1050 H HG3  . PRO A 1 66  ? -9.969  15.832 -17.515 1.00 15.05 ?  69  PRO A HG3  1 
ATOM   1051 H HD2  . PRO A 1 66  ? -10.452 18.164 -16.625 1.00 9.00  ?  69  PRO A HD2  1 
ATOM   1052 H HD3  . PRO A 1 66  ? -9.642  18.048 -17.987 1.00 9.00  ?  69  PRO A HD3  1 
ATOM   1053 N N    . TYR A 1 67  ? -14.060 17.647 -17.279 1.00 8.02  ?  70  TYR A N    1 
ATOM   1054 C CA   . TYR A 1 67  ? -15.343 17.347 -16.633 1.00 9.28  ?  70  TYR A CA   1 
ATOM   1055 C C    . TYR A 1 67  ? -16.496 18.175 -17.169 1.00 11.41 ?  70  TYR A C    1 
ATOM   1056 O O    . TYR A 1 67  ? -17.644 17.777 -16.950 1.00 11.05 ?  70  TYR A O    1 
ATOM   1057 C CB   . TYR A 1 67  ? -15.232 17.588 -15.132 1.00 11.05 ?  70  TYR A CB   1 
ATOM   1058 C CG   . TYR A 1 67  ? -14.392 16.579 -14.405 1.00 13.29 ?  70  TYR A CG   1 
ATOM   1059 C CD1  . TYR A 1 67  ? -14.914 15.368 -14.019 1.00 20.11 ?  70  TYR A CD1  1 
ATOM   1060 C CD2  . TYR A 1 67  ? -13.070 16.840 -14.096 1.00 18.26 ?  70  TYR A CD2  1 
ATOM   1061 C CE1  . TYR A 1 67  ? -14.154 14.431 -13.356 1.00 24.60 ?  70  TYR A CE1  1 
ATOM   1062 C CE2  . TYR A 1 67  ? -12.306 15.918 -13.424 1.00 13.35 ?  70  TYR A CE2  1 
ATOM   1063 C CZ   . TYR A 1 67  ? -12.840 14.703 -13.072 1.00 16.54 ?  70  TYR A CZ   1 
ATOM   1064 O OH   . TYR A 1 67  ? -12.101 13.744 -12.393 1.00 17.63 ?  70  TYR A OH   1 
ATOM   1065 H H    . TYR A 1 67  ? -13.573 18.211 -16.849 1.00 9.62  ?  70  TYR A H    1 
ATOM   1066 H HA   . TYR A 1 67  ? -15.547 16.412 -16.792 1.00 11.14 ?  70  TYR A HA   1 
ATOM   1067 H HB2  . TYR A 1 67  ? -14.834 18.460 -14.987 1.00 13.26 ?  70  TYR A HB2  1 
ATOM   1068 H HB3  . TYR A 1 67  ? -16.122 17.561 -14.747 1.00 13.26 ?  70  TYR A HB3  1 
ATOM   1069 H HD1  . TYR A 1 67  ? -15.804 15.177 -14.210 1.00 24.14 ?  70  TYR A HD1  1 
ATOM   1070 H HD2  . TYR A 1 67  ? -12.692 17.652 -14.348 1.00 21.91 ?  70  TYR A HD2  1 
ATOM   1071 H HE1  . TYR A 1 67  ? -14.530 13.618 -13.103 1.00 29.52 ?  70  TYR A HE1  1 
ATOM   1072 H HE2  . TYR A 1 67  ? -11.424 16.117 -13.206 1.00 16.02 ?  70  TYR A HE2  1 
ATOM   1073 H HH   . TYR A 1 67  ? -11.299 13.988 -12.334 1.00 21.15 ?  70  TYR A HH   1 
ATOM   1074 N N    . TYR A 1 68  ? -16.224 19.304 -17.820 1.00 11.69 ?  71  TYR A N    1 
ATOM   1075 C CA   . TYR A 1 68  ? -17.276 20.227 -18.236 1.00 13.38 ?  71  TYR A CA   1 
ATOM   1076 C C    . TYR A 1 68  ? -16.972 20.778 -19.614 1.00 8.67  ?  71  TYR A C    1 
ATOM   1077 O O    . TYR A 1 68  ? -15.803 20.876 -19.977 1.00 9.53  ?  71  TYR A O    1 
ATOM   1078 C CB   . TYR A 1 68  ? -17.263 21.481 -17.331 1.00 19.80 ?  71  TYR A CB   1 
ATOM   1079 C CG   . TYR A 1 68  ? -17.066 21.195 -15.870 1.00 13.58 ?  71  TYR A CG   1 
ATOM   1080 C CD1  . TYR A 1 68  ? -17.994 20.504 -15.174 1.00 14.81 ?  71  TYR A CD1  1 
ATOM   1081 C CD2  . TYR A 1 68  ? -15.935 21.666 -15.186 1.00 14.51 ?  71  TYR A CD2  1 
ATOM   1082 C CE1  . TYR A 1 68  ? -17.832 20.246 -13.831 1.00 21.91 ?  71  TYR A CE1  1 
ATOM   1083 C CE2  . TYR A 1 68  ? -15.779 21.425 -13.854 1.00 18.88 ?  71  TYR A CE2  1 
ATOM   1084 C CZ   . TYR A 1 68  ? -16.718 20.712 -13.185 1.00 22.56 ?  71  TYR A CZ   1 
ATOM   1085 O OH   . TYR A 1 68  ? -16.542 20.474 -11.824 1.00 33.52 ?  71  TYR A OH   1 
ATOM   1086 H H    . TYR A 1 68  ? -15.431 19.560 -18.033 1.00 14.03 ?  71  TYR A H    1 
ATOM   1087 H HA   . TYR A 1 68  ? -18.119 19.748 -18.226 1.00 16.05 ?  71  TYR A HA   1 
ATOM   1088 H HB2  . TYR A 1 68  ? -16.539 22.060 -17.616 1.00 23.75 ?  71  TYR A HB2  1 
ATOM   1089 H HB3  . TYR A 1 68  ? -18.113 21.939 -17.427 1.00 23.75 ?  71  TYR A HB3  1 
ATOM   1090 H HD1  . TYR A 1 68  ? -18.757 20.197 -15.609 1.00 17.77 ?  71  TYR A HD1  1 
ATOM   1091 H HD2  . TYR A 1 68  ? -15.286 22.148 -15.646 1.00 17.42 ?  71  TYR A HD2  1 
ATOM   1092 H HE1  . TYR A 1 68  ? -18.473 19.758 -13.367 1.00 26.30 ?  71  TYR A HE1  1 
ATOM   1093 H HE2  . TYR A 1 68  ? -15.031 21.747 -13.406 1.00 22.66 ?  71  TYR A HE2  1 
ATOM   1094 H HH   . TYR A 1 68  ? -17.222 20.093 -11.509 1.00 40.23 ?  71  TYR A HH   1 
ATOM   1095 N N    . ASP A 1 69  ? -18.014 21.203 -20.360 1.00 10.03 ?  72  ASP A N    1 
ATOM   1096 C CA   . ASP A 1 69  ? -17.760 21.923 -21.609 1.00 12.40 ?  72  ASP A CA   1 
ATOM   1097 C C    . ASP A 1 69  ? -17.175 23.303 -21.346 1.00 13.52 ?  72  ASP A C    1 
ATOM   1098 O O    . ASP A 1 69  ? -16.286 23.766 -22.087 1.00 16.95 ?  72  ASP A O    1 
ATOM   1099 C CB   . ASP A 1 69  ? -19.031 22.045 -22.453 1.00 17.94 ?  72  ASP A CB   1 
ATOM   1100 C CG   . ASP A 1 69  ? -19.369 20.752 -23.191 1.00 30.68 ?  72  ASP A CG   1 
ATOM   1101 O OD1  . ASP A 1 69  ? -18.458 19.914 -23.394 1.00 27.77 ?  72  ASP A OD1  1 
ATOM   1102 O OD2  . ASP A 1 69  ? -20.542 20.603 -23.592 1.00 38.51 -1 72  ASP A OD2  1 
ATOM   1103 H H    . ASP A 1 69  ? -18.844 21.088 -20.166 1.00 12.03 ?  72  ASP A H    1 
ATOM   1104 H HA   . ASP A 1 69  ? -17.122 21.406 -22.126 1.00 14.87 ?  72  ASP A HA   1 
ATOM   1105 H HB2  . ASP A 1 69  ? -19.777 22.264 -21.874 1.00 21.53 ?  72  ASP A HB2  1 
ATOM   1106 H HB3  . ASP A 1 69  ? -18.907 22.744 -23.114 1.00 21.53 ?  72  ASP A HB3  1 
ATOM   1107 N N    . GLY A 1 70  ? -17.584 23.948 -20.274 1.00 9.68  ?  73  GLY A N    1 
ATOM   1108 C CA   . GLY A 1 70  ? -17.046 25.225 -19.904 1.00 10.69 ?  73  GLY A CA   1 
ATOM   1109 C C    . GLY A 1 70  ? -15.842 25.080 -18.997 1.00 9.81  ?  73  GLY A C    1 
ATOM   1110 O O    . GLY A 1 70  ? -15.362 23.985 -18.727 1.00 9.17  ?  73  GLY A O    1 
ATOM   1111 H H    . GLY A 1 70  ? -18.187 23.656 -19.735 1.00 11.62 ?  73  GLY A H    1 
ATOM   1112 H HA2  . GLY A 1 70  ? -16.775 25.707 -20.701 1.00 12.83 ?  73  GLY A HA2  1 
ATOM   1113 H HA3  . GLY A 1 70  ? -17.723 25.740 -19.439 1.00 12.83 ?  73  GLY A HA3  1 
ATOM   1114 N N    . PRO A 1 71  ? -15.295 26.202 -18.569 1.00 8.61  ?  74  PRO A N    1 
ATOM   1115 C CA   . PRO A 1 71  ? -14.023 26.182 -17.850 1.00 8.71  ?  74  PRO A CA   1 
ATOM   1116 C C    . PRO A 1 71  ? -14.243 25.843 -16.383 1.00 5.18  ?  74  PRO A C    1 
ATOM   1117 O O    . PRO A 1 71  ? -15.375 25.874 -15.882 1.00 7.45  ?  74  PRO A O    1 
ATOM   1118 C CB   . PRO A 1 71  ? -13.557 27.628 -17.969 1.00 8.20  ?  74  PRO A CB   1 
ATOM   1119 C CG   . PRO A 1 71  ? -14.802 28.424 -18.080 1.00 8.35  ?  74  PRO A CG   1 
ATOM   1120 C CD   . PRO A 1 71  ? -15.696 27.584 -18.938 1.00 10.68 ?  74  PRO A CD   1 
ATOM   1121 H HA   . PRO A 1 71  ? -13.392 25.571 -18.260 1.00 10.45 ?  74  PRO A HA   1 
ATOM   1122 H HB2  . PRO A 1 71  ? -13.054 27.879 -17.178 1.00 9.84  ?  74  PRO A HB2  1 
ATOM   1123 H HB3  . PRO A 1 71  ? -13.005 27.734 -18.760 1.00 9.84  ?  74  PRO A HB3  1 
ATOM   1124 H HG2  . PRO A 1 71  ? -15.189 28.562 -17.201 1.00 10.02 ?  74  PRO A HG2  1 
ATOM   1125 H HG3  . PRO A 1 71  ? -14.616 29.278 -18.499 1.00 10.02 ?  74  PRO A HG3  1 
ATOM   1126 H HD2  . PRO A 1 71  ? -16.629 27.743 -18.728 1.00 12.81 ?  74  PRO A HD2  1 
ATOM   1127 H HD3  . PRO A 1 71  ? -15.534 27.754 -19.879 1.00 12.81 ?  74  PRO A HD3  1 
ATOM   1128 N N    A VAL A 1 72  ? -13.167 25.517 -15.700 0.67 5.48  ?  75  VAL A N    1 
ATOM   1129 N N    B VAL A 1 72  ? -13.152 25.587 -15.683 0.33 4.78  ?  75  VAL A N    1 
ATOM   1130 C CA   A VAL A 1 72  ? -13.085 25.642 -14.253 0.67 4.62  ?  75  VAL A CA   1 
ATOM   1131 C CA   B VAL A 1 72  ? -13.113 25.638 -14.228 0.33 27.60 ?  75  VAL A CA   1 
ATOM   1132 C C    A VAL A 1 72  ? -12.586 27.047 -13.947 0.67 7.99  ?  75  VAL A C    1 
ATOM   1133 C C    B VAL A 1 72  ? -12.528 26.989 -13.837 0.33 4.42  ?  75  VAL A C    1 
ATOM   1134 O O    A VAL A 1 72  ? -11.610 27.524 -14.559 0.67 5.60  ?  75  VAL A O    1 
ATOM   1135 O O    B VAL A 1 72  ? -11.418 27.353 -14.262 0.33 4.41  ?  75  VAL A O    1 
ATOM   1136 C CB   A VAL A 1 72  ? -12.199 24.559 -13.627 0.67 12.42 ?  75  VAL A CB   1 
ATOM   1137 C CB   B VAL A 1 72  ? -12.314 24.475 -13.621 0.33 6.23  ?  75  VAL A CB   1 
ATOM   1138 C CG1  A VAL A 1 72  ? -12.142 24.763 -12.124 0.67 7.61  ?  75  VAL A CG1  1 
ATOM   1139 C CG1  B VAL A 1 72  ? -13.039 23.177 -13.800 0.33 11.51 ?  75  VAL A CG1  1 
ATOM   1140 C CG2  A VAL A 1 72  ? -12.777 23.212 -13.872 0.67 19.03 ?  75  VAL A CG2  1 
ATOM   1141 C CG2  B VAL A 1 72  ? -10.932 24.402 -14.208 0.33 4.77  ?  75  VAL A CG2  1 
ATOM   1142 H H    A VAL A 1 72  ? -12.447 25.212 -16.058 0.67 6.58  ?  75  VAL A H    1 
ATOM   1143 H H    B VAL A 1 72  ? -12.398 25.374 -16.036 0.33 5.73  ?  75  VAL A H    1 
ATOM   1144 H HA   A VAL A 1 72  ? -13.966 25.528 -13.862 0.67 5.55  ?  75  VAL A HA   1 
ATOM   1145 H HA   B VAL A 1 72  ? -14.016 25.575 -13.879 0.33 33.12 ?  75  VAL A HA   1 
ATOM   1146 H HB   A VAL A 1 72  ? -11.315 24.617 -14.020 0.67 14.91 ?  75  VAL A HB   1 
ATOM   1147 H HB   B VAL A 1 72  ? -12.222 24.635 -12.669 0.33 7.47  ?  75  VAL A HB   1 
ATOM   1148 H HG11 A VAL A 1 72  ? -11.750 23.976 -11.713 0.67 9.13  ?  75  VAL A HG11 1 
ATOM   1149 H HG11 B VAL A 1 72  ? -12.415 22.446 -13.669 0.33 13.81 ?  75  VAL A HG11 1 
ATOM   1150 H HG12 A VAL A 1 72  ? -11.598 25.542 -11.931 0.67 9.13  ?  75  VAL A HG12 1 
ATOM   1151 H HG12 B VAL A 1 72  ? -13.754 23.122 -13.147 0.33 13.81 ?  75  VAL A HG12 1 
ATOM   1152 H HG13 A VAL A 1 72  ? -13.042 24.897 -11.789 0.67 9.13  ?  75  VAL A HG13 1 
ATOM   1153 H HG13 B VAL A 1 72  ? -13.407 23.141 -14.697 0.33 13.81 ?  75  VAL A HG13 1 
ATOM   1154 H HG21 A VAL A 1 72  ? -12.083 22.545 -13.754 0.67 22.83 ?  75  VAL A HG21 1 
ATOM   1155 H HG21 B VAL A 1 72  ? -10.508 23.580 -13.914 0.33 5.73  ?  75  VAL A HG21 1 
ATOM   1156 H HG22 A VAL A 1 72  ? -13.496 23.057 -13.240 0.67 22.83 ?  75  VAL A HG22 1 
ATOM   1157 H HG22 B VAL A 1 72  ? -10.999 24.412 -15.175 0.33 5.73  ?  75  VAL A HG22 1 
ATOM   1158 H HG23 A VAL A 1 72  ? -13.120 23.176 -14.778 0.67 22.83 ?  75  VAL A HG23 1 
ATOM   1159 H HG23 B VAL A 1 72  ? -10.419 25.166 -13.903 0.33 5.73  ?  75  VAL A HG23 1 
ATOM   1160 N N    . ALA A 1 73  ? -13.285 27.743 -13.054 1.00 5.16  ?  76  ALA A N    1 
ATOM   1161 C CA   . ALA A 1 73  ? -12.898 29.076 -12.626 1.00 5.82  ?  76  ALA A CA   1 
ATOM   1162 C C    . ALA A 1 73  ? -12.150 29.010 -11.322 1.00 6.62  ?  76  ALA A C    1 
ATOM   1163 O O    . ALA A 1 73  ? -12.453 28.197 -10.450 1.00 5.63  ?  76  ALA A O    1 
ATOM   1164 C CB   . ALA A 1 73  ? -14.152 29.946 -12.450 1.00 7.48  ?  76  ALA A CB   1 
ATOM   1165 H H    A ALA A 1 73  ? -14.002 27.455 -12.676 0.67 6.19  ?  76  ALA A H    1 
ATOM   1166 H H    B ALA A 1 73  ? -14.050 27.497 -12.748 0.33 6.19  ?  76  ALA A H    1 
ATOM   1167 H HA   . ALA A 1 73  ? -12.316 29.478 -13.290 1.00 6.98  ?  76  ALA A HA   1 
ATOM   1168 H HB1  . ALA A 1 73  ? -13.885 30.826 -12.143 1.00 8.98  ?  76  ALA A HB1  1 
ATOM   1169 H HB2  . ALA A 1 73  ? -14.608 30.018 -13.303 1.00 8.98  ?  76  ALA A HB2  1 
ATOM   1170 H HB3  . ALA A 1 73  ? -14.735 29.530 -11.796 1.00 8.98  ?  76  ALA A HB3  1 
ATOM   1171 N N    A MET A 1 74  ? -11.138 29.851 -11.203 0.43 6.35  ?  77  MET A N    1 
ATOM   1172 N N    B MET A 1 74  ? -11.176 29.885 -11.168 0.57 4.37  ?  77  MET A N    1 
ATOM   1173 C CA   A MET A 1 74  ? -10.415 30.055 -9.959  0.43 10.03 ?  77  MET A CA   1 
ATOM   1174 C CA   B MET A 1 74  ? -10.459 30.005 -9.909  0.57 4.56  ?  77  MET A CA   1 
ATOM   1175 C C    A MET A 1 74  ? -10.573 31.525 -9.585  0.43 4.67  ?  77  MET A C    1 
ATOM   1176 C C    B MET A 1 74  ? -10.414 31.483 -9.539  0.57 13.66 ?  77  MET A C    1 
ATOM   1177 O O    A MET A 1 74  ? -10.459 32.410 -10.440 0.43 4.73  ?  77  MET A O    1 
ATOM   1178 O O    B MET A 1 74  ? -9.978  32.323 -10.340 0.57 6.97  ?  77  MET A O    1 
ATOM   1179 C CB   A MET A 1 74  ? -8.928  29.669 -10.118 0.43 8.57  ?  77  MET A CB   1 
ATOM   1180 C CB   B MET A 1 74  ? -9.054  29.434 -9.997  0.57 7.10  ?  77  MET A CB   1 
ATOM   1181 C CG   A MET A 1 74  ? -8.067  30.027 -8.914  0.43 14.32 ?  77  MET A CG   1 
ATOM   1182 C CG   B MET A 1 74  ? -8.411  29.553 -8.675  0.57 5.18  ?  77  MET A CG   1 
ATOM   1183 S SD   A MET A 1 74  ? -8.181  28.799 -7.608  0.43 11.40 ?  77  MET A SD   1 
ATOM   1184 S SD   B MET A 1 74  ? -6.727  29.075 -8.722  0.57 12.74 ?  77  MET A SD   1 
ATOM   1185 C CE   A MET A 1 74  ? -7.259  27.482 -8.378  0.43 12.97 ?  77  MET A CE   1 
ATOM   1186 C CE   B MET A 1 74  ? -6.201  29.349 -7.042  0.57 19.85 ?  77  MET A CE   1 
ATOM   1187 H H    A MET A 1 74  ? -10.841 30.332 -11.851 0.43 7.62  ?  77  MET A H    1 
ATOM   1188 H H    B MET A 1 74  ? -10.908 30.425 -11.781 0.57 5.25  ?  77  MET A H    1 
ATOM   1189 H HA   A MET A 1 74  ? -10.766 29.499 -9.245  0.43 12.04 ?  77  MET A HA   1 
ATOM   1190 H HA   B MET A 1 74  ? -10.922 29.503 -9.220  0.57 5.47  ?  77  MET A HA   1 
ATOM   1191 H HB2  A MET A 1 74  ? -8.867  28.710 -10.251 0.43 10.28 ?  77  MET A HB2  1 
ATOM   1192 H HB2  B MET A 1 74  ? -9.092  28.498 -10.249 0.57 8.52  ?  77  MET A HB2  1 
ATOM   1193 H HB3  A MET A 1 74  ? -8.566  30.134 -10.889 0.43 10.28 ?  77  MET A HB3  1 
ATOM   1194 H HB3  B MET A 1 74  ? -8.535  29.931 -10.649 0.57 8.52  ?  77  MET A HB3  1 
ATOM   1195 H HG2  A MET A 1 74  ? -7.139  30.087 -9.192  0.43 17.19 ?  77  MET A HG2  1 
ATOM   1196 H HG2  B MET A 1 74  ? -8.457  30.476 -8.379  0.57 6.22  ?  77  MET A HG2  1 
ATOM   1197 H HG3  A MET A 1 74  ? -8.361  30.879 -8.554  0.43 17.19 ?  77  MET A HG3  1 
ATOM   1198 H HG3  B MET A 1 74  ? -8.872  28.980 -8.042  0.57 6.22  ?  77  MET A HG3  1 
ATOM   1199 H HE1  A MET A 1 74  ? -6.826  26.955 -7.688  0.43 15.56 ?  77  MET A HE1  1 
ATOM   1200 H HE1  B MET A 1 74  ? -5.321  28.960 -6.919  0.57 23.82 ?  77  MET A HE1  1 
ATOM   1201 H HE2  A MET A 1 74  ? -7.868  26.925 -8.887  0.43 15.56 ?  77  MET A HE2  1 
ATOM   1202 H HE2  B MET A 1 74  ? -6.168  30.303 -6.873  0.57 23.82 ?  77  MET A HE2  1 
ATOM   1203 H HE3  A MET A 1 74  ? -6.591  27.867 -8.967  0.43 15.56 ?  77  MET A HE3  1 
ATOM   1204 H HE3  B MET A 1 74  ? -6.835  28.928 -6.440  0.57 23.82 ?  77  MET A HE3  1 
ATOM   1205 N N    . LEU A 1 75  ? -10.826 31.790 -8.321  1.00 6.28  ?  78  LEU A N    1 
ATOM   1206 C CA   . LEU A 1 75  ? -10.759 33.150 -7.787  1.00 6.35  ?  78  LEU A CA   1 
ATOM   1207 C C    . LEU A 1 75  ? -9.360  33.245 -7.194  1.00 5.87  ?  78  LEU A C    1 
ATOM   1208 O O    . LEU A 1 75  ? -9.115  32.930 -6.023  1.00 7.27  ?  78  LEU A O    1 
ATOM   1209 C CB   . LEU A 1 75  ? -11.896 33.351 -6.780  1.00 8.22  ?  78  LEU A CB   1 
ATOM   1210 C CG   . LEU A 1 75  ? -11.976 34.718 -6.113  1.00 7.44  ?  78  LEU A CG   1 
ATOM   1211 C CD1  . LEU A 1 75  ? -11.886 35.880 -7.061  1.00 8.54  ?  78  LEU A CD1  1 
ATOM   1212 C CD2  . LEU A 1 75  ? -13.179 34.831 -5.195  1.00 8.23  ?  78  LEU A CD2  1 
ATOM   1213 H H    A LEU A 1 75  ? -11.042 31.197 -7.738  0.43 7.53  ?  78  LEU A H    1 
ATOM   1214 H H    B LEU A 1 75  ? -11.156 31.220 -7.768  0.57 7.53  ?  78  LEU A H    1 
ATOM   1215 H HA   . LEU A 1 75  ? -10.860 33.845 -8.457  1.00 7.62  ?  78  LEU A HA   1 
ATOM   1216 H HB2  . LEU A 1 75  ? -12.736 33.210 -7.244  1.00 9.86  ?  78  LEU A HB2  1 
ATOM   1217 H HB3  . LEU A 1 75  ? -11.792 32.694 -6.074  1.00 9.86  ?  78  LEU A HB3  1 
ATOM   1218 H HG   . LEU A 1 75  ? -11.179 34.787 -5.563  1.00 8.93  ?  78  LEU A HG   1 
ATOM   1219 H HD11 . LEU A 1 75  ? -12.013 36.704 -6.564  1.00 10.25 ?  78  LEU A HD11 1 
ATOM   1220 H HD12 . LEU A 1 75  ? -11.011 35.879 -7.480  1.00 10.25 ?  78  LEU A HD12 1 
ATOM   1221 H HD13 . LEU A 1 75  ? -12.576 35.791 -7.736  1.00 10.25 ?  78  LEU A HD13 1 
ATOM   1222 H HD21 . LEU A 1 75  ? -13.209 35.726 -4.822  1.00 9.88  ?  78  LEU A HD21 1 
ATOM   1223 H HD22 . LEU A 1 75  ? -13.985 34.659 -5.707  1.00 9.88  ?  78  LEU A HD22 1 
ATOM   1224 H HD23 . LEU A 1 75  ? -13.095 34.178 -4.482  1.00 9.88  ?  78  LEU A HD23 1 
ATOM   1225 N N    A ASP A 1 76  ? -8.420  33.680 -8.038  0.70 5.62  ?  79  ASP A N    1 
ATOM   1226 N N    B ASP A 1 76  ? -8.417  33.702 -8.015  0.30 10.67 ?  79  ASP A N    1 
ATOM   1227 C CA   A ASP A 1 76  ? -7.009  33.708 -7.655  0.70 6.25  ?  79  ASP A CA   1 
ATOM   1228 C CA   B ASP A 1 76  ? -7.015  33.691 -7.610  0.30 6.18  ?  79  ASP A CA   1 
ATOM   1229 C C    A ASP A 1 76  ? -6.719  34.753 -6.595  0.70 6.74  ?  79  ASP A C    1 
ATOM   1230 C C    B ASP A 1 76  ? -6.691  34.786 -6.604  0.30 12.17 ?  79  ASP A C    1 
ATOM   1231 O O    A ASP A 1 76  ? -5.850  34.542 -5.744  0.70 9.80  ?  79  ASP A O    1 
ATOM   1232 O O    B ASP A 1 76  ? -5.762  34.622 -5.803  0.30 7.36  ?  79  ASP A O    1 
ATOM   1233 C CB   A ASP A 1 76  ? -6.122  33.946 -8.897  0.70 11.47 ?  79  ASP A CB   1 
ATOM   1234 C CB   B ASP A 1 76  ? -6.113  33.756 -8.851  0.30 6.35  ?  79  ASP A CB   1 
ATOM   1235 C CG   A ASP A 1 76  ? -6.185  32.817 -9.924  0.70 10.86 ?  79  ASP A CG   1 
ATOM   1236 C CG   B ASP A 1 76  ? -5.757  32.377 -9.377  0.30 6.23  ?  79  ASP A CG   1 
ATOM   1237 O OD1  A ASP A 1 76  ? -7.254  32.585 -10.512 0.70 11.48 ?  79  ASP A OD1  1 
ATOM   1238 O OD1  B ASP A 1 76  ? -5.465  31.501 -8.547  0.30 12.52 ?  79  ASP A OD1  1 
ATOM   1239 O OD2  A ASP A 1 76  ? -5.134  32.184 -10.177 0.70 12.91 -1 79  ASP A OD2  1 
ATOM   1240 O OD2  B ASP A 1 76  ? -5.784  32.147 -10.604 0.30 6.04  -1 79  ASP A OD2  1 
ATOM   1241 H H    A ASP A 1 76  ? -8.573  33.964 -8.835  0.70 6.75  ?  79  ASP A H    1 
ATOM   1242 H H    B ASP A 1 76  ? -8.561  34.019 -8.802  0.30 12.80 ?  79  ASP A H    1 
ATOM   1243 H HA   A ASP A 1 76  ? -6.783  32.841 -7.283  0.70 7.50  ?  79  ASP A HA   1 
ATOM   1244 H HA   B ASP A 1 76  ? -6.816  32.853 -7.163  0.30 7.41  ?  79  ASP A HA   1 
ATOM   1245 H HB2  A ASP A 1 76  ? -6.411  34.761 -9.335  0.70 13.76 ?  79  ASP A HB2  1 
ATOM   1246 H HB2  B ASP A 1 76  ? -6.575  34.237 -9.555  0.30 7.63  ?  79  ASP A HB2  1 
ATOM   1247 H HB3  A ASP A 1 76  ? -5.200  34.033 -8.609  0.70 13.76 ?  79  ASP A HB3  1 
ATOM   1248 H HB3  B ASP A 1 76  ? -5.289  34.214 -8.622  0.30 7.63  ?  79  ASP A HB3  1 
ATOM   1249 N N    . GLU A 1 77  ? -7.440  35.898 -6.612  1.00 7.20  ?  80  GLU A N    1 
ATOM   1250 C CA   . GLU A 1 77  ? -7.236  36.972 -5.647  1.00 7.77  ?  80  GLU A CA   1 
ATOM   1251 C C    . GLU A 1 77  ? -8.573  37.642 -5.373  1.00 7.54  ?  80  GLU A C    1 
ATOM   1252 O O    . GLU A 1 77  ? -9.373  37.837 -6.295  1.00 8.66  ?  80  GLU A O    1 
ATOM   1253 C CB   . GLU A 1 77  ? -6.255  38.045 -6.161  1.00 11.26 ?  80  GLU A CB   1 
ATOM   1254 C CG   . GLU A 1 77  ? -4.864  37.509 -6.573  1.00 11.32 ?  80  GLU A CG   1 
ATOM   1255 C CD   . GLU A 1 77  ? -4.140  38.363 -7.583  1.00 17.41 ?  80  GLU A CD   1 
ATOM   1256 O OE1  . GLU A 1 77  ? -4.540  39.521 -7.799  1.00 15.20 ?  80  GLU A OE1  1 
ATOM   1257 O OE2  . GLU A 1 77  ? -3.069  37.929 -8.079  1.00 13.71 -1 80  GLU A OE2  1 
ATOM   1258 H H    . GLU A 1 77  ? -8.059  36.067 -7.185  1.00 8.64  ?  80  GLU A H    1 
ATOM   1259 H HA   . GLU A 1 77  ? -6.880  36.587 -4.831  1.00 9.32  ?  80  GLU A HA   1 
ATOM   1260 H HB2  . GLU A 1 77  ? -6.646  38.471 -6.941  1.00 13.51 ?  80  GLU A HB2  1 
ATOM   1261 H HB3  . GLU A 1 77  ? -6.119  38.700 -5.459  1.00 13.51 ?  80  GLU A HB3  1 
ATOM   1262 H HG2  . GLU A 1 77  ? -4.306  37.456 -5.781  1.00 13.58 ?  80  GLU A HG2  1 
ATOM   1263 H HG3  . GLU A 1 77  ? -4.974  36.627 -6.960  1.00 13.58 ?  80  GLU A HG3  1 
ATOM   1264 N N    . LEU A 1 78  ? -8.815  37.973 -4.101  1.00 9.81  ?  81  LEU A N    1 
ATOM   1265 C CA   . LEU A 1 78  ? -10.005 38.700 -3.674  1.00 10.34 ?  81  LEU A CA   1 
ATOM   1266 C C    . LEU A 1 78  ? -9.560  39.562 -2.511  1.00 8.94  ?  81  LEU A C    1 
ATOM   1267 O O    . LEU A 1 78  ? -8.980  39.062 -1.541  1.00 11.16 ?  81  LEU A O    1 
ATOM   1268 C CB   . LEU A 1 78  ? -11.110 37.756 -3.194  1.00 8.64  ?  81  LEU A CB   1 
ATOM   1269 C CG   . LEU A 1 78  ? -12.381 38.491 -2.742  1.00 10.79 ?  81  LEU A CG   1 
ATOM   1270 C CD1  . LEU A 1 78  ? -13.143 39.112 -3.879  1.00 12.17 ?  81  LEU A CD1  1 
ATOM   1271 C CD2  . LEU A 1 78  ? -13.257 37.515 -1.970  1.00 13.47 ?  81  LEU A CD2  1 
ATOM   1272 H H    . LEU A 1 78  ? -8.287  37.779 -3.450  1.00 11.78 ?  81  LEU A H    1 
ATOM   1273 H HA   . LEU A 1 78  ? -10.362 39.231 -4.404  1.00 12.41 ?  81  LEU A HA   1 
ATOM   1274 H HB2  . LEU A 1 78  ? -11.350 37.160 -3.920  1.00 10.37 ?  81  LEU A HB2  1 
ATOM   1275 H HB3  . LEU A 1 78  ? -10.777 37.243 -2.440  1.00 10.37 ?  81  LEU A HB3  1 
ATOM   1276 H HG   . LEU A 1 78  ? -12.124 39.233 -2.173  1.00 12.95 ?  81  LEU A HG   1 
ATOM   1277 H HD11 . LEU A 1 78  ? -13.939 39.542 -3.528  1.00 14.60 ?  81  LEU A HD11 1 
ATOM   1278 H HD12 . LEU A 1 78  ? -12.578 39.769 -4.316  1.00 14.60 ?  81  LEU A HD12 1 
ATOM   1279 H HD13 . LEU A 1 78  ? -13.393 38.418 -4.509  1.00 14.60 ?  81  LEU A HD13 1 
ATOM   1280 H HD21 . LEU A 1 78  ? -14.045 37.983 -1.650  1.00 16.16 ?  81  LEU A HD21 1 
ATOM   1281 H HD22 . LEU A 1 78  ? -13.519 36.791 -2.559  1.00 16.16 ?  81  LEU A HD22 1 
ATOM   1282 H HD23 . LEU A 1 78  ? -12.753 37.164 -1.219  1.00 16.16 ?  81  LEU A HD23 1 
ATOM   1283 N N    . TYR A 1 79  ? -9.848  40.867 -2.604  1.00 9.09  ?  82  TYR A N    1 
ATOM   1284 C CA   . TYR A 1 79  ? -9.387  41.821 -1.605  1.00 10.81 ?  82  TYR A CA   1 
ATOM   1285 C C    . TYR A 1 79  ? -10.330 43.018 -1.557  1.00 10.48 ?  82  TYR A C    1 
ATOM   1286 O O    . TYR A 1 79  ? -10.725 43.553 -2.610  1.00 11.44 ?  82  TYR A O    1 
ATOM   1287 C CB   . TYR A 1 79  ? -7.962  42.299 -1.951  1.00 10.68 ?  82  TYR A CB   1 
ATOM   1288 C CG   . TYR A 1 79  ? -7.445  43.435 -1.112  1.00 14.34 ?  82  TYR A CG   1 
ATOM   1289 C CD1  . TYR A 1 79  ? -6.829  43.212 0.122   1.00 15.65 ?  82  TYR A CD1  1 
ATOM   1290 C CD2  . TYR A 1 79  ? -7.538  44.747 -1.564  1.00 15.32 ?  82  TYR A CD2  1 
ATOM   1291 C CE1  . TYR A 1 79  ? -6.350  44.307 0.884   1.00 18.45 ?  82  TYR A CE1  1 
ATOM   1292 C CE2  . TYR A 1 79  ? -7.063  45.797 -0.837  1.00 18.88 ?  82  TYR A CE2  1 
ATOM   1293 C CZ   . TYR A 1 79  ? -6.477  45.579 0.375   1.00 16.51 ?  82  TYR A CZ   1 
ATOM   1294 O OH   . TYR A 1 79  ? -6.017  46.678 1.083   1.00 22.74 ?  82  TYR A OH   1 
ATOM   1295 H H    . TYR A 1 79  ? -10.310 41.218 -3.238  1.00 10.90 ?  82  TYR A H    1 
ATOM   1296 H HA   . TYR A 1 79  ? -9.394  41.402 -0.730  1.00 12.98 ?  82  TYR A HA   1 
ATOM   1297 H HB2  . TYR A 1 79  ? -7.353  41.553 -1.836  1.00 12.82 ?  82  TYR A HB2  1 
ATOM   1298 H HB3  . TYR A 1 79  ? -7.954  42.594 -2.875  1.00 12.82 ?  82  TYR A HB3  1 
ATOM   1299 H HD1  . TYR A 1 79  ? -6.735  42.345 0.445   1.00 18.77 ?  82  TYR A HD1  1 
ATOM   1300 H HD2  . TYR A 1 79  ? -7.936  44.913 -2.388  1.00 18.39 ?  82  TYR A HD2  1 
ATOM   1301 H HE1  . TYR A 1 79  ? -5.955  44.167 1.714   1.00 22.14 ?  82  TYR A HE1  1 
ATOM   1302 H HE2  . TYR A 1 79  ? -7.139  46.663 -1.167  1.00 22.66 ?  82  TYR A HE2  1 
ATOM   1303 H HH   . TYR A 1 79  ? -5.636  46.426 1.788   1.00 27.29 ?  82  TYR A HH   1 
ATOM   1304 N N    . VAL A 1 80  ? -10.699 43.411 -0.342  1.00 11.15 ?  83  VAL A N    1 
ATOM   1305 C CA   . VAL A 1 80  ? -11.401 44.663 -0.065  1.00 11.91 ?  83  VAL A CA   1 
ATOM   1306 C C    . VAL A 1 80  ? -10.533 45.459 0.899   1.00 12.97 ?  83  VAL A C    1 
ATOM   1307 O O    . VAL A 1 80  ? -9.999  44.906 1.869   1.00 13.28 ?  83  VAL A O    1 
ATOM   1308 C CB   . VAL A 1 80  ? -12.812 44.405 0.502   1.00 11.94 ?  83  VAL A CB   1 
ATOM   1309 C CG1  . VAL A 1 80  ? -13.487 45.711 0.937   1.00 14.03 ?  83  VAL A CG1  1 
ATOM   1310 C CG2  . VAL A 1 80  ? -13.653 43.695 -0.529  1.00 12.12 ?  83  VAL A CG2  1 
ATOM   1311 H H    . VAL A 1 80  ? -10.548 42.950 0.368   1.00 13.38 ?  83  VAL A H    1 
ATOM   1312 H HA   . VAL A 1 80  ? -11.508 45.183 -0.877  1.00 14.29 ?  83  VAL A HA   1 
ATOM   1313 H HB   . VAL A 1 80  ? -12.734 43.843 1.289   1.00 14.33 ?  83  VAL A HB   1 
ATOM   1314 H HG11 . VAL A 1 80  ? -14.422 45.535 1.126   1.00 16.84 ?  83  VAL A HG11 1 
ATOM   1315 H HG12 . VAL A 1 80  ? -13.046 46.044 1.734   1.00 16.84 ?  83  VAL A HG12 1 
ATOM   1316 H HG13 . VAL A 1 80  ? -13.411 46.360 0.221   1.00 16.84 ?  83  VAL A HG13 1 
ATOM   1317 H HG21 . VAL A 1 80  ? -14.539 43.543 -0.163  1.00 14.55 ?  83  VAL A HG21 1 
ATOM   1318 H HG22 . VAL A 1 80  ? -13.714 44.249 -1.323  1.00 14.55 ?  83  VAL A HG22 1 
ATOM   1319 H HG23 . VAL A 1 80  ? -13.235 42.848 -0.748  1.00 14.55 ?  83  VAL A HG23 1 
ATOM   1320 N N    . ALA A 1 81  ? -10.377 46.743 0.617   1.00 13.74 ?  84  ALA A N    1 
ATOM   1321 C CA   . ALA A 1 81  ? -9.525  47.559 1.456   1.00 17.95 ?  84  ALA A CA   1 
ATOM   1322 C C    . ALA A 1 81  ? -10.039 47.531 2.891   1.00 15.52 ?  84  ALA A C    1 
ATOM   1323 O O    . ALA A 1 81  ? -11.264 47.526 3.113   1.00 16.10 ?  84  ALA A O    1 
ATOM   1324 C CB   . ALA A 1 81  ? -9.524  48.996 0.940   1.00 21.67 ?  84  ALA A CB   1 
ATOM   1325 H H    . ALA A 1 81  ? -10.745 47.155 -0.041  1.00 16.49 ?  84  ALA A H    1 
ATOM   1326 H HA   . ALA A 1 81  ? -8.618  47.217 1.445   1.00 21.54 ?  84  ALA A HA   1 
ATOM   1327 H HB1  . ALA A 1 81  ? -8.948  49.534 1.505   1.00 26.00 ?  84  ALA A HB1  1 
ATOM   1328 H HB2  . ALA A 1 81  ? -9.193  49.003 0.028   1.00 26.00 ?  84  ALA A HB2  1 
ATOM   1329 H HB3  . ALA A 1 81  ? -10.430 49.341 0.966   1.00 26.00 ?  84  ALA A HB3  1 
ATOM   1330 N N    . PRO A 1 82  ? -9.156  47.482 3.886   1.00 16.31 ?  85  PRO A N    1 
ATOM   1331 C CA   . PRO A 1 82  ? -9.617  47.262 5.272   1.00 21.81 ?  85  PRO A CA   1 
ATOM   1332 C C    . PRO A 1 82  ? -10.740 48.159 5.741   1.00 20.36 ?  85  PRO A C    1 
ATOM   1333 O O    . PRO A 1 82  ? -11.640 47.686 6.451   1.00 22.99 ?  85  PRO A O    1 
ATOM   1334 C CB   . PRO A 1 82  ? -8.352  47.507 6.114   1.00 18.77 ?  85  PRO A CB   1 
ATOM   1335 C CG   . PRO A 1 82  ? -7.223  47.277 5.182   1.00 22.02 ?  85  PRO A CG   1 
ATOM   1336 C CD   . PRO A 1 82  ? -7.692  47.388 3.766   1.00 19.13 ?  85  PRO A CD   1 
ATOM   1337 H HA   . PRO A 1 82  ? -9.904  46.338 5.338   1.00 26.17 ?  85  PRO A HA   1 
ATOM   1338 H HB2  . PRO A 1 82  ? -8.347  48.418 6.447   1.00 22.52 ?  85  PRO A HB2  1 
ATOM   1339 H HB3  . PRO A 1 82  ? -8.322  46.883 6.856   1.00 22.52 ?  85  PRO A HB3  1 
ATOM   1340 H HG2  . PRO A 1 82  ? -6.539  47.944 5.353   1.00 26.43 ?  85  PRO A HG2  1 
ATOM   1341 H HG3  . PRO A 1 82  ? -6.867  46.389 5.340   1.00 26.43 ?  85  PRO A HG3  1 
ATOM   1342 H HD2  . PRO A 1 82  ? -7.331  48.185 3.346   1.00 22.96 ?  85  PRO A HD2  1 
ATOM   1343 H HD3  . PRO A 1 82  ? -7.439  46.602 3.258   1.00 22.96 ?  85  PRO A HD3  1 
ATOM   1344 N N    . ALA A 1 83  ? -10.690 49.453 5.421   1.00 18.72 ?  86  ALA A N    1 
ATOM   1345 C CA   . ALA A 1 83  ? -11.667 50.388 5.953   1.00 22.37 ?  86  ALA A CA   1 
ATOM   1346 C C    . ALA A 1 83  ? -13.044 50.186 5.347   1.00 23.37 ?  86  ALA A C    1 
ATOM   1347 O O    . ALA A 1 83  ? -14.031 50.674 5.910   1.00 22.26 ?  86  ALA A O    1 
ATOM   1348 C CB   . ALA A 1 83  ? -11.203 51.827 5.725   1.00 25.76 ?  86  ALA A CB   1 
ATOM   1349 H H    . ALA A 1 83  ? -10.103 49.808 4.902   1.00 22.47 ?  86  ALA A H    1 
ATOM   1350 H HA   . ALA A 1 83  ? -11.738 50.249 6.910   1.00 26.84 ?  86  ALA A HA   1 
ATOM   1351 H HB1  . ALA A 1 83  ? -11.863 52.434 6.094   1.00 30.91 ?  86  ALA A HB1  1 
ATOM   1352 H HB2  . ALA A 1 83  ? -10.349 51.958 6.167   1.00 30.91 ?  86  ALA A HB2  1 
ATOM   1353 H HB3  . ALA A 1 83  ? -11.109 51.981 4.771   1.00 30.91 ?  86  ALA A HB3  1 
ATOM   1354 N N    . HIS A 1 84  ? -13.122 49.473 4.221   1.00 19.65 ?  87  HIS A N    1 
ATOM   1355 C CA   . HIS A 1 84  ? -14.369 49.206 3.520   1.00 20.41 ?  87  HIS A CA   1 
ATOM   1356 C C    . HIS A 1 84  ? -14.931 47.806 3.759   1.00 18.50 ?  87  HIS A C    1 
ATOM   1357 O O    . HIS A 1 84  ? -15.917 47.443 3.108   1.00 17.31 ?  87  HIS A O    1 
ATOM   1358 C CB   . HIS A 1 84  ? -14.182 49.437 2.024   1.00 20.83 ?  87  HIS A CB   1 
ATOM   1359 C CG   . HIS A 1 84  ? -13.977 50.873 1.668   1.00 24.43 ?  87  HIS A CG   1 
ATOM   1360 N ND1  . HIS A 1 84  ? -12.738 51.469 1.666   1.00 28.65 ?  87  HIS A ND1  1 
ATOM   1361 C CD2  . HIS A 1 84  ? -14.865 51.844 1.354   1.00 30.41 ?  87  HIS A CD2  1 
ATOM   1362 C CE1  . HIS A 1 84  ? -12.869 52.744 1.336   1.00 27.89 ?  87  HIS A CE1  1 
ATOM   1363 N NE2  . HIS A 1 84  ? -14.149 52.994 1.138   1.00 35.59 ?  87  HIS A NE2  1 
ATOM   1364 H H    . HIS A 1 84  ? -12.438 49.123 3.834   1.00 23.58 ?  87  HIS A H    1 
ATOM   1365 H HA   . HIS A 1 84  ? -15.030 49.833 3.853   1.00 24.49 ?  87  HIS A HA   1 
ATOM   1366 H HB2  . HIS A 1 84  ? -13.402 48.943 1.725   1.00 24.99 ?  87  HIS A HB2  1 
ATOM   1367 H HB3  . HIS A 1 84  ? -14.972 49.124 1.557   1.00 24.99 ?  87  HIS A HB3  1 
ATOM   1368 H HD2  . HIS A 1 84  ? -15.788 51.749 1.295   1.00 36.49 ?  87  HIS A HD2  1 
ATOM   1369 H HE1  . HIS A 1 84  ? -12.176 53.360 1.258   1.00 33.47 ?  87  HIS A HE1  1 
ATOM   1370 H HE2  . HIS A 1 84  ? -14.480 53.754 0.910   1.00 42.71 ?  87  HIS A HE2  1 
ATOM   1371 N N    . ARG A 1 85  ? -14.390 47.048 4.708   1.00 16.36 ?  88  ARG A N    1 
ATOM   1372 C CA   . ARG A 1 85  ? -14.838 45.679 4.963   1.00 15.54 ?  88  ARG A CA   1 
ATOM   1373 C C    . ARG A 1 85  ? -16.099 45.679 5.825   1.00 18.13 ?  88  ARG A C    1 
ATOM   1374 O O    . ARG A 1 85  ? -16.456 46.670 6.463   1.00 19.04 ?  88  ARG A O    1 
ATOM   1375 C CB   . ARG A 1 85  ? -13.720 44.881 5.656   1.00 16.29 ?  88  ARG A CB   1 
ATOM   1376 C CG   . ARG A 1 85  ? -12.503 44.723 4.757   1.00 14.76 ?  88  ARG A CG   1 
ATOM   1377 C CD   . ARG A 1 85  ? -11.386 43.886 5.357   1.00 15.45 ?  88  ARG A CD   1 
ATOM   1378 N NE   . ARG A 1 85  ? -10.287 43.822 4.393   1.00 14.47 ?  88  ARG A NE   1 
ATOM   1379 C CZ   . ARG A 1 85  ? -9.014  43.645 4.698   1.00 18.33 ?  88  ARG A CZ   1 
ATOM   1380 N NH1  . ARG A 1 85  ? -8.630  43.370 5.925   1.00 16.01 ?  88  ARG A NH1  1 
ATOM   1381 N NH2  . ARG A 1 85  ? -8.103  43.744 3.738   1.00 15.28 ?  88  ARG A NH2  1 
ATOM   1382 H H    . ARG A 1 85  ? -13.753 47.304 5.226   1.00 19.63 ?  88  ARG A H    1 
ATOM   1383 H HA   . ARG A 1 85  ? -15.051 45.243 4.123   1.00 18.65 ?  88  ARG A HA   1 
ATOM   1384 H HB2  . ARG A 1 85  ? -13.447 45.347 6.462   1.00 19.55 ?  88  ARG A HB2  1 
ATOM   1385 H HB3  . ARG A 1 85  ? -14.051 43.997 5.881   1.00 19.55 ?  88  ARG A HB3  1 
ATOM   1386 H HG2  . ARG A 1 85  ? -12.779 44.294 3.932   1.00 17.72 ?  88  ARG A HG2  1 
ATOM   1387 H HG3  . ARG A 1 85  ? -12.140 45.603 4.568   1.00 17.72 ?  88  ARG A HG3  1 
ATOM   1388 H HD2  . ARG A 1 85  ? -11.066 44.295 6.177   1.00 18.54 ?  88  ARG A HD2  1 
ATOM   1389 H HD3  . ARG A 1 85  ? -11.703 42.987 5.538   1.00 18.54 ?  88  ARG A HD3  1 
ATOM   1390 H HE   . ARG A 1 85  ? -10.486 43.906 3.561   1.00 17.36 ?  88  ARG A HE   1 
ATOM   1391 H HH11 . ARG A 1 85  ? -9.213  43.301 6.553   1.00 19.21 ?  88  ARG A HH11 1 
ATOM   1392 H HH12 . ARG A 1 85  ? -7.795  43.259 6.099   1.00 19.21 ?  88  ARG A HH12 1 
ATOM   1393 H HH21 . ARG A 1 85  ? -8.345  43.921 2.932   1.00 18.34 ?  88  ARG A HH21 1 
ATOM   1394 H HH22 . ARG A 1 85  ? -7.270  43.632 3.922   1.00 18.34 ?  88  ARG A HH22 1 
ATOM   1395 N N    . ASN A 1 86  ? -16.766 44.524 5.843   1.00 16.75 ?  89  ASN A N    1 
ATOM   1396 C CA   . ASN A 1 86  ? -17.945 44.319 6.683   1.00 17.39 ?  89  ASN A CA   1 
ATOM   1397 C C    . ASN A 1 86  ? -19.076 45.253 6.295   1.00 17.65 ?  89  ASN A C    1 
ATOM   1398 O O    . ASN A 1 86  ? -19.878 45.651 7.142   1.00 18.95 ?  89  ASN A O    1 
ATOM   1399 C CB   . ASN A 1 86  ? -17.588 44.477 8.154   1.00 20.57 ?  89  ASN A CB   1 
ATOM   1400 C CG   . ASN A 1 86  ? -16.490 43.540 8.566   1.00 31.48 ?  89  ASN A CG   1 
ATOM   1401 O OD1  . ASN A 1 86  ? -16.655 42.334 8.520   1.00 33.17 ?  89  ASN A OD1  1 
ATOM   1402 N ND2  . ASN A 1 86  ? -15.345 44.090 8.920   1.00 36.16 ?  89  ASN A ND2  1 
ATOM   1403 H H    . ASN A 1 86  ? -16.552 43.837 5.371   1.00 20.11 ?  89  ASN A H    1 
ATOM   1404 H HA   . ASN A 1 86  ? -18.271 43.415 6.550   1.00 20.87 ?  89  ASN A HA   1 
ATOM   1405 H HB2  . ASN A 1 86  ? -17.288 45.386 8.314   1.00 24.69 ?  89  ASN A HB2  1 
ATOM   1406 H HB3  . ASN A 1 86  ? -18.370 44.286 8.695   1.00 24.69 ?  89  ASN A HB3  1 
ATOM   1407 H HD21 . ASN A 1 86  ? -14.687 43.593 9.163   1.00 43.39 ?  89  ASN A HD21 1 
ATOM   1408 H HD22 . ASN A 1 86  ? -15.257 44.945 8.907   1.00 43.39 ?  89  ASN A HD22 1 
ATOM   1409 N N    A ARG A 1 87  ? -19.137 45.600 5.007   0.73 17.22 ?  90  ARG A N    1 
ATOM   1410 N N    B ARG A 1 87  ? -19.140 45.625 5.014   0.27 17.66 ?  90  ARG A N    1 
ATOM   1411 C CA   A ARG A 1 87  ? -20.174 46.467 4.473   0.73 18.38 ?  90  ARG A CA   1 
ATOM   1412 C CA   B ARG A 1 87  ? -20.217 46.458 4.497   0.27 18.17 ?  90  ARG A CA   1 
ATOM   1413 C C    A ARG A 1 87  ? -20.839 45.846 3.257   0.73 16.67 ?  90  ARG A C    1 
ATOM   1414 C C    B ARG A 1 87  ? -20.885 45.825 3.285   0.27 16.70 ?  90  ARG A C    1 
ATOM   1415 O O    A ARG A 1 87  ? -21.634 46.516 2.591   0.73 17.41 ?  90  ARG A O    1 
ATOM   1416 O O    B ARG A 1 87  ? -21.732 46.467 2.654   0.27 17.64 ?  90  ARG A O    1 
ATOM   1417 C CB   A ARG A 1 87  ? -19.593 47.826 4.088   0.73 17.73 ?  90  ARG A CB   1 
ATOM   1418 C CB   B ARG A 1 87  ? -19.699 47.852 4.135   0.27 19.16 ?  90  ARG A CB   1 
ATOM   1419 C CG   A ARG A 1 87  ? -19.092 48.632 5.254   0.73 23.52 ?  90  ARG A CG   1 
ATOM   1420 C CG   B ARG A 1 87  ? -19.498 48.761 5.330   0.27 19.14 ?  90  ARG A CG   1 
ATOM   1421 C CD   A ARG A 1 87  ? -18.597 49.991 4.800   0.73 40.45 ?  90  ARG A CD   1 
ATOM   1422 C CD   B ARG A 1 87  ? -18.491 49.853 5.019   0.27 31.93 ?  90  ARG A CD   1 
ATOM   1423 N NE   A ARG A 1 87  ? -18.311 50.846 5.941   0.73 25.58 ?  90  ARG A NE   1 
ATOM   1424 N NE   B ARG A 1 87  ? -17.188 49.502 5.571   0.27 24.52 ?  90  ARG A NE   1 
ATOM   1425 C CZ   A ARG A 1 87  ? -19.233 51.533 6.609   0.73 22.00 ?  90  ARG A CZ   1 
ATOM   1426 C CZ   B ARG A 1 87  ? -16.747 49.883 6.762   0.27 32.78 ?  90  ARG A CZ   1 
ATOM   1427 N NH1  A ARG A 1 87  ? -20.497 51.534 6.233   0.73 22.37 ?  90  ARG A NH1  1 
ATOM   1428 N NH1  B ARG A 1 87  ? -17.449 50.697 7.537   0.27 34.52 ?  90  ARG A NH1  1 
ATOM   1429 N NH2  A ARG A 1 87  ? -18.864 52.249 7.668   0.73 41.73 ?  90  ARG A NH2  1 
ATOM   1430 N NH2  B ARG A 1 87  ? -15.576 49.427 7.192   0.27 19.69 ?  90  ARG A NH2  1 
ATOM   1431 H H    A ARG A 1 87  ? -18.573 45.336 4.414   0.73 20.66 ?  90  ARG A H    1 
ATOM   1432 H H    B ARG A 1 87  ? -18.561 45.401 4.419   0.27 21.19 ?  90  ARG A H    1 
ATOM   1433 H HA   A ARG A 1 87  ? -20.846 46.616 5.157   0.73 22.06 ?  90  ARG A HA   1 
ATOM   1434 H HA   B ARG A 1 87  ? -20.887 46.569 5.189   0.27 21.81 ?  90  ARG A HA   1 
ATOM   1435 H HB2  A ARG A 1 87  ? -18.846 47.684 3.485   0.73 21.28 ?  90  ARG A HB2  1 
ATOM   1436 H HB2  B ARG A 1 87  ? -18.844 47.760 3.686   0.27 22.99 ?  90  ARG A HB2  1 
ATOM   1437 H HB3  A ARG A 1 87  ? -20.283 48.344 3.646   0.73 21.28 ?  90  ARG A HB3  1 
ATOM   1438 H HB3  B ARG A 1 87  ? -20.339 48.278 3.544   0.27 22.99 ?  90  ARG A HB3  1 
ATOM   1439 H HG2  A ARG A 1 87  ? -19.813 48.764 5.889   0.73 28.22 ?  90  ARG A HG2  1 
ATOM   1440 H HG2  B ARG A 1 87  ? -20.341 49.179 5.563   0.27 22.97 ?  90  ARG A HG2  1 
ATOM   1441 H HG3  A ARG A 1 87  ? -18.357 48.163 5.679   0.73 28.22 ?  90  ARG A HG3  1 
ATOM   1442 H HG3  B ARG A 1 87  ? -19.166 48.242 6.079   0.27 22.97 ?  90  ARG A HG3  1 
ATOM   1443 H HD2  A ARG A 1 87  ? -17.783 49.882 4.284   0.73 48.53 ?  90  ARG A HD2  1 
ATOM   1444 H HD2  B ARG A 1 87  ? -18.404 49.954 4.058   0.27 38.32 ?  90  ARG A HD2  1 
ATOM   1445 H HD3  A ARG A 1 87  ? -19.279 50.418 4.258   0.73 48.53 ?  90  ARG A HD3  1 
ATOM   1446 H HD3  B ARG A 1 87  ? -18.782 50.689 5.416   0.27 38.32 ?  90  ARG A HD3  1 
ATOM   1447 H HE   A ARG A 1 87  ? -17.494 50.912 6.201   0.73 30.70 ?  90  ARG A HE   1 
ATOM   1448 H HE   B ARG A 1 87  ? -16.669 49.013 5.090   0.27 29.42 ?  90  ARG A HE   1 
ATOM   1449 H HH11 A ARG A 1 87  ? -20.741 51.083 5.542   0.73 26.84 ?  90  ARG A HH11 1 
ATOM   1450 H HH11 B ARG A 1 87  ? -18.212 50.992 7.271   0.27 41.42 ?  90  ARG A HH11 1 
ATOM   1451 H HH12 A ARG A 1 87  ? -21.078 51.984 6.679   0.73 26.84 ?  90  ARG A HH12 1 
ATOM   1452 H HH12 B ARG A 1 87  ? -17.142 50.930 8.306   0.27 41.42 ?  90  ARG A HH12 1 
ATOM   1453 H HH21 A ARG A 1 87  ? -18.039 52.263 7.912   0.73 50.08 ?  90  ARG A HH21 1 
ATOM   1454 H HH21 B ARG A 1 87  ? -15.115 48.893 6.700   0.27 23.63 ?  90  ARG A HH21 1 
ATOM   1455 H HH22 A ARG A 1 87  ? -19.450 52.698 8.109   0.73 50.08 ?  90  ARG A HH22 1 
ATOM   1456 H HH22 B ARG A 1 87  ? -15.278 49.666 7.963   0.27 23.63 ?  90  ARG A HH22 1 
ATOM   1457 N N    . GLY A 1 88  ? -20.526 44.589 2.948   1.00 15.62 ?  91  GLY A N    1 
ATOM   1458 C CA   . GLY A 1 88  ? -21.105 43.891 1.820   1.00 14.94 ?  91  GLY A CA   1 
ATOM   1459 C C    . GLY A 1 88  ? -20.335 43.974 0.519   1.00 13.84 ?  91  GLY A C    1 
ATOM   1460 O O    . GLY A 1 88  ? -20.799 43.414 -0.475  1.00 14.15 ?  91  GLY A O    1 
ATOM   1461 H H    A GLY A 1 88  ? -19.965 44.112 3.393   0.73 18.74 ?  91  GLY A H    1 
ATOM   1462 H H    B GLY A 1 88  ? -19.935 44.128 3.371   0.27 18.74 ?  91  GLY A H    1 
ATOM   1463 H HA2  . GLY A 1 88  ? -21.187 42.953 2.050   1.00 17.93 ?  91  GLY A HA2  1 
ATOM   1464 H HA3  . GLY A 1 88  ? -21.990 44.255 1.658   1.00 17.93 ?  91  GLY A HA3  1 
ATOM   1465 N N    . VAL A 1 89  ? -19.177 44.641 0.490   1.00 15.42 ?  92  VAL A N    1 
ATOM   1466 C CA   . VAL A 1 89  ? -18.415 44.751 -0.756  1.00 13.20 ?  92  VAL A CA   1 
ATOM   1467 C C    . VAL A 1 89  ? -17.928 43.379 -1.214  1.00 11.63 ?  92  VAL A C    1 
ATOM   1468 O O    . VAL A 1 89  ? -18.070 42.992 -2.386  1.00 11.44 ?  92  VAL A O    1 
ATOM   1469 C CB   . VAL A 1 89  ? -17.238 45.736 -0.592  1.00 13.04 ?  92  VAL A CB   1 
ATOM   1470 C CG1  . VAL A 1 89  ? -16.488 45.845 -1.906  1.00 16.60 ?  92  VAL A CG1  1 
ATOM   1471 C CG2  . VAL A 1 89  ? -17.741 47.110 -0.155  1.00 15.46 ?  92  VAL A CG2  1 
ATOM   1472 H H    . VAL A 1 89  ? -18.817 45.033 1.166   1.00 18.50 ?  92  VAL A H    1 
ATOM   1473 H HA   . VAL A 1 89  ? -19.008 45.102 -1.438  1.00 15.83 ?  92  VAL A HA   1 
ATOM   1474 H HB   . VAL A 1 89  ? -16.635 45.407 0.094   1.00 15.65 ?  92  VAL A HB   1 
ATOM   1475 H HG11 . VAL A 1 89  ? -15.915 46.628 -1.879  1.00 19.92 ?  92  VAL A HG11 1 
ATOM   1476 H HG12 . VAL A 1 89  ? -15.951 45.047 -2.031  1.00 19.92 ?  92  VAL A HG12 1 
ATOM   1477 H HG13 . VAL A 1 89  ? -17.129 45.929 -2.629  1.00 19.92 ?  92  VAL A HG13 1 
ATOM   1478 H HG21 . VAL A 1 89  ? -17.002 47.737 -0.171  1.00 18.55 ?  92  VAL A HG21 1 
ATOM   1479 H HG22 . VAL A 1 89  ? -18.435 47.402 -0.767  1.00 18.55 ?  92  VAL A HG22 1 
ATOM   1480 H HG23 . VAL A 1 89  ? -18.100 47.044 0.744   1.00 18.55 ?  92  VAL A HG23 1 
ATOM   1481 N N    . GLY A 1 90  ? -17.318 42.617 -0.295  1.00 11.40 ?  93  GLY A N    1 
ATOM   1482 C CA   . GLY A 1 90  ? -16.821 41.297 -0.667  1.00 10.47 ?  93  GLY A CA   1 
ATOM   1483 C C    . GLY A 1 90  ? -17.945 40.389 -1.142  1.00 10.29 ?  93  GLY A C    1 
ATOM   1484 O O    . GLY A 1 90  ? -17.773 39.660 -2.128  1.00 9.53  ?  93  GLY A O    1 
ATOM   1485 H H    . GLY A 1 90  ? -17.185 42.838 0.526   1.00 13.68 ?  93  GLY A H    1 
ATOM   1486 H HA2  . GLY A 1 90  ? -16.172 41.385 -1.383  1.00 12.56 ?  93  GLY A HA2  1 
ATOM   1487 H HA3  . GLY A 1 90  ? -16.393 40.884 0.099   1.00 12.56 ?  93  GLY A HA3  1 
ATOM   1488 N N    . THR A 1 91  ? -19.093 40.427 -0.458  1.00 11.14 ?  94  THR A N    1 
ATOM   1489 C CA   . THR A 1 91  ? -20.266 39.681 -0.907  1.00 11.29 ?  94  THR A CA   1 
ATOM   1490 C C    . THR A 1 91  ? -20.655 40.073 -2.322  1.00 11.03 ?  94  THR A C    1 
ATOM   1491 O O    . THR A 1 91  ? -20.915 39.211 -3.156  1.00 11.32 ?  94  THR A O    1 
ATOM   1492 C CB   . THR A 1 91  ? -21.436 39.951 0.044   1.00 12.72 ?  94  THR A CB   1 
ATOM   1493 O OG1  . THR A 1 91  ? -21.134 39.399 1.320   1.00 13.41 ?  94  THR A OG1  1 
ATOM   1494 C CG2  . THR A 1 91  ? -22.725 39.317 -0.465  1.00 14.88 ?  94  THR A CG2  1 
ATOM   1495 H H    . THR A 1 91  ? -19.216 40.875 0.266   1.00 13.37 ?  94  THR A H    1 
ATOM   1496 H HA   . THR A 1 91  ? -20.061 38.733 -0.895  1.00 13.55 ?  94  THR A HA   1 
ATOM   1497 H HB   . THR A 1 91  ? -21.575 40.908 0.108   1.00 15.27 ?  94  THR A HB   1 
ATOM   1498 H HG1  . THR A 1 91  ? -20.437 39.752 1.629   1.00 16.09 ?  94  THR A HG1  1 
ATOM   1499 H HG21 . THR A 1 91  ? -23.405 39.346 0.226   1.00 17.85 ?  94  THR A HG21 1 
ATOM   1500 H HG22 . THR A 1 91  ? -23.047 39.798 -1.244  1.00 17.85 ?  94  THR A HG22 1 
ATOM   1501 H HG23 . THR A 1 91  ? -22.565 38.392 -0.711  1.00 17.85 ?  94  THR A HG23 1 
ATOM   1502 N N    . ALA A 1 92  ? -20.656 41.371 -2.617  1.00 11.47 ?  95  ALA A N    1 
ATOM   1503 C CA   . ALA A 1 92  ? -21.057 41.816 -3.949  1.00 11.56 ?  95  ALA A CA   1 
ATOM   1504 C C    . ALA A 1 92  ? -20.041 41.380 -4.993  1.00 11.02 ?  95  ALA A C    1 
ATOM   1505 O O    . ALA A 1 92  ? -20.416 40.978 -6.100  1.00 10.81 ?  95  ALA A O    1 
ATOM   1506 C CB   . ALA A 1 92  ? -21.196 43.335 -3.959  1.00 12.53 ?  95  ALA A CB   1 
ATOM   1507 H H    . ALA A 1 92  ? -20.434 42.002 -2.076  1.00 13.76 ?  95  ALA A H    1 
ATOM   1508 H HA   . ALA A 1 92  ? -21.915 41.424 -4.171  1.00 13.87 ?  95  ALA A HA   1 
ATOM   1509 H HB1  . ALA A 1 92  ? -21.561 43.613 -4.813  1.00 15.04 ?  95  ALA A HB1  1 
ATOM   1510 H HB2  . ALA A 1 92  ? -21.792 43.603 -3.242  1.00 15.04 ?  95  ALA A HB2  1 
ATOM   1511 H HB3  . ALA A 1 92  ? -20.321 43.733 -3.827  1.00 15.04 ?  95  ALA A HB3  1 
ATOM   1512 N N    . LEU A 1 93  ? -18.747 41.468 -4.677  1.00 10.05 ?  96  LEU A N    1 
ATOM   1513 C CA   . LEU A 1 93  ? -17.736 40.956 -5.607  1.00 9.10  ?  96  LEU A CA   1 
ATOM   1514 C C    . LEU A 1 93  ? -17.922 39.474 -5.890  1.00 8.90  ?  96  LEU A C    1 
ATOM   1515 O O    . LEU A 1 93  ? -17.868 39.050 -7.049  1.00 8.64  ?  96  LEU A O    1 
ATOM   1516 C CB   . LEU A 1 93  ? -16.323 41.199 -5.039  1.00 10.09 ?  96  LEU A CB   1 
ATOM   1517 C CG   . LEU A 1 93  ? -15.864 42.660 -5.166  1.00 10.90 ?  96  LEU A CG   1 
ATOM   1518 C CD1  . LEU A 1 93  ? -14.693 42.975 -4.261  1.00 11.28 ?  96  LEU A CD1  1 
ATOM   1519 C CD2  . LEU A 1 93  ? -15.493 42.988 -6.610  1.00 10.99 ?  96  LEU A CD2  1 
ATOM   1520 H H    . LEU A 1 93  ? -18.436 41.809 -3.951  1.00 12.06 ?  96  LEU A H    1 
ATOM   1521 H HA   . LEU A 1 93  ? -17.830 41.439 -6.442  1.00 10.92 ?  96  LEU A HA   1 
ATOM   1522 H HB2  . LEU A 1 93  ? -16.320 40.965 -4.097  1.00 12.11 ?  96  LEU A HB2  1 
ATOM   1523 H HB3  . LEU A 1 93  ? -15.692 40.644 -5.521  1.00 12.11 ?  96  LEU A HB3  1 
ATOM   1524 H HG   . LEU A 1 93  ? -16.607 43.218 -4.891  1.00 13.08 ?  96  LEU A HG   1 
ATOM   1525 H HD11 . LEU A 1 93  ? -14.433 43.900 -4.392  1.00 13.53 ?  96  LEU A HD11 1 
ATOM   1526 H HD12 . LEU A 1 93  ? -14.959 42.833 -3.339  1.00 13.53 ?  96  LEU A HD12 1 
ATOM   1527 H HD13 . LEU A 1 93  ? -13.953 42.389 -4.486  1.00 13.53 ?  96  LEU A HD13 1 
ATOM   1528 H HD21 . LEU A 1 93  ? -15.210 43.915 -6.660  1.00 13.19 ?  96  LEU A HD21 1 
ATOM   1529 H HD22 . LEU A 1 93  ? -14.770 42.406 -6.891  1.00 13.19 ?  96  LEU A HD22 1 
ATOM   1530 H HD23 . LEU A 1 93  ? -16.269 42.848 -7.175  1.00 13.19 ?  96  LEU A HD23 1 
ATOM   1531 N N    . LEU A 1 94  ? -18.095 38.683 -4.842  1.00 8.56  ?  97  LEU A N    1 
ATOM   1532 C CA   . LEU A 1 94  ? -18.215 37.248 -5.016  1.00 9.32  ?  97  LEU A CA   1 
ATOM   1533 C C    . LEU A 1 94  ? -19.475 36.886 -5.779  1.00 8.57  ?  97  LEU A C    1 
ATOM   1534 O O    . LEU A 1 94  ? -19.459 35.965 -6.615  1.00 7.82  ?  97  LEU A O    1 
ATOM   1535 C CB   . LEU A 1 94  ? -18.124 36.570 -3.650  1.00 9.05  ?  97  LEU A CB   1 
ATOM   1536 C CG   . LEU A 1 94  ? -18.238 35.040 -3.702  1.00 7.94  ?  97  LEU A CG   1 
ATOM   1537 C CD1  . LEU A 1 94  ? -17.097 34.399 -4.437  1.00 9.85  ?  97  LEU A CD1  1 
ATOM   1538 C CD2  . LEU A 1 94  ? -18.334 34.431 -2.308  1.00 13.01 ?  97  LEU A CD2  1 
ATOM   1539 H H    . LEU A 1 94  ? -18.146 38.950 -4.026  1.00 10.27 ?  97  LEU A H    1 
ATOM   1540 H HA   . LEU A 1 94  ? -17.478 36.911 -5.550  1.00 11.19 ?  97  LEU A HA   1 
ATOM   1541 H HB2  . LEU A 1 94  ? -17.268 36.790 -3.252  1.00 10.86 ?  97  LEU A HB2  1 
ATOM   1542 H HB3  . LEU A 1 94  ? -18.845 36.901 -3.092  1.00 10.86 ?  97  LEU A HB3  1 
ATOM   1543 H HG   . LEU A 1 94  ? -19.056 34.850 -4.187  1.00 9.53  ?  97  LEU A HG   1 
ATOM   1544 H HD11 . LEU A 1 94  ? -17.194 33.435 -4.391  1.00 11.82 ?  97  LEU A HD11 1 
ATOM   1545 H HD12 . LEU A 1 94  ? -17.115 34.689 -5.362  1.00 11.82 ?  97  LEU A HD12 1 
ATOM   1546 H HD13 . LEU A 1 94  ? -16.263 34.668 -4.022  1.00 11.82 ?  97  LEU A HD13 1 
ATOM   1547 H HD21 . LEU A 1 94  ? -18.408 33.467 -2.389  1.00 15.61 ?  97  LEU A HD21 1 
ATOM   1548 H HD22 . LEU A 1 94  ? -17.535 34.660 -1.808  1.00 15.61 ?  97  LEU A HD22 1 
ATOM   1549 H HD23 . LEU A 1 94  ? -19.118 34.787 -1.861  1.00 15.61 ?  97  LEU A HD23 1 
ATOM   1550 N N    . GLN A 1 95  ? -20.587 37.563 -5.483  1.00 10.42 ?  98  GLN A N    1 
ATOM   1551 C CA   . GLN A 1 95  ? -21.790 37.336 -6.268  1.00 9.72  ?  98  GLN A CA   1 
ATOM   1552 C C    . GLN A 1 95  ? -21.549 37.648 -7.725  1.00 9.46  ?  98  GLN A C    1 
ATOM   1553 O O    . GLN A 1 95  ? -22.010 36.923 -8.613  1.00 10.59 ?  98  GLN A O    1 
ATOM   1554 C CB   . GLN A 1 95  ? -22.932 38.179 -5.691  1.00 11.10 ?  98  GLN A CB   1 
ATOM   1555 C CG   . GLN A 1 95  ? -24.169 38.267 -6.563  1.00 23.86 ?  98  GLN A CG   1 
ATOM   1556 C CD   . GLN A 1 95  ? -24.902 36.956 -6.657  1.00 46.48 ?  98  GLN A CD   1 
ATOM   1557 H H    . GLN A 1 95  ? -20.665 38.141 -4.852  1.00 12.50 ?  98  GLN A H    1 
ATOM   1558 H HA   . GLN A 1 95  ? -22.053 36.404 -6.213  1.00 11.66 ?  98  GLN A HA   1 
ATOM   1559 H HB2  . GLN A 1 95  ? -23.201 37.793 -4.843  1.00 13.32 ?  98  GLN A HB2  1 
ATOM   1560 H HB3  . GLN A 1 95  ? -22.608 39.083 -5.555  1.00 13.32 ?  98  GLN A HB3  1 
ATOM   1561 H HG2  . GLN A 1 95  ? -24.775 38.925 -6.188  1.00 28.63 ?  98  GLN A HG2  1 
ATOM   1562 H HG3  . GLN A 1 95  ? -23.907 38.530 -7.459  1.00 28.63 ?  98  GLN A HG3  1 
ATOM   1563 N N    . ARG A 1 96  ? -20.825 38.719 -8.018  1.00 10.06 ?  99  ARG A N    1 
ATOM   1564 C CA   . ARG A 1 96  ? -20.560 39.024 -9.421  1.00 9.39  ?  99  ARG A CA   1 
ATOM   1565 C C    . ARG A 1 96  ? -19.573 38.035 -10.055 1.00 9.44  ?  99  ARG A C    1 
ATOM   1566 O O    . ARG A 1 96  ? -19.688 37.746 -11.243 1.00 9.37  ?  99  ARG A O    1 
ATOM   1567 C CB   . ARG A 1 96  ? -20.041 40.461 -9.537  1.00 9.86  ?  99  ARG A CB   1 
ATOM   1568 C CG   . ARG A 1 96  ? -19.893 40.967 -10.963 1.00 13.85 ?  99  ARG A CG   1 
ATOM   1569 C CD   . ARG A 1 96  ? -21.194 40.983 -11.756 1.00 16.20 ?  99  ARG A CD   1 
ATOM   1570 N NE   . ARG A 1 96  ? -20.961 41.629 -13.044 1.00 17.52 ?  99  ARG A NE   1 
ATOM   1571 C CZ   . ARG A 1 96  ? -20.917 42.941 -13.224 1.00 18.90 ?  99  ARG A CZ   1 
ATOM   1572 N NH1  . ARG A 1 96  ? -21.139 43.782 -12.230 1.00 22.40 ?  99  ARG A NH1  1 
ATOM   1573 N NH2  . ARG A 1 96  ? -20.623 43.418 -14.430 1.00 29.01 ?  99  ARG A NH2  1 
ATOM   1574 H H    . ARG A 1 96  ? -20.487 39.267 -7.447  1.00 12.07 ?  99  ARG A H    1 
ATOM   1575 H HA   . ARG A 1 96  ? -21.389 38.956 -9.920  1.00 11.27 ?  99  ARG A HA   1 
ATOM   1576 H HB2  . ARG A 1 96  ? -20.660 41.051 -9.080  1.00 11.83 ?  99  ARG A HB2  1 
ATOM   1577 H HB3  . ARG A 1 96  ? -19.167 40.508 -9.118  1.00 11.83 ?  99  ARG A HB3  1 
ATOM   1578 H HG2  . ARG A 1 96  ? -19.554 41.876 -10.937 1.00 16.62 ?  99  ARG A HG2  1 
ATOM   1579 H HG3  . ARG A 1 96  ? -19.268 40.393 -11.434 1.00 16.62 ?  99  ARG A HG3  1 
ATOM   1580 H HD2  . ARG A 1 96  ? -21.498 40.074 -11.910 1.00 19.44 ?  99  ARG A HD2  1 
ATOM   1581 H HD3  . ARG A 1 96  ? -21.870 41.481 -11.271 1.00 19.44 ?  99  ARG A HD3  1 
ATOM   1582 H HE   . ARG A 1 96  ? -20.844 41.125 -13.731 1.00 21.02 ?  99  ARG A HE   1 
ATOM   1583 H HH11 . ARG A 1 96  ? -21.317 43.481 -11.445 1.00 26.88 ?  99  ARG A HH11 1 
ATOM   1584 H HH12 . ARG A 1 96  ? -21.106 44.630 -12.369 1.00 26.88 ?  99  ARG A HH12 1 
ATOM   1585 H HH21 . ARG A 1 96  ? -20.464 42.878 -15.079 1.00 34.81 ?  99  ARG A HH21 1 
ATOM   1586 H HH22 . ARG A 1 96  ? -20.591 44.268 -14.560 1.00 34.81 ?  99  ARG A HH22 1 
ATOM   1587 N N    . VAL A 1 97  ? -18.655 37.460 -9.278  1.00 7.65  ?  100 VAL A N    1 
ATOM   1588 C CA   . VAL A 1 97  ? -17.829 36.375 -9.816  1.00 7.84  ?  100 VAL A CA   1 
ATOM   1589 C C    . VAL A 1 97  ? -18.725 35.248 -10.298 1.00 7.24  ?  100 VAL A C    1 
ATOM   1590 O O    . VAL A 1 97  ? -18.582 34.760 -11.416 1.00 7.38  ?  100 VAL A O    1 
ATOM   1591 C CB   . VAL A 1 97  ? -16.801 35.890 -8.774  1.00 7.64  ?  100 VAL A CB   1 
ATOM   1592 C CG1  . VAL A 1 97  ? -16.155 34.600 -9.203  1.00 7.27  ?  100 VAL A CG1  1 
ATOM   1593 C CG2  . VAL A 1 97  ? -15.770 36.954 -8.526  1.00 8.95  ?  100 VAL A CG2  1 
ATOM   1594 H H    . VAL A 1 97  ? -18.493 37.673 -8.461  1.00 9.18  ?  100 VAL A H    1 
ATOM   1595 H HA   . VAL A 1 97  ? -17.326 36.712 -10.574 1.00 9.41  ?  100 VAL A HA   1 
ATOM   1596 H HB   . VAL A 1 97  ? -17.264 35.715 -7.940  1.00 9.17  ?  100 VAL A HB   1 
ATOM   1597 H HG11 . VAL A 1 97  ? -15.399 34.417 -8.624  1.00 8.73  ?  100 VAL A HG11 1 
ATOM   1598 H HG12 . VAL A 1 97  ? -16.805 33.883 -9.135  1.00 8.73  ?  100 VAL A HG12 1 
ATOM   1599 H HG13 . VAL A 1 97  ? -15.854 34.687 -10.121 1.00 8.73  ?  100 VAL A HG13 1 
ATOM   1600 H HG21 . VAL A 1 97  ? -15.175 36.658 -7.820  1.00 10.74 ?  100 VAL A HG21 1 
ATOM   1601 H HG22 . VAL A 1 97  ? -15.267 37.102 -9.342  1.00 10.74 ?  100 VAL A HG22 1 
ATOM   1602 H HG23 . VAL A 1 97  ? -16.219 37.772 -8.260  1.00 10.74 ?  100 VAL A HG23 1 
ATOM   1603 N N    . PHE A 1 98  ? -19.663 34.829 -9.450  1.00 7.31  ?  101 PHE A N    1 
ATOM   1604 C CA   . PHE A 1 98  ? -20.539 33.728 -9.838  1.00 7.57  ?  101 PHE A CA   1 
ATOM   1605 C C    . PHE A 1 98  ? -21.379 34.090 -11.064 1.00 8.22  ?  101 PHE A C    1 
ATOM   1606 O O    . PHE A 1 98  ? -21.571 33.289 -11.965 1.00 8.51  ?  101 PHE A O    1 
ATOM   1607 C CB   . PHE A 1 98  ? -21.466 33.292 -8.683  1.00 8.20  ?  101 PHE A CB   1 
ATOM   1608 C CG   . PHE A 1 98  ? -20.794 32.408 -7.656  1.00 7.83  ?  101 PHE A CG   1 
ATOM   1609 C CD1  . PHE A 1 98  ? -20.375 31.133 -7.987  1.00 9.44  ?  101 PHE A CD1  1 
ATOM   1610 C CD2  . PHE A 1 98  ? -20.625 32.845 -6.363  1.00 10.99 ?  101 PHE A CD2  1 
ATOM   1611 C CE1  . PHE A 1 98  ? -19.759 30.331 -7.053  1.00 10.03 ?  101 PHE A CE1  1 
ATOM   1612 C CE2  . PHE A 1 98  ? -20.038 32.029 -5.417  1.00 9.87  ?  101 PHE A CE2  1 
ATOM   1613 C CZ   . PHE A 1 98  ? -19.615 30.757 -5.787  1.00 10.33 ?  101 PHE A CZ   1 
ATOM   1614 H H    . PHE A 1 98  ? -19.809 35.155 -8.668  1.00 8.77  ?  101 PHE A H    1 
ATOM   1615 H HA   . PHE A 1 98  ? -19.968 32.974 -10.053 1.00 9.09  ?  101 PHE A HA   1 
ATOM   1616 H HB2  . PHE A 1 98  ? -21.786 34.085 -8.225  1.00 9.85  ?  101 PHE A HB2  1 
ATOM   1617 H HB3  . PHE A 1 98  ? -22.214 32.798 -9.054  1.00 9.85  ?  101 PHE A HB3  1 
ATOM   1618 H HD1  . PHE A 1 98  ? -20.512 30.813 -8.849  1.00 11.33 ?  101 PHE A HD1  1 
ATOM   1619 H HD2  . PHE A 1 98  ? -20.907 33.698 -6.124  1.00 13.18 ?  101 PHE A HD2  1 
ATOM   1620 H HE1  . PHE A 1 98  ? -19.440 29.493 -7.299  1.00 12.03 ?  101 PHE A HE1  1 
ATOM   1621 H HE2  . PHE A 1 98  ? -19.927 32.326 -4.542  1.00 11.85 ?  101 PHE A HE2  1 
ATOM   1622 H HZ   . PHE A 1 98  ? -19.230 30.196 -5.152  1.00 12.39 ?  101 PHE A HZ   1 
ATOM   1623 N N    . GLU A 1 99  ? -21.877 35.322 -11.114 1.00 8.92  ?  102 GLU A N    1 
ATOM   1624 C CA   . GLU A 1 99  ? -22.622 35.783 -12.272 1.00 9.80  ?  102 GLU A CA   1 
ATOM   1625 C C    . GLU A 1 99  ? -21.776 35.736 -13.539 1.00 9.43  ?  102 GLU A C    1 
ATOM   1626 O O    . GLU A 1 99  ? -22.225 35.276 -14.597 1.00 12.39 ?  102 GLU A O    1 
ATOM   1627 C CB   . GLU A 1 99  ? -23.150 37.190 -11.998 1.00 10.74 ?  102 GLU A CB   1 
ATOM   1628 C CG   . GLU A 1 99  ? -23.858 37.848 -13.131 1.00 19.30 ?  102 GLU A CG   1 
ATOM   1629 C CD   . GLU A 1 99  ? -24.249 39.280 -12.796 1.00 30.73 ?  102 GLU A CD   1 
ATOM   1630 O OE1  . GLU A 1 99  ? -24.481 39.556 -11.595 1.00 35.69 ?  102 GLU A OE1  1 
ATOM   1631 O OE2  . GLU A 1 99  ? -24.349 40.104 -13.733 1.00 44.99 -1 102 GLU A OE2  1 
ATOM   1632 H H    . GLU A 1 99  ? -21.796 35.908 -10.490 1.00 10.71 ?  102 GLU A H    1 
ATOM   1633 H HA   . GLU A 1 99  ? -23.381 35.197 -12.421 1.00 11.76 ?  102 GLU A HA   1 
ATOM   1634 H HB2  . GLU A 1 99  ? -23.775 37.142 -11.258 1.00 12.89 ?  102 GLU A HB2  1 
ATOM   1635 H HB3  . GLU A 1 99  ? -22.398 37.756 -11.762 1.00 12.89 ?  102 GLU A HB3  1 
ATOM   1636 H HG2  . GLU A 1 99  ? -23.275 37.866 -13.906 1.00 23.16 ?  102 GLU A HG2  1 
ATOM   1637 H HG3  . GLU A 1 99  ? -24.666 37.352 -13.334 1.00 23.16 ?  102 GLU A HG3  1 
ATOM   1638 N N    . GLU A 1 100 ? -20.541 36.222 -13.471 1.00 8.78  ?  103 GLU A N    1 
ATOM   1639 C CA   . GLU A 1 100 ? -19.737 36.296 -14.691 1.00 9.89  ?  103 GLU A CA   1 
ATOM   1640 C C    . GLU A 1 100 ? -19.289 34.915 -15.146 1.00 8.02  ?  103 GLU A C    1 
ATOM   1641 O O    . GLU A 1 100 ? -19.291 34.634 -16.356 1.00 10.60 ?  103 GLU A O    1 
ATOM   1642 C CB   . GLU A 1 100 ? -18.505 37.185 -14.485 1.00 10.60 ?  103 GLU A CB   1 
ATOM   1643 C CG   . GLU A 1 100 ? -18.813 38.650 -14.390 1.00 13.34 ?  103 GLU A CG   1 
ATOM   1644 C CD   . GLU A 1 100 ? -19.504 39.225 -15.613 1.00 13.82 ?  103 GLU A CD   1 
ATOM   1645 O OE1  . GLU A 1 100 ? -19.124 38.890 -16.753 1.00 21.06 ?  103 GLU A OE1  1 
ATOM   1646 O OE2  . GLU A 1 100 ? -20.400 40.060 -15.404 1.00 20.86 -1 103 GLU A OE2  1 
ATOM   1647 H H    . GLU A 1 100 ? -20.156 36.506 -12.757 1.00 10.53 ?  103 GLU A H    1 
ATOM   1648 H HA   . GLU A 1 100 ? -20.290 36.695 -15.381 1.00 11.87 ?  103 GLU A HA   1 
ATOM   1649 H HB2  . GLU A 1 100 ? -18.067 36.922 -13.660 1.00 12.71 ?  103 GLU A HB2  1 
ATOM   1650 H HB3  . GLU A 1 100 ? -17.902 37.059 -15.235 1.00 12.71 ?  103 GLU A HB3  1 
ATOM   1651 H HG2  . GLU A 1 100 ? -19.397 38.795 -13.629 1.00 16.00 ?  103 GLU A HG2  1 
ATOM   1652 H HG3  . GLU A 1 100 ? -17.982 39.134 -14.268 1.00 16.00 ?  103 GLU A HG3  1 
ATOM   1653 N N    . ILE A 1 101 ? -18.922 34.041 -14.215 1.00 7.23  ?  104 ILE A N    1 
ATOM   1654 C CA   . ILE A 1 101 ? -18.489 32.715 -14.658 1.00 6.77  ?  104 ILE A CA   1 
ATOM   1655 C C    . ILE A 1 101 ? -19.668 31.912 -15.187 1.00 8.76  ?  104 ILE A C    1 
ATOM   1656 O O    . ILE A 1 101 ? -19.476 31.042 -16.035 1.00 9.45  ?  104 ILE A O    1 
ATOM   1657 C CB   . ILE A 1 101 ? -17.680 31.953 -13.602 1.00 6.60  ?  104 ILE A CB   1 
ATOM   1658 C CG1  . ILE A 1 101 ? -18.551 31.527 -12.436 1.00 6.15  ?  104 ILE A CG1  1 
ATOM   1659 C CG2  . ILE A 1 101 ? -16.473 32.837 -13.120 1.00 6.03  ?  104 ILE A CG2  1 
ATOM   1660 C CD1  . ILE A 1 101 ? -17.784 30.773 -11.349 1.00 8.89  ?  104 ILE A CD1  1 
ATOM   1661 H H    . ILE A 1 101 ? -18.913 34.180 -13.366 1.00 8.67  ?  104 ILE A H    1 
ATOM   1662 H HA   . ILE A 1 101 ? -17.868 32.858 -15.389 1.00 8.13  ?  104 ILE A HA   1 
ATOM   1663 H HB   . ILE A 1 101 ? -17.335 31.142 -14.008 1.00 7.92  ?  104 ILE A HB   1 
ATOM   1664 H HG12 . ILE A 1 101 ? -18.940 32.318 -12.031 1.00 7.38  ?  104 ILE A HG12 1 
ATOM   1665 H HG13 . ILE A 1 101 ? -19.252 30.943 -12.766 1.00 7.38  ?  104 ILE A HG13 1 
ATOM   1666 H HG21 . ILE A 1 101 ? -15.865 32.286 -12.602 1.00 7.24  ?  104 ILE A HG21 1 
ATOM   1667 H HG22 . ILE A 1 101 ? -16.015 33.196 -13.896 1.00 7.24  ?  104 ILE A HG22 1 
ATOM   1668 H HG23 . ILE A 1 101 ? -16.812 33.562 -12.572 1.00 7.24  ?  104 ILE A HG23 1 
ATOM   1669 H HD11 . ILE A 1 101 ? -18.418 30.405 -10.714 1.00 10.66 ?  104 ILE A HD11 1 
ATOM   1670 H HD12 . ILE A 1 101 ? -17.274 30.058 -11.760 1.00 10.66 ?  104 ILE A HD12 1 
ATOM   1671 H HD13 . ILE A 1 101 ? -17.185 31.390 -10.899 1.00 10.66 ?  104 ILE A HD13 1 
ATOM   1672 N N    . ARG A 1 102 ? -20.881 32.225 -14.727 1.00 8.63  ?  105 ARG A N    1 
ATOM   1673 C CA   . ARG A 1 102 ? -22.069 31.549 -15.248 1.00 8.86  ?  105 ARG A CA   1 
ATOM   1674 C C    . ARG A 1 102 ? -22.270 31.877 -16.714 1.00 11.18 ?  105 ARG A C    1 
ATOM   1675 O O    . ARG A 1 102 ? -22.746 31.035 -17.460 1.00 10.99 ?  105 ARG A O    1 
ATOM   1676 C CB   . ARG A 1 102 ? -23.279 31.955 -14.430 1.00 9.70  ?  105 ARG A CB   1 
ATOM   1677 C CG   . ARG A 1 102 ? -24.505 31.086 -14.633 1.00 15.25 ?  105 ARG A CG   1 
ATOM   1678 C CD   . ARG A 1 102 ? -25.675 31.479 -13.747 1.00 21.74 ?  105 ARG A CD   1 
ATOM   1679 N NE   . ARG A 1 102 ? -25.298 31.751 -12.363 1.00 29.50 ?  105 ARG A NE   1 
ATOM   1680 C CZ   . ARG A 1 102 ? -25.473 32.914 -11.755 1.00 24.25 ?  105 ARG A CZ   1 
ATOM   1681 N NH1  . ARG A 1 102 ? -26.016 33.948 -12.381 1.00 18.13 ?  105 ARG A NH1  1 
ATOM   1682 N NH2  . ARG A 1 102 ? -25.068 33.055 -10.496 1.00 27.93 ?  105 ARG A NH2  1 
ATOM   1683 H H    . ARG A 1 102 ? -21.042 32.816 -14.122 1.00 10.36 ?  105 ARG A H    1 
ATOM   1684 H HA   . ARG A 1 102 ? -21.969 30.588 -15.167 1.00 10.63 ?  105 ARG A HA   1 
ATOM   1685 H HB2  . ARG A 1 102 ? -23.044 31.911 -13.490 1.00 11.65 ?  105 ARG A HB2  1 
ATOM   1686 H HB3  . ARG A 1 102 ? -23.522 32.863 -14.670 1.00 11.65 ?  105 ARG A HB3  1 
ATOM   1687 H HG2  . ARG A 1 102 ? -24.794 31.161 -15.556 1.00 18.30 ?  105 ARG A HG2  1 
ATOM   1688 H HG3  . ARG A 1 102 ? -24.275 30.166 -14.431 1.00 18.30 ?  105 ARG A HG3  1 
ATOM   1689 H HD2  . ARG A 1 102 ? -26.083 32.282 -14.106 1.00 26.09 ?  105 ARG A HD2  1 
ATOM   1690 H HD3  . ARG A 1 102 ? -26.319 30.754 -13.741 1.00 26.09 ?  105 ARG A HD3  1 
ATOM   1691 H HE   . ARG A 1 102 ? -24.937 31.114 -11.913 1.00 35.40 ?  105 ARG A HE   1 
ATOM   1692 H HH11 . ARG A 1 102 ? -26.264 33.872 -13.201 1.00 21.75 ?  105 ARG A HH11 1 
ATOM   1693 H HH12 . ARG A 1 102 ? -26.121 34.694 -11.968 1.00 21.75 ?  105 ARG A HH12 1 
ATOM   1694 H HH21 . ARG A 1 102 ? -24.696 32.395 -10.088 1.00 33.51 ?  105 ARG A HH21 1 
ATOM   1695 H HH22 . ARG A 1 102 ? -25.176 33.805 -10.091 1.00 33.51 ?  105 ARG A HH22 1 
ATOM   1696 N N    . LYS A 1 103 ? -21.888 33.094 -17.141 1.00 12.29 ?  106 LYS A N    1 
ATOM   1697 C CA   . LYS A 1 103 ? -21.981 33.443 -18.551 1.00 15.21 ?  106 LYS A CA   1 
ATOM   1698 C C    . LYS A 1 103 ? -21.084 32.566 -19.397 1.00 14.95 ?  106 LYS A C    1 
ATOM   1699 O O    . LYS A 1 103 ? -21.389 32.310 -20.564 1.00 18.85 ?  106 LYS A O    1 
ATOM   1700 C CB   . LYS A 1 103 ? -21.609 34.918 -18.761 1.00 16.10 ?  106 LYS A CB   1 
ATOM   1701 C CG   . LYS A 1 103 ? -22.544 35.874 -18.089 1.00 26.42 ?  106 LYS A CG   1 
ATOM   1702 C CD   . LYS A 1 103 ? -22.035 37.287 -18.229 1.00 19.09 ?  106 LYS A CD   1 
ATOM   1703 C CE   . LYS A 1 103 ? -23.047 38.293 -17.677 1.00 33.06 ?  106 LYS A CE   1 
ATOM   1704 N NZ   . LYS A 1 103 ? -22.462 39.666 -17.583 1.00 41.36 ?  106 LYS A NZ   1 
ATOM   1705 H H    . LYS A 1 103 ? -21.578 33.718 -16.637 1.00 14.75 ?  106 LYS A H    1 
ATOM   1706 H HA   . LYS A 1 103 ? -22.898 33.318 -18.840 1.00 18.26 ?  106 LYS A HA   1 
ATOM   1707 H HB2  . LYS A 1 103 ? -20.721 35.070 -18.402 1.00 19.32 ?  106 LYS A HB2  1 
ATOM   1708 H HB3  . LYS A 1 103 ? -21.620 35.111 -19.711 1.00 19.32 ?  106 LYS A HB3  1 
ATOM   1709 H HG2  . LYS A 1 103 ? -23.420 35.817 -18.501 1.00 31.70 ?  106 LYS A HG2  1 
ATOM   1710 H HG3  . LYS A 1 103 ? -22.607 35.659 -17.145 1.00 31.70 ?  106 LYS A HG3  1 
ATOM   1711 H HD2  . LYS A 1 103 ? -21.207 37.383 -17.735 1.00 22.90 ?  106 LYS A HD2  1 
ATOM   1712 H HD3  . LYS A 1 103 ? -21.887 37.485 -19.167 1.00 22.90 ?  106 LYS A HD3  1 
ATOM   1713 H HE2  . LYS A 1 103 ? -23.817 38.330 -18.266 1.00 39.68 ?  106 LYS A HE2  1 
ATOM   1714 H HE3  . LYS A 1 103 ? -23.322 38.017 -16.789 1.00 39.68 ?  106 LYS A HE3  1 
ATOM   1715 H HZ1  . LYS A 1 103 ? -23.067 40.233 -17.259 1.00 49.64 ?  106 LYS A HZ1  1 
ATOM   1716 H HZ2  . LYS A 1 103 ? -21.755 39.658 -17.043 1.00 49.64 ?  106 LYS A HZ2  1 
ATOM   1717 H HZ3  . LYS A 1 103 ? -22.208 39.944 -18.389 1.00 49.64 ?  106 LYS A HZ3  1 
ATOM   1718 N N    . HIS A 1 104 ? -19.982 32.080 -18.813 1.00 14.63 ?  107 HIS A N    1 
ATOM   1719 C CA   . HIS A 1 104 ? -19.049 31.169 -19.458 1.00 13.59 ?  107 HIS A CA   1 
ATOM   1720 C C    . HIS A 1 104 ? -19.407 29.699 -19.205 1.00 11.98 ?  107 HIS A C    1 
ATOM   1721 O O    . HIS A 1 104 ? -18.653 28.804 -19.610 1.00 13.48 ?  107 HIS A O    1 
ATOM   1722 C CB   . HIS A 1 104 ? -17.640 31.436 -18.934 1.00 13.66 ?  107 HIS A CB   1 
ATOM   1723 C CG   . HIS A 1 104 ? -17.037 32.727 -19.372 1.00 20.41 ?  107 HIS A CG   1 
ATOM   1724 N ND1  . HIS A 1 104 ? -17.087 33.872 -18.608 1.00 22.21 ?  107 HIS A ND1  1 
ATOM   1725 C CD2  . HIS A 1 104 ? -16.270 33.025 -20.446 1.00 27.76 ?  107 HIS A CD2  1 
ATOM   1726 C CE1  . HIS A 1 104 ? -16.428 34.839 -19.222 1.00 20.38 ?  107 HIS A CE1  1 
ATOM   1727 N NE2  . HIS A 1 104 ? -15.923 34.350 -20.338 1.00 30.11 ?  107 HIS A NE2  1 
ATOM   1728 H H    . HIS A 1 104 ? -19.749 32.277 -18.009 1.00 17.56 ?  107 HIS A H    1 
ATOM   1729 H HA   . HIS A 1 104 ? -19.062 31.327 -20.415 1.00 16.31 ?  107 HIS A HA   1 
ATOM   1730 H HB2  . HIS A 1 104 ? -17.669 31.443 -17.964 1.00 16.39 ?  107 HIS A HB2  1 
ATOM   1731 H HB3  . HIS A 1 104 ? -17.058 30.724 -19.243 1.00 16.39 ?  107 HIS A HB3  1 
ATOM   1732 H HD2  . HIS A 1 104 ? -16.024 32.442 -21.128 1.00 33.31 ?  107 HIS A HD2  1 
ATOM   1733 H HE1  . HIS A 1 104 ? -16.335 35.713 -18.919 1.00 24.45 ?  107 HIS A HE1  1 
ATOM   1734 H HE2  . HIS A 1 104 ? -15.452 34.791 -20.907 1.00 36.13 ?  107 HIS A HE2  1 
ATOM   1735 N N    . SER A 1 105 ? -20.550 29.415 -18.556 1.00 11.26 ?  108 SER A N    1 
ATOM   1736 C CA   . SER A 1 105 ? -20.938 28.048 -18.200 1.00 9.95  ?  108 SER A CA   1 
ATOM   1737 C C    . SER A 1 105 ? -19.827 27.340 -17.420 1.00 9.79  ?  108 SER A C    1 
ATOM   1738 O O    . SER A 1 105 ? -19.590 26.149 -17.605 1.00 10.08 ?  108 SER A O    1 
ATOM   1739 C CB   . SER A 1 105 ? -21.371 27.263 -19.440 1.00 14.82 ?  108 SER A CB   1 
ATOM   1740 O OG   . SER A 1 105 ? -22.527 27.865 -20.030 1.00 14.29 ?  108 SER A OG   1 
ATOM   1741 H H    . SER A 1 105 ? -21.122 30.009 -18.310 1.00 13.52 ?  108 SER A H    1 
ATOM   1742 H HA   . SER A 1 105 ? -21.705 28.086 -17.607 1.00 11.93 ?  108 SER A HA   1 
ATOM   1743 H HB2  . SER A 1 105 ? -20.647 27.264 -20.086 1.00 17.79 ?  108 SER A HB2  1 
ATOM   1744 H HB3  . SER A 1 105 ? -21.584 26.352 -19.181 1.00 17.79 ?  108 SER A HB3  1 
ATOM   1745 H HG   . SER A 1 105 ? -22.364 28.663 -20.232 1.00 17.15 ?  108 SER A HG   1 
ATOM   1746 N N    . ALA A 1 106 ? -19.150 28.063 -16.541 1.00 9.68  ?  109 ALA A N    1 
ATOM   1747 C CA   . ALA A 1 106 ? -18.133 27.419 -15.720 1.00 7.81  ?  109 ALA A CA   1 
ATOM   1748 C C    . ALA A 1 106 ? -18.725 26.314 -14.853 1.00 7.21  ?  109 ALA A C    1 
ATOM   1749 O O    . ALA A 1 106 ? -19.798 26.457 -14.257 1.00 7.67  ?  109 ALA A O    1 
ATOM   1750 C CB   . ALA A 1 106 ? -17.406 28.418 -14.823 1.00 9.12  ?  109 ALA A CB   1 
ATOM   1751 H H    . ALA A 1 106 ? -19.255 28.905 -16.402 1.00 11.61 ?  109 ALA A H    1 
ATOM   1752 H HA   . ALA A 1 106 ? -17.485 27.029 -16.327 1.00 9.37  ?  109 ALA A HA   1 
ATOM   1753 H HB1  . ALA A 1 106 ? -16.717 27.951 -14.325 1.00 10.94 ?  109 ALA A HB1  1 
ATOM   1754 H HB2  . ALA A 1 106 ? -17.006 29.106 -15.377 1.00 10.94 ?  109 ALA A HB2  1 
ATOM   1755 H HB3  . ALA A 1 106 ? -18.045 28.815 -14.211 1.00 10.94 ?  109 ALA A HB3  1 
ATOM   1756 N N    . GLY A 1 107 ? -18.009 25.188 -14.740 1.00 7.47  ?  110 GLY A N    1 
ATOM   1757 C CA   . GLY A 1 107 ? -18.508 24.038 -14.013 1.00 7.52  ?  110 GLY A CA   1 
ATOM   1758 C C    . GLY A 1 107 ? -18.230 24.051 -12.528 1.00 8.04  ?  110 GLY A C    1 
ATOM   1759 O O    . GLY A 1 107 ? -18.833 23.268 -11.782 1.00 7.53  ?  110 GLY A O    1 
ATOM   1760 H H    . GLY A 1 107 ? -17.227 25.074 -15.082 1.00 8.97  ?  110 GLY A H    1 
ATOM   1761 H HA2  . GLY A 1 107 ? -19.469 23.988 -14.133 1.00 9.03  ?  110 GLY A HA2  1 
ATOM   1762 H HA3  . GLY A 1 107 ? -18.102 23.238 -14.382 1.00 9.03  ?  110 GLY A HA3  1 
ATOM   1763 N N    A GLU A 1 108 ? -17.327 24.928 -12.074 0.73 6.42  ?  111 GLU A N    1 
ATOM   1764 N N    B GLU A 1 108 ? -17.311 24.909 -12.069 0.27 6.43  ?  111 GLU A N    1 
ATOM   1765 C CA   A GLU A 1 108 ? -16.949 24.973 -10.687 0.73 6.30  ?  111 GLU A CA   1 
ATOM   1766 C CA   B GLU A 1 108 ? -16.856 24.912 -10.688 0.27 6.26  ?  111 GLU A CA   1 
ATOM   1767 C C    A GLU A 1 108 ? -16.198 26.265 -10.454 0.73 5.60  ?  111 GLU A C    1 
ATOM   1768 C C    B GLU A 1 108 ? -16.118 26.216 -10.436 0.27 19.10 ?  111 GLU A C    1 
ATOM   1769 O O    A GLU A 1 108 ? -15.535 26.769 -11.359 0.73 5.88  ?  111 GLU A O    1 
ATOM   1770 O O    B GLU A 1 108 ? -15.447 26.733 -11.332 0.27 12.38 ?  111 GLU A O    1 
ATOM   1771 C CB   A GLU A 1 108 ? -16.097 23.731 -10.380 0.73 7.14  ?  111 GLU A CB   1 
ATOM   1772 C CB   B GLU A 1 108 ? -15.919 23.710 -10.446 0.27 14.39 ?  111 GLU A CB   1 
ATOM   1773 C CG   A GLU A 1 108 ? -15.513 23.661 -8.995  0.73 8.63  ?  111 GLU A CG   1 
ATOM   1774 C CG   B GLU A 1 108 ? -15.228 23.646 -9.079  0.27 19.06 ?  111 GLU A CG   1 
ATOM   1775 C CD   A GLU A 1 108 ? -14.885 22.302 -8.727  0.73 9.52  ?  111 GLU A CD   1 
ATOM   1776 C CD   B GLU A 1 108 ? -14.069 22.643 -9.053  0.27 10.83 ?  111 GLU A CD   1 
ATOM   1777 O OE1  A GLU A 1 108 ? -15.656 21.341 -8.442  0.73 17.38 ?  111 GLU A OE1  1 
ATOM   1778 O OE1  B GLU A 1 108 ? -13.499 22.364 -10.125 0.27 15.62 ?  111 GLU A OE1  1 
ATOM   1779 O OE2  A GLU A 1 108 ? -13.648 22.169 -8.838  0.73 23.21 -1 111 GLU A OE2  1 
ATOM   1780 O OE2  B GLU A 1 108 ? -13.705 22.153 -7.962  0.27 7.48  -1 111 GLU A OE2  1 
ATOM   1781 H H    A GLU A 1 108 ? -16.924 25.508 -12.566 0.73 7.70  ?  111 GLU A H    1 
ATOM   1782 H H    B GLU A 1 108 ? -16.932 25.510 -12.555 0.27 7.71  ?  111 GLU A H    1 
ATOM   1783 H HA   A GLU A 1 108 ? -17.710 24.986 -10.086 0.73 7.56  ?  111 GLU A HA   1 
ATOM   1784 H HA   B GLU A 1 108 ? -17.605 24.864 -10.074 0.27 7.51  ?  111 GLU A HA   1 
ATOM   1785 H HB2  A GLU A 1 108 ? -16.653 22.945 -10.497 0.73 8.56  ?  111 GLU A HB2  1 
ATOM   1786 H HB2  B GLU A 1 108 ? -16.442 22.898 -10.539 0.27 17.27 ?  111 GLU A HB2  1 
ATOM   1787 H HB3  A GLU A 1 108 ? -15.356 23.709 -11.005 0.73 8.56  ?  111 GLU A HB3  1 
ATOM   1788 H HB3  B GLU A 1 108 ? -15.220 23.733 -11.118 0.27 17.27 ?  111 GLU A HB3  1 
ATOM   1789 H HG2  A GLU A 1 108 ? -14.827 24.340 -8.901  0.73 10.35 ?  111 GLU A HG2  1 
ATOM   1790 H HG2  B GLU A 1 108 ? -14.873 24.522 -8.862  0.27 22.88 ?  111 GLU A HG2  1 
ATOM   1791 H HG3  A GLU A 1 108 ? -16.216 23.808 -8.342  0.73 10.35 ?  111 GLU A HG3  1 
ATOM   1792 H HG3  B GLU A 1 108 ? -15.875 23.376 -8.409  0.27 22.88 ?  111 GLU A HG3  1 
ATOM   1793 N N    . LEU A 1 109 ? -16.242 26.741 -9.214  1.00 5.54  ?  112 LEU A N    1 
ATOM   1794 C CA   . LEU A 1 109 ? -15.367 27.807 -8.732  1.00 5.82  ?  112 LEU A CA   1 
ATOM   1795 C C    . LEU A 1 109 ? -14.451 27.252 -7.662  1.00 5.85  ?  112 LEU A C    1 
ATOM   1796 O O    . LEU A 1 109 ? -14.894 26.550 -6.768  1.00 5.98  ?  112 LEU A O    1 
ATOM   1797 C CB   . LEU A 1 109 ? -16.113 28.988 -8.151  1.00 5.38  ?  112 LEU A CB   1 
ATOM   1798 C CG   . LEU A 1 109 ? -15.279 30.138 -7.601  1.00 6.83  ?  112 LEU A CG   1 
ATOM   1799 C CD1  . LEU A 1 109 ? -14.516 30.830 -8.686  1.00 6.39  ?  112 LEU A CD1  1 
ATOM   1800 C CD2  . LEU A 1 109 ? -16.170 31.179 -6.904  1.00 8.29  ?  112 LEU A CD2  1 
ATOM   1801 H H    A LEU A 1 109 ? -16.787 26.453 -8.614  0.73 6.64  ?  112 LEU A H    1 
ATOM   1802 H H    B LEU A 1 109 ? -16.833 26.491 -8.641  0.27 6.64  ?  112 LEU A H    1 
ATOM   1803 H HA   . LEU A 1 109 ? -14.856 28.125 -9.493  1.00 6.98  ?  112 LEU A HA   1 
ATOM   1804 H HB2  . LEU A 1 109 ? -16.676 29.356 -8.850  1.00 6.46  ?  112 LEU A HB2  1 
ATOM   1805 H HB3  . LEU A 1 109 ? -16.662 28.663 -7.420  1.00 6.46  ?  112 LEU A HB3  1 
ATOM   1806 H HG   . LEU A 1 109 ? -14.655 29.759 -6.963  1.00 8.19  ?  112 LEU A HG   1 
ATOM   1807 H HD11 . LEU A 1 109 ? -14.001 31.554 -8.297  1.00 7.67  ?  112 LEU A HD11 1 
ATOM   1808 H HD12 . LEU A 1 109 ? -13.921 30.192 -9.110  1.00 7.67  ?  112 LEU A HD12 1 
ATOM   1809 H HD13 . LEU A 1 109 ? -15.142 31.182 -9.338  1.00 7.67  ?  112 LEU A HD13 1 
ATOM   1810 H HD21 . LEU A 1 109 ? -15.612 31.899 -6.571  1.00 9.94  ?  112 LEU A HD21 1 
ATOM   1811 H HD22 . LEU A 1 109 ? -16.811 31.526 -7.544  1.00 9.94  ?  112 LEU A HD22 1 
ATOM   1812 H HD23 . LEU A 1 109 ? -16.636 30.753 -6.167  1.00 9.94  ?  112 LEU A HD23 1 
ATOM   1813 N N    . GLN A 1 110 ? -13.143 27.531 -7.791  1.00 5.16  ?  113 GLN A N    1 
ATOM   1814 C CA   . GLN A 1 110 ? -12.154 27.109 -6.818  1.00 6.69  ?  113 GLN A CA   1 
ATOM   1815 C C    . GLN A 1 110 ? -11.492 28.333 -6.203  1.00 5.73  ?  113 GLN A C    1 
ATOM   1816 O O    . GLN A 1 110 ? -11.244 29.332 -6.886  1.00 5.47  ?  113 GLN A O    1 
ATOM   1817 C CB   . GLN A 1 110 ? -11.069 26.308 -7.534  1.00 5.58  ?  113 GLN A CB   1 
ATOM   1818 C CG   . GLN A 1 110 ? -11.586 25.024 -8.187  1.00 7.90  ?  113 GLN A CG   1 
ATOM   1819 C CD   . GLN A 1 110 ? -10.535 24.217 -8.913  1.00 13.02 ?  113 GLN A CD   1 
ATOM   1820 O OE1  . GLN A 1 110 ? -9.542  24.745 -9.427  1.00 12.31 ?  113 GLN A OE1  1 
ATOM   1821 N NE2  . GLN A 1 110 ? -10.742 22.902 -8.962  1.00 17.44 ?  113 GLN A NE2  1 
ATOM   1822 H H    . GLN A 1 110 ? -12.810 27.973 -8.450  1.00 6.19  ?  113 GLN A H    1 
ATOM   1823 H HA   . GLN A 1 110 ? -12.570 26.586 -6.115  1.00 8.03  ?  113 GLN A HA   1 
ATOM   1824 H HB2  . GLN A 1 110 ? -10.681 26.860 -8.231  1.00 6.69  ?  113 GLN A HB2  1 
ATOM   1825 H HB3  . GLN A 1 110 ? -10.388 26.059 -6.890  1.00 6.69  ?  113 GLN A HB3  1 
ATOM   1826 H HG2  . GLN A 1 110 ? -11.963 24.457 -7.497  1.00 9.48  ?  113 GLN A HG2  1 
ATOM   1827 H HG3  . GLN A 1 110 ? -12.270 25.261 -8.833  1.00 9.48  ?  113 GLN A HG3  1 
ATOM   1828 H HE21 . GLN A 1 110 ? -11.440 22.562 -8.593  1.00 20.93 ?  113 GLN A HE21 1 
ATOM   1829 H HE22 . GLN A 1 110 ? -10.176 22.392 -9.362  1.00 20.93 ?  113 GLN A HE22 1 
ATOM   1830 N N    . ILE A 1 111 ? -11.127 28.226 -4.927  1.00 5.99  ?  114 ILE A N    1 
ATOM   1831 C CA   . ILE A 1 111 ? -10.422 29.303 -4.221  1.00 6.00  ?  114 ILE A CA   1 
ATOM   1832 C C    . ILE A 1 111 ? -9.461  28.673 -3.237  1.00 7.88  ?  114 ILE A C    1 
ATOM   1833 O O    . ILE A 1 111 ? -9.858  27.834 -2.441  1.00 8.72  ?  114 ILE A O    1 
ATOM   1834 C CB   . ILE A 1 111 ? -11.401 30.165 -3.394  1.00 10.68 ?  114 ILE A CB   1 
ATOM   1835 C CG1  . ILE A 1 111 ? -12.708 30.467 -4.165  1.00 10.16 ?  114 ILE A CG1  1 
ATOM   1836 C CG2  . ILE A 1 111 ? -10.726 31.445 -2.954  1.00 9.72  ?  114 ILE A CG2  1 
ATOM   1837 C CD1  . ILE A 1 111 ? -13.692 31.323 -3.367  1.00 11.79 ?  114 ILE A CD1  1 
ATOM   1838 H H    . ILE A 1 111 ? -11.277 27.533 -4.440  1.00 7.18  ?  114 ILE A H    1 
ATOM   1839 H HA   . ILE A 1 111 ? -9.949  29.840 -4.876  1.00 7.20  ?  114 ILE A HA   1 
ATOM   1840 H HB   . ILE A 1 111 ? -11.649 29.651 -2.610  1.00 12.82 ?  114 ILE A HB   1 
ATOM   1841 H HG12 . ILE A 1 111 ? -12.489 30.946 -4.980  1.00 12.19 ?  114 ILE A HG12 1 
ATOM   1842 H HG13 . ILE A 1 111 ? -13.147 29.630 -4.380  1.00 12.19 ?  114 ILE A HG13 1 
ATOM   1843 H HG21 . ILE A 1 111 ? -11.326 31.932 -2.367  1.00 11.66 ?  114 ILE A HG21 1 
ATOM   1844 H HG22 . ILE A 1 111 ? -9.908  31.224 -2.482  1.00 11.66 ?  114 ILE A HG22 1 
ATOM   1845 H HG23 . ILE A 1 111 ? -10.522 31.980 -3.737  1.00 11.66 ?  114 ILE A HG23 1 
ATOM   1846 H HD11 . ILE A 1 111 ? -14.543 31.343 -3.832  1.00 14.15 ?  114 ILE A HD11 1 
ATOM   1847 H HD12 . ILE A 1 111 ? -13.806 30.935 -2.485  1.00 14.15 ?  114 ILE A HD12 1 
ATOM   1848 H HD13 . ILE A 1 111 ? -13.337 32.222 -3.289  1.00 14.15 ?  114 ILE A HD13 1 
ATOM   1849 N N    . ASN A 1 112 ? -8.209  29.094 -3.275  1.00 8.06  ?  115 ASN A N    1 
ATOM   1850 C CA   . ASN A 1 112 ? -7.232  28.644 -2.281  1.00 6.41  ?  115 ASN A CA   1 
ATOM   1851 C C    . ASN A 1 112 ? -7.116  29.717 -1.216  1.00 6.69  ?  115 ASN A C    1 
ATOM   1852 O O    . ASN A 1 112 ? -7.074  30.925 -1.516  1.00 11.17 ?  115 ASN A O    1 
ATOM   1853 C CB   . ASN A 1 112 ? -5.887  28.417 -2.935  1.00 11.39 ?  115 ASN A CB   1 
ATOM   1854 C CG   . ASN A 1 112 ? -5.920  27.281 -3.922  1.00 14.02 ?  115 ASN A CG   1 
ATOM   1855 O OD1  . ASN A 1 112 ? -5.567  27.471 -5.076  1.00 20.32 ?  115 ASN A OD1  1 
ATOM   1856 N ND2  . ASN A 1 112 ? -6.241  26.075 -3.451  1.00 10.67 ?  115 ASN A ND2  1 
ATOM   1857 H H    . ASN A 1 112 ? -7.896  29.639 -3.863  1.00 9.67  ?  115 ASN A H    1 
ATOM   1858 H HA   . ASN A 1 112 ? -7.510  27.810 -1.869  1.00 7.69  ?  115 ASN A HA   1 
ATOM   1859 H HB2  . ASN A 1 112 ? -5.625  29.222 -3.409  1.00 13.66 ?  115 ASN A HB2  1 
ATOM   1860 H HB3  . ASN A 1 112 ? -5.232  28.205 -2.252  1.00 13.66 ?  115 ASN A HB3  1 
ATOM   1861 H HD21 . ASN A 1 112 ? -6.271  25.400 -3.983  1.00 12.81 ?  115 ASN A HD21 1 
ATOM   1862 H HD22 . ASN A 1 112 ? -6.418  25.972 -2.616  1.00 12.81 ?  115 ASN A HD22 1 
ATOM   1863 N N    A VAL A 1 113 ? -7.056  29.282 0.032   0.57 12.95 ?  116 VAL A N    1 
ATOM   1864 N N    B VAL A 1 113 ? -7.015  29.285 0.032   0.43 6.42  ?  116 VAL A N    1 
ATOM   1865 C CA   A VAL A 1 113 ? -7.083  30.168 1.182   0.57 10.75 ?  116 VAL A CA   1 
ATOM   1866 C CA   B VAL A 1 113 ? -7.056  30.202 1.160   0.43 6.45  ?  116 VAL A CA   1 
ATOM   1867 C C    A VAL A 1 113 ? -6.170  29.560 2.238   0.57 6.66  ?  116 VAL A C    1 
ATOM   1868 C C    B VAL A 1 113 ? -6.289  29.585 2.327   0.43 16.72 ?  116 VAL A C    1 
ATOM   1869 O O    A VAL A 1 113 ? -6.066  28.344 2.362   0.57 8.04  ?  116 VAL A O    1 
ATOM   1870 O O    B VAL A 1 113 ? -6.422  28.396 2.625   0.43 6.65  ?  116 VAL A O    1 
ATOM   1871 C CB   A VAL A 1 113 ? -8.522  30.276 1.761   0.57 11.96 ?  116 VAL A CB   1 
ATOM   1872 C CB   B VAL A 1 113 ? -8.519  30.500 1.562   0.43 14.82 ?  116 VAL A CB   1 
ATOM   1873 C CG1  A VAL A 1 113 ? -8.612  31.427 2.765   0.57 8.68  ?  116 VAL A CG1  1 
ATOM   1874 C CG1  B VAL A 1 113 ? -9.353  30.883 0.369   0.43 34.36 ?  116 VAL A CG1  1 
ATOM   1875 C CG2  A VAL A 1 113 ? -9.581  30.402 0.650   0.57 15.20 ?  116 VAL A CG2  1 
ATOM   1876 C CG2  B VAL A 1 113 ? -9.158  29.304 2.158   0.43 7.51  ?  116 VAL A CG2  1 
ATOM   1877 H H    A VAL A 1 113 ? -6.998  28.450 0.245   0.57 15.55 ?  116 VAL A H    1 
ATOM   1878 H H    B VAL A 1 113 ? -6.921  28.459 0.252   0.43 7.70  ?  116 VAL A H    1 
ATOM   1879 H HA   A VAL A 1 113 ? -6.767  31.051 0.935   0.57 12.90 ?  116 VAL A HA   1 
ATOM   1880 H HA   B VAL A 1 113 ? -6.614  31.030 0.917   0.43 7.74  ?  116 VAL A HA   1 
ATOM   1881 H HB   A VAL A 1 113 ? -8.721  29.454 2.236   0.57 14.35 ?  116 VAL A HB   1 
ATOM   1882 H HB   B VAL A 1 113 ? -8.487  31.231 2.199   0.43 17.79 ?  116 VAL A HB   1 
ATOM   1883 H HG11 A VAL A 1 113 ? -9.526  31.501 3.081   0.57 10.41 ?  116 VAL A HG11 1 
ATOM   1884 H HG11 B VAL A 1 113 ? -10.215 31.205 0.677   0.43 41.23 ?  116 VAL A HG11 1 
ATOM   1885 H HG12 A VAL A 1 113 ? -8.018  31.243 3.511   0.57 10.41 ?  116 VAL A HG12 1 
ATOM   1886 H HG12 B VAL A 1 113 ? -8.896  31.582 -0.124  0.43 41.23 ?  116 VAL A HG12 1 
ATOM   1887 H HG13 A VAL A 1 113 ? -8.346  32.251 2.327   0.57 10.41 ?  116 VAL A HG13 1 
ATOM   1888 H HG13 B VAL A 1 113 ? -9.473  30.104 -0.196  0.43 41.23 ?  116 VAL A HG13 1 
ATOM   1889 H HG21 A VAL A 1 113 ? -10.447 30.563 1.056   0.57 18.23 ?  116 VAL A HG21 1 
ATOM   1890 H HG21 B VAL A 1 113 ? -10.117 29.444 2.196   0.43 9.01  ?  116 VAL A HG21 1 
ATOM   1891 H HG22 A VAL A 1 113 ? -9.345  31.143 0.071   0.57 18.23 ?  116 VAL A HG22 1 
ATOM   1892 H HG22 B VAL A 1 113 ? -8.957  28.531 1.608   0.43 9.01  ?  116 VAL A HG22 1 
ATOM   1893 H HG23 A VAL A 1 113 ? -9.603  29.577 0.140   0.57 18.23 ?  116 VAL A HG23 1 
ATOM   1894 H HG23 B VAL A 1 113 ? -8.808  29.172 3.053   0.43 9.01  ?  116 VAL A HG23 1 
ATOM   1895 N N    . ASP A 1 114 ? -5.506  30.406 3.013   1.00 8.24  ?  117 ASP A N    1 
ATOM   1896 C CA   . ASP A 1 114 ? -4.715  29.919 4.129   1.00 7.97  ?  117 ASP A CA   1 
ATOM   1897 C C    . ASP A 1 114 ? -5.632  29.530 5.268   1.00 10.77 ?  117 ASP A C    1 
ATOM   1898 O O    . ASP A 1 114 ? -6.603  30.223 5.587   1.00 9.64  ?  117 ASP A O    1 
ATOM   1899 C CB   . ASP A 1 114 ? -3.749  30.980 4.633   1.00 10.00 ?  117 ASP A CB   1 
ATOM   1900 C CG   . ASP A 1 114 ? -2.642  31.288 3.660   1.00 16.52 ?  117 ASP A CG   1 
ATOM   1901 O OD1  . ASP A 1 114 ? -2.370  30.487 2.754   1.00 15.22 ?  117 ASP A OD1  1 
ATOM   1902 O OD2  . ASP A 1 114 ? -2.059  32.381 3.804   1.00 25.57 -1 117 ASP A OD2  1 
ATOM   1903 H H    A ASP A 1 114 ? -5.498  31.260 2.913   0.57 9.89  ?  117 ASP A H    1 
ATOM   1904 H H    B ASP A 1 114 ? -5.416  31.245 2.851   0.43 9.89  ?  117 ASP A H    1 
ATOM   1905 H HA   . ASP A 1 114 ? -4.199  29.154 3.831   1.00 9.56  ?  117 ASP A HA   1 
ATOM   1906 H HB2  . ASP A 1 114 ? -4.241  31.801 4.795   1.00 12.00 ?  117 ASP A HB2  1 
ATOM   1907 H HB3  . ASP A 1 114 ? -3.343  30.669 5.458   1.00 12.00 ?  117 ASP A HB3  1 
ATOM   1908 N N    . GLU A 1 115 ? -5.264  28.449 5.966   1.00 8.45  ?  118 GLU A N    1 
ATOM   1909 C CA   . GLU A 1 115 ? -6.058  27.958 7.065   1.00 9.99  ?  118 GLU A CA   1 
ATOM   1910 C C    . GLU A 1 115 ? -6.182  29.013 8.156   1.00 10.53 ?  118 GLU A C    1 
ATOM   1911 O O    . GLU A 1 115 ? -7.230  29.109 8.822   1.00 12.74 ?  118 GLU A O    1 
ATOM   1912 C CB   . GLU A 1 115 ? -5.387  26.679 7.575   1.00 10.02 ?  118 GLU A CB   1 
ATOM   1913 C CG   . GLU A 1 115 ? -6.200  26.032 8.643   1.00 12.46 ?  118 GLU A CG   1 
ATOM   1914 C CD   . GLU A 1 115 ? -5.744  24.645 9.025   1.00 17.48 ?  118 GLU A CD   1 
ATOM   1915 O OE1  . GLU A 1 115 ? -4.532  24.372 9.090   1.00 15.94 ?  118 GLU A OE1  1 
ATOM   1916 O OE2  . GLU A 1 115 ? -6.629  23.799 9.228   1.00 25.67 -1 118 GLU A OE2  1 
ATOM   1917 H H    . GLU A 1 115 ? -4.554  27.988 5.813   1.00 10.13 ?  118 GLU A H    1 
ATOM   1918 H HA   . GLU A 1 115 ? -6.962  27.742 6.787   1.00 11.98 ?  118 GLU A HA   1 
ATOM   1919 H HB2  . GLU A 1 115 ? -5.290  26.053 6.841   1.00 12.02 ?  118 GLU A HB2  1 
ATOM   1920 H HB3  . GLU A 1 115 ? -4.516  26.898 7.942   1.00 12.02 ?  118 GLU A HB3  1 
ATOM   1921 H HG2  . GLU A 1 115 ? -6.158  26.583 9.440   1.00 14.95 ?  118 GLU A HG2  1 
ATOM   1922 H HG3  . GLU A 1 115 ? -7.117  25.963 8.335   1.00 14.95 ?  118 GLU A HG3  1 
ATOM   1923 N N    . VAL A 1 116 ? -5.148  29.837 8.324   1.00 10.87 ?  119 VAL A N    1 
ATOM   1924 C CA   . VAL A 1 116 ? -5.138  30.797 9.422   1.00 14.15 ?  119 VAL A CA   1 
ATOM   1925 C C    . VAL A 1 116 ? -6.091  31.950 9.159   1.00 13.64 ?  119 VAL A C    1 
ATOM   1926 O O    . VAL A 1 116 ? -6.414  32.696 10.080  1.00 14.53 ?  119 VAL A O    1 
ATOM   1927 C CB   . VAL A 1 116 ? -3.743  31.380 9.702   1.00 15.86 ?  119 VAL A CB   1 
ATOM   1928 C CG1  . VAL A 1 116 ? -2.815  30.308 10.236  1.00 35.95 ?  119 VAL A CG1  1 
ATOM   1929 C CG2  . VAL A 1 116 ? -3.214  32.119 8.480   1.00 14.39 ?  119 VAL A CG2  1 
ATOM   1930 H H    . VAL A 1 116 ? -4.450  29.859 7.822   1.00 13.05 ?  119 VAL A H    1 
ATOM   1931 H HA   . VAL A 1 116 ? -5.414  30.298 10.206  1.00 16.98 ?  119 VAL A HA   1 
ATOM   1932 H HB   . VAL A 1 116 ? -3.794  32.049 10.402  1.00 19.03 ?  119 VAL A HB   1 
ATOM   1933 H HG11 . VAL A 1 116 ? -1.933  30.690 10.368  1.00 43.14 ?  119 VAL A HG11 1 
ATOM   1934 H HG12 . VAL A 1 116 ? -3.163  29.982 11.081  1.00 43.14 ?  119 VAL A HG12 1 
ATOM   1935 H HG13 . VAL A 1 116 ? -2.769  29.582 9.595   1.00 43.14 ?  119 VAL A HG13 1 
ATOM   1936 H HG21 . VAL A 1 116 ? -2.320  32.446 8.671   1.00 17.27 ?  119 VAL A HG21 1 
ATOM   1937 H HG22 . VAL A 1 116 ? -3.189  31.508 7.727   1.00 17.27 ?  119 VAL A HG22 1 
ATOM   1938 H HG23 . VAL A 1 116 ? -3.803  32.864 8.283   1.00 17.27 ?  119 VAL A HG23 1 
ATOM   1939 N N    . ASP A 1 117 ? -6.516  32.124 7.912   1.00 12.02 ?  120 ASP A N    1 
ATOM   1940 C CA   . ASP A 1 117 ? -7.363  33.233 7.483   1.00 13.19 ?  120 ASP A CA   1 
ATOM   1941 C C    . ASP A 1 117 ? -8.817  32.906 7.787   1.00 14.72 ?  120 ASP A C    1 
ATOM   1942 O O    . ASP A 1 117 ? -9.630  32.696 6.902   1.00 12.69 ?  120 ASP A O    1 
ATOM   1943 C CB   . ASP A 1 117 ? -7.130  33.478 6.011   1.00 16.09 ?  120 ASP A CB   1 
ATOM   1944 C CG   . ASP A 1 117 ? -7.620  34.811 5.552   1.00 28.10 ?  120 ASP A CG   1 
ATOM   1945 O OD1  . ASP A 1 117 ? -8.418  35.466 6.261   1.00 22.85 ?  120 ASP A OD1  1 
ATOM   1946 O OD2  . ASP A 1 117 ? -7.255  35.167 4.420   1.00 21.53 -1 120 ASP A OD2  1 
ATOM   1947 H H    . ASP A 1 117 ? -6.318  31.590 7.267   1.00 14.43 ?  120 ASP A H    1 
ATOM   1948 H HA   . ASP A 1 117 ? -7.141  34.036 7.979   1.00 15.83 ?  120 ASP A HA   1 
ATOM   1949 H HB2  . ASP A 1 117 ? -6.177  33.432 5.832   1.00 19.31 ?  120 ASP A HB2  1 
ATOM   1950 H HB3  . ASP A 1 117 ? -7.596  32.797 5.501   1.00 19.31 ?  120 ASP A HB3  1 
ATOM   1951 N N    . THR A 1 118 ? -9.134  32.889 9.083   1.00 15.80 ?  121 THR A N    1 
ATOM   1952 C CA   . THR A 1 118 ? -10.439 32.410 9.512   1.00 15.83 ?  121 THR A CA   1 
ATOM   1953 C C    . THR A 1 118 ? -11.557 33.338 9.069   1.00 16.52 ?  121 THR A C    1 
ATOM   1954 O O    . THR A 1 118 ? -12.643 32.858 8.754   1.00 14.21 ?  121 THR A O    1 
ATOM   1955 C CB   . THR A 1 118 ? -10.478 32.187 11.027  1.00 30.15 ?  121 THR A CB   1 
ATOM   1956 O OG1  . THR A 1 118 ? -10.045 33.363 11.692  1.00 28.13 ?  121 THR A OG1  1 
ATOM   1957 C CG2  . THR A 1 118 ? -9.578  31.043 11.419  1.00 31.98 ?  121 THR A CG2  1 
ATOM   1958 H H    . THR A 1 118 ? -8.617  33.145 9.721   1.00 18.96 ?  121 THR A H    1 
ATOM   1959 H HA   . THR A 1 118 ? -10.592 31.546 9.099   1.00 19.00 ?  121 THR A HA   1 
ATOM   1960 H HB   . THR A 1 118 ? -11.385 31.974 11.295  1.00 36.19 ?  121 THR A HB   1 
ATOM   1961 H HG1  . THR A 1 118 ? -10.556 34.003 11.506  1.00 33.76 ?  121 THR A HG1  1 
ATOM   1962 H HG21 . THR A 1 118 ? -9.647  30.878 12.373  1.00 38.38 ?  121 THR A HG21 1 
ATOM   1963 H HG22 . THR A 1 118 ? -9.836  30.239 10.942  1.00 38.38 ?  121 THR A HG22 1 
ATOM   1964 H HG23 . THR A 1 118 ? -8.657  31.256 11.202  1.00 38.38 ?  121 THR A HG23 1 
ATOM   1965 N N    . ASP A 1 119 ? -11.316 34.637 8.997   1.00 15.82 ?  122 ASP A N    1 
ATOM   1966 C CA   . ASP A 1 119 ? -12.381 35.529 8.534   1.00 19.89 ?  122 ASP A CA   1 
ATOM   1967 C C    . ASP A 1 119 ? -12.742 35.230 7.085   1.00 12.46 ?  122 ASP A C    1 
ATOM   1968 O O    . ASP A 1 119 ? -13.926 35.195 6.729   1.00 13.60 ?  122 ASP A O    1 
ATOM   1969 C CB   . ASP A 1 119 ? -11.970 36.991 8.639   1.00 21.25 ?  122 ASP A CB   1 
ATOM   1970 C CG   . ASP A 1 119 ? -12.060 37.536 10.054  1.00 36.81 ?  122 ASP A CG   1 
ATOM   1971 O OD1  . ASP A 1 119 ? -12.647 36.875 10.945  1.00 27.54 ?  122 ASP A OD1  1 
ATOM   1972 O OD2  . ASP A 1 119 ? -11.554 38.657 10.265  1.00 52.30 -1 122 ASP A OD2  1 
ATOM   1973 H H    . ASP A 1 119 ? -10.573 35.020 9.202   1.00 18.98 ?  122 ASP A H    1 
ATOM   1974 H HA   . ASP A 1 119 ? -13.151 35.387 9.107   1.00 23.86 ?  122 ASP A HA   1 
ATOM   1975 H HB2  . ASP A 1 119 ? -11.050 37.081 8.343   1.00 25.50 ?  122 ASP A HB2  1 
ATOM   1976 H HB3  . ASP A 1 119 ? -12.553 37.523 8.077   1.00 25.50 ?  122 ASP A HB3  1 
ATOM   1977 N N    . ALA A 1 120 ? -11.738 35.034 6.222   1.00 11.91 ?  123 ALA A N    1 
ATOM   1978 C CA   . ALA A 1 120 ? -12.016 34.740 4.819   1.00 11.81 ?  123 ALA A CA   1 
ATOM   1979 C C    . ALA A 1 120 ? -12.697 33.393 4.677   1.00 10.12 ?  123 ALA A C    1 
ATOM   1980 O O    . ALA A 1 120 ? -13.601 33.231 3.841   1.00 10.25 ?  123 ALA A O    1 
ATOM   1981 C CB   . ALA A 1 120 ? -10.729 34.778 3.991   1.00 13.33 ?  123 ALA A CB   1 
ATOM   1982 H H    . ALA A 1 120 ? -10.902 35.065 6.423   1.00 14.29 ?  123 ALA A H    1 
ATOM   1983 H HA   . ALA A 1 120 ? -12.606 35.426 4.471   1.00 14.17 ?  123 ALA A HA   1 
ATOM   1984 H HB1  . ALA A 1 120 ? -10.948 34.621 3.059   1.00 16.00 ?  123 ALA A HB1  1 
ATOM   1985 H HB2  . ALA A 1 120 ? -10.315 35.650 4.091   1.00 16.00 ?  123 ALA A HB2  1 
ATOM   1986 H HB3  . ALA A 1 120 ? -10.127 34.088 4.310   1.00 16.00 ?  123 ALA A HB3  1 
ATOM   1987 N N    . ARG A 1 121 ? -12.258 32.408 5.470   1.00 9.07  ?  124 ARG A N    1 
ATOM   1988 C CA   . ARG A 1 121 ? -12.851 31.075 5.444   1.00 8.05  ?  124 ARG A CA   1 
ATOM   1989 C C    . ARG A 1 121 ? -14.321 31.127 5.823   1.00 8.63  ?  124 ARG A C    1 
ATOM   1990 O O    . ARG A 1 121 ? -15.148 30.569 5.097   1.00 10.23 ?  124 ARG A O    1 
ATOM   1991 C CB   . ARG A 1 121 ? -12.079 30.131 6.367   1.00 9.08  ?  124 ARG A CB   1 
ATOM   1992 C CG   . ARG A 1 121 ? -10.701 29.844 5.824   1.00 9.15  ?  124 ARG A CG   1 
ATOM   1993 C CD   . ARG A 1 121 ? -9.925  29.005 6.827   1.00 10.70 ?  124 ARG A CD   1 
ATOM   1994 N NE   . ARG A 1 121 ? -10.527 27.702 6.987   1.00 10.32 ?  124 ARG A NE   1 
ATOM   1995 C CZ   . ARG A 1 121 ? -10.265 26.886 8.002   1.00 13.17 ?  124 ARG A CZ   1 
ATOM   1996 N NH1  . ARG A 1 121 ? -9.416  27.224 8.939   1.00 16.16 ?  124 ARG A NH1  1 
ATOM   1997 N NH2  . ARG A 1 121 ? -10.889 25.718 8.074   1.00 19.65 ?  124 ARG A NH2  1 
ATOM   1998 H H    . ARG A 1 121 ? -11.614 32.490 6.035   1.00 10.88 ?  124 ARG A H    1 
ATOM   1999 H HA   . ARG A 1 121 ? -12.784 30.721 4.544   1.00 9.67  ?  124 ARG A HA   1 
ATOM   2000 H HB2  . ARG A 1 121 ? -11.986 30.542 7.241   1.00 10.89 ?  124 ARG A HB2  1 
ATOM   2001 H HB3  . ARG A 1 121 ? -12.560 29.292 6.444   1.00 10.89 ?  124 ARG A HB3  1 
ATOM   2002 H HG2  . ARG A 1 121 ? -10.771 29.351 4.991   1.00 10.98 ?  124 ARG A HG2  1 
ATOM   2003 H HG3  . ARG A 1 121 ? -10.225 30.676 5.677   1.00 10.98 ?  124 ARG A HG3  1 
ATOM   2004 H HD2  . ARG A 1 121 ? -9.015  28.887 6.513   1.00 12.84 ?  124 ARG A HD2  1 
ATOM   2005 H HD3  . ARG A 1 121 ? -9.924  29.451 7.688   1.00 12.84 ?  124 ARG A HD3  1 
ATOM   2006 H HE   . ARG A 1 121 ? -11.089 27.439 6.391   1.00 12.39 ?  124 ARG A HE   1 
ATOM   2007 H HH11 . ARG A 1 121 ? -9.018  27.986 8.905   1.00 19.39 ?  124 ARG A HH11 1 
ATOM   2008 H HH12 . ARG A 1 121 ? -9.256  26.685 9.590   1.00 19.39 ?  124 ARG A HH12 1 
ATOM   2009 H HH21 . ARG A 1 121 ? -11.457 25.496 7.468   1.00 23.58 ?  124 ARG A HH21 1 
ATOM   2010 H HH22 . ARG A 1 121 ? -10.725 25.183 8.727   1.00 23.58 ?  124 ARG A HH22 1 
ATOM   2011 N N    . ARG A 1 122 ? -14.668 31.831 6.909   1.00 10.52 ?  125 ARG A N    1 
ATOM   2012 C CA   . ARG A 1 122 ? -16.077 31.952 7.303   1.00 10.70 ?  125 ARG A CA   1 
ATOM   2013 C C    . ARG A 1 122 ? -16.868 32.635 6.199   1.00 12.38 ?  125 ARG A C    1 
ATOM   2014 O O    . ARG A 1 122 ? -17.989 32.220 5.869   1.00 11.63 ?  125 ARG A O    1 
ATOM   2015 C CB   . ARG A 1 122 ? -16.235 32.716 8.615   1.00 14.89 ?  125 ARG A CB   1 
ATOM   2016 C CG   . ARG A 1 122 ? -15.543 32.089 9.846   1.00 23.30 ?  125 ARG A CG   1 
ATOM   2017 C CD   . ARG A 1 122 ? -15.598 33.008 11.093  1.00 40.12 ?  125 ARG A CD   1 
ATOM   2018 N NE   . ARG A 1 122 ? -15.143 34.368 10.813  1.00 55.73 ?  125 ARG A NE   1 
ATOM   2019 C CZ   . ARG A 1 122 ? -15.943 35.405 10.581  1.00 36.57 ?  125 ARG A CZ   1 
ATOM   2020 N NH1  . ARG A 1 122 ? -17.265 35.280 10.565  1.00 41.38 ?  125 ARG A NH1  1 
ATOM   2021 N NH2  . ARG A 1 122 ? -15.404 36.594 10.323  1.00 31.83 ?  125 ARG A NH2  1 
ATOM   2022 H H    . ARG A 1 122 ? -14.117 32.242 7.425   1.00 12.63 ?  125 ARG A H    1 
ATOM   2023 H HA   . ARG A 1 122 ? -16.429 31.061 7.456   1.00 12.84 ?  125 ARG A HA   1 
ATOM   2024 H HB2  . ARG A 1 122 ? -15.862 33.603 8.497   1.00 17.87 ?  125 ARG A HB2  1 
ATOM   2025 H HB3  . ARG A 1 122 ? -17.181 32.778 8.818   1.00 17.87 ?  125 ARG A HB3  1 
ATOM   2026 H HG2  . ARG A 1 122 ? -15.986 31.255 10.069  1.00 27.96 ?  125 ARG A HG2  1 
ATOM   2027 H HG3  . ARG A 1 122 ? -14.610 31.924 9.636   1.00 27.96 ?  125 ARG A HG3  1 
ATOM   2028 H HD2  . ARG A 1 122 ? -16.513 33.057 11.410  1.00 48.14 ?  125 ARG A HD2  1 
ATOM   2029 H HD3  . ARG A 1 122 ? -15.027 32.638 11.784  1.00 48.14 ?  125 ARG A HD3  1 
ATOM   2030 H HE   . ARG A 1 122 ? -14.295 34.509 10.798  1.00 66.87 ?  125 ARG A HE   1 
ATOM   2031 H HH11 . ARG A 1 122 ? -17.625 34.512 10.708  1.00 49.65 ?  125 ARG A HH11 1 
ATOM   2032 H HH12 . ARG A 1 122 ? -17.760 35.966 10.412  1.00 49.65 ?  125 ARG A HH12 1 
ATOM   2033 H HH21 . ARG A 1 122 ? -14.549 36.684 10.308  1.00 38.20 ?  125 ARG A HH21 1 
ATOM   2034 H HH22 . ARG A 1 122 ? -15.910 37.272 10.171  1.00 38.20 ?  125 ARG A HH22 1 
ATOM   2035 N N    . PHE A 1 123 ? -16.308 33.690 5.628   1.00 12.10 ?  126 PHE A N    1 
ATOM   2036 C CA   . PHE A 1 123 ? -16.941 34.378 4.497   1.00 10.58 ?  126 PHE A CA   1 
ATOM   2037 C C    . PHE A 1 123 ? -17.235 33.416 3.357   1.00 10.18 ?  126 PHE A C    1 
ATOM   2038 O O    . PHE A 1 123 ? -18.357 33.358 2.861   1.00 11.07 ?  126 PHE A O    1 
ATOM   2039 C CB   . PHE A 1 123 ? -16.061 35.546 4.034   1.00 10.84 ?  126 PHE A CB   1 
ATOM   2040 C CG   . PHE A 1 123 ? -16.506 36.176 2.746   1.00 11.05 ?  126 PHE A CG   1 
ATOM   2041 C CD1  . PHE A 1 123 ? -17.574 37.044 2.724   1.00 14.95 ?  126 PHE A CD1  1 
ATOM   2042 C CD2  . PHE A 1 123 ? -15.849 35.910 1.556   1.00 10.37 ?  126 PHE A CD2  1 
ATOM   2043 C CE1  . PHE A 1 123 ? -17.972 37.638 1.544   1.00 15.46 ?  126 PHE A CE1  1 
ATOM   2044 C CE2  . PHE A 1 123 ? -16.254 36.494 0.372   1.00 12.08 ?  126 PHE A CE2  1 
ATOM   2045 C CZ   . PHE A 1 123 ? -17.296 37.347 0.362   1.00 12.11 ?  126 PHE A CZ   1 
ATOM   2046 H H    . PHE A 1 123 ? -15.558 34.034 5.872   1.00 14.52 ?  126 PHE A H    1 
ATOM   2047 H HA   . PHE A 1 123 ? -17.789 34.748 4.789   1.00 12.69 ?  126 PHE A HA   1 
ATOM   2048 H HB2  . PHE A 1 123 ? -16.073 36.234 4.718   1.00 13.01 ?  126 PHE A HB2  1 
ATOM   2049 H HB3  . PHE A 1 123 ? -15.156 35.221 3.906   1.00 13.01 ?  126 PHE A HB3  1 
ATOM   2050 H HD1  . PHE A 1 123 ? -18.031 37.232 3.511   1.00 17.94 ?  126 PHE A HD1  1 
ATOM   2051 H HD2  . PHE A 1 123 ? -15.123 35.329 1.554   1.00 12.45 ?  126 PHE A HD2  1 
ATOM   2052 H HE1  . PHE A 1 123 ? -18.688 38.231 1.538   1.00 18.55 ?  126 PHE A HE1  1 
ATOM   2053 H HE2  . PHE A 1 123 ? -15.807 36.298 -0.420  1.00 14.50 ?  126 PHE A HE2  1 
ATOM   2054 H HZ   . PHE A 1 123 ? -17.564 37.743 -0.436  1.00 14.53 ?  126 PHE A HZ   1 
ATOM   2055 N N    . TYR A 1 124 ? -16.249 32.639 2.943   1.00 10.03 ?  127 TYR A N    1 
ATOM   2056 C CA   . TYR A 1 124 ? -16.494 31.716 1.827   1.00 8.46  ?  127 TYR A CA   1 
ATOM   2057 C C    . TYR A 1 124 ? -17.512 30.643 2.202   1.00 9.63  ?  127 TYR A C    1 
ATOM   2058 O O    . TYR A 1 124 ? -18.380 30.290 1.384   1.00 10.72 ?  127 TYR A O    1 
ATOM   2059 C CB   . TYR A 1 124 ? -15.179 31.081 1.401   1.00 12.23 ?  127 TYR A CB   1 
ATOM   2060 C CG   . TYR A 1 124 ? -14.258 32.041 0.722   1.00 10.67 ?  127 TYR A CG   1 
ATOM   2061 C CD1  . TYR A 1 124 ? -14.699 32.926 -0.231  1.00 11.39 ?  127 TYR A CD1  1 
ATOM   2062 C CD2  . TYR A 1 124 ? -12.916 32.000 0.997   1.00 14.99 ?  127 TYR A CD2  1 
ATOM   2063 C CE1  . TYR A 1 124 ? -13.841 33.776 -0.881  1.00 16.68 ?  127 TYR A CE1  1 
ATOM   2064 C CE2  . TYR A 1 124 ? -12.045 32.862 0.360   1.00 16.18 ?  127 TYR A CE2  1 
ATOM   2065 C CZ   . TYR A 1 124 ? -12.503 33.712 -0.577  1.00 16.13 ?  127 TYR A CZ   1 
ATOM   2066 O OH   . TYR A 1 124 ? -11.583 34.549 -1.207  1.00 30.03 ?  127 TYR A OH   1 
ATOM   2067 H H    . TYR A 1 124 ? -15.455 32.620 3.273   1.00 12.04 ?  127 TYR A H    1 
ATOM   2068 H HA   . TYR A 1 124 ? -16.855 32.213 1.077   1.00 10.15 ?  127 TYR A HA   1 
ATOM   2069 H HB2  . TYR A 1 124 ? -14.726 30.737 2.187   1.00 14.68 ?  127 TYR A HB2  1 
ATOM   2070 H HB3  . TYR A 1 124 ? -15.365 30.357 0.782   1.00 14.68 ?  127 TYR A HB3  1 
ATOM   2071 H HD1  . TYR A 1 124 ? -15.605 32.949 -0.442  1.00 13.67 ?  127 TYR A HD1  1 
ATOM   2072 H HD2  . TYR A 1 124 ? -12.589 31.388 1.617   1.00 17.99 ?  127 TYR A HD2  1 
ATOM   2073 H HE1  . TYR A 1 124 ? -14.157 34.382 -1.512  1.00 20.02 ?  127 TYR A HE1  1 
ATOM   2074 H HE2  . TYR A 1 124 ? -11.141 32.856 0.579   1.00 19.41 ?  127 TYR A HE2  1 
ATOM   2075 H HH   . TYR A 1 124 ? -10.807 34.382 -0.931  1.00 36.04 ?  127 TYR A HH   1 
ATOM   2076 N N    . GLU A 1 125 ? -17.434 30.128 3.413   1.00 10.17 ?  128 GLU A N    1 
ATOM   2077 C CA   . GLU A 1 125 ? -18.356 29.076 3.828   1.00 10.89 ?  128 GLU A CA   1 
ATOM   2078 C C    . GLU A 1 125 ? -19.788 29.585 3.869   1.00 13.97 ?  128 GLU A C    1 
ATOM   2079 O O    . GLU A 1 125 ? -20.731 28.870 3.502   1.00 15.41 ?  128 GLU A O    1 
ATOM   2080 C CB   . GLU A 1 125 ? -17.913 28.552 5.188   1.00 12.22 ?  128 GLU A CB   1 
ATOM   2081 C CG   . GLU A 1 125 ? -16.588 27.820 5.135   1.00 13.01 ?  128 GLU A CG   1 
ATOM   2082 C CD   . GLU A 1 125 ? -15.932 27.659 6.495   1.00 23.72 ?  128 GLU A CD   1 
ATOM   2083 O OE1  . GLU A 1 125 ? -16.546 27.995 7.529   1.00 17.67 ?  128 GLU A OE1  1 
ATOM   2084 O OE2  . GLU A 1 125 ? -14.743 27.267 6.526   1.00 20.94 -1 128 GLU A OE2  1 
ATOM   2085 H H    . GLU A 1 125 ? -16.864 30.363 4.012   1.00 12.20 ?  128 GLU A H    1 
ATOM   2086 H HA   . GLU A 1 125 ? -18.334 28.342 3.194   1.00 13.07 ?  128 GLU A HA   1 
ATOM   2087 H HB2  . GLU A 1 125 ? -17.817 29.301 5.798   1.00 14.66 ?  128 GLU A HB2  1 
ATOM   2088 H HB3  . GLU A 1 125 ? -18.583 27.936 5.522   1.00 14.66 ?  128 GLU A HB3  1 
ATOM   2089 H HG2  . GLU A 1 125 ? -16.735 26.934 4.769   1.00 15.61 ?  128 GLU A HG2  1 
ATOM   2090 H HG3  . GLU A 1 125 ? -15.978 28.317 4.568   1.00 15.61 ?  128 GLU A HG3  1 
ATOM   2091 N N    . ARG A 1 126 ? -19.966 30.830 4.262   1.00 12.52 ?  129 ARG A N    1 
ATOM   2092 C CA   . ARG A 1 126 ? -21.281 31.426 4.343   1.00 12.45 ?  129 ARG A CA   1 
ATOM   2093 C C    . ARG A 1 126 ? -21.849 31.779 2.976   1.00 12.80 ?  129 ARG A C    1 
ATOM   2094 O O    . ARG A 1 126 ? -23.051 32.035 2.865   1.00 18.28 ?  129 ARG A O    1 
ATOM   2095 C CB   . ARG A 1 126 ? -21.252 32.664 5.257   1.00 17.70 ?  129 ARG A CB   1 
ATOM   2096 H H    . ARG A 1 126 ? -19.330 31.361 4.491   1.00 15.02 ?  129 ARG A H    1 
ATOM   2097 H HA   . ARG A 1 126 ? -21.889 30.790 4.752   1.00 14.94 ?  129 ARG A HA   1 
ATOM   2098 N N    . HIS A 1 127 ? -21.023 31.761 1.937   1.00 12.67 ?  130 HIS A N    1 
ATOM   2099 C CA   . HIS A 1 127 ? -21.436 32.101 0.583   1.00 13.38 ?  130 HIS A CA   1 
ATOM   2100 C C    . HIS A 1 127 ? -21.254 30.923 -0.362  1.00 14.49 ?  130 HIS A C    1 
ATOM   2101 O O    . HIS A 1 127 ? -21.088 31.113 -1.572  1.00 18.69 ?  130 HIS A O    1 
ATOM   2102 C CB   . HIS A 1 127 ? -20.715 33.358 0.107   1.00 15.72 ?  130 HIS A CB   1 
ATOM   2103 C CG   . HIS A 1 127 ? -21.113 34.562 0.880   1.00 15.86 ?  130 HIS A CG   1 
ATOM   2104 N ND1  . HIS A 1 127 ? -20.326 35.136 1.855   1.00 29.91 ?  130 HIS A ND1  1 
ATOM   2105 C CD2  . HIS A 1 127 ? -22.275 35.265 0.869   1.00 14.96 ?  130 HIS A CD2  1 
ATOM   2106 C CE1  . HIS A 1 127 ? -20.970 36.162 2.388   1.00 30.50 ?  130 HIS A CE1  1 
ATOM   2107 N NE2  . HIS A 1 127 ? -22.153 36.262 1.808   1.00 26.57 ?  130 HIS A NE2  1 
ATOM   2108 H H    . HIS A 1 127 ? -20.192 31.548 1.994   1.00 15.20 ?  130 HIS A H    1 
ATOM   2109 H HA   . HIS A 1 127 ? -22.384 32.307 0.575   1.00 16.05 ?  130 HIS A HA   1 
ATOM   2110 H HB2  . HIS A 1 127 ? -19.758 33.234 0.212   1.00 18.86 ?  130 HIS A HB2  1 
ATOM   2111 H HB3  . HIS A 1 127 ? -20.929 33.513 -0.826  1.00 18.86 ?  130 HIS A HB3  1 
ATOM   2112 H HD1  . HIS A 1 127 ? -19.540 34.870 2.081   1.00 35.89 ?  130 HIS A HD1  1 
ATOM   2113 H HD2  . HIS A 1 127 ? -23.014 35.103 0.329   1.00 17.95 ?  130 HIS A HD2  1 
ATOM   2114 H HE1  . HIS A 1 127 ? -20.644 36.718 3.058   1.00 36.60 ?  130 HIS A HE1  1 
ATOM   2115 N N    . GLY A 1 128 ? -21.328 29.715 0.179   1.00 11.89 ?  131 GLY A N    1 
ATOM   2116 C CA   . GLY A 1 128 ? -21.550 28.520 -0.621  1.00 14.59 ?  131 GLY A CA   1 
ATOM   2117 C C    . GLY A 1 128 ? -20.322 27.758 -1.048  1.00 10.75 ?  131 GLY A C    1 
ATOM   2118 O O    . GLY A 1 128 ? -20.441 26.888 -1.916  1.00 12.44 ?  131 GLY A O    1 
ATOM   2119 H H    . GLY A 1 128 ? -21.251 29.558 1.021   1.00 14.27 ?  131 GLY A H    1 
ATOM   2120 H HA2  . GLY A 1 128 ? -22.104 27.910 -0.109  1.00 17.50 ?  131 GLY A HA2  1 
ATOM   2121 H HA3  . GLY A 1 128 ? -22.025 28.777 -1.427  1.00 17.50 ?  131 GLY A HA3  1 
ATOM   2122 N N    . LEU A 1 129 ? -19.189 27.997 -0.439  1.00 9.33  ?  132 LEU A N    1 
ATOM   2123 C CA   . LEU A 1 129 ? -17.990 27.243 -0.747  1.00 8.42  ?  132 LEU A CA   1 
ATOM   2124 C C    . LEU A 1 129 ? -17.699 26.273 0.366   1.00 7.66  ?  132 LEU A C    1 
ATOM   2125 O O    . LEU A 1 129 ? -18.053 26.514 1.522   1.00 9.66  ?  132 LEU A O    1 
ATOM   2126 C CB   . LEU A 1 129 ? -16.802 28.179 -0.953  1.00 11.09 ?  132 LEU A CB   1 
ATOM   2127 C CG   . LEU A 1 129 ? -17.078 28.892 -2.283  1.00 20.25 ?  132 LEU A CG   1 
ATOM   2128 C CD1  . LEU A 1 129 ? -17.425 30.367 -2.133  1.00 12.31 ?  132 LEU A CD1  1 
ATOM   2129 C CD2  . LEU A 1 129 ? -15.983 28.627 -3.289  1.00 12.70 ?  132 LEU A CD2  1 
ATOM   2130 H H    . LEU A 1 129 ? -19.083 28.599 0.166   1.00 11.20 ?  132 LEU A H    1 
ATOM   2131 H HA   . LEU A 1 129 ? -18.117 26.735 -1.564  1.00 10.11 ?  132 LEU A HA   1 
ATOM   2132 H HB2  . LEU A 1 129 ? -16.747 28.828 -0.234  1.00 13.31 ?  132 LEU A HB2  1 
ATOM   2133 H HB3  . LEU A 1 129 ? -15.974 27.677 -1.011  1.00 13.31 ?  132 LEU A HB3  1 
ATOM   2134 H HG   . LEU A 1 129 ? -17.888 28.505 -2.651  1.00 24.30 ?  132 LEU A HG   1 
ATOM   2135 H HD11 . LEU A 1 129 ? -17.576 30.747 -3.012  1.00 14.77 ?  132 LEU A HD11 1 
ATOM   2136 H HD12 . LEU A 1 129 ? -18.227 30.449 -1.594  1.00 14.77 ?  132 LEU A HD12 1 
ATOM   2137 H HD13 . LEU A 1 129 ? -16.687 30.822 -1.699  1.00 14.77 ?  132 LEU A HD13 1 
ATOM   2138 H HD21 . LEU A 1 129 ? -16.218 29.050 -4.129  1.00 15.24 ?  132 LEU A HD21 1 
ATOM   2139 H HD22 . LEU A 1 129 ? -15.151 28.995 -2.953  1.00 15.24 ?  132 LEU A HD22 1 
ATOM   2140 H HD23 . LEU A 1 129 ? -15.895 27.669 -3.414  1.00 15.24 ?  132 LEU A HD23 1 
ATOM   2141 N N    . THR A 1 130 ? -17.071 25.167 -0.005  1.00 7.38  ?  133 THR A N    1 
ATOM   2142 C CA   . THR A 1 130 ? -16.729 24.121 0.962   1.00 9.02  ?  133 THR A CA   1 
ATOM   2143 C C    . THR A 1 130 ? -15.284 23.665 0.790   1.00 7.31  ?  133 THR A C    1 
ATOM   2144 O O    . THR A 1 130 ? -14.756 23.603 -0.330  1.00 6.51  ?  133 THR A O    1 
ATOM   2145 C CB   . THR A 1 130 ? -17.686 22.906 0.804   1.00 7.77  ?  133 THR A CB   1 
ATOM   2146 O OG1  . THR A 1 130 ? -17.370 21.952 1.835   1.00 11.25 ?  133 THR A OG1  1 
ATOM   2147 C CG2  . THR A 1 130 ? -17.592 22.257 -0.576  1.00 11.28 ?  133 THR A CG2  1 
ATOM   2148 H H    . THR A 1 130 ? -16.830 24.994 -0.812  1.00 8.86  ?  133 THR A H    1 
ATOM   2149 H HA   . THR A 1 130 ? -16.803 24.479 1.860   1.00 10.83 ?  133 THR A HA   1 
ATOM   2150 H HB   . THR A 1 130 ? -18.605 23.203 0.889   1.00 9.32  ?  133 THR A HB   1 
ATOM   2151 H HG1  . THR A 1 130 ? -17.394 22.324 2.588   1.00 13.50 ?  133 THR A HG1  1 
ATOM   2152 H HG21 . THR A 1 130 ? -18.256 21.554 -0.658  1.00 13.54 ?  133 THR A HG21 1 
ATOM   2153 H HG22 . THR A 1 130 ? -17.749 22.921 -1.266  1.00 13.54 ?  133 THR A HG22 1 
ATOM   2154 H HG23 . THR A 1 130 ? -16.710 21.874 -0.703  1.00 13.54 ?  133 THR A HG23 1 
ATOM   2155 N N    . ASN A 1 131 ? -14.680 23.311 1.906   1.00 6.14  ?  134 ASN A N    1 
ATOM   2156 C CA   . ASN A 1 131 ? -13.337 22.692 1.927   1.00 6.47  ?  134 ASN A CA   1 
ATOM   2157 C C    . ASN A 1 131 ? -13.419 21.168 1.871   1.00 6.85  ?  134 ASN A C    1 
ATOM   2158 O O    . ASN A 1 131 ? -12.366 20.505 1.899   1.00 7.88  ?  134 ASN A O    1 
ATOM   2159 C CB   . ASN A 1 131 ? -12.629 23.165 3.205   1.00 7.45  ?  134 ASN A CB   1 
ATOM   2160 C CG   . ASN A 1 131 ? -11.243 22.585 3.419   1.00 7.86  ?  134 ASN A CG   1 
ATOM   2161 O OD1  . ASN A 1 131 ? -10.957 22.020 4.478   1.00 10.10 ?  134 ASN A OD1  1 
ATOM   2162 N ND2  . ASN A 1 131 ? -10.360 22.796 2.447   1.00 6.48  ?  134 ASN A ND2  1 
ATOM   2163 H H    . ASN A 1 131 ? -15.022 23.414 2.689   1.00 7.36  ?  134 ASN A H    1 
ATOM   2164 H HA   . ASN A 1 131 ? -12.802 22.971 1.167   1.00 7.77  ?  134 ASN A HA   1 
ATOM   2165 H HB2  . ASN A 1 131 ? -12.539 24.130 3.169   1.00 8.94  ?  134 ASN A HB2  1 
ATOM   2166 H HB3  . ASN A 1 131 ? -13.171 22.911 3.969   1.00 8.94  ?  134 ASN A HB3  1 
ATOM   2167 H HD21 . ASN A 1 131 ? -9.560  22.489 2.518   1.00 7.78  ?  134 ASN A HD21 1 
ATOM   2168 H HD22 . ASN A 1 131 ? -10.589 23.240 1.747   1.00 7.78  ?  134 ASN A HD22 1 
ATOM   2169 N N    . ILE A 1 132 ? -14.605 20.577 1.751   1.00 7.72  ?  135 ILE A N    1 
ATOM   2170 C CA   . ILE A 1 132 ? -14.771 19.138 1.896   1.00 6.91  ?  135 ILE A CA   1 
ATOM   2171 C C    . ILE A 1 132 ? -15.158 18.527 0.557   1.00 8.56  ?  135 ILE A C    1 
ATOM   2172 O O    . ILE A 1 132 ? -16.082 18.999 -0.116  1.00 10.41 ?  135 ILE A O    1 
ATOM   2173 C CB   . ILE A 1 132 ? -15.865 18.823 2.939   1.00 9.73  ?  135 ILE A CB   1 
ATOM   2174 C CG1  . ILE A 1 132 ? -15.683 19.633 4.225   1.00 9.56  ?  135 ILE A CG1  1 
ATOM   2175 C CG2  . ILE A 1 132 ? -15.938 17.308 3.237   1.00 8.77  ?  135 ILE A CG2  1 
ATOM   2176 C CD1  . ILE A 1 132 ? -14.380 19.365 4.956   1.00 10.07 ?  135 ILE A CD1  1 
ATOM   2177 H H    . ILE A 1 132 ? -15.336 20.997 1.583   1.00 9.26  ?  135 ILE A H    1 
ATOM   2178 H HA   . ILE A 1 132 ? -13.922 18.756 2.168   1.00 8.29  ?  135 ILE A HA   1 
ATOM   2179 H HB   . ILE A 1 132 ? -16.711 19.093 2.549   1.00 11.68 ?  135 ILE A HB   1 
ATOM   2180 H HG12 . ILE A 1 132 ? -15.705 20.577 4.002   1.00 11.48 ?  135 ILE A HG12 1 
ATOM   2181 H HG13 . ILE A 1 132 ? -16.409 19.419 4.832   1.00 11.48 ?  135 ILE A HG13 1 
ATOM   2182 H HG21 . ILE A 1 132 ? -16.538 17.162 3.985   1.00 10.53 ?  135 ILE A HG21 1 
ATOM   2183 H HG22 . ILE A 1 132 ? -16.271 16.848 2.451   1.00 10.53 ?  135 ILE A HG22 1 
ATOM   2184 H HG23 . ILE A 1 132 ? -15.050 16.986 3.457   1.00 10.53 ?  135 ILE A HG23 1 
ATOM   2185 H HD11 . ILE A 1 132 ? -14.364 19.885 5.774   1.00 12.09 ?  135 ILE A HD11 1 
ATOM   2186 H HD12 . ILE A 1 132 ? -14.324 18.419 5.164   1.00 12.09 ?  135 ILE A HD12 1 
ATOM   2187 H HD13 . ILE A 1 132 ? -13.639 19.622 4.385   1.00 12.09 ?  135 ILE A HD13 1 
ATOM   2188 N N    . GLU A 1 133 ? -14.501 17.442 0.193   1.00 8.15  ?  136 GLU A N    1 
ATOM   2189 C CA   . GLU A 1 133 ? -14.998 16.584 -0.866  1.00 12.99 ?  136 GLU A CA   1 
ATOM   2190 C C    . GLU A 1 133 ? -14.764 15.158 -0.432  1.00 10.16 ?  136 GLU A C    1 
ATOM   2191 O O    . GLU A 1 133 ? -13.731 14.831 0.168   1.00 9.69  ?  136 GLU A O    1 
ATOM   2192 C CB   . GLU A 1 133 ? -14.367 16.915 -2.215  1.00 21.66 ?  136 GLU A CB   1 
ATOM   2193 C CG   . GLU A 1 133 ? -12.937 16.530 -2.322  1.00 14.46 ?  136 GLU A CG   1 
ATOM   2194 C CD   . GLU A 1 133 ? -12.388 16.604 -3.736  1.00 23.99 ?  136 GLU A CD   1 
ATOM   2195 O OE1  . GLU A 1 133 ? -13.132 16.964 -4.689  1.00 20.08 ?  136 GLU A OE1  1 
ATOM   2196 O OE2  . GLU A 1 133 ? -11.166 16.365 -3.881  1.00 20.51 -1 136 GLU A OE2  1 
ATOM   2197 H H    . GLU A 1 133 ? -13.761 17.179 0.545   1.00 9.78  ?  136 GLU A H    1 
ATOM   2198 H HA   . GLU A 1 133 ? -15.952 16.698 -1.003  1.00 15.59 ?  136 GLU A HA   1 
ATOM   2199 H HB2  . GLU A 1 133 ? -14.852 16.444 -2.909  1.00 25.99 ?  136 GLU A HB2  1 
ATOM   2200 H HB3  . GLU A 1 133 ? -14.426 17.873 -2.359  1.00 25.99 ?  136 GLU A HB3  1 
ATOM   2201 H HG2  . GLU A 1 133 ? -12.410 17.128 -1.769  1.00 17.35 ?  136 GLU A HG2  1 
ATOM   2202 H HG3  . GLU A 1 133 ? -12.836 15.616 -2.012  1.00 17.35 ?  136 GLU A HG3  1 
ATOM   2203 N N    A GLN A 1 134 ? -15.731 14.294 -0.733  0.40 17.17 ?  137 GLN A N    1 
ATOM   2204 N N    B GLN A 1 134 ? -15.755 14.322 -0.718  0.60 11.58 ?  137 GLN A N    1 
ATOM   2205 C CA   A GLN A 1 134 ? -15.656 12.882 -0.357  0.40 18.01 ?  137 GLN A CA   1 
ATOM   2206 C CA   B GLN A 1 134 ? -15.701 12.910 -0.375  0.60 13.71 ?  137 GLN A CA   1 
ATOM   2207 C C    A GLN A 1 134 ? -15.323 12.719 1.121   0.40 14.79 ?  137 GLN A C    1 
ATOM   2208 C C    B GLN A 1 134 ? -15.322 12.736 1.092   0.60 11.36 ?  137 GLN A C    1 
ATOM   2209 O O    A GLN A 1 134 ? -14.575 11.824 1.520   0.40 16.29 ?  137 GLN A O    1 
ATOM   2210 O O    B GLN A 1 134 ? -14.516 11.876 1.452   0.60 16.52 ?  137 GLN A O    1 
ATOM   2211 C CB   A GLN A 1 134 ? -14.642 12.120 -1.204  0.40 18.00 ?  137 GLN A CB   1 
ATOM   2212 C CB   B GLN A 1 134 ? -14.736 12.160 -1.295  0.60 24.09 ?  137 GLN A CB   1 
ATOM   2213 C CG   A GLN A 1 134 ? -15.016 11.958 -2.652  0.40 15.26 ?  137 GLN A CG   1 
ATOM   2214 C CG   B GLN A 1 134 ? -14.881 12.508 -2.785  0.60 34.27 ?  137 GLN A CG   1 
ATOM   2215 C CD   A GLN A 1 134 ? -14.476 10.666 -3.205  0.40 27.05 ?  137 GLN A CD   1 
ATOM   2216 C CD   B GLN A 1 134 ? -16.197 12.023 -3.375  0.60 31.07 ?  137 GLN A CD   1 
ATOM   2217 O OE1  A GLN A 1 134 ? -13.308 10.572 -3.589  0.40 30.80 ?  137 GLN A OE1  1 
ATOM   2218 O OE1  B GLN A 1 134 ? -16.983 12.805 -3.904  0.60 30.57 ?  137 GLN A OE1  1 
ATOM   2219 N NE2  A GLN A 1 134 ? -15.318 9.647  -3.225  0.40 28.89 ?  137 GLN A NE2  1 
ATOM   2220 N NE2  B GLN A 1 134 ? -16.439 10.723 -3.282  0.60 43.51 ?  137 GLN A NE2  1 
ATOM   2221 H H    A GLN A 1 134 ? -16.448 14.502 -1.159  0.40 20.61 ?  137 GLN A H    1 
ATOM   2222 H H    B GLN A 1 134 ? -16.481 14.554 -1.117  0.60 13.90 ?  137 GLN A H    1 
ATOM   2223 H HA   A GLN A 1 134 ? -16.532 12.497 -0.517  0.40 21.61 ?  137 GLN A HA   1 
ATOM   2224 H HA   B GLN A 1 134 ? -16.581 12.519 -0.500  0.60 16.45 ?  137 GLN A HA   1 
ATOM   2225 H HB2  A GLN A 1 134 ? -13.798 12.596 -1.173  0.40 21.60 ?  137 GLN A HB2  1 
ATOM   2226 H HB2  B GLN A 1 134 ? -13.827 12.374 -1.030  0.60 28.91 ?  137 GLN A HB2  1 
ATOM   2227 H HB3  A GLN A 1 134 ? -14.536 11.231 -0.830  0.40 21.60 ?  137 GLN A HB3  1 
ATOM   2228 H HB3  B GLN A 1 134 ? -14.894 11.207 -1.199  0.60 28.91 ?  137 GLN A HB3  1 
ATOM   2229 H HG2  A GLN A 1 134 ? -15.982 11.949 -2.738  0.40 18.32 ?  137 GLN A HG2  1 
ATOM   2230 H HG2  B GLN A 1 134 ? -14.842 13.472 -2.890  0.60 41.12 ?  137 GLN A HG2  1 
ATOM   2231 H HG3  A GLN A 1 134 ? -14.644 12.692 -3.166  0.40 18.32 ?  137 GLN A HG3  1 
ATOM   2232 H HG3  B GLN A 1 134 ? -14.158 12.091 -3.279  0.60 41.12 ?  137 GLN A HG3  1 
ATOM   2233 H HE21 A GLN A 1 134 ? -16.121 9.748  -2.933  0.40 34.67 ?  137 GLN A HE21 1 
ATOM   2234 H HE21 B GLN A 1 134 ? -15.866 10.205 -2.904  0.60 52.21 ?  137 GLN A HE21 1 
ATOM   2235 H HE22 A GLN A 1 134 ? -15.064 8.885  -3.530  0.40 34.67 ?  137 GLN A HE22 1 
ATOM   2236 H HE22 B GLN A 1 134 ? -17.169 10.398 -3.599  0.60 52.21 ?  137 GLN A HE22 1 
ATOM   2237 N N    . GLY A 1 135 ? -15.849 13.618 1.938   1.00 12.78 ?  138 GLY A N    1 
ATOM   2238 C CA   . GLY A 1 135 ? -15.602 13.545 3.368   1.00 11.62 ?  138 GLY A CA   1 
ATOM   2239 C C    . GLY A 1 135 ? -14.204 13.903 3.840   1.00 9.00  ?  138 GLY A C    1 
ATOM   2240 O O    . GLY A 1 135 ? -13.842 13.521 4.949   1.00 9.15  ?  138 GLY A O    1 
ATOM   2241 H H    A GLY A 1 135 ? -16.348 14.275 1.692   0.40 15.34 ?  138 GLY A H    1 
ATOM   2242 H H    B GLY A 1 135 ? -16.357 14.272 1.704   0.60 15.34 ?  138 GLY A H    1 
ATOM   2243 H HA2  . GLY A 1 135 ? -16.219 14.146 3.813   1.00 13.94 ?  138 GLY A HA2  1 
ATOM   2244 H HA3  . GLY A 1 135 ? -15.780 12.637 3.659   1.00 13.94 ?  138 GLY A HA3  1 
ATOM   2245 N N    . SER A 1 136 ? -13.409 14.582 3.023   1.00 8.33  ?  139 SER A N    1 
ATOM   2246 C CA   . SER A 1 136 ? -12.059 14.962 3.405   1.00 8.21  ?  139 SER A CA   1 
ATOM   2247 C C    . SER A 1 136 ? -11.850 16.440 3.156   1.00 7.34  ?  139 SER A C    1 
ATOM   2248 O O    . SER A 1 136 ? -12.379 17.011 2.207   1.00 7.88  ?  139 SER A O    1 
ATOM   2249 C CB   . SER A 1 136 ? -11.042 14.207 2.527   1.00 9.00  ?  139 SER A CB   1 
ATOM   2250 O OG   . SER A 1 136 ? -9.709  14.596 2.757   1.00 9.65  ?  139 SER A OG   1 
ATOM   2251 H H    . SER A 1 136 ? -13.634 14.835 2.233   1.00 10.00 ?  139 SER A H    1 
ATOM   2252 H HA   . SER A 1 136 ? -11.922 14.775 4.346   1.00 9.85  ?  139 SER A HA   1 
ATOM   2253 H HB2  . SER A 1 136 ? -11.121 13.259 2.716   1.00 10.80 ?  139 SER A HB2  1 
ATOM   2254 H HB3  . SER A 1 136 ? -11.254 14.379 1.597   1.00 10.80 ?  139 SER A HB3  1 
ATOM   2255 H HG   . SER A 1 136 ? -9.586  15.379 2.480   1.00 11.59 ?  139 SER A HG   1 
ATOM   2256 N N    A ARG A 1 137 ? -11.036 17.059 4.010   0.40 6.60  ?  140 ARG A N    1 
ATOM   2257 N N    B ARG A 1 137 ? -11.028 17.048 4.004   0.60 6.61  ?  140 ARG A N    1 
ATOM   2258 C CA   A ARG A 1 137 ? -10.531 18.388 3.672   0.40 6.15  ?  140 ARG A CA   1 
ATOM   2259 C CA   B ARG A 1 137 ? -10.511 18.378 3.681   0.60 6.16  ?  140 ARG A CA   1 
ATOM   2260 C C    A ARG A 1 137 ? -9.654  18.336 2.429   0.40 6.49  ?  140 ARG A C    1 
ATOM   2261 C C    B ARG A 1 137 ? -9.633  18.343 2.438   0.60 6.49  ?  140 ARG A C    1 
ATOM   2262 O O    A ARG A 1 137 ? -9.027  17.324 2.119   0.40 21.56 ?  140 ARG A O    1 
ATOM   2263 O O    B ARG A 1 137 ? -8.998  17.348 2.125   0.60 7.15  ?  140 ARG A O    1 
ATOM   2264 C CB   A ARG A 1 137 ? -9.692  18.976 4.803   0.40 6.29  ?  140 ARG A CB   1 
ATOM   2265 C CB   B ARG A 1 137 ? -9.679  18.907 4.841   0.60 6.77  ?  140 ARG A CB   1 
ATOM   2266 C CG   A ARG A 1 137 ? -10.506 19.331 6.050   0.40 6.44  ?  140 ARG A CG   1 
ATOM   2267 C CG   B ARG A 1 137 ? -10.527 19.073 6.113   0.60 14.12 ?  140 ARG A CG   1 
ATOM   2268 C CD   A ARG A 1 137 ? -9.838  20.453 6.905   0.40 6.87  ?  140 ARG A CD   1 
ATOM   2269 C CD   B ARG A 1 137 ? -9.713  19.397 7.381   0.60 7.35  ?  140 ARG A CD   1 
ATOM   2270 N NE   A ARG A 1 137 ? -10.609 20.812 8.095   0.40 16.25 ?  140 ARG A NE   1 
ATOM   2271 N NE   B ARG A 1 137 ? -9.049  18.219 7.922   0.60 9.10  ?  140 ARG A NE   1 
ATOM   2272 C CZ   A ARG A 1 137 ? -11.666 21.616 8.118   0.40 14.79 ?  140 ARG A CZ   1 
ATOM   2273 C CZ   B ARG A 1 137 ? -9.557  17.359 8.802   0.60 9.51  ?  140 ARG A CZ   1 
ATOM   2274 N NH1  A ARG A 1 137 ? -12.236 22.047 7.008   0.40 6.58  ?  140 ARG A NH1  1 
ATOM   2275 N NH1  B ARG A 1 137 ? -10.741 17.537 9.355   0.60 9.17  ?  140 ARG A NH1  1 
ATOM   2276 N NH2  A ARG A 1 137 ? -12.186 21.970 9.292   0.40 18.40 ?  140 ARG A NH2  1 
ATOM   2277 N NH2  B ARG A 1 137 ? -8.841  16.299 9.165   0.60 11.48 ?  140 ARG A NH2  1 
ATOM   2278 H H    A ARG A 1 137 ? -10.771 16.742 4.765   0.40 7.92  ?  140 ARG A H    1 
ATOM   2279 H H    B ARG A 1 137 ? -10.760 16.724 4.754   0.60 7.93  ?  140 ARG A H    1 
ATOM   2280 H HA   A ARG A 1 137 ? -11.299 18.960 3.517   0.40 7.38  ?  140 ARG A HA   1 
ATOM   2281 H HA   B ARG A 1 137 ? -11.262 18.970 3.516   0.60 7.39  ?  140 ARG A HA   1 
ATOM   2282 H HB2  A ARG A 1 137 ? -9.019  18.326 5.062   0.40 7.55  ?  140 ARG A HB2  1 
ATOM   2283 H HB2  B ARG A 1 137 ? -8.961  18.283 5.031   0.60 8.12  ?  140 ARG A HB2  1 
ATOM   2284 H HB3  A ARG A 1 137 ? -9.265  19.787 4.486   0.40 7.55  ?  140 ARG A HB3  1 
ATOM   2285 H HB3  B ARG A 1 137 ? -9.312  19.773 4.603   0.60 8.12  ?  140 ARG A HB3  1 
ATOM   2286 H HG2  A ARG A 1 137 ? -11.382 19.644 5.777   0.40 7.73  ?  140 ARG A HG2  1 
ATOM   2287 H HG2  B ARG A 1 137 ? -11.155 19.800 5.975   0.60 16.95 ?  140 ARG A HG2  1 
ATOM   2288 H HG3  A ARG A 1 137 ? -10.593 18.542 6.607   0.40 7.73  ?  140 ARG A HG3  1 
ATOM   2289 H HG3  B ARG A 1 137 ? -11.007 18.246 6.276   0.60 16.95 ?  140 ARG A HG3  1 
ATOM   2290 H HD2  A ARG A 1 137 ? -8.965  20.147 7.197   0.40 8.25  ?  140 ARG A HD2  1 
ATOM   2291 H HD2  B ARG A 1 137 ? -9.034  20.054 7.164   0.60 8.81  ?  140 ARG A HD2  1 
ATOM   2292 H HD3  A ARG A 1 137 ? -9.744  21.249 6.359   0.40 8.25  ?  140 ARG A HD3  1 
ATOM   2293 H HD3  B ARG A 1 137 ? -10.309 19.748 8.061   0.60 8.81  ?  140 ARG A HD3  1 
ATOM   2294 H HE   A ARG A 1 137 ? -10.356 20.474 8.844   0.40 19.51 ?  140 ARG A HE   1 
ATOM   2295 H HE   B ARG A 1 137 ? -8.250  18.064 7.645   0.60 10.91 ?  140 ARG A HE   1 
ATOM   2296 H HH11 A ARG A 1 137 ? -11.923 21.808 6.243   0.40 7.89  ?  140 ARG A HH11 1 
ATOM   2297 H HH11 B ARG A 1 137 ? -11.212 18.227 9.149   0.60 11.01 ?  140 ARG A HH11 1 
ATOM   2298 H HH12 A ARG A 1 137 ? -12.919 22.567 7.049   0.40 7.89  ?  140 ARG A HH12 1 
ATOM   2299 H HH12 B ARG A 1 137 ? -11.042 16.964 9.920   0.60 11.01 ?  140 ARG A HH12 1 
ATOM   2300 H HH21 A ARG A 1 137 ? -11.838 21.678 10.023  0.40 22.08 ?  140 ARG A HH21 1 
ATOM   2301 H HH21 B ARG A 1 137 ? -8.058  16.175 8.831   0.60 13.78 ?  140 ARG A HH21 1 
ATOM   2302 H HH22 A ARG A 1 137 ? -12.871 22.490 9.320   0.40 22.08 ?  140 ARG A HH22 1 
ATOM   2303 H HH22 B ARG A 1 137 ? -9.160  15.738 9.732   0.60 13.78 ?  140 ARG A HH22 1 
ATOM   2304 N N    . MET A 1 138 ? -9.627  19.459 1.716   1.00 6.21  ?  141 MET A N    1 
ATOM   2305 C CA   . MET A 1 138 ? -8.833  19.619 0.511   1.00 6.11  ?  141 MET A CA   1 
ATOM   2306 C C    . MET A 1 138 ? -7.677  20.582 0.793   1.00 5.55  ?  141 MET A C    1 
ATOM   2307 O O    . MET A 1 138 ? -7.873  21.660 1.344   1.00 5.87  ?  141 MET A O    1 
ATOM   2308 C CB   . MET A 1 138 ? -9.689  20.131 -0.646  1.00 7.19  ?  141 MET A CB   1 
ATOM   2309 C CG   . MET A 1 138 ? -10.765 19.164 -1.092  1.00 8.39  ?  141 MET A CG   1 
ATOM   2310 S SD   . MET A 1 138 ? -11.802 19.797 -2.396  1.00 11.62 ?  141 MET A SD   1 
ATOM   2311 C CE   . MET A 1 138 ? -12.877 20.939 -1.527  1.00 11.29 ?  141 MET A CE   1 
ATOM   2312 H H    A MET A 1 138 ? -10.077 20.162 1.921   0.40 7.45  ?  141 MET A H    1 
ATOM   2313 H H    B MET A 1 138 ? -10.091 20.156 1.914   0.60 7.45  ?  141 MET A H    1 
ATOM   2314 H HA   . MET A 1 138 ? -8.468  18.760 0.249   1.00 7.33  ?  141 MET A HA   1 
ATOM   2315 H HB2  . MET A 1 138 ? -10.126 20.952 -0.370  1.00 8.63  ?  141 MET A HB2  1 
ATOM   2316 H HB3  . MET A 1 138 ? -9.113  20.302 -1.407  1.00 8.63  ?  141 MET A HB3  1 
ATOM   2317 H HG2  . MET A 1 138 ? -10.342 18.354 -1.417  1.00 10.06 ?  141 MET A HG2  1 
ATOM   2318 H HG3  . MET A 1 138 ? -11.334 18.960 -0.333  1.00 10.06 ?  141 MET A HG3  1 
ATOM   2319 H HE1  . MET A 1 138 ? -13.332 21.499 -2.175  1.00 13.55 ?  141 MET A HE1  1 
ATOM   2320 H HE2  . MET A 1 138 ? -13.526 20.433 -1.013  1.00 13.55 ?  141 MET A HE2  1 
ATOM   2321 H HE3  . MET A 1 138 ? -12.341 21.488 -0.934  1.00 13.55 ?  141 MET A HE3  1 
ATOM   2322 N N    . LEU A 1 139 ? -6.489  20.195 0.384   1.00 6.68  ?  142 LEU A N    1 
ATOM   2323 C CA   . LEU A 1 139 ? -5.266  20.935 0.653   1.00 8.34  ?  142 LEU A CA   1 
ATOM   2324 C C    . LEU A 1 139 ? -4.638  21.390 -0.655  1.00 8.52  ?  142 LEU A C    1 
ATOM   2325 O O    . LEU A 1 139 ? -4.841  20.794 -1.710  1.00 11.55 ?  142 LEU A O    1 
ATOM   2326 C CB   . LEU A 1 139 ? -4.246  20.044 1.353   1.00 6.17  ?  142 LEU A CB   1 
ATOM   2327 C CG   . LEU A 1 139 ? -4.732  19.414 2.652   1.00 8.05  ?  142 LEU A CG   1 
ATOM   2328 C CD1  . LEU A 1 139 ? -3.601  18.554 3.207   1.00 9.38  ?  142 LEU A CD1  1 
ATOM   2329 C CD2  . LEU A 1 139 ? -5.159  20.472 3.651   1.00 10.49 ?  142 LEU A CD2  1 
ATOM   2330 H H    . LEU A 1 139 ? -6.355  19.477 -0.070  1.00 8.01  ?  142 LEU A H    1 
ATOM   2331 H HA   . LEU A 1 139 ? -5.477  21.707 1.202   1.00 10.01 ?  142 LEU A HA   1 
ATOM   2332 H HB2  . LEU A 1 139 ? -4.004  19.322 0.751   1.00 7.40  ?  142 LEU A HB2  1 
ATOM   2333 H HB3  . LEU A 1 139 ? -3.463  20.578 1.562   1.00 7.40  ?  142 LEU A HB3  1 
ATOM   2334 H HG   . LEU A 1 139 ? -5.514  18.863 2.491   1.00 9.66  ?  142 LEU A HG   1 
ATOM   2335 H HD11 . LEU A 1 139 ? -3.885  18.162 4.048   1.00 11.26 ?  142 LEU A HD11 1 
ATOM   2336 H HD12 . LEU A 1 139 ? -3.394  17.853 2.569   1.00 11.26 ?  142 LEU A HD12 1 
ATOM   2337 H HD13 . LEU A 1 139 ? -2.820  19.112 3.349   1.00 11.26 ?  142 LEU A HD13 1 
ATOM   2338 H HD21 . LEU A 1 139 ? -5.286  20.055 4.518   1.00 12.59 ?  142 LEU A HD21 1 
ATOM   2339 H HD22 . LEU A 1 139 ? -4.468  21.150 3.708   1.00 12.59 ?  142 LEU A HD22 1 
ATOM   2340 H HD23 . LEU A 1 139 ? -5.990  20.872 3.352   1.00 12.59 ?  142 LEU A HD23 1 
ATOM   2341 N N    . LEU A 1 140 ? -3.909  22.501 -0.574  1.00 5.69  ?  143 LEU A N    1 
ATOM   2342 C CA   . LEU A 1 140 ? -3.114  23.023 -1.678  1.00 6.99  ?  143 LEU A CA   1 
ATOM   2343 C C    . LEU A 1 140 ? -1.629  22.806 -1.374  1.00 4.61  ?  143 LEU A C    1 
ATOM   2344 O O    . LEU A 1 140 ? -1.137  23.213 -0.316  1.00 5.87  ?  143 LEU A O    1 
ATOM   2345 C CB   . LEU A 1 140 ? -3.364  24.512 -1.914  1.00 5.60  ?  143 LEU A CB   1 
ATOM   2346 C CG   . LEU A 1 140 ? -2.378  25.141 -2.927  1.00 6.09  ?  143 LEU A CG   1 
ATOM   2347 C CD1  . LEU A 1 140 ? -2.578  24.608 -4.322  1.00 10.29 ?  143 LEU A CD1  1 
ATOM   2348 C CD2  . LEU A 1 140 ? -2.450  26.654 -2.896  1.00 7.99  ?  143 LEU A CD2  1 
ATOM   2349 H H    . LEU A 1 140 ? -3.859  22.985 0.135   1.00 6.83  ?  143 LEU A H    1 
ATOM   2350 H HA   . LEU A 1 140 ? -3.357  22.543 -2.485  1.00 8.38  ?  143 LEU A HA   1 
ATOM   2351 H HB2  . LEU A 1 140 ? -4.262  24.629 -2.260  1.00 6.72  ?  143 LEU A HB2  1 
ATOM   2352 H HB3  . LEU A 1 140 ? -3.269  24.983 -1.072  1.00 6.72  ?  143 LEU A HB3  1 
ATOM   2353 H HG   . LEU A 1 140 ? -1.480  24.887 -2.660  1.00 7.30  ?  143 LEU A HG   1 
ATOM   2354 H HD11 . LEU A 1 140 ? -3.498  24.760 -4.589  1.00 12.35 ?  143 LEU A HD11 1 
ATOM   2355 H HD12 . LEU A 1 140 ? -1.977  25.071 -4.926  1.00 12.35 ?  143 LEU A HD12 1 
ATOM   2356 H HD13 . LEU A 1 140 ? -2.385  23.657 -4.327  1.00 12.35 ?  143 LEU A HD13 1 
ATOM   2357 H HD21 . LEU A 1 140 ? -3.360  26.930 -3.087  1.00 9.59  ?  143 LEU A HD21 1 
ATOM   2358 H HD22 . LEU A 1 140 ? -2.188  26.965 -2.016  1.00 9.59  ?  143 LEU A HD22 1 
ATOM   2359 H HD23 . LEU A 1 140 ? -1.848  27.012 -3.567  1.00 9.59  ?  143 LEU A HD23 1 
ATOM   2360 N N    . TYR A 1 141 ? -0.937  22.201 -2.325  1.00 5.80  ?  144 TYR A N    1 
ATOM   2361 C CA   . TYR A 1 141 ? 0.519   22.023 -2.327  1.00 5.24  ?  144 TYR A CA   1 
ATOM   2362 C C    . TYR A 1 141 ? 1.107   22.855 -3.464  1.00 5.82  ?  144 TYR A C    1 
ATOM   2363 O O    . TYR A 1 141 ? 0.548   22.884 -4.551  1.00 6.76  ?  144 TYR A O    1 
ATOM   2364 C CB   . TYR A 1 141 ? 0.895   20.541 -2.497  1.00 5.57  ?  144 TYR A CB   1 
ATOM   2365 C CG   . TYR A 1 141 ? 0.803   19.746 -1.241  1.00 7.74  ?  144 TYR A CG   1 
ATOM   2366 C CD1  . TYR A 1 141 ? -0.422  19.285 -0.767  1.00 8.19  ?  144 TYR A CD1  1 
ATOM   2367 C CD2  . TYR A 1 141 ? 1.920   19.472 -0.483  1.00 8.12  ?  144 TYR A CD2  1 
ATOM   2368 C CE1  . TYR A 1 141 ? -0.490  18.560 0.401   1.00 6.58  ?  144 TYR A CE1  1 
ATOM   2369 C CE2  . TYR A 1 141 ? 1.845   18.718 0.693   1.00 7.88  ?  144 TYR A CE2  1 
ATOM   2370 C CZ   . TYR A 1 141 ? 0.627   18.295 1.126   1.00 9.71  ?  144 TYR A CZ   1 
ATOM   2371 O OH   . TYR A 1 141 ? 0.580   17.562 2.302   1.00 14.20 ?  144 TYR A OH   1 
ATOM   2372 H H    A TYR A 1 141 ? -1.304  21.862 -3.025  0.07 6.96  ?  144 TYR A H    1 
ATOM   2373 H H    B TYR A 1 141 ? -1.304  21.862 -3.025  0.93 6.96  ?  144 TYR A H    1 
ATOM   2374 H HA   . TYR A 1 141 ? 0.900   22.325 -1.488  1.00 6.29  ?  144 TYR A HA   1 
ATOM   2375 H HB2  . TYR A 1 141 ? 0.295   20.140 -3.144  1.00 6.68  ?  144 TYR A HB2  1 
ATOM   2376 H HB3  . TYR A 1 141 ? 1.810   20.487 -2.814  1.00 6.68  ?  144 TYR A HB3  1 
ATOM   2377 H HD1  . TYR A 1 141 ? -1.199  19.469 -1.243  1.00 9.83  ?  144 TYR A HD1  1 
ATOM   2378 H HD2  . TYR A 1 141 ? 2.746   19.797 -0.761  1.00 9.75  ?  144 TYR A HD2  1 
ATOM   2379 H HE1  . TYR A 1 141 ? -1.314  18.246 0.697   1.00 7.90  ?  144 TYR A HE1  1 
ATOM   2380 H HE2  . TYR A 1 141 ? 2.615   18.509 1.170   1.00 9.45  ?  144 TYR A HE2  1 
ATOM   2381 H HH   . TYR A 1 141 ? 1.360   17.411 2.578   1.00 17.04 ?  144 TYR A HH   1 
ATOM   2382 N N    . ILE A 1 142 ? 2.242   23.531 -3.204  1.00 6.23  ?  145 ILE A N    1 
ATOM   2383 C CA   . ILE A 1 142 ? 2.890   24.369 -4.220  1.00 5.26  ?  145 ILE A CA   1 
ATOM   2384 C C    . ILE A 1 142 ? 4.383   24.114 -4.216  1.00 5.44  ?  145 ILE A C    1 
ATOM   2385 O O    . ILE A 1 142 ? 4.979   23.658 -3.230  1.00 6.36  ?  145 ILE A O    1 
ATOM   2386 C CB   . ILE A 1 142 ? 2.617   25.877 -4.002  1.00 6.06  ?  145 ILE A CB   1 
ATOM   2387 C CG1  . ILE A 1 142 ? 3.368   26.400 -2.788  1.00 11.42 ?  145 ILE A CG1  1 
ATOM   2388 C CG2  . ILE A 1 142 ? 1.092   26.130 -3.859  1.00 6.37  ?  145 ILE A CG2  1 
ATOM   2389 C CD1  . ILE A 1 142 ? 3.257   27.893 -2.635  1.00 14.83 ?  145 ILE A CD1  1 
ATOM   2390 H H    . ILE A 1 142 ? 2.651   23.517 -2.448  1.00 7.48  ?  145 ILE A H    1 
ATOM   2391 H HA   . ILE A 1 142 ? 2.546   24.113 -5.090  1.00 6.31  ?  145 ILE A HA   1 
ATOM   2392 H HB   . ILE A 1 142 ? 2.941   26.358 -4.780  1.00 7.27  ?  145 ILE A HB   1 
ATOM   2393 H HG12 . ILE A 1 142 ? 3.003   25.989 -1.989  1.00 13.71 ?  145 ILE A HG12 1 
ATOM   2394 H HG13 . ILE A 1 142 ? 4.308   26.177 -2.877  1.00 13.71 ?  145 ILE A HG13 1 
ATOM   2395 H HG21 . ILE A 1 142 ? 0.931   27.086 -3.829  1.00 7.65  ?  145 ILE A HG21 1 
ATOM   2396 H HG22 . ILE A 1 142 ? 0.634   25.741 -4.621  1.00 7.65  ?  145 ILE A HG22 1 
ATOM   2397 H HG23 . ILE A 1 142 ? 0.779   25.716 -3.039  1.00 7.65  ?  145 ILE A HG23 1 
ATOM   2398 H HD11 . ILE A 1 142 ? 3.893   28.190 -1.965  1.00 17.80 ?  145 ILE A HD11 1 
ATOM   2399 H HD12 . ILE A 1 142 ? 3.453   28.313 -3.487  1.00 17.80 ?  145 ILE A HD12 1 
ATOM   2400 H HD13 . ILE A 1 142 ? 2.355   28.116 -2.357  1.00 17.80 ?  145 ILE A HD13 1 
ATOM   2401 N N    . ARG A 1 143 ? 4.993   24.462 -5.341  1.00 6.57  ?  146 ARG A N    1 
ATOM   2402 C CA   . ARG A 1 143 ? 6.443   24.697 -5.427  1.00 5.65  ?  146 ARG A CA   1 
ATOM   2403 C C    . ARG A 1 143 ? 6.673   25.955 -6.244  1.00 5.71  ?  146 ARG A C    1 
ATOM   2404 O O    . ARG A 1 143 ? 6.249   26.016 -7.399  1.00 5.31  ?  146 ARG A O    1 
ATOM   2405 C CB   . ARG A 1 143 ? 7.202   23.505 -6.044  1.00 5.88  ?  146 ARG A CB   1 
ATOM   2406 C CG   . ARG A 1 143 ? 8.699   23.774 -6.012  1.00 6.88  ?  146 ARG A CG   1 
ATOM   2407 C CD   . ARG A 1 143 ? 9.530   22.567 -6.375  1.00 7.75  ?  146 ARG A CD   1 
ATOM   2408 N NE   . ARG A 1 143 ? 10.972  22.842 -6.267  1.00 9.04  ?  146 ARG A NE   1 
ATOM   2409 C CZ   . ARG A 1 143 ? 11.636  22.834 -5.142  1.00 10.65 ?  146 ARG A CZ   1 
ATOM   2410 N NH1  . ARG A 1 143 ? 11.092  22.473 -4.015  1.00 11.29 ?  146 ARG A NH1  1 
ATOM   2411 N NH2  . ARG A 1 143 ? 12.923  23.154 -5.164  1.00 12.13 ?  146 ARG A NH2  1 
ATOM   2412 H H    . ARG A 1 143 ? 4.586   24.573 -6.090  1.00 7.88  ?  146 ARG A H    1 
ATOM   2413 H HA   . ARG A 1 143 ? 6.790   24.829 -4.531  1.00 6.78  ?  146 ARG A HA   1 
ATOM   2414 H HB2  . ARG A 1 143 ? 7.018   22.701 -5.533  1.00 7.05  ?  146 ARG A HB2  1 
ATOM   2415 H HB3  . ARG A 1 143 ? 6.925   23.384 -6.965  1.00 7.05  ?  146 ARG A HB3  1 
ATOM   2416 H HG2  . ARG A 1 143 ? 8.906   24.478 -6.646  1.00 8.26  ?  146 ARG A HG2  1 
ATOM   2417 H HG3  . ARG A 1 143 ? 8.951   24.050 -5.117  1.00 8.26  ?  146 ARG A HG3  1 
ATOM   2418 H HD2  . ARG A 1 143 ? 9.314   21.838 -5.773  1.00 9.30  ?  146 ARG A HD2  1 
ATOM   2419 H HD3  . ARG A 1 143 ? 9.337   22.310 -7.290  1.00 9.30  ?  146 ARG A HD3  1 
ATOM   2420 H HE   . ARG A 1 143 ? 11.405  23.018 -6.990  1.00 10.85 ?  146 ARG A HE   1 
ATOM   2421 H HH11 . ARG A 1 143 ? 10.267  22.228 -3.994  1.00 13.55 ?  146 ARG A HH11 1 
ATOM   2422 H HH12 . ARG A 1 143 ? 11.556  22.479 -3.291  1.00 13.55 ?  146 ARG A HH12 1 
ATOM   2423 H HH21 . ARG A 1 143 ? 13.302  23.360 -5.908  1.00 14.56 ?  146 ARG A HH21 1 
ATOM   2424 H HH22 . ARG A 1 143 ? 13.378  23.155 -4.434  1.00 14.56 ?  146 ARG A HH22 1 
ATOM   2425 N N    . GLU A 1 144 ? 7.277   26.947 -5.630  1.00 6.66  ?  147 GLU A N    1 
ATOM   2426 C CA   . GLU A 1 144 ? 7.650   28.167 -6.318  1.00 7.23  ?  147 GLU A CA   1 
ATOM   2427 C C    . GLU A 1 144 ? 8.891   27.907 -7.181  1.00 7.94  ?  147 GLU A C    1 
ATOM   2428 O O    . GLU A 1 144 ? 9.821   27.230 -6.753  1.00 7.56  ?  147 GLU A O    1 
ATOM   2429 C CB   . GLU A 1 144 ? 7.928   29.265 -5.292  1.00 10.29 ?  147 GLU A CB   1 
ATOM   2430 C CG   . GLU A 1 144 ? 6.698   29.652 -4.453  1.00 14.78 ?  147 GLU A CG   1 
ATOM   2431 C CD   . GLU A 1 144 ? 6.956   30.794 -3.483  1.00 25.29 ?  147 GLU A CD   1 
ATOM   2432 O OE1  . GLU A 1 144 ? 6.859   31.969 -3.891  1.00 33.13 ?  147 GLU A OE1  1 
ATOM   2433 O OE2  . GLU A 1 144 ? 7.216   30.510 -2.287  1.00 36.28 -1 147 GLU A OE2  1 
ATOM   2434 H H    . GLU A 1 144 ? 7.489   26.942 -4.796  1.00 8.00  ?  147 GLU A H    1 
ATOM   2435 H HA   . GLU A 1 144 ? 6.935   28.472 -6.898  1.00 8.67  ?  147 GLU A HA   1 
ATOM   2436 H HB2  . GLU A 1 144 ? 8.617   28.957 -4.684  1.00 12.34 ?  147 GLU A HB2  1 
ATOM   2437 H HB3  . GLU A 1 144 ? 8.229   30.060 -5.760  1.00 12.34 ?  147 GLU A HB3  1 
ATOM   2438 H HG2  . GLU A 1 144 ? 5.985   29.926 -5.051  1.00 17.74 ?  147 GLU A HG2  1 
ATOM   2439 H HG3  . GLU A 1 144 ? 6.418   28.881 -3.935  1.00 17.74 ?  147 GLU A HG3  1 
ATOM   2440 N N    . LEU A 1 145 ? 8.911   28.480 -8.374  1.00 7.13  ?  148 LEU A N    1 
ATOM   2441 C CA   . LEU A 1 145 ? 9.915   28.152 -9.391  1.00 6.87  ?  148 LEU A CA   1 
ATOM   2442 C C    . LEU A 1 145 ? 10.543  29.393 -9.975  1.00 12.24 ?  148 LEU A C    1 
ATOM   2443 O O    . LEU A 1 145 ? 11.232  29.336 -10.969 1.00 16.48 ?  148 LEU A O    1 
ATOM   2444 C CB   . LEU A 1 145 ? 9.236   27.358 -10.495 1.00 8.17  ?  148 LEU A CB   1 
ATOM   2445 C CG   . LEU A 1 145 ? 8.580   26.079 -10.021 1.00 5.72  ?  148 LEU A CG   1 
ATOM   2446 C CD1  . LEU A 1 145 ? 7.657   25.532 -11.097 1.00 9.86  ?  148 LEU A CD1  1 
ATOM   2447 C CD2  . LEU A 1 145 ? 9.623   25.048 -9.596  1.00 9.09  ?  148 LEU A CD2  1 
ATOM   2448 O OXT  . LEU A 1 145 ? 10.427  30.500 -9.476  1.00 25.07 -1 148 LEU A OXT  1 
ATOM   2449 H H    . LEU A 1 145 ? 8.346   29.075 -8.631  1.00 8.55  ?  148 LEU A H    1 
ATOM   2450 H HA   . LEU A 1 145 ? 10.627  27.629 -8.992  1.00 8.24  ?  148 LEU A HA   1 
ATOM   2451 H HB2  . LEU A 1 145 ? 8.548   27.912 -10.897 1.00 9.81  ?  148 LEU A HB2  1 
ATOM   2452 H HB3  . LEU A 1 145 ? 9.901   27.120 -11.160 1.00 9.81  ?  148 LEU A HB3  1 
ATOM   2453 H HG   . LEU A 1 145 ? 8.041   26.270 -9.237  1.00 6.87  ?  148 LEU A HG   1 
ATOM   2454 H HD11 . LEU A 1 145 ? 7.197   24.751 -10.751 1.00 11.83 ?  148 LEU A HD11 1 
ATOM   2455 H HD12 . LEU A 1 145 ? 7.013   26.216 -11.338 1.00 11.83 ?  148 LEU A HD12 1 
ATOM   2456 H HD13 . LEU A 1 145 ? 8.186   25.287 -11.872 1.00 11.83 ?  148 LEU A HD13 1 
ATOM   2457 H HD21 . LEU A 1 145 ? 9.189   24.188 -9.484  1.00 10.91 ?  148 LEU A HD21 1 
ATOM   2458 H HD22 . LEU A 1 145 ? 10.306  24.989 -10.282 1.00 10.91 ?  148 LEU A HD22 1 
ATOM   2459 H HD23 . LEU A 1 145 ? 10.021  25.329 -8.757  1.00 10.91 ?  148 LEU A HD23 1 
ATOM   2460 N N    . ASN B 2 1   ? 8.876   5.266  -21.671 1.00 52.95 ?  6   ASN B N    1 
ATOM   2461 C CA   . ASN B 2 1   ? 9.281   6.546  -21.107 1.00 29.44 ?  6   ASN B CA   1 
ATOM   2462 C C    . ASN B 2 1   ? 8.017   7.386  -20.866 1.00 26.88 ?  6   ASN B C    1 
ATOM   2463 O O    . ASN B 2 1   ? 6.924   6.845  -20.674 1.00 31.64 ?  6   ASN B O    1 
ATOM   2464 C CB   . ASN B 2 1   ? 10.239  7.267  -22.052 1.00 44.93 ?  6   ASN B CB   1 
ATOM   2465 H HA   . ASN B 2 1   ? 9.754   6.425  -20.269 1.00 35.33 ?  6   ASN B HA   1 
ATOM   2466 N N    . ILE B 2 2   ? 8.173   8.700  -20.882 1.00 21.44 ?  7   ILE B N    1 
ATOM   2467 C CA   . ILE B 2 2   ? 7.047   9.630  -20.736 1.00 16.31 ?  7   ILE B CA   1 
ATOM   2468 C C    . ILE B 2 2   ? 6.959   10.439 -22.023 1.00 17.56 ?  7   ILE B C    1 
ATOM   2469 O O    . ILE B 2 2   ? 7.985   10.883 -22.548 1.00 19.44 ?  7   ILE B O    1 
ATOM   2470 C CB   . ILE B 2 2   ? 7.248   10.578 -19.531 1.00 17.83 ?  7   ILE B CB   1 
ATOM   2471 C CG1  . ILE B 2 2   ? 7.631   9.813  -18.254 1.00 28.15 ?  7   ILE B CG1  1 
ATOM   2472 C CG2  . ILE B 2 2   ? 6.031   11.481 -19.395 1.00 16.71 ?  7   ILE B CG2  1 
ATOM   2473 C CD1  . ILE B 2 2   ? 6.583   8.943  -17.695 1.00 24.40 ?  7   ILE B CD1  1 
ATOM   2474 H H    . ILE B 2 2   ? 8.933   9.090  -20.977 1.00 25.73 ?  7   ILE B H    1 
ATOM   2475 H HA   . ILE B 2 2   ? 6.224   9.133  -20.603 1.00 19.57 ?  7   ILE B HA   1 
ATOM   2476 H HB   . ILE B 2 2   ? 8.011   11.156 -19.690 1.00 21.40 ?  7   ILE B HB   1 
ATOM   2477 H HG12 . ILE B 2 2   ? 8.396   9.251  -18.454 1.00 33.78 ?  7   ILE B HG12 1 
ATOM   2478 H HG13 . ILE B 2 2   ? 7.864   10.459 -17.569 1.00 33.78 ?  7   ILE B HG13 1 
ATOM   2479 H HG21 . ILE B 2 2   ? 6.078   11.949 -18.547 1.00 20.05 ?  7   ILE B HG21 1 
ATOM   2480 H HG22 . ILE B 2 2   ? 6.029   12.120 -20.125 1.00 20.05 ?  7   ILE B HG22 1 
ATOM   2481 H HG23 . ILE B 2 2   ? 5.229   10.937 -19.430 1.00 20.05 ?  7   ILE B HG23 1 
ATOM   2482 H HD11 . ILE B 2 2   ? 6.932   8.492  -16.911 1.00 29.28 ?  7   ILE B HD11 1 
ATOM   2483 H HD12 . ILE B 2 2   ? 5.818   9.487  -17.451 1.00 29.28 ?  7   ILE B HD12 1 
ATOM   2484 H HD13 . ILE B 2 2   ? 6.325   8.290  -18.364 1.00 29.28 ?  7   ILE B HD13 1 
ATOM   2485 N N    . ARG B 2 3   ? 5.747   10.631 -22.530 1.00 14.39 ?  8   ARG B N    1 
ATOM   2486 C CA   . ARG B 2 3   ? 5.533   11.434 -23.733 1.00 13.27 ?  8   ARG B CA   1 
ATOM   2487 C C    . ARG B 2 3   ? 4.410   12.448 -23.532 1.00 10.21 ?  8   ARG B C    1 
ATOM   2488 O O    . ARG B 2 3   ? 3.512   12.271 -22.694 1.00 10.65 ?  8   ARG B O    1 
ATOM   2489 C CB   . ARG B 2 3   ? 5.229   10.544 -24.975 1.00 16.18 ?  8   ARG B CB   1 
ATOM   2490 C CG   . ARG B 2 3   ? 3.872   9.867  -24.922 1.00 19.94 ?  8   ARG B CG   1 
ATOM   2491 C CD   . ARG B 2 3   ? 3.726   8.749  -25.988 1.00 24.66 ?  8   ARG B CD   1 
ATOM   2492 N NE   . ARG B 2 3   ? 2.341   8.287  -26.104 1.00 28.32 ?  8   ARG B NE   1 
ATOM   2493 C CZ   . ARG B 2 3   ? 1.750   7.436  -25.272 1.00 42.86 ?  8   ARG B CZ   1 
ATOM   2494 N NH1  . ARG B 2 3   ? 2.388   6.917  -24.237 1.00 21.80 ?  8   ARG B NH1  1 
ATOM   2495 N NH2  . ARG B 2 3   ? 0.480   7.098  -25.483 1.00 25.87 ?  8   ARG B NH2  1 
ATOM   2496 H H    . ARG B 2 3   ? 5.025   10.306 -22.193 1.00 17.26 ?  8   ARG B H    1 
ATOM   2497 H HA   . ARG B 2 3   ? 6.343   11.939 -23.904 1.00 15.92 ?  8   ARG B HA   1 
ATOM   2498 H HB2  . ARG B 2 3   ? 5.252   11.099 -25.770 1.00 19.42 ?  8   ARG B HB2  1 
ATOM   2499 H HB3  . ARG B 2 3   ? 5.904   9.851  -25.035 1.00 19.42 ?  8   ARG B HB3  1 
ATOM   2500 H HG2  . ARG B 2 3   ? 3.751   9.467  -24.047 1.00 23.93 ?  8   ARG B HG2  1 
ATOM   2501 H HG3  . ARG B 2 3   ? 3.180   10.528 -25.083 1.00 23.93 ?  8   ARG B HG3  1 
ATOM   2502 H HD2  . ARG B 2 3   ? 4.006   9.091  -26.851 1.00 29.59 ?  8   ARG B HD2  1 
ATOM   2503 H HD3  . ARG B 2 3   ? 4.278   7.992  -25.735 1.00 29.59 ?  8   ARG B HD3  1 
ATOM   2504 H HE   . ARG B 2 3   ? 1.876   8.590  -26.760 1.00 33.99 ?  8   ARG B HE   1 
ATOM   2505 H HH11 . ARG B 2 3   ? 3.208   7.129  -24.088 1.00 26.16 ?  8   ARG B HH11 1 
ATOM   2506 H HH12 . ARG B 2 3   ? 1.983   6.369  -23.713 1.00 26.16 ?  8   ARG B HH12 1 
ATOM   2507 H HH21 . ARG B 2 3   ? 0.052   7.429  -26.152 1.00 31.05 ?  8   ARG B HH21 1 
ATOM   2508 H HH22 . ARG B 2 3   ? 0.087   6.548  -24.952 1.00 31.05 ?  8   ARG B HH22 1 
ATOM   2509 N N    . VAL B 2 4   ? 4.464   13.528 -24.314 1.00 10.01 ?  9   VAL B N    1 
ATOM   2510 C CA   . VAL B 2 4   ? 3.394   14.519 -24.338 1.00 9.05  ?  9   VAL B CA   1 
ATOM   2511 C C    . VAL B 2 4   ? 2.287   13.959 -25.218 1.00 10.55 ?  9   VAL B C    1 
ATOM   2512 O O    . VAL B 2 4   ? 2.517   13.636 -26.390 1.00 12.51 ?  9   VAL B O    1 
ATOM   2513 C CB   . VAL B 2 4   ? 3.893   15.874 -24.876 1.00 11.65 ?  9   VAL B CB   1 
ATOM   2514 C CG1  . VAL B 2 4   ? 2.745   16.819 -24.987 1.00 11.51 ?  9   VAL B CG1  1 
ATOM   2515 C CG2  . VAL B 2 4   ? 4.962   16.481 -23.984 1.00 13.29 ?  9   VAL B CG2  1 
ATOM   2516 H H    . VAL B 2 4   ? 5.117   13.709 -24.844 1.00 12.02 ?  9   VAL B H    1 
ATOM   2517 H HA   . VAL B 2 4   ? 3.056   14.665 -23.440 1.00 10.85 ?  9   VAL B HA   1 
ATOM   2518 H HB   . VAL B 2 4   ? 4.290   15.724 -25.748 1.00 13.98 ?  9   VAL B HB   1 
ATOM   2519 H HG11 . VAL B 2 4   ? 3.086   17.721 -25.089 1.00 13.81 ?  9   VAL B HG11 1 
ATOM   2520 H HG12 . VAL B 2 4   ? 2.211   16.578 -25.761 1.00 13.81 ?  9   VAL B HG12 1 
ATOM   2521 H HG13 . VAL B 2 4   ? 2.206   16.757 -24.183 1.00 13.81 ?  9   VAL B HG13 1 
ATOM   2522 H HG21 . VAL B 2 4   ? 5.201   17.356 -24.329 1.00 15.95 ?  9   VAL B HG21 1 
ATOM   2523 H HG22 . VAL B 2 4   ? 4.612   16.564 -23.084 1.00 15.95 ?  9   VAL B HG22 1 
ATOM   2524 H HG23 . VAL B 2 4   ? 5.740   15.901 -23.985 1.00 15.95 ?  9   VAL B HG23 1 
ATOM   2525 N N    . ALA B 2 5   ? 1.083   13.824 -24.663 1.00 8.04  ?  10  ALA B N    1 
ATOM   2526 C CA   . ALA B 2 5   ? -0.034  13.275 -25.407 1.00 6.99  ?  10  ALA B CA   1 
ATOM   2527 C C    . ALA B 2 5   ? -0.391  14.136 -26.608 1.00 10.47 ?  10  ALA B C    1 
ATOM   2528 O O    . ALA B 2 5   ? -0.311  15.368 -26.575 1.00 7.60  ?  10  ALA B O    1 
ATOM   2529 C CB   . ALA B 2 5   ? -1.262  13.214 -24.522 1.00 7.38  ?  10  ALA B CB   1 
ATOM   2530 H H    . ALA B 2 5   ? 0.891   14.045 -23.854 1.00 9.65  ?  10  ALA B H    1 
ATOM   2531 H HA   . ALA B 2 5   ? 0.217   12.389 -25.712 1.00 8.39  ?  10  ALA B HA   1 
ATOM   2532 H HB1  . ALA B 2 5   ? -2.005  12.860 -25.036 1.00 8.86  ?  10  ALA B HB1  1 
ATOM   2533 H HB2  . ALA B 2 5   ? -1.078  12.635 -23.765 1.00 8.86  ?  10  ALA B HB2  1 
ATOM   2534 H HB3  . ALA B 2 5   ? -1.472  14.108 -24.211 1.00 8.86  ?  10  ALA B HB3  1 
ATOM   2535 N N    . GLU B 2 6   ? -0.836  13.467 -27.644 1.00 7.63  ?  11  GLU B N    1 
ATOM   2536 C CA   . GLU B 2 6   ? -1.382  14.056 -28.856 1.00 7.03  ?  11  GLU B CA   1 
ATOM   2537 C C    . GLU B 2 6   ? -2.898  13.883 -28.812 1.00 6.87  ?  11  GLU B C    1 
ATOM   2538 O O    . GLU B 2 6   ? -3.429  13.062 -28.069 1.00 6.73  ?  11  GLU B O    1 
ATOM   2539 C CB   . GLU B 2 6   ? -0.813  13.327 -30.081 1.00 7.70  ?  11  GLU B CB   1 
ATOM   2540 C CG   . GLU B 2 6   ? 0.711   13.353 -30.174 1.00 10.78 ?  11  GLU B CG   1 
ATOM   2541 C CD   . GLU B 2 6   ? 1.245   14.617 -30.834 1.00 11.62 ?  11  GLU B CD   1 
ATOM   2542 O OE1  . GLU B 2 6   ? 0.465   15.515 -31.241 1.00 10.55 ?  11  GLU B OE1  1 
ATOM   2543 O OE2  . GLU B 2 6   ? 2.489   14.719 -30.931 1.00 17.56 -1 11  GLU B OE2  1 
ATOM   2544 H H    . GLU B 2 6   ? -0.835  12.607 -27.679 1.00 9.16  ?  11  GLU B H    1 
ATOM   2545 H HA   . GLU B 2 6   ? -1.154  14.997 -28.926 1.00 8.44  ?  11  GLU B HA   1 
ATOM   2546 H HB2  . GLU B 2 6   ? -1.089  12.398 -30.045 1.00 9.24  ?  11  GLU B HB2  1 
ATOM   2547 H HB3  . GLU B 2 6   ? -1.163  13.746 -30.882 1.00 9.24  ?  11  GLU B HB3  1 
ATOM   2548 H HG2  . GLU B 2 6   ? 1.082   13.303 -29.279 1.00 12.94 ?  11  GLU B HG2  1 
ATOM   2549 H HG3  . GLU B 2 6   ? 1.008   12.594 -30.699 1.00 12.94 ?  11  GLU B HG3  1 
ATOM   2550 N N    . VAL B 2 7   ? -3.591  14.542 -29.729 1.00 7.16  ?  12  VAL B N    1 
ATOM   2551 C CA   . VAL B 2 7   ? -5.028  14.383 -29.833 1.00 7.42  ?  12  VAL B CA   1 
ATOM   2552 C C    . VAL B 2 7   ? -5.381  12.925 -30.053 1.00 7.68  ?  12  VAL B C    1 
ATOM   2553 O O    . VAL B 2 7   ? -6.383  12.439 -29.525 1.00 7.83  ?  12  VAL B O    1 
ATOM   2554 C CB   . VAL B 2 7   ? -5.586  15.301 -30.952 1.00 8.07  ?  12  VAL B CB   1 
ATOM   2555 C CG1  . VAL B 2 7   ? -7.020  14.915 -31.323 1.00 9.67  ?  12  VAL B CG1  1 
ATOM   2556 C CG2  . VAL B 2 7   ? -5.541  16.733 -30.490 1.00 8.12  ?  12  VAL B CG2  1 
ATOM   2557 H H    . VAL B 2 7   ? -3.252  15.086 -30.302 1.00 8.59  ?  12  VAL B H    1 
ATOM   2558 H HA   . VAL B 2 7   ? -5.438  14.659 -28.998 1.00 8.90  ?  12  VAL B HA   1 
ATOM   2559 H HB   . VAL B 2 7   ? -5.039  15.196 -31.746 1.00 9.69  ?  12  VAL B HB   1 
ATOM   2560 H HG11 . VAL B 2 7   ? -7.419  15.637 -31.834 1.00 11.61 ?  12  VAL B HG11 1 
ATOM   2561 H HG12 . VAL B 2 7   ? -7.001  14.104 -31.855 1.00 11.61 ?  12  VAL B HG12 1 
ATOM   2562 H HG13 . VAL B 2 7   ? -7.527  14.766 -30.510 1.00 11.61 ?  12  VAL B HG13 1 
ATOM   2563 H HG21 . VAL B 2 7   ? -5.862  17.305 -31.205 1.00 9.74  ?  12  VAL B HG21 1 
ATOM   2564 H HG22 . VAL B 2 7   ? -6.108  16.831 -29.709 1.00 9.74  ?  12  VAL B HG22 1 
ATOM   2565 H HG23 . VAL B 2 7   ? -4.626  16.964 -30.267 1.00 9.74  ?  12  VAL B HG23 1 
ATOM   2566 N N    . ALA B 2 8   ? -4.609  12.213 -30.862 1.00 8.80  ?  13  ALA B N    1 
ATOM   2567 C CA   . ALA B 2 8   ? -4.813  10.776 -31.076 1.00 9.32  ?  13  ALA B CA   1 
ATOM   2568 C C    . ALA B 2 8   ? -4.795  9.950  -29.801 1.00 8.72  ?  13  ALA B C    1 
ATOM   2569 O O    . ALA B 2 8   ? -5.319  8.834  -29.816 1.00 12.11 ?  13  ALA B O    1 
ATOM   2570 C CB   . ALA B 2 8   ? -3.724  10.263 -32.021 1.00 14.57 ?  13  ALA B CB   1 
ATOM   2571 H H    . ALA B 2 8   ? -3.949  12.537 -31.308 1.00 10.56 ?  13  ALA B H    1 
ATOM   2572 H HA   . ALA B 2 8   ? -5.689  10.652 -31.474 1.00 11.18 ?  13  ALA B HA   1 
ATOM   2573 H HB1  . ALA B 2 8   ? -3.864  9.317  -32.181 1.00 17.49 ?  13  ALA B HB1  1 
ATOM   2574 H HB2  . ALA B 2 8   ? -3.775  10.752 -32.857 1.00 17.49 ?  13  ALA B HB2  1 
ATOM   2575 H HB3  . ALA B 2 8   ? -2.857  10.403 -31.608 1.00 17.49 ?  13  ALA B HB3  1 
ATOM   2576 N N    . ASP B 2 9   ? -4.236  10.466 -28.697 1.00 8.26  ?  14  ASP B N    1 
ATOM   2577 C CA   . ASP B 2 9   ? -4.163  9.742  -27.433 1.00 7.42  ?  14  ASP B CA   1 
ATOM   2578 C C    . ASP B 2 9   ? -5.348  10.014 -26.524 1.00 10.31 ?  14  ASP B C    1 
ATOM   2579 O O    . ASP B 2 9   ? -5.378  9.500  -25.399 1.00 8.65  ?  14  ASP B O    1 
ATOM   2580 C CB   . ASP B 2 9   ? -2.872  10.085 -26.659 1.00 8.84  ?  14  ASP B CB   1 
ATOM   2581 C CG   . ASP B 2 9   ? -1.626  9.721  -27.402 1.00 12.17 ?  14  ASP B CG   1 
ATOM   2582 O OD1  . ASP B 2 9   ? -1.476  8.546  -27.802 1.00 16.10 ?  14  ASP B OD1  1 
ATOM   2583 O OD2  . ASP B 2 9   ? -0.771  10.612 -27.589 1.00 11.32 -1 14  ASP B OD2  1 
ATOM   2584 H H    . ASP B 2 9   ? -3.886  11.251 -28.662 1.00 9.91  ?  14  ASP B H    1 
ATOM   2585 H HA   . ASP B 2 9   ? -4.141  8.798  -27.653 1.00 8.90  ?  14  ASP B HA   1 
ATOM   2586 H HB2  . ASP B 2 9   ? -2.850  11.040 -26.490 1.00 10.61 ?  14  ASP B HB2  1 
ATOM   2587 H HB3  . ASP B 2 9   ? -2.871  9.599  -25.819 1.00 10.61 ?  14  ASP B HB3  1 
ATOM   2588 N N    . ALA B 2 10  ? -6.353  10.738 -27.000 1.00 8.90  ?  15  ALA B N    1 
ATOM   2589 C CA   . ALA B 2 10  ? -7.468  11.113 -26.122 1.00 9.50  ?  15  ALA B CA   1 
ATOM   2590 C C    . ALA B 2 10  ? -8.182  9.901  -25.518 1.00 9.68  ?  15  ALA B C    1 
ATOM   2591 O O    . ALA B 2 10  ? -8.621  9.957  -24.360 1.00 9.48  ?  15  ALA B O    1 
ATOM   2592 C CB   . ALA B 2 10  ? -8.444  11.989 -26.909 1.00 9.58  ?  15  ALA B CB   1 
ATOM   2593 H H    . ALA B 2 10  ? -6.418  11.022 -27.809 1.00 10.68 ?  15  ALA B H    1 
ATOM   2594 H HA   . ALA B 2 10  ? -7.117  11.620 -25.373 1.00 11.40 ?  15  ALA B HA   1 
ATOM   2595 H HB1  . ALA B 2 10  ? -9.186  12.231 -26.333 1.00 11.50 ?  15  ALA B HB1  1 
ATOM   2596 H HB2  . ALA B 2 10  ? -7.982  12.788 -27.207 1.00 11.50 ?  15  ALA B HB2  1 
ATOM   2597 H HB3  . ALA B 2 10  ? -8.769  11.490 -27.675 1.00 11.50 ?  15  ALA B HB3  1 
ATOM   2598 N N    . GLY B 2 11  ? -8.363  8.832  -26.301 1.00 9.09  ?  16  GLY B N    1 
ATOM   2599 C CA   . GLY B 2 11  ? -9.006  7.639  -25.787 1.00 9.19  ?  16  GLY B CA   1 
ATOM   2600 C C    . GLY B 2 11  ? -8.276  7.041  -24.601 1.00 10.62 ?  16  GLY B C    1 
ATOM   2601 O O    . GLY B 2 11  ? -8.900  6.640  -23.612 1.00 10.73 ?  16  GLY B O    1 
ATOM   2602 H H    . GLY B 2 11  ? -8.123  8.780  -27.126 1.00 10.91 ?  16  GLY B H    1 
ATOM   2603 H HA2  . GLY B 2 11  ? -9.909  7.857  -25.509 1.00 11.03 ?  16  GLY B HA2  1 
ATOM   2604 H HA3  . GLY B 2 11  ? -9.045  6.969  -26.488 1.00 11.03 ?  16  GLY B HA3  1 
ATOM   2605 N N    . VAL B 2 12  ? -6.960  6.969  -24.680 1.00 10.36 ?  17  VAL B N    1 
ATOM   2606 C CA   . VAL B 2 12  ? -6.155  6.433  -23.593 1.00 11.61 ?  17  VAL B CA   1 
ATOM   2607 C C    . VAL B 2 12  ? -6.248  7.314  -22.360 1.00 7.82  ?  17  VAL B C    1 
ATOM   2608 O O    . VAL B 2 12  ? -6.405  6.825  -21.226 1.00 11.04 ?  17  VAL B O    1 
ATOM   2609 C CB   . VAL B 2 12  ? -4.697  6.287  -24.047 1.00 13.78 ?  17  VAL B CB   1 
ATOM   2610 C CG1  . VAL B 2 12  ? -3.833  5.925  -22.878 1.00 22.42 ?  17  VAL B CG1  1 
ATOM   2611 C CG2  . VAL B 2 12  ? -4.609  5.197  -25.089 1.00 29.07 ?  17  VAL B CG2  1 
ATOM   2612 H H    . VAL B 2 12  ? -6.500  7.226  -25.359 1.00 12.44 ?  17  VAL B H    1 
ATOM   2613 H HA   . VAL B 2 12  ? -6.505  5.558  -23.361 1.00 13.93 ?  17  VAL B HA   1 
ATOM   2614 H HB   . VAL B 2 12  ? -4.385  7.126  -24.422 1.00 16.54 ?  17  VAL B HB   1 
ATOM   2615 H HG11 . VAL B 2 12  ? -2.999  5.555  -23.205 1.00 26.90 ?  17  VAL B HG11 1 
ATOM   2616 H HG12 . VAL B 2 12  ? -3.658  6.723  -22.356 1.00 26.90 ?  17  VAL B HG12 1 
ATOM   2617 H HG13 . VAL B 2 12  ? -4.296  5.269  -22.335 1.00 26.90 ?  17  VAL B HG13 1 
ATOM   2618 H HG21 . VAL B 2 12  ? -3.687  5.110  -25.377 1.00 34.88 ?  17  VAL B HG21 1 
ATOM   2619 H HG22 . VAL B 2 12  ? -4.915  4.363  -24.700 1.00 34.88 ?  17  VAL B HG22 1 
ATOM   2620 H HG23 . VAL B 2 12  ? -5.169  5.436  -25.844 1.00 34.88 ?  17  VAL B HG23 1 
ATOM   2621 N N    . VAL B 2 13  ? -6.140  8.626  -22.544 1.00 8.01  ?  18  VAL B N    1 
ATOM   2622 C CA   . VAL B 2 13  ? -6.219  9.523  -21.393 1.00 6.48  ?  18  VAL B CA   1 
ATOM   2623 C C    . VAL B 2 13  ? -7.574  9.423  -20.735 1.00 8.46  ?  18  VAL B C    1 
ATOM   2624 O O    . VAL B 2 13  ? -7.687  9.372  -19.508 1.00 8.45  ?  18  VAL B O    1 
ATOM   2625 C CB   . VAL B 2 13  ? -5.891  10.968 -21.825 1.00 9.06  ?  18  VAL B CB   1 
ATOM   2626 C CG1  . VAL B 2 13  ? -5.927  11.886 -20.596 1.00 9.12  ?  18  VAL B CG1  1 
ATOM   2627 C CG2  . VAL B 2 13  ? -4.519  11.028 -22.514 1.00 8.42  ?  18  VAL B CG2  1 
ATOM   2628 H H    . VAL B 2 13  ? -6.024  9.013  -23.303 1.00 9.62  ?  18  VAL B H    1 
ATOM   2629 H HA   . VAL B 2 13  ? -5.557  9.250  -20.739 1.00 7.78  ?  18  VAL B HA   1 
ATOM   2630 H HB   . VAL B 2 13  ? -6.552  11.277 -22.465 1.00 10.88 ?  18  VAL B HB   1 
ATOM   2631 H HG11 . VAL B 2 13  ? -5.711  12.791 -20.871 1.00 10.94 ?  18  VAL B HG11 1 
ATOM   2632 H HG12 . VAL B 2 13  ? -6.816  11.861 -20.209 1.00 10.94 ?  18  VAL B HG12 1 
ATOM   2633 H HG13 . VAL B 2 13  ? -5.275  11.572 -19.949 1.00 10.94 ?  18  VAL B HG13 1 
ATOM   2634 H HG21 . VAL B 2 13  ? -4.316  11.951 -22.736 1.00 10.11 ?  18  VAL B HG21 1 
ATOM   2635 H HG22 . VAL B 2 13  ? -3.846  10.678 -21.910 1.00 10.11 ?  18  VAL B HG22 1 
ATOM   2636 H HG23 . VAL B 2 13  ? -4.547  10.493 -23.323 1.00 10.11 ?  18  VAL B HG23 1 
ATOM   2637 N N    . ALA B 2 14  ? -8.629  9.394  -21.554 1.00 7.33  ?  19  ALA B N    1 
ATOM   2638 C CA   . ALA B 2 14  ? -9.976  9.332  -20.977 1.00 8.78  ?  19  ALA B CA   1 
ATOM   2639 C C    . ALA B 2 14  ? -10.158 8.057  -20.177 1.00 8.05  ?  19  ALA B C    1 
ATOM   2640 O O    . ALA B 2 14  ? -10.839 8.060  -19.146 1.00 9.31  ?  19  ALA B O    1 
ATOM   2641 C CB   . ALA B 2 14  ? -10.991 9.365  -22.105 1.00 8.59  ?  19  ALA B CB   1 
ATOM   2642 H H    . ALA B 2 14  ? -8.596  9.409  -22.414 1.00 8.80  ?  19  ALA B H    1 
ATOM   2643 H HA   . ALA B 2 14  ? -10.113 10.093 -20.391 1.00 10.53 ?  19  ALA B HA   1 
ATOM   2644 H HB1  . ALA B 2 14  ? -11.883 9.296  -21.729 1.00 10.31 ?  19  ALA B HB1  1 
ATOM   2645 H HB2  . ALA B 2 14  ? -10.899 10.201 -22.588 1.00 10.31 ?  19  ALA B HB2  1 
ATOM   2646 H HB3  . ALA B 2 14  ? -10.825 8.618  -22.701 1.00 10.31 ?  19  ALA B HB3  1 
ATOM   2647 N N    . LYS B 2 15  ? -9.618  6.930  -20.691 1.00 9.44  ?  20  LYS B N    1 
ATOM   2648 C CA   . LYS B 2 15  ? -9.723  5.647  -20.014 1.00 9.62  ?  20  LYS B CA   1 
ATOM   2649 C C    . LYS B 2 15  ? -9.062  5.712  -18.656 1.00 10.08 ?  20  LYS B C    1 
ATOM   2650 O O    . LYS B 2 15  ? -9.594  5.213  -17.660 1.00 10.63 ?  20  LYS B O    1 
ATOM   2651 C CB   . LYS B 2 15  ? -9.079  4.548  -20.850 1.00 10.87 ?  20  LYS B CB   1 
ATOM   2652 C CG   . LYS B 2 15  ? -9.264  3.165  -20.235 1.00 22.98 ?  20  LYS B CG   1 
ATOM   2653 C CD   . LYS B 2 15  ? -8.154  2.196  -20.549 1.00 27.07 ?  20  LYS B CD   1 
ATOM   2654 C CE   . LYS B 2 15  ? -8.316  0.921  -19.699 1.00 31.40 ?  20  LYS B CE   1 
ATOM   2655 N NZ   . LYS B 2 15  ? -7.364  0.838  -18.576 1.00 31.47 ?  20  LYS B NZ   1 
ATOM   2656 H H    . LYS B 2 15  ? -9.186  6.895  -21.434 1.00 11.33 ?  20  LYS B H    1 
ATOM   2657 H HA   . LYS B 2 15  ? -10.661 5.428  -19.903 1.00 11.55 ?  20  LYS B HA   1 
ATOM   2658 H HB2  . LYS B 2 15  ? -9.484  4.542  -21.731 1.00 13.04 ?  20  LYS B HB2  1 
ATOM   2659 H HB3  . LYS B 2 15  ? -8.128  4.721  -20.923 1.00 13.04 ?  20  LYS B HB3  1 
ATOM   2660 H HG2  . LYS B 2 15  ? -9.308  3.257  -19.270 1.00 27.58 ?  20  LYS B HG2  1 
ATOM   2661 H HG3  . LYS B 2 15  ? -10.090 2.783  -20.570 1.00 27.58 ?  20  LYS B HG3  1 
ATOM   2662 H HD2  . LYS B 2 15  ? -8.188  1.952  -21.487 1.00 32.48 ?  20  LYS B HD2  1 
ATOM   2663 H HD3  . LYS B 2 15  ? -7.297  2.602  -20.343 1.00 32.48 ?  20  LYS B HD3  1 
ATOM   2664 H HE2  . LYS B 2 15  ? -9.213  0.902  -19.330 1.00 37.68 ?  20  LYS B HE2  1 
ATOM   2665 H HE3  . LYS B 2 15  ? -8.174  0.147  -20.266 1.00 37.68 ?  20  LYS B HE3  1 
ATOM   2666 H HZ1  . LYS B 2 15  ? -6.529  0.841  -18.884 1.00 37.76 ?  20  LYS B HZ1  1 
ATOM   2667 H HZ2  . LYS B 2 15  ? -7.474  1.534  -18.032 1.00 37.76 ?  20  LYS B HZ2  1 
ATOM   2668 H HZ3  . LYS B 2 15  ? -7.500  0.088  -18.117 1.00 37.76 ?  20  LYS B HZ3  1 
ATOM   2669 N N    . LEU B 2 16  ? -7.887  6.344  -18.585 1.00 8.05  ?  21  LEU B N    1 
ATOM   2670 C CA   . LEU B 2 16  ? -7.187  6.431  -17.322 1.00 8.48  ?  21  LEU B CA   1 
ATOM   2671 C C    . LEU B 2 16  ? -7.923  7.310  -16.335 1.00 9.33  ?  21  LEU B C    1 
ATOM   2672 O O    . LEU B 2 16  ? -7.979  6.991  -15.147 1.00 8.91  ?  21  LEU B O    1 
ATOM   2673 C CB   . LEU B 2 16  ? -5.750  6.899  -17.537 1.00 9.23  ?  21  LEU B CB   1 
ATOM   2674 C CG   . LEU B 2 16  ? -4.843  5.948  -18.309 1.00 9.72  ?  21  LEU B CG   1 
ATOM   2675 C CD1  . LEU B 2 16  ? -3.561  6.661  -18.742 1.00 11.87 ?  21  LEU B CD1  1 
ATOM   2676 C CD2  . LEU B 2 16  ? -4.516  4.683  -17.544 1.00 16.06 ?  21  LEU B CD2  1 
ATOM   2677 H H    . LEU B 2 16  ? -7.487  6.721  -19.246 1.00 9.66  ?  21  LEU B H    1 
ATOM   2678 H HA   . LEU B 2 16  ? -7.140  5.544  -16.932 1.00 10.17 ?  21  LEU B HA   1 
ATOM   2679 H HB2  . LEU B 2 16  ? -5.775  7.734  -18.028 1.00 11.08 ?  21  LEU B HB2  1 
ATOM   2680 H HB3  . LEU B 2 16  ? -5.345  7.037  -16.666 1.00 11.08 ?  21  LEU B HB3  1 
ATOM   2681 H HG   . LEU B 2 16  ? -5.331  5.668  -19.100 1.00 11.67 ?  21  LEU B HG   1 
ATOM   2682 H HD11 . LEU B 2 16  ? -3.013  6.043  -19.251 1.00 14.25 ?  21  LEU B HD11 1 
ATOM   2683 H HD12 . LEU B 2 16  ? -3.794  7.426  -19.290 1.00 14.25 ?  21  LEU B HD12 1 
ATOM   2684 H HD13 . LEU B 2 16  ? -3.081  6.955  -17.951 1.00 14.25 ?  21  LEU B HD13 1 
ATOM   2685 H HD21 . LEU B 2 16  ? -3.906  4.144  -18.071 1.00 19.27 ?  21  LEU B HD21 1 
ATOM   2686 H HD22 . LEU B 2 16  ? -4.102  4.922  -16.700 1.00 19.27 ?  21  LEU B HD22 1 
ATOM   2687 H HD23 . LEU B 2 16  ? -5.337  4.191  -17.382 1.00 19.27 ?  21  LEU B HD23 1 
ATOM   2688 N N    . LEU B 2 17  ? -8.482  8.436  -16.809 1.00 7.58  ?  22  LEU B N    1 
ATOM   2689 C CA   . LEU B 2 17  ? -9.240  9.288  -15.898 1.00 7.75  ?  22  LEU B CA   1 
ATOM   2690 C C    . LEU B 2 17  ? -10.483 8.565  -15.401 1.00 8.16  ?  22  LEU B C    1 
ATOM   2691 O O    . LEU B 2 17  ? -10.825 8.632  -14.230 1.00 8.50  ?  22  LEU B O    1 
ATOM   2692 C CB   . LEU B 2 17  ? -9.556  10.645 -16.534 1.00 8.40  ?  22  LEU B CB   1 
ATOM   2693 C CG   . LEU B 2 17  ? -10.351 11.614 -15.628 1.00 9.00  ?  22  LEU B CG   1 
ATOM   2694 C CD1  . LEU B 2 17  ? -9.599  11.876 -14.353 1.00 9.93  ?  22  LEU B CD1  1 
ATOM   2695 C CD2  . LEU B 2 17  ? -10.710 12.952 -16.280 1.00 9.92  ?  22  LEU B CD2  1 
ATOM   2696 H H    . LEU B 2 17  ? -8.436  8.713  -17.622 1.00 9.10  ?  22  LEU B H    1 
ATOM   2697 H HA   . LEU B 2 17  ? -8.694  9.494  -15.123 1.00 9.30  ?  22  LEU B HA   1 
ATOM   2698 H HB2  . LEU B 2 17  ? -8.720  11.079 -16.765 1.00 10.07 ?  22  LEU B HB2  1 
ATOM   2699 H HB3  . LEU B 2 17  ? -10.083 10.495 -17.335 1.00 10.07 ?  22  LEU B HB3  1 
ATOM   2700 H HG   . LEU B 2 17  ? -11.193 11.169 -15.445 1.00 10.80 ?  22  LEU B HG   1 
ATOM   2701 H HD11 . LEU B 2 17  ? -10.022 12.612 -13.882 1.00 11.92 ?  22  LEU B HD11 1 
ATOM   2702 H HD12 . LEU B 2 17  ? -9.621  11.076 -13.804 1.00 11.92 ?  22  LEU B HD12 1 
ATOM   2703 H HD13 . LEU B 2 17  ? -8.682  12.104 -14.568 1.00 11.92 ?  22  LEU B HD13 1 
ATOM   2704 H HD21 . LEU B 2 17  ? -11.248 13.470 -15.662 1.00 11.91 ?  22  LEU B HD21 1 
ATOM   2705 H HD22 . LEU B 2 17  ? -9.892  13.430 -16.490 1.00 11.91 ?  22  LEU B HD22 1 
ATOM   2706 H HD23 . LEU B 2 17  ? -11.211 12.782 -17.093 1.00 11.91 ?  22  LEU B HD23 1 
ATOM   2707 N N    . ARG B 2 18  ? -11.175 7.870  -16.302 1.00 8.56  ?  23  ARG B N    1 
ATOM   2708 C CA   . ARG B 2 18  ? -12.284 7.025  -15.866 1.00 9.48  ?  23  ARG B CA   1 
ATOM   2709 C C    . ARG B 2 18  ? -11.847 6.047  -14.783 1.00 9.69  ?  23  ARG B C    1 
ATOM   2710 O O    . ARG B 2 18  ? -12.542 5.863  -13.793 1.00 11.15 ?  23  ARG B O    1 
ATOM   2711 C CB   . ARG B 2 18  ? -12.853 6.245  -17.062 1.00 12.15 ?  23  ARG B CB   1 
ATOM   2712 C CG   . ARG B 2 18  ? -14.269 5.792  -16.879 1.00 18.40 ?  23  ARG B CG   1 
ATOM   2713 C CD   . ARG B 2 18  ? -14.705 4.877  -18.014 1.00 19.76 ?  23  ARG B CD   1 
ATOM   2714 N NE   . ARG B 2 18  ? -13.732 3.835  -18.331 1.00 24.81 ?  23  ARG B NE   1 
ATOM   2715 C CZ   . ARG B 2 18  ? -13.693 3.142  -19.466 1.00 44.53 ?  23  ARG B CZ   1 
ATOM   2716 N NH1  . ARG B 2 18  ? -14.496 3.416  -20.480 1.00 23.61 ?  23  ARG B NH1  1 
ATOM   2717 N NH2  . ARG B 2 18  ? -12.842 2.127  -19.572 1.00 24.40 ?  23  ARG B NH2  1 
ATOM   2718 H H    . ARG B 2 18  ? -11.027 7.871  -17.149 1.00 10.27 ?  23  ARG B H    1 
ATOM   2719 H HA   . ARG B 2 18  ? -12.979 7.598  -15.505 1.00 11.37 ?  23  ARG B HA   1 
ATOM   2720 H HB2  . ARG B 2 18  ? -12.825 6.816  -17.846 1.00 14.57 ?  23  ARG B HB2  1 
ATOM   2721 H HB3  . ARG B 2 18  ? -12.307 5.456  -17.206 1.00 14.57 ?  23  ARG B HB3  1 
ATOM   2722 H HG2  . ARG B 2 18  ? -14.346 5.303  -16.045 1.00 22.09 ?  23  ARG B HG2  1 
ATOM   2723 H HG3  . ARG B 2 18  ? -14.856 6.564  -16.866 1.00 22.09 ?  23  ARG B HG3  1 
ATOM   2724 H HD2  . ARG B 2 18  ? -15.535 4.441  -17.763 1.00 23.71 ?  23  ARG B HD2  1 
ATOM   2725 H HD3  . ARG B 2 18  ? -14.839 5.410  -18.813 1.00 23.71 ?  23  ARG B HD3  1 
ATOM   2726 H HE   . ARG B 2 18  ? -13.137 3.655  -17.736 1.00 29.77 ?  23  ARG B HE   1 
ATOM   2727 H HH11 . ARG B 2 18  ? -15.065 4.057  -20.417 1.00 28.33 ?  23  ARG B HH11 1 
ATOM   2728 H HH12 . ARG B 2 18  ? -14.450 2.952  -21.203 1.00 28.33 ?  23  ARG B HH12 1 
ATOM   2729 H HH21 . ARG B 2 18  ? -12.328 1.927  -18.913 1.00 29.28 ?  23  ARG B HH21 1 
ATOM   2730 H HH22 . ARG B 2 18  ? -12.807 1.671  -20.300 1.00 29.28 ?  23  ARG B HH22 1 
ATOM   2731 N N    . ASP B 2 19  ? -10.714 5.373  -15.001 1.00 10.70 ?  24  ASP B N    1 
ATOM   2732 C CA   . ASP B 2 19  ? -10.279 4.345  -14.060 1.00 11.48 ?  24  ASP B CA   1 
ATOM   2733 C C    . ASP B 2 19  ? -9.993  4.963  -12.703 1.00 11.13 ?  24  ASP B C    1 
ATOM   2734 O O    . ASP B 2 19  ? -10.307 4.385  -11.667 1.00 12.09 ?  24  ASP B O    1 
ATOM   2735 C CB   . ASP B 2 19  ? -9.022  3.624  -14.561 1.00 12.16 ?  24  ASP B CB   1 
ATOM   2736 C CG   . ASP B 2 19  ? -9.283  2.734  -15.746 1.00 22.30 ?  24  ASP B CG   1 
ATOM   2737 O OD1  . ASP B 2 19  ? -10.461 2.474  -16.025 1.00 16.20 ?  24  ASP B OD1  1 
ATOM   2738 O OD2  . ASP B 2 19  ? -8.302  2.260  -16.353 1.00 18.50 -1 24  ASP B OD2  1 
ATOM   2739 H H    . ASP B 2 19  ? -10.191 5.491  -15.673 1.00 12.84 ?  24  ASP B H    1 
ATOM   2740 H HA   . ASP B 2 19  ? -10.987 3.687  -13.984 1.00 13.78 ?  24  ASP B HA   1 
ATOM   2741 H HB2  . ASP B 2 19  ? -8.364  4.286  -14.824 1.00 14.59 ?  24  ASP B HB2  1 
ATOM   2742 H HB3  . ASP B 2 19  ? -8.670  3.073  -13.845 1.00 14.59 ?  24  ASP B HB3  1 
ATOM   2743 N N    . PHE B 2 20  ? -9.349  6.129  -12.719 1.00 9.16  ?  25  PHE B N    1 
ATOM   2744 C CA   . PHE B 2 20  ? -9.067  6.911  -11.517 1.00 9.14  ?  25  PHE B CA   1 
ATOM   2745 C C    . PHE B 2 20  ? -10.349 7.209  -10.755 1.00 9.63  ?  25  PHE B C    1 
ATOM   2746 O O    . PHE B 2 20  ? -10.483 6.895  -9.570  1.00 10.22 ?  25  PHE B O    1 
ATOM   2747 C CB   . PHE B 2 20  ? -8.377  8.193  -11.990 1.00 9.25  ?  25  PHE B CB   1 
ATOM   2748 C CG   . PHE B 2 20  ? -7.856  9.091  -10.900 1.00 9.82  ?  25  PHE B CG   1 
ATOM   2749 C CD1  . PHE B 2 20  ? -7.887  8.764  -9.576  1.00 13.56 ?  25  PHE B CD1  1 
ATOM   2750 C CD2  . PHE B 2 20  ? -7.293  10.279 -11.265 1.00 10.80 ?  25  PHE B CD2  1 
ATOM   2751 C CE1  . PHE B 2 20  ? -7.386  9.620  -8.622  1.00 12.22 ?  25  PHE B CE1  1 
ATOM   2752 C CE2  . PHE B 2 20  ? -6.781  11.157 -10.310 1.00 16.08 ?  25  PHE B CE2  1 
ATOM   2753 C CZ   . PHE B 2 20  ? -6.832  10.815 -8.995  1.00 12.87 ?  25  PHE B CZ   1 
ATOM   2754 H H    . PHE B 2 20  ? -9.056  6.503  -13.436 1.00 11.00 ?  25  PHE B H    1 
ATOM   2755 H HA   . PHE B 2 20  ? -8.489  6.434  -10.902 1.00 10.97 ?  25  PHE B HA   1 
ATOM   2756 H HB2  . PHE B 2 20  ? -7.621  7.945  -12.545 1.00 11.10 ?  25  PHE B HB2  1 
ATOM   2757 H HB3  . PHE B 2 20  ? -9.014  8.709  -12.509 1.00 11.10 ?  25  PHE B HB3  1 
ATOM   2758 H HD1  . PHE B 2 20  ? -8.253  7.950  -9.313  1.00 16.28 ?  25  PHE B HD1  1 
ATOM   2759 H HD2  . PHE B 2 20  ? -7.249  10.508 -12.165 1.00 12.96 ?  25  PHE B HD2  1 
ATOM   2760 H HE1  . PHE B 2 20  ? -7.423  9.386  -7.723  1.00 14.66 ?  25  PHE B HE1  1 
ATOM   2761 H HE2  . PHE B 2 20  ? -6.409  11.969 -10.570 1.00 19.30 ?  25  PHE B HE2  1 
ATOM   2762 H HZ   . PHE B 2 20  ? -6.492  11.392 -8.350  1.00 15.45 ?  25  PHE B HZ   1 
ATOM   2763 N N    . ASN B 2 21  ? -11.352 7.727  -11.461 1.00 9.87  ?  26  ASN B N    1 
ATOM   2764 C CA   . ASN B 2 21  ? -12.598 8.050  -10.795 1.00 10.41 ?  26  ASN B CA   1 
ATOM   2765 C C    . ASN B 2 21  ? -13.320 6.798  -10.299 1.00 11.23 ?  26  ASN B C    1 
ATOM   2766 O O    . ASN B 2 21  ? -13.891 6.813  -9.201  1.00 13.39 ?  26  ASN B O    1 
ATOM   2767 C CB   . ASN B 2 21  ? -13.488 8.861  -11.716 1.00 13.44 ?  26  ASN B CB   1 
ATOM   2768 C CG   . ASN B 2 21  ? -13.188 10.333 -11.636 1.00 21.72 ?  26  ASN B CG   1 
ATOM   2769 O OD1  . ASN B 2 21  ? -13.708 11.041 -10.779 1.00 22.56 ?  26  ASN B OD1  1 
ATOM   2770 N ND2  . ASN B 2 21  ? -12.352 10.791 -12.510 1.00 19.20 ?  26  ASN B ND2  1 
ATOM   2771 H H    . ASN B 2 21  ? -11.333 7.895  -12.304 1.00 11.85 ?  26  ASN B H    1 
ATOM   2772 H HA   . ASN B 2 21  ? -12.398 8.595  -10.017 1.00 12.49 ?  26  ASN B HA   1 
ATOM   2773 H HB2  . ASN B 2 21  ? -13.348 8.572  -12.631 1.00 16.13 ?  26  ASN B HB2  1 
ATOM   2774 H HB3  . ASN B 2 21  ? -14.415 8.726  -11.464 1.00 16.13 ?  26  ASN B HB3  1 
ATOM   2775 H HD21 . ASN B 2 21  ? -12.144 11.625 -12.510 1.00 23.03 ?  26  ASN B HD21 1 
ATOM   2776 H HD22 . ASN B 2 21  ? -12.004 10.260 -13.090 1.00 23.03 ?  26  ASN B HD22 1 
ATOM   2777 N N    . THR B 2 22  ? -13.302 5.712  -11.086 1.00 11.35 ?  27  THR B N    1 
ATOM   2778 C CA   . THR B 2 22  ? -13.928 4.467  -10.626 1.00 12.35 ?  27  THR B CA   1 
ATOM   2779 C C    . THR B 2 22  ? -13.259 3.956  -9.350  1.00 12.57 ?  27  THR B C    1 
ATOM   2780 O O    . THR B 2 22  ? -13.938 3.587  -8.394  1.00 16.02 ?  27  THR B O    1 
ATOM   2781 C CB   . THR B 2 22  ? -13.874 3.440  -11.770 1.00 13.17 ?  27  THR B CB   1 
ATOM   2782 O OG1  . THR B 2 22  ? -14.590 3.934  -12.909 1.00 18.49 ?  27  THR B OG1  1 
ATOM   2783 C CG2  . THR B 2 22  ? -14.498 2.130  -11.324 1.00 20.69 ?  27  THR B CG2  1 
ATOM   2784 H H    . THR B 2 22  ? -12.944 5.672  -11.867 1.00 13.62 ?  27  THR B H    1 
ATOM   2785 H HA   . THR B 2 22  ? -14.861 4.615  -10.406 1.00 14.82 ?  27  THR B HA   1 
ATOM   2786 H HB   . THR B 2 22  ? -12.949 3.283  -12.019 1.00 15.80 ?  27  THR B HB   1 
ATOM   2787 H HG1  . THR B 2 22  ? -14.262 4.665  -13.159 1.00 22.19 ?  27  THR B HG1  1 
ATOM   2788 H HG21 . THR B 2 22  ? -14.624 1.545  -12.088 1.00 24.83 ?  27  THR B HG21 1 
ATOM   2789 H HG22 . THR B 2 22  ? -13.919 1.689  -10.682 1.00 24.83 ?  27  THR B HG22 1 
ATOM   2790 H HG23 . THR B 2 22  ? -15.359 2.297  -10.910 1.00 24.83 ?  27  THR B HG23 1 
ATOM   2791 N N    . GLU B 2 23  ? -11.925 4.000  -9.294  1.00 11.95 ?  28  GLU B N    1 
ATOM   2792 C CA   . GLU B 2 23  ? -11.200 3.521  -8.127  1.00 15.05 ?  28  GLU B CA   1 
ATOM   2793 C C    . GLU B 2 23  ? -11.597 4.276  -6.864  1.00 21.63 ?  28  GLU B C    1 
ATOM   2794 O O    . GLU B 2 23  ? -11.728 3.674  -5.802  1.00 18.16 ?  28  GLU B O    1 
ATOM   2795 C CB   . GLU B 2 23  ? -9.692  3.667  -8.353  1.00 13.92 ?  28  GLU B CB   1 
ATOM   2796 C CG   . GLU B 2 23  ? -8.859  3.062  -7.217  1.00 15.66 ?  28  GLU B CG   1 
ATOM   2797 C CD   . GLU B 2 23  ? -7.368  3.238  -7.408  1.00 21.55 ?  28  GLU B CD   1 
ATOM   2798 O OE1  . GLU B 2 23  ? -6.977  3.646  -8.515  1.00 15.53 ?  28  GLU B OE1  1 
ATOM   2799 O OE2  . GLU B 2 23  ? -6.605  2.931  -6.447  1.00 19.69 -1 28  GLU B OE2  1 
ATOM   2800 H H    . GLU B 2 23  ? -11.420 4.303  -9.920  1.00 14.34 ?  28  GLU B H    1 
ATOM   2801 H HA   . GLU B 2 23  ? -11.415 2.583  -8.003  1.00 18.06 ?  28  GLU B HA   1 
ATOM   2802 H HB2  . GLU B 2 23  ? -9.452  3.213  -9.176  1.00 16.70 ?  28  GLU B HB2  1 
ATOM   2803 H HB3  . GLU B 2 23  ? -9.473  4.609  -8.418  1.00 16.70 ?  28  GLU B HB3  1 
ATOM   2804 H HG2  . GLU B 2 23  ? -9.105  3.494  -6.384  1.00 18.80 ?  28  GLU B HG2  1 
ATOM   2805 H HG3  . GLU B 2 23  ? -9.042  2.111  -7.165  1.00 18.80 ?  28  GLU B HG3  1 
ATOM   2806 N N    . PHE B 2 24  ? -11.770 5.584  -6.951  1.00 17.19 ?  29  PHE B N    1 
ATOM   2807 C CA   . PHE B 2 24  ? -12.099 6.400  -5.797  1.00 19.35 ?  29  PHE B CA   1 
ATOM   2808 C C    . PHE B 2 24  ? -13.593 6.673  -5.686  1.00 21.90 ?  29  PHE B C    1 
ATOM   2809 O O    . PHE B 2 24  ? -14.007 7.453  -4.823  1.00 23.17 ?  29  PHE B O    1 
ATOM   2810 C CB   . PHE B 2 24  ? -11.310 7.710  -5.819  1.00 20.26 ?  29  PHE B CB   1 
ATOM   2811 C CG   . PHE B 2 24  ? -9.834  7.519  -5.594  1.00 24.70 ?  29  PHE B CG   1 
ATOM   2812 C CD1  . PHE B 2 24  ? -9.053  6.841  -6.516  1.00 22.22 ?  29  PHE B CD1  1 
ATOM   2813 C CD2  . PHE B 2 24  ? -9.235  7.976  -4.434  1.00 36.26 ?  29  PHE B CD2  1 
ATOM   2814 C CE1  . PHE B 2 24  ? -7.712  6.636  -6.303  1.00 21.13 ?  29  PHE B CE1  1 
ATOM   2815 C CE2  . PHE B 2 24  ? -7.882  7.781  -4.225  1.00 50.68 ?  29  PHE B CE2  1 
ATOM   2816 C CZ   . PHE B 2 24  ? -7.126  7.101  -5.169  1.00 31.42 ?  29  PHE B CZ   1 
ATOM   2817 H H    . PHE B 2 24  ? -11.701 6.031  -7.683  1.00 20.62 ?  29  PHE B H    1 
ATOM   2818 H HA   . PHE B 2 24  ? -11.829 5.923  -4.996  1.00 23.22 ?  29  PHE B HA   1 
ATOM   2819 H HB2  . PHE B 2 24  ? -11.428 8.132  -6.684  1.00 24.31 ?  29  PHE B HB2  1 
ATOM   2820 H HB3  . PHE B 2 24  ? -11.646 8.290  -5.118  1.00 24.31 ?  29  PHE B HB3  1 
ATOM   2821 H HD1  . PHE B 2 24  ? -9.445  6.519  -7.295  1.00 26.67 ?  29  PHE B HD1  1 
ATOM   2822 H HD2  . PHE B 2 24  ? -9.744  8.416  -3.792  1.00 43.51 ?  29  PHE B HD2  1 
ATOM   2823 H HE1  . PHE B 2 24  ? -7.205  6.179  -6.934  1.00 25.35 ?  29  PHE B HE1  1 
ATOM   2824 H HE2  . PHE B 2 24  ? -7.479  8.105  -3.452  1.00 60.82 ?  29  PHE B HE2  1 
ATOM   2825 H HZ   . PHE B 2 24  ? -6.218  6.964  -5.025  1.00 37.70 ?  29  PHE B HZ   1 
ATOM   2826 N N    . ASP B 2 25  ? -14.400 6.038  -6.532  1.00 21.36 ?  30  ASP B N    1 
ATOM   2827 C CA   . ASP B 2 25  ? -15.862 6.161  -6.489  1.00 26.27 ?  30  ASP B CA   1 
ATOM   2828 C C    . ASP B 2 25  ? -16.298 7.617  -6.570  1.00 22.39 ?  30  ASP B C    1 
ATOM   2829 O O    . ASP B 2 25  ? -17.121 8.090  -5.776  1.00 25.64 ?  30  ASP B O    1 
ATOM   2830 C CB   . ASP B 2 25  ? -16.468 5.467  -5.270  1.00 28.62 ?  30  ASP B CB   1 
ATOM   2831 C CG   . ASP B 2 25  ? -17.893 5.013  -5.509  1.00 43.09 ?  30  ASP B CG   1 
ATOM   2832 O OD1  . ASP B 2 25  ? -18.433 5.318  -6.598  1.00 47.92 ?  30  ASP B OD1  1 
ATOM   2833 O OD2  . ASP B 2 25  ? -18.458 4.317  -4.626  1.00 55.03 -1 30  ASP B OD2  1 
ATOM   2834 H H    . ASP B 2 25  ? -14.122 5.516  -7.157  1.00 25.63 ?  30  ASP B H    1 
ATOM   2835 H HA   . ASP B 2 25  ? -16.210 5.707  -7.272  1.00 31.52 ?  30  ASP B HA   1 
ATOM   2836 H HB2  . ASP B 2 25  ? -15.936 4.685  -5.053  1.00 34.35 ?  30  ASP B HB2  1 
ATOM   2837 H HB3  . ASP B 2 25  ? -16.470 6.084  -4.522  1.00 34.35 ?  30  ASP B HB3  1 
ATOM   2838 N N    . THR B 2 26  ? -15.746 8.331  -7.546  1.00 20.91 ?  31  THR B N    1 
ATOM   2839 C CA   . THR B 2 26  ? -16.134 9.700  -7.845  1.00 21.72 ?  31  THR B CA   1 
ATOM   2840 C C    . THR B 2 26  ? -16.743 9.806  -9.236  1.00 23.82 ?  31  THR B C    1 
ATOM   2841 O O    . THR B 2 26  ? -16.485 8.969  -10.111 1.00 18.77 ?  31  THR B O    1 
ATOM   2842 C CB   . THR B 2 26  ? -14.950 10.670 -7.753  1.00 31.12 ?  31  THR B CB   1 
ATOM   2843 O OG1  . THR B 2 26  ? -13.899 10.218 -8.598  1.00 22.89 ?  31  THR B OG1  1 
ATOM   2844 C CG2  . THR B 2 26  ? -14.420 10.744 -6.350  1.00 30.75 ?  31  THR B CG2  1 
ATOM   2845 H H    . THR B 2 26  ? -15.126 8.032  -8.062  1.00 25.09 ?  31  THR B H    1 
ATOM   2846 H HA   . THR B 2 26  ? -16.799 9.967  -7.191  1.00 26.06 ?  31  THR B HA   1 
ATOM   2847 H HB   . THR B 2 26  ? -15.248 11.553 -8.022  1.00 37.34 ?  31  THR B HB   1 
ATOM   2848 H HG1  . THR B 2 26  ? -13.220 10.701 -8.496  1.00 27.47 ?  31  THR B HG1  1 
ATOM   2849 H HG21 . THR B 2 26  ? -13.614 11.283 -6.328  1.00 36.90 ?  31  THR B HG21 1 
ATOM   2850 H HG22 . THR B 2 26  ? -15.083 11.144 -5.766  1.00 36.90 ?  31  THR B HG22 1 
ATOM   2851 H HG23 . THR B 2 26  ? -14.212 9.853  -6.027  1.00 36.90 ?  31  THR B HG23 1 
ATOM   2852 N N    . PRO B 2 27  ? -17.517 10.854 -9.486  1.00 24.46 ?  32  PRO B N    1 
ATOM   2853 C CA   . PRO B 2 27  ? -18.358 10.889 -10.685 1.00 23.46 ?  32  PRO B CA   1 
ATOM   2854 C C    . PRO B 2 27  ? -17.570 11.021 -11.960 1.00 22.32 ?  32  PRO B C    1 
ATOM   2855 O O    . PRO B 2 27  ? -16.522 11.674 -12.014 1.00 29.00 ?  32  PRO B O    1 
ATOM   2856 C CB   . PRO B 2 27  ? -19.210 12.147 -10.477 1.00 42.06 ?  32  PRO B CB   1 
ATOM   2857 C CG   . PRO B 2 27  ? -19.317 12.284 -9.027  1.00 43.93 ?  32  PRO B CG   1 
ATOM   2858 C CD   . PRO B 2 27  ? -18.007 11.799 -8.461  1.00 29.50 ?  32  PRO B CD   1 
ATOM   2859 H HA   . PRO B 2 27  ? -18.903 10.088 -10.720 1.00 28.15 ?  32  PRO B HA   1 
ATOM   2860 H HB2  . PRO B 2 27  ? -18.767 12.916 -10.868 1.00 50.47 ?  32  PRO B HB2  1 
ATOM   2861 H HB3  . PRO B 2 27  ? -20.084 12.026 -10.881 1.00 50.47 ?  32  PRO B HB3  1 
ATOM   2862 H HG2  . PRO B 2 27  ? -19.465 13.215 -8.798  1.00 52.71 ?  32  PRO B HG2  1 
ATOM   2863 H HG3  . PRO B 2 27  ? -20.052 11.741 -8.702  1.00 52.71 ?  32  PRO B HG3  1 
ATOM   2864 H HD2  . PRO B 2 27  ? -17.387 12.536 -8.348  1.00 35.40 ?  32  PRO B HD2  1 
ATOM   2865 H HD3  . PRO B 2 27  ? -18.144 11.347 -7.614  1.00 35.40 ?  32  PRO B HD3  1 
ATOM   2866 N N    . VAL B 2 28  ? -18.119 10.428 -13.011 1.00 22.12 ?  33  VAL B N    1 
ATOM   2867 C CA   . VAL B 2 28  ? -17.542 10.425 -14.350 1.00 27.21 ?  33  VAL B CA   1 
ATOM   2868 C C    . VAL B 2 28  ? -18.557 11.114 -15.258 1.00 18.53 ?  33  VAL B C    1 
ATOM   2869 O O    . VAL B 2 28  ? -19.684 10.639 -15.398 1.00 23.01 ?  33  VAL B O    1 
ATOM   2870 C CB   . VAL B 2 28  ? -17.281 8.982  -14.824 1.00 27.89 ?  33  VAL B CB   1 
ATOM   2871 C CG1  . VAL B 2 28  ? -16.832 8.942  -16.269 1.00 30.18 ?  33  VAL B CG1  1 
ATOM   2872 C CG2  . VAL B 2 28  ? -16.276 8.283  -13.901 1.00 38.42 ?  33  VAL B CG2  1 
ATOM   2873 H H    . VAL B 2 28  ? -18.864 9.999  -12.972 1.00 26.54 ?  33  VAL B H    1 
ATOM   2874 H HA   . VAL B 2 28  ? -16.709 10.920 -14.375 1.00 32.65 ?  33  VAL B HA   1 
ATOM   2875 H HB   . VAL B 2 28  ? -18.115 8.489  -14.779 1.00 33.47 ?  33  VAL B HB   1 
ATOM   2876 H HG11 . VAL B 2 28  ? -16.663 8.022  -16.522 1.00 36.22 ?  33  VAL B HG11 1 
ATOM   2877 H HG12 . VAL B 2 28  ? -17.533 9.315  -16.827 1.00 36.22 ?  33  VAL B HG12 1 
ATOM   2878 H HG13 . VAL B 2 28  ? -16.021 9.466  -16.363 1.00 36.22 ?  33  VAL B HG13 1 
ATOM   2879 H HG21 . VAL B 2 28  ? -16.128 7.380  -14.221 1.00 46.10 ?  33  VAL B HG21 1 
ATOM   2880 H HG22 . VAL B 2 28  ? -15.442 8.778  -13.909 1.00 46.10 ?  33  VAL B HG22 1 
ATOM   2881 H HG23 . VAL B 2 28  ? -16.638 8.259  -13.001 1.00 46.10 ?  33  VAL B HG23 1 
ATOM   2882 N N    . PRO B 2 29  ? -18.225 12.229 -15.893 1.00 26.36 ?  34  PRO B N    1 
ATOM   2883 C CA   . PRO B 2 29  ? -19.145 12.815 -16.861 1.00 27.23 ?  34  PRO B CA   1 
ATOM   2884 C C    . PRO B 2 29  ? -19.038 12.051 -18.169 1.00 17.46 ?  34  PRO B C    1 
ATOM   2885 O O    . PRO B 2 29  ? -18.064 11.337 -18.418 1.00 17.55 ?  34  PRO B O    1 
ATOM   2886 C CB   . PRO B 2 29  ? -18.594 14.233 -17.043 1.00 51.22 ?  34  PRO B CB   1 
ATOM   2887 C CG   . PRO B 2 29  ? -17.141 14.153 -16.578 1.00 40.91 ?  34  PRO B CG   1 
ATOM   2888 C CD   . PRO B 2 29  ? -16.867 12.757 -16.092 1.00 52.70 ?  34  PRO B CD   1 
ATOM   2889 H HA   . PRO B 2 29  ? -20.059 12.852 -16.536 1.00 32.68 ?  34  PRO B HA   1 
ATOM   2890 H HB2  . PRO B 2 29  ? -18.647 14.491 -17.976 1.00 61.47 ?  34  PRO B HB2  1 
ATOM   2891 H HB3  . PRO B 2 29  ? -19.100 14.856 -16.497 1.00 61.47 ?  34  PRO B HB3  1 
ATOM   2892 H HG2  . PRO B 2 29  ? -16.559 14.366 -17.325 1.00 49.09 ?  34  PRO B HG2  1 
ATOM   2893 H HG3  . PRO B 2 29  ? -17.004 14.789 -15.859 1.00 49.09 ?  34  PRO B HG3  1 
ATOM   2894 H HD2  . PRO B 2 29  ? -16.386 12.242 -16.759 1.00 63.24 ?  34  PRO B HD2  1 
ATOM   2895 H HD3  . PRO B 2 29  ? -16.370 12.767 -15.259 1.00 63.24 ?  34  PRO B HD3  1 
ATOM   2896 N N    . GLU B 2 30  ? -20.063 12.201 -18.996 1.00 22.04 ?  35  GLU B N    1 
ATOM   2897 C CA   . GLU B 2 30  ? -19.997 11.739 -20.357 1.00 22.22 ?  35  GLU B CA   1 
ATOM   2898 C C    . GLU B 2 30  ? -19.025 12.618 -21.144 1.00 15.53 ?  35  GLU B C    1 
ATOM   2899 O O    . GLU B 2 30  ? -18.720 13.748 -20.752 1.00 22.41 ?  35  GLU B O    1 
ATOM   2900 C CB   . GLU B 2 30  ? -21.383 11.813 -21.003 1.00 27.51 ?  35  GLU B CB   1 
ATOM   2901 H H    . GLU B 2 30  ? -20.811 12.570 -18.784 1.00 26.45 ?  35  GLU B H    1 
ATOM   2902 H HA   . GLU B 2 30  ? -19.692 10.818 -20.386 1.00 26.66 ?  35  GLU B HA   1 
ATOM   2903 N N    . GLY B 2 31  ? -18.556 12.081 -22.254 1.00 20.86 ?  36  GLY B N    1 
ATOM   2904 C CA   . GLY B 2 31  ? -17.831 12.860 -23.233 1.00 24.53 ?  36  GLY B CA   1 
ATOM   2905 C C    . GLY B 2 31  ? -16.392 13.131 -22.885 1.00 23.34 ?  36  GLY B C    1 
ATOM   2906 O O    . GLY B 2 31  ? -15.827 14.092 -23.413 1.00 20.37 ?  36  GLY B O    1 
ATOM   2907 H H    . GLY B 2 31  ? -18.646 11.252 -22.466 1.00 25.03 ?  36  GLY B H    1 
ATOM   2908 H HA2  . GLY B 2 31  ? -17.847 12.387 -24.080 1.00 29.43 ?  36  GLY B HA2  1 
ATOM   2909 H HA3  . GLY B 2 31  ? -18.276 13.715 -23.341 1.00 29.43 ?  36  GLY B HA3  1 
ATOM   2910 N N    . LEU B 2 32  ? -15.782 12.320 -22.004 1.00 17.18 ?  37  LEU B N    1 
ATOM   2911 C CA   . LEU B 2 32  ? -14.402 12.582 -21.585 1.00 14.37 ?  37  LEU B CA   1 
ATOM   2912 C C    . LEU B 2 32  ? -13.444 12.527 -22.769 1.00 15.16 ?  37  LEU B C    1 
ATOM   2913 O O    . LEU B 2 32  ? -12.569 13.393 -22.899 1.00 14.76 ?  37  LEU B O    1 
ATOM   2914 C CB   . LEU B 2 32  ? -13.923 11.608 -20.503 1.00 16.84 ?  37  LEU B CB   1 
ATOM   2915 C CG   . LEU B 2 32  ? -14.396 11.777 -19.067 1.00 18.46 ?  37  LEU B CG   1 
ATOM   2916 C CD1  . LEU B 2 32  ? -13.716 10.712 -18.200 1.00 16.77 ?  37  LEU B CD1  1 
ATOM   2917 C CD2  . LEU B 2 32  ? -14.079 13.149 -18.490 1.00 25.46 ?  37  LEU B CD2  1 
ATOM   2918 H H    . LEU B 2 32  ? -16.140 11.626 -21.644 1.00 20.62 ?  37  LEU B H    1 
ATOM   2919 H HA   . LEU B 2 32  ? -14.395 13.471 -21.197 1.00 17.24 ?  37  LEU B HA   1 
ATOM   2920 H HB2  . LEU B 2 32  ? -14.199 10.719 -20.775 1.00 20.20 ?  37  LEU B HB2  1 
ATOM   2921 H HB3  . LEU B 2 32  ? -12.955 11.662 -20.477 1.00 20.20 ?  37  LEU B HB3  1 
ATOM   2922 H HG   . LEU B 2 32  ? -15.361 11.683 -19.058 1.00 22.16 ?  37  LEU B HG   1 
ATOM   2923 H HD11 . LEU B 2 32  ? -14.023 10.806 -17.284 1.00 20.12 ?  37  LEU B HD11 1 
ATOM   2924 H HD12 . LEU B 2 32  ? -13.949 9.833  -18.538 1.00 20.12 ?  37  LEU B HD12 1 
ATOM   2925 H HD13 . LEU B 2 32  ? -12.755 10.837 -18.241 1.00 20.12 ?  37  LEU B HD13 1 
ATOM   2926 H HD21 . LEU B 2 32  ? -14.322 13.161 -17.551 1.00 30.56 ?  37  LEU B HD21 1 
ATOM   2927 H HD22 . LEU B 2 32  ? -13.130 13.322 -18.588 1.00 30.56 ?  37  LEU B HD22 1 
ATOM   2928 H HD23 . LEU B 2 32  ? -14.589 13.819 -18.972 1.00 30.56 ?  37  LEU B HD23 1 
ATOM   2929 N N    . GLU B 2 33  ? -13.584 11.522 -23.633 1.00 14.85 ?  38  GLU B N    1 
ATOM   2930 C CA   . GLU B 2 33  ? -12.630 11.385 -24.732 1.00 16.48 ?  38  GLU B CA   1 
ATOM   2931 C C    . GLU B 2 33  ? -12.719 12.591 -25.664 1.00 17.76 ?  38  GLU B C    1 
ATOM   2932 O O    . GLU B 2 33  ? -11.703 13.202 -26.017 1.00 14.85 ?  38  GLU B O    1 
ATOM   2933 C CB   . GLU B 2 33  ? -12.854 10.077 -25.487 1.00 15.66 ?  38  GLU B CB   1 
ATOM   2934 C CG   . GLU B 2 33  ? -11.976 9.967  -26.750 1.00 14.36 ?  38  GLU B CG   1 
ATOM   2935 C CD   . GLU B 2 33  ? -11.990 8.596  -27.398 1.00 19.02 ?  38  GLU B CD   1 
ATOM   2936 O OE1  . GLU B 2 33  ? -12.664 7.689  -26.876 1.00 25.18 ?  38  GLU B OE1  1 
ATOM   2937 O OE2  . GLU B 2 33  ? -11.359 8.437  -28.476 1.00 24.15 -1 38  GLU B OE2  1 
ATOM   2938 H H    . GLU B 2 33  ? -14.203 10.926 -23.607 1.00 17.81 ?  38  GLU B H    1 
ATOM   2939 H HA   . GLU B 2 33  ? -11.732 11.344 -24.368 1.00 19.78 ?  38  GLU B HA   1 
ATOM   2940 H HB2  . GLU B 2 33  ? -12.638 9.333  -24.903 1.00 18.79 ?  38  GLU B HB2  1 
ATOM   2941 H HB3  . GLU B 2 33  ? -13.784 10.025 -25.760 1.00 18.79 ?  38  GLU B HB3  1 
ATOM   2942 H HG2  . GLU B 2 33  ? -12.294 10.606 -27.407 1.00 17.23 ?  38  GLU B HG2  1 
ATOM   2943 H HG3  . GLU B 2 33  ? -11.058 10.168 -26.509 1.00 17.23 ?  38  GLU B HG3  1 
ATOM   2944 N N    . GLU B 2 34  ? -13.936 12.995 -26.017 1.00 13.11 ?  39  GLU B N    1 
ATOM   2945 C CA   . GLU B 2 34  ? -14.099 14.134 -26.906 1.00 13.00 ?  39  GLU B CA   1 
ATOM   2946 C C    . GLU B 2 34  ? -13.577 15.405 -26.261 1.00 11.59 ?  39  GLU B C    1 
ATOM   2947 O O    . GLU B 2 34  ? -12.956 16.246 -26.935 1.00 11.82 ?  39  GLU B O    1 
ATOM   2948 C CB   . GLU B 2 34  ? -15.579 14.290 -27.289 1.00 19.97 ?  39  GLU B CB   1 
ATOM   2949 H H    . GLU B 2 34  ? -14.671 12.632 -25.758 1.00 15.74 ?  39  GLU B H    1 
ATOM   2950 H HA   . GLU B 2 34  ? -13.593 13.979 -27.718 1.00 15.61 ?  39  GLU B HA   1 
ATOM   2951 N N    . ARG B 2 35  ? -13.806 15.581 -24.954 1.00 11.54 ?  40  ARG B N    1 
ATOM   2952 C CA   . ARG B 2 35  ? -13.318 16.790 -24.306 1.00 13.42 ?  40  ARG B CA   1 
ATOM   2953 C C    . ARG B 2 35  ? -11.799 16.793 -24.225 1.00 9.31  ?  40  ARG B C    1 
ATOM   2954 O O    . ARG B 2 35  ? -11.180 17.839 -24.452 1.00 10.53 ?  40  ARG B O    1 
ATOM   2955 C CB   . ARG B 2 35  ? -13.936 16.990 -22.933 1.00 14.24 ?  40  ARG B CB   1 
ATOM   2956 C CG   . ARG B 2 35  ? -15.081 17.928 -22.919 1.00 31.48 ?  40  ARG B CG   1 
ATOM   2957 C CD   . ARG B 2 35  ? -15.527 18.172 -21.494 1.00 20.96 ?  40  ARG B CD   1 
ATOM   2958 N NE   . ARG B 2 35  ? -16.971 18.051 -21.395 1.00 30.42 ?  40  ARG B NE   1 
ATOM   2959 C CZ   . ARG B 2 35  ? -17.604 16.983 -20.947 1.00 23.67 ?  40  ARG B CZ   1 
ATOM   2960 N NH1  . ARG B 2 35  ? -16.949 15.943 -20.479 1.00 23.35 ?  40  ARG B NH1  1 
ATOM   2961 N NH2  . ARG B 2 35  ? -18.934 16.958 -20.981 1.00 46.67 ?  40  ARG B NH2  1 
ATOM   2962 H H    . ARG B 2 35  ? -14.227 15.032 -24.443 1.00 13.85 ?  40  ARG B H    1 
ATOM   2963 H HA   . ARG B 2 35  ? -13.600 17.547 -24.843 1.00 16.10 ?  40  ARG B HA   1 
ATOM   2964 H HB2  . ARG B 2 35  ? -14.252 16.133 -22.607 1.00 17.09 ?  40  ARG B HB2  1 
ATOM   2965 H HB3  . ARG B 2 35  ? -13.258 17.343 -22.336 1.00 17.09 ?  40  ARG B HB3  1 
ATOM   2966 H HG2  . ARG B 2 35  ? -14.817 18.774 -23.312 1.00 37.78 ?  40  ARG B HG2  1 
ATOM   2967 H HG3  . ARG B 2 35  ? -15.822 17.548 -23.417 1.00 37.78 ?  40  ARG B HG3  1 
ATOM   2968 H HD2  . ARG B 2 35  ? -15.119 17.517 -20.907 1.00 25.16 ?  40  ARG B HD2  1 
ATOM   2969 H HD3  . ARG B 2 35  ? -15.271 19.067 -21.221 1.00 25.16 ?  40  ARG B HD3  1 
ATOM   2970 H HE   . ARG B 2 35  ? -17.447 18.722 -21.645 1.00 36.50 ?  40  ARG B HE   1 
ATOM   2971 H HH11 . ARG B 2 35  ? -16.089 15.949 -20.460 1.00 28.02 ?  40  ARG B HH11 1 
ATOM   2972 H HH12 . ARG B 2 35  ? -17.380 15.256 -20.191 1.00 28.02 ?  40  ARG B HH12 1 
ATOM   2973 H HH21 . ARG B 2 35  ? -19.369 17.632 -21.291 1.00 56.01 ?  40  ARG B HH21 1 
ATOM   2974 H HH22 . ARG B 2 35  ? -19.359 16.269 -20.692 1.00 56.01 ?  40  ARG B HH22 1 
ATOM   2975 N N    . PHE B 2 36  ? -11.186 15.639 -23.912 1.00 13.18 ?  41  PHE B N    1 
ATOM   2976 C CA   . PHE B 2 36  ? -9.725  15.587 -23.897 1.00 9.33  ?  41  PHE B CA   1 
ATOM   2977 C C    . PHE B 2 36  ? -9.162  15.863 -25.276 1.00 9.02  ?  41  PHE B C    1 
ATOM   2978 O O    . PHE B 2 36  ? -8.108  16.493 -25.401 1.00 9.87  ?  41  PHE B O    1 
ATOM   2979 C CB   . PHE B 2 36  ? -9.217  14.248 -23.365 1.00 9.44  ?  41  PHE B CB   1 
ATOM   2980 C CG   . PHE B 2 36  ? -8.900  14.261 -21.866 1.00 8.40  ?  41  PHE B CG   1 
ATOM   2981 C CD1  . PHE B 2 36  ? -8.029  15.185 -21.318 1.00 10.03 ?  41  PHE B CD1  1 
ATOM   2982 C CD2  . PHE B 2 36  ? -9.479  13.347 -21.002 1.00 10.17 ?  41  PHE B CD2  1 
ATOM   2983 C CE1  . PHE B 2 36  ? -7.746  15.170 -19.997 1.00 11.17 ?  41  PHE B CE1  1 
ATOM   2984 C CE2  . PHE B 2 36  ? -9.161  13.317 -19.663 1.00 11.28 ?  41  PHE B CE2  1 
ATOM   2985 C CZ   . PHE B 2 36  ? -8.326  14.245 -19.172 1.00 11.57 ?  41  PHE B CZ   1 
ATOM   2986 H H    . PHE B 2 36  ? -11.582 14.902 -23.713 1.00 15.81 ?  41  PHE B H    1 
ATOM   2987 H HA   . PHE B 2 36  ? -9.405  16.271 -23.288 1.00 11.20 ?  41  PHE B HA   1 
ATOM   2988 H HB2  . PHE B 2 36  ? -9.896  13.574 -23.518 1.00 11.33 ?  41  PHE B HB2  1 
ATOM   2989 H HB3  . PHE B 2 36  ? -8.403  14.013 -23.837 1.00 11.33 ?  41  PHE B HB3  1 
ATOM   2990 H HD1  . PHE B 2 36  ? -7.633  15.824 -21.865 1.00 12.04 ?  41  PHE B HD1  1 
ATOM   2991 H HD2  . PHE B 2 36  ? -10.097 12.737 -21.335 1.00 12.20 ?  41  PHE B HD2  1 
ATOM   2992 H HE1  . PHE B 2 36  ? -7.152  15.793 -19.646 1.00 13.41 ?  41  PHE B HE1  1 
ATOM   2993 H HE2  . PHE B 2 36  ? -9.519  12.663 -19.107 1.00 13.54 ?  41  PHE B HE2  1 
ATOM   2994 H HZ   . PHE B 2 36  ? -8.139  14.261 -18.261 1.00 13.89 ?  41  PHE B HZ   1 
ATOM   2995 N N    . ALA B 2 37  ? -9.839  15.388 -26.328 1.00 9.01  ?  42  ALA B N    1 
ATOM   2996 C CA   . ALA B 2 37  ? -9.319  15.658 -27.667 1.00 9.24  ?  42  ALA B CA   1 
ATOM   2997 C C    . ALA B 2 37  ? -9.294  17.153 -27.952 1.00 8.63  ?  42  ALA B C    1 
ATOM   2998 O O    . ALA B 2 37  ? -8.363  17.656 -28.573 1.00 10.85 ?  42  ALA B O    1 
ATOM   2999 C CB   . ALA B 2 37  ? -10.131 14.922 -28.724 1.00 9.89  ?  42  ALA B CB   1 
ATOM   3000 H H    . ALA B 2 37  ? -10.566 14.929 -26.293 1.00 10.81 ?  42  ALA B H    1 
ATOM   3001 H HA   . ALA B 2 37  ? -8.410  15.322 -27.716 1.00 11.09 ?  42  ALA B HA   1 
ATOM   3002 H HB1  . ALA B 2 37  ? -9.777  15.136 -29.601 1.00 11.87 ?  42  ALA B HB1  1 
ATOM   3003 H HB2  . ALA B 2 37  ? -10.065 13.967 -28.565 1.00 11.87 ?  42  ALA B HB2  1 
ATOM   3004 H HB3  . ALA B 2 37  ? -11.058 15.203 -28.663 1.00 11.87 ?  42  ALA B HB3  1 
ATOM   3005 N N    . GLN B 2 38  ? -10.309 17.877 -27.502 1.00 9.48  ?  43  GLN B N    1 
ATOM   3006 C CA   . GLN B 2 38  ? -10.304 19.323 -27.675 1.00 10.98 ?  43  GLN B CA   1 
ATOM   3007 C C    . GLN B 2 38  ? -9.265  19.995 -26.805 1.00 9.86  ?  43  GLN B C    1 
ATOM   3008 O O    . GLN B 2 38  ? -8.531  20.880 -27.292 1.00 12.09 ?  43  GLN B O    1 
ATOM   3009 C CB   . GLN B 2 38  ? -11.695 19.878 -27.353 1.00 14.64 ?  43  GLN B CB   1 
ATOM   3010 C CG   . GLN B 2 38  ? -12.752 19.370 -28.287 1.00 17.75 ?  43  GLN B CG   1 
ATOM   3011 C CD   . GLN B 2 38  ? -14.164 19.454 -27.732 1.00 38.02 ?  43  GLN B CD   1 
ATOM   3012 O OE1  . GLN B 2 38  ? -14.383 19.834 -26.584 1.00 35.17 ?  43  GLN B OE1  1 
ATOM   3013 N NE2  . GLN B 2 38  ? -15.134 19.098 -28.562 1.00 30.44 ?  43  GLN B NE2  1 
ATOM   3014 H H    . GLN B 2 38  ? -11.001 17.563 -27.100 1.00 11.38 ?  43  GLN B H    1 
ATOM   3015 H HA   . GLN B 2 38  ? -10.087 19.522 -28.600 1.00 13.18 ?  43  GLN B HA   1 
ATOM   3016 H HB2  . GLN B 2 38  ? -11.939 19.615 -26.451 1.00 17.57 ?  43  GLN B HB2  1 
ATOM   3017 H HB3  . GLN B 2 38  ? -11.672 20.846 -27.421 1.00 17.57 ?  43  GLN B HB3  1 
ATOM   3018 H HG2  . GLN B 2 38  ? -12.724 19.895 -29.102 1.00 21.30 ?  43  GLN B HG2  1 
ATOM   3019 H HG3  . GLN B 2 38  ? -12.569 18.439 -28.486 1.00 21.30 ?  43  GLN B HG3  1 
ATOM   3020 H HE21 . GLN B 2 38  ? -14.944 18.839 -29.360 1.00 36.53 ?  43  GLN B HE21 1 
ATOM   3021 H HE22 . GLN B 2 38  ? -15.954 19.125 -28.303 1.00 36.53 ?  43  GLN B HE22 1 
ATOM   3022 N N    . ILE B 2 39  ? -9.172  19.588 -25.538 1.00 10.27 ?  44  ILE B N    1 
ATOM   3023 C CA   . ILE B 2 39  ? -8.217  20.208 -24.619 1.00 10.94 ?  44  ILE B CA   1 
ATOM   3024 C C    . ILE B 2 39  ? -6.789  19.969 -25.071 1.00 9.38  ?  44  ILE B C    1 
ATOM   3025 O O    . ILE B 2 39  ? -5.971  20.896 -25.099 1.00 10.50 ?  44  ILE B O    1 
ATOM   3026 C CB   . ILE B 2 39  ? -8.435  19.690 -23.194 1.00 11.38 ?  44  ILE B CB   1 
ATOM   3027 C CG1  . ILE B 2 39  ? -9.804  20.144 -22.673 1.00 11.28 ?  44  ILE B CG1  1 
ATOM   3028 C CG2  . ILE B 2 39  ? -7.260  20.125 -22.303 1.00 11.81 ?  44  ILE B CG2  1 
ATOM   3029 C CD1  . ILE B 2 39  ? -10.142 19.454 -21.380 1.00 13.74 ?  44  ILE B CD1  1 
ATOM   3030 H H    . ILE B 2 39  ? -9.645  18.961 -25.189 1.00 12.33 ?  44  ILE B H    1 
ATOM   3031 H HA   . ILE B 2 39  ? -8.376  21.164 -24.628 1.00 13.12 ?  44  ILE B HA   1 
ATOM   3032 H HB   . ILE B 2 39  ? -8.451  18.720 -23.185 1.00 13.65 ?  44  ILE B HB   1 
ATOM   3033 H HG12 . ILE B 2 39  ? -9.789  21.101 -22.517 1.00 13.54 ?  44  ILE B HG12 1 
ATOM   3034 H HG13 . ILE B 2 39  ? -10.487 19.926 -23.326 1.00 13.54 ?  44  ILE B HG13 1 
ATOM   3035 H HG21 . ILE B 2 39  ? -7.518  20.032 -21.373 1.00 14.17 ?  44  ILE B HG21 1 
ATOM   3036 H HG22 . ILE B 2 39  ? -6.495  19.559 -22.492 1.00 14.17 ?  44  ILE B HG22 1 
ATOM   3037 H HG23 . ILE B 2 39  ? -7.043  21.050 -22.496 1.00 14.17 ?  44  ILE B HG23 1 
ATOM   3038 H HD11 . ILE B 2 39  ? -11.081 19.596 -21.182 1.00 16.48 ?  44  ILE B HD11 1 
ATOM   3039 H HD12 . ILE B 2 39  ? -9.963  18.505 -21.473 1.00 16.48 ?  44  ILE B HD12 1 
ATOM   3040 H HD13 . ILE B 2 39  ? -9.595  19.826 -20.671 1.00 16.48 ?  44  ILE B HD13 1 
ATOM   3041 N N    . ILE B 2 40  ? -6.472  18.741 -25.484 1.00 8.07  ?  45  ILE B N    1 
ATOM   3042 C CA   . ILE B 2 40  ? -5.103  18.437 -25.913 1.00 7.57  ?  45  ILE B CA   1 
ATOM   3043 C C    . ILE B 2 40  ? -4.692  19.291 -27.096 1.00 7.98  ?  45  ILE B C    1 
ATOM   3044 O O    . ILE B 2 40  ? -3.498  19.606 -27.284 1.00 8.98  ?  45  ILE B O    1 
ATOM   3045 C CB   . ILE B 2 40  ? -4.970  16.929 -26.151 1.00 7.65  ?  45  ILE B CB   1 
ATOM   3046 C CG1  . ILE B 2 40  ? -5.026  16.220 -24.806 1.00 7.99  ?  45  ILE B CG1  1 
ATOM   3047 C CG2  . ILE B 2 40  ? -3.643  16.565 -26.862 1.00 9.60  ?  45  ILE B CG2  1 
ATOM   3048 C CD1  . ILE B 2 40  ? -5.265  14.778 -24.916 1.00 12.31 ?  45  ILE B CD1  1 
ATOM   3049 H H    . ILE B 2 40  ? -7.018  18.078 -25.526 1.00 9.69  ?  45  ILE B H    1 
ATOM   3050 H HA   . ILE B 2 40  ? -4.479  18.668 -25.207 1.00 9.09  ?  45  ILE B HA   1 
ATOM   3051 H HB   . ILE B 2 40  ? -5.700  16.650 -26.726 1.00 9.18  ?  45  ILE B HB   1 
ATOM   3052 H HG12 . ILE B 2 40  ? -4.180  16.348 -24.349 1.00 9.59  ?  45  ILE B HG12 1 
ATOM   3053 H HG13 . ILE B 2 40  ? -5.747  16.602 -24.281 1.00 9.59  ?  45  ILE B HG13 1 
ATOM   3054 H HG21 . ILE B 2 40  ? -3.507  15.606 -26.806 1.00 11.52 ?  45  ILE B HG21 1 
ATOM   3055 H HG22 . ILE B 2 40  ? -3.698  16.837 -27.792 1.00 11.52 ?  45  ILE B HG22 1 
ATOM   3056 H HG23 . ILE B 2 40  ? -2.912  17.029 -26.424 1.00 11.52 ?  45  ILE B HG23 1 
ATOM   3057 H HD11 . ILE B 2 40  ? -5.550  14.438 -24.054 1.00 14.77 ?  45  ILE B HD11 1 
ATOM   3058 H HD12 . ILE B 2 40  ? -5.956  14.622 -25.579 1.00 14.77 ?  45  ILE B HD12 1 
ATOM   3059 H HD13 . ILE B 2 40  ? -4.442  14.342 -25.187 1.00 14.77 ?  45  ILE B HD13 1 
ATOM   3060 N N    . ALA B 2 41  ? -5.646  19.641 -27.951 1.00 10.03 ?  46  ALA B N    1 
ATOM   3061 C CA   . ALA B 2 41  ? -5.327  20.390 -29.155 1.00 14.18 ?  46  ALA B CA   1 
ATOM   3062 C C    . ALA B 2 41  ? -4.919  21.810 -28.856 1.00 19.39 ?  46  ALA B C    1 
ATOM   3063 O O    . ALA B 2 41  ? -4.157  22.393 -29.641 1.00 17.02 ?  46  ALA B O    1 
ATOM   3064 C CB   . ALA B 2 41  ? -6.537  20.412 -30.047 1.00 12.59 ?  46  ALA B CB   1 
ATOM   3065 H H    . ALA B 2 41  ? -6.481  19.459 -27.856 1.00 12.04 ?  46  ALA B H    1 
ATOM   3066 H HA   . ALA B 2 41  ? -4.592  19.953 -29.612 1.00 17.01 ?  46  ALA B HA   1 
ATOM   3067 H HB1  . ALA B 2 41  ? -6.335  20.933 -30.840 1.00 15.11 ?  46  ALA B HB1  1 
ATOM   3068 H HB2  . ALA B 2 41  ? -6.762  19.503 -30.297 1.00 15.11 ?  46  ALA B HB2  1 
ATOM   3069 H HB3  . ALA B 2 41  ? -7.277  20.816 -29.566 1.00 15.11 ?  46  ALA B HB3  1 
ATOM   3070 N N    . HIS B 2 42  ? -5.349  22.358 -27.731 1.00 21.39 ?  47  HIS B N    1 
ATOM   3071 C CA   . HIS B 2 42  ? -5.126  23.772 -27.463 1.00 25.53 ?  47  HIS B CA   1 
ATOM   3072 C C    . HIS B 2 42  ? -3.882  23.948 -26.605 1.00 24.61 ?  47  HIS B C    1 
ATOM   3073 O O    . HIS B 2 42  ? -3.190  22.993 -26.258 1.00 20.50 ?  47  HIS B O    1 
ATOM   3074 C CB   . HIS B 2 42  ? -6.411  24.426 -26.955 1.00 29.28 ?  47  HIS B CB   1 
ATOM   3075 C CG   . HIS B 2 42  ? -7.535  24.350 -27.946 1.00 31.58 ?  47  HIS B CG   1 
ATOM   3076 N ND1  . HIS B 2 42  ? -7.598  25.161 -29.057 1.00 53.48 ?  47  HIS B ND1  1 
ATOM   3077 C CD2  . HIS B 2 42  ? -8.624  23.543 -28.008 1.00 34.01 ?  47  HIS B CD2  1 
ATOM   3078 C CE1  . HIS B 2 42  ? -8.681  24.867 -29.758 1.00 47.04 ?  47  HIS B CE1  1 
ATOM   3079 N NE2  . HIS B 2 42  ? -9.318  23.885 -29.145 1.00 44.37 ?  47  HIS B NE2  1 
ATOM   3080 H H    . HIS B 2 42  ? -5.769  21.935 -27.111 1.00 25.66 ?  47  HIS B H    1 
ATOM   3081 H HA   . HIS B 2 42  ? -4.922  24.257 -28.278 1.00 30.64 ?  47  HIS B HA   1 
ATOM   3082 H HB2  . HIS B 2 42  ? -6.696  23.974 -26.145 1.00 35.14 ?  47  HIS B HB2  1 
ATOM   3083 H HB3  . HIS B 2 42  ? -6.238  25.362 -26.770 1.00 35.14 ?  47  HIS B HB3  1 
ATOM   3084 H HD1  . HIS B 2 42  ? -7.023  25.765 -29.264 1.00 64.17 ?  47  HIS B HD1  1 
ATOM   3085 H HD2  . HIS B 2 42  ? -8.857  22.883 -27.397 1.00 40.81 ?  47  HIS B HD2  1 
ATOM   3086 H HE1  . HIS B 2 42  ? -8.948  25.280 -30.546 1.00 56.45 ?  47  HIS B HE1  1 
ATOM   3087 N N    . ASP B 2 43  ? -3.571  25.204 -26.304 1.00 20.52 ?  48  ASP B N    1 
ATOM   3088 C CA   . ASP B 2 43  ? -2.215  25.608 -26.000 1.00 16.01 ?  48  ASP B CA   1 
ATOM   3089 C C    . ASP B 2 43  ? -1.991  25.859 -24.520 1.00 15.90 ?  48  ASP B C    1 
ATOM   3090 O O    . ASP B 2 43  ? -0.839  25.979 -24.085 1.00 20.41 ?  48  ASP B O    1 
ATOM   3091 C CB   . ASP B 2 43  ? -1.854  26.851 -26.816 1.00 19.20 ?  48  ASP B CB   1 
ATOM   3092 C CG   . ASP B 2 43  ? -2.348  26.765 -28.279 1.00 17.83 ?  48  ASP B CG   1 
ATOM   3093 O OD1  . ASP B 2 43  ? -2.557  25.632 -28.786 1.00 30.96 ?  48  ASP B OD1  1 
ATOM   3094 O OD2  . ASP B 2 43  ? -2.469  27.818 -28.926 1.00 20.68 -1 48  ASP B OD2  1 
ATOM   3095 H H    . ASP B 2 43  ? -4.141  25.847 -26.271 1.00 24.62 ?  48  ASP B H    1 
ATOM   3096 H HA   . ASP B 2 43  ? -1.597  24.908 -26.262 1.00 19.21 ?  48  ASP B HA   1 
ATOM   3097 H HB2  . ASP B 2 43  ? -2.262  27.629 -26.406 1.00 23.05 ?  48  ASP B HB2  1 
ATOM   3098 H HB3  . ASP B 2 43  ? -0.889  26.951 -26.830 1.00 23.05 ?  48  ASP B HB3  1 
ATOM   3099 N N    . ASP B 2 44  ? -3.039  25.838 -23.717 1.00 12.29 ?  49  ASP B N    1 
ATOM   3100 C CA   . ASP B 2 44  ? -2.904  26.151 -22.306 1.00 13.03 ?  49  ASP B CA   1 
ATOM   3101 C C    . ASP B 2 44  ? -3.058  24.952 -21.391 1.00 10.08 ?  49  ASP B C    1 
ATOM   3102 O O    . ASP B 2 44  ? -3.279  25.121 -20.198 1.00 11.01 ?  49  ASP B O    1 
ATOM   3103 C CB   . ASP B 2 44  ? -3.870  27.253 -21.905 1.00 14.99 ?  49  ASP B CB   1 
ATOM   3104 C CG   . ASP B 2 44  ? -5.303  26.867 -22.145 1.00 27.90 ?  49  ASP B CG   1 
ATOM   3105 O OD1  . ASP B 2 44  ? -5.554  25.869 -22.853 1.00 22.48 ?  49  ASP B OD1  1 
ATOM   3106 O OD2  . ASP B 2 44  ? -6.175  27.585 -21.628 1.00 28.11 -1 49  ASP B OD2  1 
ATOM   3107 H H    . ASP B 2 44  ? -3.839  25.645 -23.966 1.00 14.75 ?  49  ASP B H    1 
ATOM   3108 H HA   . ASP B 2 44  ? -2.001  26.479 -22.175 1.00 15.63 ?  49  ASP B HA   1 
ATOM   3109 H HB2  . ASP B 2 44  ? -3.761  27.443 -20.960 1.00 17.99 ?  49  ASP B HB2  1 
ATOM   3110 H HB3  . ASP B 2 44  ? -3.679  28.048 -22.427 1.00 17.99 ?  49  ASP B HB3  1 
ATOM   3111 N N    . ALA B 2 45  ? -2.922  23.738 -21.923 1.00 9.29  ?  50  ALA B N    1 
ATOM   3112 C CA   . ALA B 2 45  ? -2.966  22.546 -21.111 1.00 7.94  ?  50  ALA B CA   1 
ATOM   3113 C C    . ALA B 2 45  ? -2.252  21.438 -21.867 1.00 7.85  ?  50  ALA B C    1 
ATOM   3114 O O    . ALA B 2 45  ? -2.142  21.476 -23.091 1.00 9.93  ?  50  ALA B O    1 
ATOM   3115 C CB   . ALA B 2 45  ? -4.406  22.106 -20.802 1.00 10.53 ?  50  ALA B CB   1 
ATOM   3116 H H    . ALA B 2 45  ? -2.803  23.586 -22.761 1.00 11.15 ?  50  ALA B H    1 
ATOM   3117 H HA   . ALA B 2 45  ? -2.512  22.720 -20.272 1.00 9.53  ?  50  ALA B HA   1 
ATOM   3118 H HB1  . ALA B 2 45  ? -4.382  21.327 -20.225 1.00 12.64 ?  50  ALA B HB1  1 
ATOM   3119 H HB2  . ALA B 2 45  ? -4.870  22.833 -20.357 1.00 12.64 ?  50  ALA B HB2  1 
ATOM   3120 H HB3  . ALA B 2 45  ? -4.855  21.888 -21.634 1.00 12.64 ?  50  ALA B HB3  1 
ATOM   3121 N N    . PHE B 2 46  ? -1.792  20.458 -21.121 1.00 6.06  ?  51  PHE B N    1 
ATOM   3122 C CA   . PHE B 2 46  ? -1.165  19.305 -21.739 1.00 6.47  ?  51  PHE B CA   1 
ATOM   3123 C C    . PHE B 2 46  ? -1.320  18.092 -20.842 1.00 6.20  ?  51  PHE B C    1 
ATOM   3124 O O    . PHE B 2 46  ? -1.594  18.200 -19.635 1.00 5.91  ?  51  PHE B O    1 
ATOM   3125 C CB   . PHE B 2 46  ? 0.309   19.548 -22.085 1.00 6.77  ?  51  PHE B CB   1 
ATOM   3126 C CG   . PHE B 2 46  ? 1.197   19.797 -20.902 1.00 6.10  ?  51  PHE B CG   1 
ATOM   3127 C CD1  . PHE B 2 46  ? 1.821   18.771 -20.226 1.00 7.52  ?  51  PHE B CD1  1 
ATOM   3128 C CD2  . PHE B 2 46  ? 1.451   21.090 -20.492 1.00 8.89  ?  51  PHE B CD2  1 
ATOM   3129 C CE1  . PHE B 2 46  ? 2.652   19.006 -19.147 1.00 8.71  ?  51  PHE B CE1  1 
ATOM   3130 C CE2  . PHE B 2 46  ? 2.296   21.330 -19.435 1.00 7.71  ?  51  PHE B CE2  1 
ATOM   3131 C CZ   . PHE B 2 46  ? 2.876   20.308 -18.748 1.00 7.86  ?  51  PHE B CZ   1 
ATOM   3132 H H    . PHE B 2 46  ? -1.830  20.434 -20.262 1.00 7.28  ?  51  PHE B H    1 
ATOM   3133 H HA   . PHE B 2 46  ? -1.630  19.117 -22.569 1.00 7.76  ?  51  PHE B HA   1 
ATOM   3134 H HB2  . PHE B 2 46  ? 0.650   18.766 -22.547 1.00 8.12  ?  51  PHE B HB2  1 
ATOM   3135 H HB3  . PHE B 2 46  ? 0.366   20.325 -22.662 1.00 8.12  ?  51  PHE B HB3  1 
ATOM   3136 H HD1  . PHE B 2 46  ? 1.679   17.895 -20.505 1.00 9.03  ?  51  PHE B HD1  1 
ATOM   3137 H HD2  . PHE B 2 46  ? 1.048   21.802 -20.933 1.00 10.66 ?  51  PHE B HD2  1 
ATOM   3138 H HE1  . PHE B 2 46  ? 3.055   18.298 -18.697 1.00 10.46 ?  51  PHE B HE1  1 
ATOM   3139 H HE2  . PHE B 2 46  ? 2.475   22.208 -19.184 1.00 9.25  ?  51  PHE B HE2  1 
ATOM   3140 H HZ   . PHE B 2 46  ? 3.419   20.487 -18.014 1.00 9.44  ?  51  PHE B HZ   1 
ATOM   3141 N N    . VAL B 2 47  ? -1.167  16.923 -21.471 1.00 6.52  ?  52  VAL B N    1 
ATOM   3142 C CA   . VAL B 2 47  ? -1.205  15.643 -20.773 1.00 6.51  ?  52  VAL B CA   1 
ATOM   3143 C C    . VAL B 2 47  ? 0.114   14.941 -21.031 1.00 6.69  ?  52  VAL B C    1 
ATOM   3144 O O    . VAL B 2 47  ? 0.601   14.918 -22.146 1.00 7.85  ?  52  VAL B O    1 
ATOM   3145 C CB   . VAL B 2 47  ? -2.375  14.776 -21.262 1.00 8.17  ?  52  VAL B CB   1 
ATOM   3146 C CG1  . VAL B 2 47  ? -2.287  13.372 -20.687 1.00 8.76  ?  52  VAL B CG1  1 
ATOM   3147 C CG2  . VAL B 2 47  ? -3.713  15.379 -20.819 1.00 6.81  ?  52  VAL B CG2  1 
ATOM   3148 H H    . VAL B 2 47  ? -1.037  16.849 -22.318 1.00 7.83  ?  52  VAL B H    1 
ATOM   3149 H HA   . VAL B 2 47  ? -1.310  15.789 -19.819 1.00 7.81  ?  52  VAL B HA   1 
ATOM   3150 H HB   . VAL B 2 47  ? -2.328  14.739 -22.231 1.00 9.81  ?  52  VAL B HB   1 
ATOM   3151 H HG11 . VAL B 2 47  ? -3.135  12.921 -20.821 1.00 10.51 ?  52  VAL B HG11 1 
ATOM   3152 H HG12 . VAL B 2 47  ? -1.580  12.888 -21.143 1.00 10.51 ?  52  VAL B HG12 1 
ATOM   3153 H HG13 . VAL B 2 47  ? -2.089  13.430 -19.739 1.00 10.51 ?  52  VAL B HG13 1 
ATOM   3154 H HG21 . VAL B 2 47  ? -4.436  14.844 -21.182 1.00 8.17  ?  52  VAL B HG21 1 
ATOM   3155 H HG22 . VAL B 2 47  ? -3.754  15.379 -19.850 1.00 8.17  ?  52  VAL B HG22 1 
ATOM   3156 H HG23 . VAL B 2 47  ? -3.775  16.288 -21.153 1.00 8.17  ?  52  VAL B HG23 1 
ATOM   3157 N N    . LEU B 2 48  ? 0.676   14.381 -19.974 1.00 6.34  ?  53  LEU B N    1 
ATOM   3158 C CA   . LEU B 2 48  ? 1.830   13.515 -20.107 1.00 7.57  ?  53  LEU B CA   1 
ATOM   3159 C C    . LEU B 2 48  ? 1.349   12.087 -19.912 1.00 7.53  ?  53  LEU B C    1 
ATOM   3160 O O    . LEU B 2 48  ? 0.529   11.832 -19.012 1.00 7.48  ?  53  LEU B O    1 
ATOM   3161 C CB   . LEU B 2 48  ? 2.882   13.837 -19.067 1.00 8.69  ?  53  LEU B CB   1 
ATOM   3162 C CG   . LEU B 2 48  ? 3.418   15.252 -19.125 1.00 9.22  ?  53  LEU B CG   1 
ATOM   3163 C CD1  . LEU B 2 48  ? 4.398   15.442 -17.991 1.00 9.52  ?  53  LEU B CD1  1 
ATOM   3164 C CD2  . LEU B 2 48  ? 4.067   15.563 -20.427 1.00 12.08 ?  53  LEU B CD2  1 
ATOM   3165 H H    . LEU B 2 48  ? 0.405   14.489 -19.165 1.00 7.61  ?  53  LEU B H    1 
ATOM   3166 H HA   . LEU B 2 48  ? 2.240   13.620 -20.980 1.00 9.08  ?  53  LEU B HA   1 
ATOM   3167 H HB2  . LEU B 2 48  ? 2.494   13.707 -18.188 1.00 10.43 ?  53  LEU B HB2  1 
ATOM   3168 H HB3  . LEU B 2 48  ? 3.631   13.235 -19.192 1.00 10.43 ?  53  LEU B HB3  1 
ATOM   3169 H HG   . LEU B 2 48  ? 2.678   15.873 -19.037 1.00 11.07 ?  53  LEU B HG   1 
ATOM   3170 H HD11 . LEU B 2 48  ? 4.769   16.337 -18.041 1.00 11.42 ?  53  LEU B HD11 1 
ATOM   3171 H HD12 . LEU B 2 48  ? 3.932   15.324 -17.148 1.00 11.42 ?  53  LEU B HD12 1 
ATOM   3172 H HD13 . LEU B 2 48  ? 5.106   14.785 -18.072 1.00 11.42 ?  53  LEU B HD13 1 
ATOM   3173 H HD21 . LEU B 2 48  ? 4.475   16.441 -20.375 1.00 14.49 ?  53  LEU B HD21 1 
ATOM   3174 H HD22 . LEU B 2 48  ? 4.745   14.893 -20.609 1.00 14.49 ?  53  LEU B HD22 1 
ATOM   3175 H HD23 . LEU B 2 48  ? 3.394   15.551 -21.125 1.00 14.49 ?  53  LEU B HD23 1 
ATOM   3176 N N    . LEU B 2 49  ? 1.850   11.167 -20.723 1.00 8.11  ?  54  LEU B N    1 
ATOM   3177 C CA   . LEU B 2 49  ? 1.486   9.765  -20.666 1.00 8.80  ?  54  LEU B CA   1 
ATOM   3178 C C    . LEU B 2 49  ? 2.711   8.931  -20.351 1.00 10.93 ?  54  LEU B C    1 
ATOM   3179 O O    . LEU B 2 49  ? 3.764   9.103  -20.978 1.00 12.45 ?  54  LEU B O    1 
ATOM   3180 C CB   . LEU B 2 49  ? 0.881   9.299  -21.974 1.00 10.34 ?  54  LEU B CB   1 
ATOM   3181 C CG   . LEU B 2 49  ? -0.614  9.603  -22.142 1.00 11.66 ?  54  LEU B CG   1 
ATOM   3182 C CD1  . LEU B 2 49  ? -1.007  9.425  -23.576 1.00 14.21 ?  54  LEU B CD1  1 
ATOM   3183 C CD2  . LEU B 2 49  ? -1.395  8.660  -21.271 1.00 12.31 ?  54  LEU B CD2  1 
ATOM   3184 H H    . LEU B 2 49  ? 2.425   11.341 -21.338 1.00 9.73  ?  54  LEU B H    1 
ATOM   3185 H HA   . LEU B 2 49  ? 0.836   9.641  -19.957 1.00 10.56 ?  54  LEU B HA   1 
ATOM   3186 H HB2  . LEU B 2 49  ? 1.351   9.735  -22.702 1.00 12.41 ?  54  LEU B HB2  1 
ATOM   3187 H HB3  . LEU B 2 49  ? 0.991   8.337  -22.037 1.00 12.41 ?  54  LEU B HB3  1 
ATOM   3188 H HG   . LEU B 2 49  ? -0.809  10.518 -21.883 1.00 13.99 ?  54  LEU B HG   1 
ATOM   3189 H HD11 . LEU B 2 49  ? -1.922  9.724  -23.692 1.00 17.05 ?  54  LEU B HD11 1 
ATOM   3190 H HD12 . LEU B 2 49  ? -0.413  9.952  -24.134 1.00 17.05 ?  54  LEU B HD12 1 
ATOM   3191 H HD13 . LEU B 2 49  ? -0.933  8.487  -23.809 1.00 17.05 ?  54  LEU B HD13 1 
ATOM   3192 H HD21 . LEU B 2 49  ? -2.342  8.834  -21.388 1.00 14.77 ?  54  LEU B HD21 1 
ATOM   3193 H HD22 . LEU B 2 49  ? -1.191  7.748  -21.531 1.00 14.77 ?  54  LEU B HD22 1 
ATOM   3194 H HD23 . LEU B 2 49  ? -1.144  8.804  -20.345 1.00 14.77 ?  54  LEU B HD23 1 
ATOM   3195 N N    . ALA B 2 50  ? 2.556   8.021  -19.406 1.00 11.46 ?  55  ALA B N    1 
ATOM   3196 C CA   . ALA B 2 50  ? 3.498   6.912  -19.194 1.00 11.87 ?  55  ALA B CA   1 
ATOM   3197 C C    . ALA B 2 50  ? 2.910   5.657  -19.822 1.00 11.35 ?  55  ALA B C    1 
ATOM   3198 O O    . ALA B 2 50  ? 2.064   4.996  -19.232 1.00 12.48 ?  55  ALA B O    1 
ATOM   3199 C CB   . ALA B 2 50  ? 3.725   6.689  -17.706 1.00 14.39 ?  55  ALA B CB   1 
ATOM   3200 H H    . ALA B 2 50  ? 1.897   8.017  -18.854 1.00 13.75 ?  55  ALA B H    1 
ATOM   3201 H HA   . ALA B 2 50  ? 4.339   7.125  -19.630 1.00 14.25 ?  55  ALA B HA   1 
ATOM   3202 H HB1  . ALA B 2 50  ? 4.347   5.954  -17.588 1.00 17.26 ?  55  ALA B HB1  1 
ATOM   3203 H HB2  . ALA B 2 50  ? 4.092   7.499  -17.318 1.00 17.26 ?  55  ALA B HB2  1 
ATOM   3204 H HB3  . ALA B 2 50  ? 2.877   6.476  -17.286 1.00 17.26 ?  55  ALA B HB3  1 
ATOM   3205 N N    . GLY B 2 51  ? 3.371   5.334  -21.027 1.00 15.70 ?  56  GLY B N    1 
ATOM   3206 C CA   . GLY B 2 51  ? 2.769   4.217  -21.736 1.00 16.02 ?  56  GLY B CA   1 
ATOM   3207 C C    . GLY B 2 51  ? 1.278   4.430  -21.813 1.00 14.77 ?  56  GLY B C    1 
ATOM   3208 O O    . GLY B 2 51  ? 0.814   5.528  -22.139 1.00 17.19 ?  56  GLY B O    1 
ATOM   3209 H H    . GLY B 2 51  ? 4.011   5.732  -21.442 1.00 18.84 ?  56  GLY B H    1 
ATOM   3210 H HA2  . GLY B 2 51  ? 3.130   4.157  -22.634 1.00 19.22 ?  56  GLY B HA2  1 
ATOM   3211 H HA3  . GLY B 2 51  ? 2.949   3.388  -21.267 1.00 19.22 ?  56  GLY B HA3  1 
ATOM   3212 N N    . ASP B 2 52  ? 0.515   3.379  -21.514 1.00 15.39 ?  57  ASP B N    1 
ATOM   3213 C CA   . ASP B 2 52  ? -0.926  3.481  -21.328 1.00 16.38 ?  57  ASP B CA   1 
ATOM   3214 C C    . ASP B 2 52  ? -1.339  3.225  -19.879 1.00 17.48 ?  57  ASP B C    1 
ATOM   3215 O O    . ASP B 2 52  ? -2.506  2.910  -19.614 1.00 18.99 ?  57  ASP B O    1 
ATOM   3216 C CB   . ASP B 2 52  ? -1.694  2.621  -22.337 1.00 22.72 ?  57  ASP B CB   1 
ATOM   3217 C CG   . ASP B 2 52  ? -1.587  1.134  -22.073 1.00 48.85 ?  57  ASP B CG   1 
ATOM   3218 O OD1  . ASP B 2 52  ? -1.006  0.731  -21.042 1.00 34.28 ?  57  ASP B OD1  1 
ATOM   3219 O OD2  . ASP B 2 52  ? -2.109  0.355  -22.911 1.00 44.57 -1 57  ASP B OD2  1 
ATOM   3220 H H    . ASP B 2 52  ? 0.819   2.581  -21.412 1.00 18.47 ?  57  ASP B H    1 
ATOM   3221 H HA   . ASP B 2 52  ? -1.198  4.390  -21.530 1.00 19.66 ?  57  ASP B HA   1 
ATOM   3222 H HB2  . ASP B 2 52  ? -2.633  2.861  -22.301 1.00 27.27 ?  57  ASP B HB2  1 
ATOM   3223 H HB3  . ASP B 2 52  ? -1.341  2.790  -23.224 1.00 27.27 ?  57  ASP B HB3  1 
ATOM   3224 N N    . ILE B 2 53  ? -0.434  3.430  -18.924 1.00 13.59 ?  58  ILE B N    1 
ATOM   3225 C CA   . ILE B 2 53  ? -0.682  3.062  -17.529 1.00 12.44 ?  58  ILE B CA   1 
ATOM   3226 C C    . ILE B 2 53  ? -0.582  4.228  -16.538 1.00 14.58 ?  58  ILE B C    1 
ATOM   3227 O O    . ILE B 2 53  ? -0.794  4.011  -15.345 1.00 13.70 ?  58  ILE B O    1 
ATOM   3228 C CB   . ILE B 2 53  ? 0.200   1.890  -17.059 1.00 15.12 ?  58  ILE B CB   1 
ATOM   3229 C CG1  . ILE B 2 53  ? 1.658   2.136  -17.421 1.00 15.83 ?  58  ILE B CG1  1 
ATOM   3230 C CG2  . ILE B 2 53  ? -0.271  0.567  -17.670 1.00 18.97 ?  58  ILE B CG2  1 
ATOM   3231 C CD1  . ILE B 2 53  ? 2.370   2.955  -16.400 1.00 22.24 ?  58  ILE B CD1  1 
ATOM   3232 H H    . ILE B 2 53  ? 0.338   3.785  -19.059 1.00 16.31 ?  58  ILE B H    1 
ATOM   3233 H HA   . ILE B 2 53  ? -1.603  2.759  -17.497 1.00 14.93 ?  58  ILE B HA   1 
ATOM   3234 H HB   . ILE B 2 53  ? 0.119   1.832  -16.094 1.00 18.14 ?  58  ILE B HB   1 
ATOM   3235 H HG12 . ILE B 2 53  ? 2.114   1.283  -17.495 1.00 19.00 ?  58  ILE B HG12 1 
ATOM   3236 H HG13 . ILE B 2 53  ? 1.698   2.608  -18.268 1.00 19.00 ?  58  ILE B HG13 1 
ATOM   3237 H HG21 . ILE B 2 53  ? 0.362   -0.130 -17.440 1.00 22.77 ?  58  ILE B HG21 1 
ATOM   3238 H HG22 . ILE B 2 53  ? -1.147  0.349  -17.315 1.00 22.77 ?  58  ILE B HG22 1 
ATOM   3239 H HG23 . ILE B 2 53  ? -0.320  0.664  -18.634 1.00 22.77 ?  58  ILE B HG23 1 
ATOM   3240 H HD11 . ILE B 2 53  ? 3.324   2.910  -16.568 1.00 26.69 ?  58  ILE B HD11 1 
ATOM   3241 H HD12 . ILE B 2 53  ? 2.066   3.874  -16.464 1.00 26.69 ?  58  ILE B HD12 1 
ATOM   3242 H HD13 . ILE B 2 53  ? 2.173   2.602  -15.518 1.00 26.69 ?  58  ILE B HD13 1 
ATOM   3243 N N    . GLY B 2 54  ? -0.287  5.462  -16.979 1.00 9.89  ?  59  GLY B N    1 
ATOM   3244 C CA   . GLY B 2 54  ? -0.277  6.589  -16.055 1.00 9.23  ?  59  GLY B CA   1 
ATOM   3245 C C    . GLY B 2 54  ? -0.323  7.880  -16.836 1.00 10.44 ?  59  GLY B C    1 
ATOM   3246 O O    . GLY B 2 54  ? 0.026   7.920  -18.016 1.00 8.73  ?  59  GLY B O    1 
ATOM   3247 H H    . GLY B 2 54  ? -0.094  5.660  -17.793 1.00 11.87 ?  59  GLY B H    1 
ATOM   3248 H HA2  . GLY B 2 54  ? -1.049  6.545  -15.469 1.00 11.07 ?  59  GLY B HA2  1 
ATOM   3249 H HA3  . GLY B 2 54  ? 0.530   6.571  -15.518 1.00 11.07 ?  59  GLY B HA3  1 
ATOM   3250 N N    . PHE B 2 55  ? -0.826  8.920  -16.168 1.00 7.55  ?  60  PHE B N    1 
ATOM   3251 C CA   . PHE B 2 55  ? -0.890  10.243 -16.809 1.00 6.89  ?  60  PHE B CA   1 
ATOM   3252 C C    . PHE B 2 55  ? -0.819  11.371 -15.799 1.00 7.67  ?  60  PHE B C    1 
ATOM   3253 O O    . PHE B 2 55  ? -1.090  11.187 -14.614 1.00 6.50  ?  60  PHE B O    1 
ATOM   3254 C CB   . PHE B 2 55  ? -2.140  10.432 -17.694 1.00 7.05  ?  60  PHE B CB   1 
ATOM   3255 C CG   . PHE B 2 55  ? -3.388  10.700 -16.952 1.00 7.33  ?  60  PHE B CG   1 
ATOM   3256 C CD1  . PHE B 2 55  ? -4.036  9.703  -16.234 1.00 8.94  ?  60  PHE B CD1  1 
ATOM   3257 C CD2  . PHE B 2 55  ? -3.958  11.958 -17.025 1.00 7.43  ?  60  PHE B CD2  1 
ATOM   3258 C CE1  . PHE B 2 55  ? -5.211  9.973  -15.547 1.00 7.87  ?  60  PHE B CE1  1 
ATOM   3259 C CE2  . PHE B 2 55  ? -5.127  12.254 -16.335 1.00 9.47  ?  60  PHE B CE2  1 
ATOM   3260 C CZ   . PHE B 2 55  ? -5.758  11.252 -15.595 1.00 7.47  ?  60  PHE B CZ   1 
ATOM   3261 H H    . PHE B 2 55  ? -1.128  8.890  -15.363 1.00 9.05  ?  60  PHE B H    1 
ATOM   3262 H HA   . PHE B 2 55  ? -0.098  10.298 -17.366 1.00 8.27  ?  60  PHE B HA   1 
ATOM   3263 H HB2  . PHE B 2 55  ? -1.987  11.185 -18.287 1.00 8.45  ?  60  PHE B HB2  1 
ATOM   3264 H HB3  . PHE B 2 55  ? -2.276  9.624  -18.213 1.00 8.45  ?  60  PHE B HB3  1 
ATOM   3265 H HD1  . PHE B 2 55  ? -3.678  8.845  -16.213 1.00 10.72 ?  60  PHE B HD1  1 
ATOM   3266 H HD2  . PHE B 2 55  ? -3.553  12.615 -17.543 1.00 8.92  ?  60  PHE B HD2  1 
ATOM   3267 H HE1  . PHE B 2 55  ? -5.631  9.303  -15.057 1.00 9.45  ?  60  PHE B HE1  1 
ATOM   3268 H HE2  . PHE B 2 55  ? -5.485  13.111 -16.366 1.00 11.36 ?  60  PHE B HE2  1 
ATOM   3269 H HZ   . PHE B 2 55  ? -6.544  11.439 -15.135 1.00 8.96  ?  60  PHE B HZ   1 
ATOM   3270 N N    . ALA B 2 56  ? -0.431  12.534 -16.317 1.00 7.07  ?  61  ALA B N    1 
ATOM   3271 C CA   . ALA B 2 56  ? -0.509  13.807 -15.615 1.00 5.24  ?  61  ALA B CA   1 
ATOM   3272 C C    . ALA B 2 56  ? -1.244  14.779 -16.516 1.00 6.13  ?  61  ALA B C    1 
ATOM   3273 O O    . ALA B 2 56  ? -0.916  14.890 -17.700 1.00 9.46  ?  61  ALA B O    1 
ATOM   3274 C CB   . ALA B 2 56  ? 0.898   14.326 -15.338 1.00 7.51  ?  61  ALA B CB   1 
ATOM   3275 H H    . ALA B 2 56  ? -0.106  12.612 -17.109 1.00 8.48  ?  61  ALA B H    1 
ATOM   3276 H HA   . ALA B 2 56  ? -0.989  13.720 -14.776 1.00 6.29  ?  61  ALA B HA   1 
ATOM   3277 H HB1  . ALA B 2 56  ? 0.836   15.163 -14.851 1.00 9.01  ?  61  ALA B HB1  1 
ATOM   3278 H HB2  . ALA B 2 56  ? 1.378   13.671 -14.809 1.00 9.01  ?  61  ALA B HB2  1 
ATOM   3279 H HB3  . ALA B 2 56  ? 1.354   14.468 -16.183 1.00 9.01  ?  61  ALA B HB3  1 
ATOM   3280 N N    . TYR B 2 57  ? -2.202  15.511 -15.973 1.00 5.64  ?  62  TYR B N    1 
ATOM   3281 C CA   . TYR B 2 57  ? -2.916  16.540 -16.717 1.00 4.80  ?  62  TYR B CA   1 
ATOM   3282 C C    . TYR B 2 57  ? -2.605  17.883 -16.076 1.00 4.63  ?  62  TYR B C    1 
ATOM   3283 O O    . TYR B 2 57  ? -2.841  18.062 -14.870 1.00 5.63  ?  62  TYR B O    1 
ATOM   3284 C CB   . TYR B 2 57  ? -4.431  16.301 -16.720 1.00 7.07  ?  62  TYR B CB   1 
ATOM   3285 C CG   . TYR B 2 57  ? -5.230  17.465 -17.258 1.00 5.45  ?  62  TYR B CG   1 
ATOM   3286 C CD1  . TYR B 2 57  ? -5.002  17.999 -18.504 1.00 6.67  ?  62  TYR B CD1  1 
ATOM   3287 C CD2  . TYR B 2 57  ? -6.270  17.989 -16.526 1.00 7.03  ?  62  TYR B CD2  1 
ATOM   3288 C CE1  . TYR B 2 57  ? -5.756  19.045 -19.000 1.00 8.54  ?  62  TYR B CE1  1 
ATOM   3289 C CE2  . TYR B 2 57  ? -6.999  19.088 -16.995 1.00 6.84  ?  62  TYR B CE2  1 
ATOM   3290 C CZ   . TYR B 2 57  ? -6.752  19.585 -18.246 1.00 7.66  ?  62  TYR B CZ   1 
ATOM   3291 O OH   . TYR B 2 57  ? -7.461  20.651 -18.780 1.00 8.42  ?  62  TYR B OH   1 
ATOM   3292 H H    . TYR B 2 57  ? -2.463  15.430 -15.157 1.00 6.76  ?  62  TYR B H    1 
ATOM   3293 H HA   . TYR B 2 57  ? -2.611  16.537 -17.638 1.00 5.76  ?  62  TYR B HA   1 
ATOM   3294 H HB2  . TYR B 2 57  ? -4.624  15.528 -17.274 1.00 8.48  ?  62  TYR B HB2  1 
ATOM   3295 H HB3  . TYR B 2 57  ? -4.722  16.137 -15.810 1.00 8.48  ?  62  TYR B HB3  1 
ATOM   3296 H HD1  . TYR B 2 57  ? -4.320  17.645 -19.029 1.00 8.00  ?  62  TYR B HD1  1 
ATOM   3297 H HD2  . TYR B 2 57  ? -6.492  17.607 -15.708 1.00 8.44  ?  62  TYR B HD2  1 
ATOM   3298 H HE1  . TYR B 2 57  ? -5.582  19.380 -19.849 1.00 10.25 ?  62  TYR B HE1  1 
ATOM   3299 H HE2  . TYR B 2 57  ? -7.649  19.479 -16.458 1.00 8.21  ?  62  TYR B HE2  1 
ATOM   3300 H HH   . TYR B 2 57  ? -8.064  20.891 -18.246 1.00 10.11 ?  62  TYR B HH   1 
ATOM   3301 N N    . VAL B 2 58  ? -1.992  18.793 -16.864 1.00 4.86  ?  63  VAL B N    1 
ATOM   3302 C CA   . VAL B 2 58  ? -1.471  20.077 -16.377 1.00 4.07  ?  63  VAL B CA   1 
ATOM   3303 C C    . VAL B 2 58  ? -2.159  21.210 -17.124 1.00 4.66  ?  63  VAL B C    1 
ATOM   3304 O O    . VAL B 2 58  ? -2.307  21.168 -18.346 1.00 5.12  ?  63  VAL B O    1 
ATOM   3305 C CB   . VAL B 2 58  ? 0.036   20.163 -16.599 1.00 5.31  ?  63  VAL B CB   1 
ATOM   3306 C CG1  . VAL B 2 58  ? 0.588   21.531 -16.165 1.00 6.68  ?  63  VAL B CG1  1 
ATOM   3307 C CG2  . VAL B 2 58  ? 0.778   19.044 -15.865 1.00 5.57  ?  63  VAL B CG2  1 
ATOM   3308 H H    . VAL B 2 58  ? -1.866  18.679 -17.707 1.00 5.83  ?  63  VAL B H    1 
ATOM   3309 H HA   . VAL B 2 58  ? -1.677  20.163 -15.433 1.00 4.88  ?  63  VAL B HA   1 
ATOM   3310 H HB   . VAL B 2 58  ? 0.193   20.056 -17.551 1.00 6.38  ?  63  VAL B HB   1 
ATOM   3311 H HG11 . VAL B 2 58  ? 1.558   21.495 -16.168 1.00 8.02  ?  63  VAL B HG11 1 
ATOM   3312 H HG12 . VAL B 2 58  ? 0.280   22.208 -16.787 1.00 8.02  ?  63  VAL B HG12 1 
ATOM   3313 H HG13 . VAL B 2 58  ? 0.268   21.732 -15.272 1.00 8.02  ?  63  VAL B HG13 1 
ATOM   3314 H HG21 . VAL B 2 58  ? 1.732   19.161 -15.994 1.00 6.69  ?  63  VAL B HG21 1 
ATOM   3315 H HG22 . VAL B 2 58  ? 0.564   19.091 -14.920 1.00 6.69  ?  63  VAL B HG22 1 
ATOM   3316 H HG23 . VAL B 2 58  ? 0.498   18.189 -16.226 1.00 6.69  ?  63  VAL B HG23 1 
ATOM   3317 N N    . THR B 2 59  ? -2.635  22.202 -16.379 1.00 5.08  ?  64  THR B N    1 
ATOM   3318 C CA   . THR B 2 59  ? -3.157  23.427 -16.958 1.00 4.52  ?  64  THR B CA   1 
ATOM   3319 C C    . THR B 2 59  ? -2.225  24.593 -16.655 1.00 6.10  ?  64  THR B C    1 
ATOM   3320 O O    . THR B 2 59  ? -1.538  24.607 -15.627 1.00 6.63  ?  64  THR B O    1 
ATOM   3321 C CB   . THR B 2 59  ? -4.556  23.743 -16.385 1.00 6.75  ?  64  THR B CB   1 
ATOM   3322 O OG1  . THR B 2 59  ? -4.514  23.842 -14.945 1.00 8.40  ?  64  THR B OG1  1 
ATOM   3323 C CG2  . THR B 2 59  ? -5.576  22.728 -16.840 1.00 8.57  ?  64  THR B CG2  1 
ATOM   3324 H H    . THR B 2 59  ? -2.664  22.185 -15.519 1.00 6.10  ?  64  THR B H    1 
ATOM   3325 H HA   . THR B 2 59  ? -3.222  23.326 -17.920 1.00 5.42  ?  64  THR B HA   1 
ATOM   3326 H HB   . THR B 2 59  ? -4.847  24.603 -16.725 1.00 8.09  ?  64  THR B HB   1 
ATOM   3327 H HG1  . THR B 2 59  ? -4.247  23.117 -14.615 1.00 10.08 ?  64  THR B HG1  1 
ATOM   3328 H HG21 . THR B 2 59  ? -6.454  22.963 -16.499 1.00 10.28 ?  64  THR B HG21 1 
ATOM   3329 H HG22 . THR B 2 59  ? -5.611  22.704 -17.809 1.00 10.28 ?  64  THR B HG22 1 
ATOM   3330 H HG23 . THR B 2 59  ? -5.337  21.847 -16.512 1.00 10.28 ?  64  THR B HG23 1 
ATOM   3331 N N    . LEU B 2 60  ? -2.255  25.592 -17.522 1.00 5.10  ?  65  LEU B N    1 
ATOM   3332 C CA   . LEU B 2 60  ? -1.445  26.790 -17.446 1.00 6.35  ?  65  LEU B CA   1 
ATOM   3333 C C    . LEU B 2 60  ? -2.372  27.976 -17.502 1.00 7.48  ?  65  LEU B C    1 
ATOM   3334 O O    . LEU B 2 60  ? -3.213  28.046 -18.404 1.00 10.25 ?  65  LEU B O    1 
ATOM   3335 C CB   . LEU B 2 60  ? -0.475  26.850 -18.608 1.00 8.89  ?  65  LEU B CB   1 
ATOM   3336 C CG   . LEU B 2 60  ? 0.426   25.622 -18.812 1.00 7.60  ?  65  LEU B CG   1 
ATOM   3337 C CD1  . LEU B 2 60  ? 1.194   25.735 -20.090 1.00 14.16 ?  65  LEU B CD1  1 
ATOM   3338 C CD2  . LEU B 2 60  ? 1.367   25.445 -17.646 1.00 9.05  ?  65  LEU B CD2  1 
ATOM   3339 H H    . LEU B 2 60  ? -2.773  25.597 -18.209 1.00 6.12  ?  65  LEU B H    1 
ATOM   3340 H HA   . LEU B 2 60  ? -0.942  26.811 -16.617 1.00 7.62  ?  65  LEU B HA   1 
ATOM   3341 H HB2  . LEU B 2 60  ? -0.988  26.966 -19.422 1.00 10.67 ?  65  LEU B HB2  1 
ATOM   3342 H HB3  . LEU B 2 60  ? 0.110   27.612 -18.472 1.00 10.67 ?  65  LEU B HB3  1 
ATOM   3343 H HG   . LEU B 2 60  ? -0.136  24.834 -18.866 1.00 9.12  ?  65  LEU B HG   1 
ATOM   3344 H HD11 . LEU B 2 60  ? 1.747   24.946 -20.196 1.00 16.99 ?  65  LEU B HD11 1 
ATOM   3345 H HD12 . LEU B 2 60  ? 0.569   25.804 -20.829 1.00 16.99 ?  65  LEU B HD12 1 
ATOM   3346 H HD13 . LEU B 2 60  ? 1.752   26.528 -20.054 1.00 16.99 ?  65  LEU B HD13 1 
ATOM   3347 H HD21 . LEU B 2 60  ? 1.937   24.678 -17.814 1.00 10.86 ?  65  LEU B HD21 1 
ATOM   3348 H HD22 . LEU B 2 60  ? 1.908   26.244 -17.552 1.00 10.86 ?  65  LEU B HD22 1 
ATOM   3349 H HD23 . LEU B 2 60  ? 0.847   25.300 -16.840 1.00 10.86 ?  65  LEU B HD23 1 
ATOM   3350 N N    . ARG B 2 61  ? -2.238  28.882 -16.555 1.00 6.22  ?  66  ARG B N    1 
ATOM   3351 C CA   . ARG B 2 61  ? -3.104  30.057 -16.498 1.00 6.10  ?  66  ARG B CA   1 
ATOM   3352 C C    . ARG B 2 61  ? -2.293  31.266 -16.080 1.00 6.38  ?  66  ARG B C    1 
ATOM   3353 O O    . ARG B 2 61  ? -1.202  31.118 -15.510 1.00 6.09  ?  66  ARG B O    1 
ATOM   3354 C CB   . ARG B 2 61  ? -4.274  29.816 -15.546 1.00 6.08  ?  66  ARG B CB   1 
ATOM   3355 C CG   . ARG B 2 61  ? -3.879  29.829 -14.079 1.00 7.05  ?  66  ARG B CG   1 
ATOM   3356 C CD   . ARG B 2 61  ? -5.045  29.335 -13.183 1.00 6.08  ?  66  ARG B CD   1 
ATOM   3357 N NE   . ARG B 2 61  ? -4.871  29.648 -11.753 1.00 8.53  ?  66  ARG B NE   1 
ATOM   3358 C CZ   . ARG B 2 61  ? -4.151  28.935 -10.894 1.00 10.13 ?  66  ARG B CZ   1 
ATOM   3359 N NH1  . ARG B 2 61  ? -3.640  27.756 -11.226 1.00 8.71  ?  66  ARG B NH1  1 
ATOM   3360 N NH2  . ARG B 2 61  ? -3.926  29.407 -9.671  1.00 12.26 ?  66  ARG B NH2  1 
ATOM   3361 H H    . ARG B 2 61  ? -1.651  28.844 -15.928 1.00 7.47  ?  66  ARG B H    1 
ATOM   3362 H HA   . ARG B 2 61  ? -3.462  30.255 -17.377 1.00 7.31  ?  66  ARG B HA   1 
ATOM   3363 H HB2  . ARG B 2 61  ? -4.935  30.513 -15.681 1.00 7.30  ?  66  ARG B HB2  1 
ATOM   3364 H HB3  . ARG B 2 61  ? -4.662  28.949 -15.741 1.00 7.30  ?  66  ARG B HB3  1 
ATOM   3365 H HG2  . ARG B 2 61  ? -3.119  29.241 -13.945 1.00 8.46  ?  66  ARG B HG2  1 
ATOM   3366 H HG3  . ARG B 2 61  ? -3.651  30.733 -13.815 1.00 8.46  ?  66  ARG B HG3  1 
ATOM   3367 H HD2  . ARG B 2 61  ? -5.867  29.757 -13.479 1.00 7.30  ?  66  ARG B HD2  1 
ATOM   3368 H HD3  . ARG B 2 61  ? -5.118  28.372 -13.268 1.00 7.30  ?  66  ARG B HD3  1 
ATOM   3369 H HE   . ARG B 2 61  ? -5.267  30.348 -11.450 1.00 10.23 ?  66  ARG B HE   1 
ATOM   3370 H HH11 . ARG B 2 61  ? -3.773  27.437 -12.013 1.00 10.45 ?  66  ARG B HH11 1 
ATOM   3371 H HH12 . ARG B 2 61  ? -3.177  27.312 -10.654 1.00 10.45 ?  66  ARG B HH12 1 
ATOM   3372 H HH21 . ARG B 2 61  ? -4.247  30.171 -9.440  1.00 14.71 ?  66  ARG B HH21 1 
ATOM   3373 H HH22 . ARG B 2 61  ? -3.461  28.949 -9.112  1.00 14.71 ?  66  ARG B HH22 1 
ATOM   3374 N N    . PRO B 2 62  ? -2.765  32.477 -16.369 1.00 7.13  ?  67  PRO B N    1 
ATOM   3375 C CA   . PRO B 2 62  ? -1.949  33.666 -16.119 1.00 7.60  ?  67  PRO B CA   1 
ATOM   3376 C C    . PRO B 2 62  ? -1.923  34.058 -14.662 1.00 7.52  ?  67  PRO B C    1 
ATOM   3377 O O    . PRO B 2 62  ? -2.892  33.901 -13.913 1.00 7.94  ?  67  PRO B O    1 
ATOM   3378 C CB   . PRO B 2 62  ? -2.655  34.749 -16.932 1.00 10.00 ?  67  PRO B CB   1 
ATOM   3379 C CG   . PRO B 2 62  ? -4.058  34.260 -17.143 1.00 8.71  ?  67  PRO B CG   1 
ATOM   3380 C CD   . PRO B 2 62  ? -4.005  32.785 -17.113 1.00 7.83  ?  67  PRO B CD   1 
ATOM   3381 H HA   . PRO B 2 62  ? -1.045  33.524 -16.440 1.00 9.12  ?  67  PRO B HA   1 
ATOM   3382 H HB2  . PRO B 2 62  ? -2.653  35.583 -16.435 1.00 12.00 ?  67  PRO B HB2  1 
ATOM   3383 H HB3  . PRO B 2 62  ? -2.202  34.868 -17.781 1.00 12.00 ?  67  PRO B HB3  1 
ATOM   3384 H HG2  . PRO B 2 62  ? -4.627  34.594 -16.431 1.00 10.45 ?  67  PRO B HG2  1 
ATOM   3385 H HG3  . PRO B 2 62  ? -4.383  34.572 -18.002 1.00 10.45 ?  67  PRO B HG3  1 
ATOM   3386 H HD2  . PRO B 2 62  ? -4.778  32.425 -16.651 1.00 9.39  ?  67  PRO B HD2  1 
ATOM   3387 H HD3  . PRO B 2 62  ? -3.961  32.427 -18.014 1.00 9.39  ?  67  PRO B HD3  1 
ATOM   3388 N N    . SER B 2 63  ? -0.826  34.724 -14.297 1.00 7.82  ?  68  SER B N    1 
ATOM   3389 C CA   . SER B 2 63  ? -0.672  35.322 -12.998 1.00 8.13  ?  68  SER B CA   1 
ATOM   3390 C C    . SER B 2 63  ? 0.002   36.672 -13.137 1.00 9.08  ?  68  SER B C    1 
ATOM   3391 O O    . SER B 2 63  ? 0.919   36.790 -13.944 1.00 10.20 ?  68  SER B O    1 
ATOM   3392 C CB   . SER B 2 63  ? 0.243   34.412 -12.178 1.00 10.73 ?  68  SER B CB   1 
ATOM   3393 O OG   . SER B 2 63  ? 0.644   35.060 -10.977 1.00 12.74 ?  68  SER B OG   1 
ATOM   3394 H H    . SER B 2 63  ? -0.145  34.840 -14.810 1.00 9.39  ?  68  SER B H    1 
ATOM   3395 H HA   . SER B 2 63  ? -1.532  35.460 -12.571 1.00 9.75  ?  68  SER B HA   1 
ATOM   3396 H HB2  . SER B 2 63  ? -0.236  33.599 -11.955 1.00 12.87 ?  68  SER B HB2  1 
ATOM   3397 H HB3  . SER B 2 63  ? 1.031   34.200 -12.702 1.00 12.87 ?  68  SER B HB3  1 
ATOM   3398 H HG   . SER B 2 63  ? -0.031  35.262 -10.520 1.00 15.29 ?  68  SER B HG   1 
ATOM   3399 N N    . PRO B 2 64  ? -0.373  37.670 -12.328 1.00 9.76  ?  69  PRO B N    1 
ATOM   3400 C CA   . PRO B 2 64  ? 0.323   38.979 -12.387 1.00 10.82 ?  69  PRO B CA   1 
ATOM   3401 C C    . PRO B 2 64  ? 1.721   38.926 -11.783 1.00 11.09 ?  69  PRO B C    1 
ATOM   3402 O O    . PRO B 2 64  ? 2.481   39.888 -11.966 1.00 12.71 ?  69  PRO B O    1 
ATOM   3403 C CB   . PRO B 2 64  ? -0.597  39.892 -11.582 1.00 14.03 ?  69  PRO B CB   1 
ATOM   3404 C CG   . PRO B 2 64  ? -1.237  38.982 -10.606 1.00 10.96 ?  69  PRO B CG   1 
ATOM   3405 C CD   . PRO B 2 64  ? -1.527  37.734 -11.394 1.00 9.89  ?  69  PRO B CD   1 
ATOM   3406 H HA   . PRO B 2 64  ? 0.372   39.309 -13.298 1.00 12.98 ?  69  PRO B HA   1 
ATOM   3407 H HB2  . PRO B 2 64  ? -0.078  40.579 -11.135 1.00 16.84 ?  69  PRO B HB2  1 
ATOM   3408 H HB3  . PRO B 2 64  ? -1.256  40.301 -12.165 1.00 16.84 ?  69  PRO B HB3  1 
ATOM   3409 H HG2  . PRO B 2 64  ? -0.629  38.798 -9.873  1.00 13.15 ?  69  PRO B HG2  1 
ATOM   3410 H HG3  . PRO B 2 64  ? -2.055  39.378 -10.268 1.00 13.15 ?  69  PRO B HG3  1 
ATOM   3411 H HD2  . PRO B 2 64  ? -1.551  36.955 -10.816 1.00 11.87 ?  69  PRO B HD2  1 
ATOM   3412 H HD3  . PRO B 2 64  ? -2.363  37.814 -11.878 1.00 11.87 ?  69  PRO B HD3  1 
ATOM   3413 N N    . TYR B 2 65  ? 2.083   37.821 -11.136 1.00 10.43 ?  70  TYR B N    1 
ATOM   3414 C CA   . TYR B 2 65  ? 3.383   37.746 -10.458 1.00 10.98 ?  70  TYR B CA   1 
ATOM   3415 C C    . TYR B 2 65  ? 4.527   37.314 -11.361 1.00 11.98 ?  70  TYR B C    1 
ATOM   3416 O O    . TYR B 2 65  ? 5.687   37.469 -10.971 1.00 14.48 ?  70  TYR B O    1 
ATOM   3417 C CB   . TYR B 2 65  ? 3.279   36.759 -9.294  1.00 12.43 ?  70  TYR B CB   1 
ATOM   3418 C CG   . TYR B 2 65  ? 2.415   37.222 -8.155  1.00 13.94 ?  70  TYR B CG   1 
ATOM   3419 C CD1  . TYR B 2 65  ? 2.885   38.140 -7.234  1.00 22.96 ?  70  TYR B CD1  1 
ATOM   3420 C CD2  . TYR B 2 65  ? 1.140   36.744 -7.973  1.00 14.75 ?  70  TYR B CD2  1 
ATOM   3421 C CE1  . TYR B 2 65  ? 2.110   38.572 -6.185  1.00 27.00 ?  70  TYR B CE1  1 
ATOM   3422 C CE2  . TYR B 2 65  ? 0.349   37.178 -6.905  1.00 13.83 ?  70  TYR B CE2  1 
ATOM   3423 C CZ   . TYR B 2 65  ? 0.839   38.088 -6.022  1.00 18.95 ?  70  TYR B CZ   1 
ATOM   3424 O OH   . TYR B 2 65  ? 0.103   38.548 -4.943  1.00 17.62 ?  70  TYR B OH   1 
ATOM   3425 H H    . TYR B 2 65  ? 1.603   37.110 -11.073 1.00 12.52 ?  70  TYR B H    1 
ATOM   3426 H HA   . TYR B 2 65  ? 3.605   38.626 -10.117 1.00 13.17 ?  70  TYR B HA   1 
ATOM   3427 H HB2  . TYR B 2 65  ? 2.904   35.928 -9.626  1.00 14.92 ?  70  TYR B HB2  1 
ATOM   3428 H HB3  . TYR B 2 65  ? 4.169   36.603 -8.941  1.00 14.92 ?  70  TYR B HB3  1 
ATOM   3429 H HD1  . TYR B 2 65  ? 3.749   38.473 -7.327  1.00 27.56 ?  70  TYR B HD1  1 
ATOM   3430 H HD2  . TYR B 2 65  ? 0.796   36.120 -8.572  1.00 17.70 ?  70  TYR B HD2  1 
ATOM   3431 H HE1  . TYR B 2 65  ? 2.449   39.195 -5.584  1.00 32.40 ?  70  TYR B HE1  1 
ATOM   3432 H HE2  . TYR B 2 65  ? -0.513  36.844 -6.799  1.00 16.60 ?  70  TYR B HE2  1 
ATOM   3433 H HH   . TYR B 2 65  ? -0.653  38.184 -4.935  1.00 21.14 ?  70  TYR B HH   1 
ATOM   3434 N N    . TYR B 2 66  ? 4.233   36.724 -12.517 1.00 12.59 ?  71  TYR B N    1 
ATOM   3435 C CA   . TYR B 2 66  ? 5.297   36.230 -13.377 1.00 17.05 ?  71  TYR B CA   1 
ATOM   3436 C C    . TYR B 2 66  ? 4.929   36.459 -14.825 1.00 12.15 ?  71  TYR B C    1 
ATOM   3437 O O    . TYR B 2 66  ? 3.761   36.518 -15.177 1.00 10.22 ?  71  TYR B O    1 
ATOM   3438 C CB   . TYR B 2 66  ? 5.496   34.715 -13.280 1.00 26.84 ?  71  TYR B CB   1 
ATOM   3439 C CG   . TYR B 2 66  ? 5.134   34.097 -11.972 1.00 10.54 ?  71  TYR B CG   1 
ATOM   3440 C CD1  . TYR B 2 66  ? 5.966   34.215 -10.893 1.00 19.29 ?  71  TYR B CD1  1 
ATOM   3441 C CD2  . TYR B 2 66  ? 3.996   33.317 -11.829 1.00 16.20 ?  71  TYR B CD2  1 
ATOM   3442 C CE1  . TYR B 2 66  ? 5.659   33.642 -9.683  1.00 20.99 ?  71  TYR B CE1  1 
ATOM   3443 C CE2  . TYR B 2 66  ? 3.689   32.744 -10.617 1.00 16.75 ?  71  TYR B CE2  1 
ATOM   3444 C CZ   . TYR B 2 66  ? 4.535   32.902 -9.552  1.00 20.76 ?  71  TYR B CZ   1 
ATOM   3445 O OH   . TYR B 2 66  ? 4.256   32.331 -8.328  1.00 45.40 ?  71  TYR B OH   1 
ATOM   3446 H H    . TYR B 2 66  ? 3.437   36.602 -12.819 1.00 15.10 ?  71  TYR B H    1 
ATOM   3447 H HA   . TYR B 2 66  ? 6.098   36.711 -13.115 1.00 20.46 ?  71  TYR B HA   1 
ATOM   3448 H HB2  . TYR B 2 66  ? 4.948   34.292 -13.959 1.00 32.21 ?  71  TYR B HB2  1 
ATOM   3449 H HB3  . TYR B 2 66  ? 6.432   34.520 -13.441 1.00 32.21 ?  71  TYR B HB3  1 
ATOM   3450 H HD1  . TYR B 2 66  ? 6.758   34.695 -10.980 1.00 23.14 ?  71  TYR B HD1  1 
ATOM   3451 H HD2  . TYR B 2 66  ? 3.436   33.181 -12.559 1.00 19.44 ?  71  TYR B HD2  1 
ATOM   3452 H HE1  . TYR B 2 66  ? 6.224   33.763 -8.954  1.00 25.19 ?  71  TYR B HE1  1 
ATOM   3453 H HE2  . TYR B 2 66  ? 2.907   32.251 -10.520 1.00 20.11 ?  71  TYR B HE2  1 
ATOM   3454 H HH   . TYR B 2 66  ? 3.538   31.898 -8.370  1.00 54.48 ?  71  TYR B HH   1 
ATOM   3455 N N    . ASP B 2 67  ? 5.945   36.461 -15.677 1.00 11.53 ?  72  ASP B N    1 
ATOM   3456 C CA   . ASP B 2 67  ? 5.683   36.547 -17.107 1.00 14.00 ?  72  ASP B CA   1 
ATOM   3457 C C    . ASP B 2 67  ? 5.100   35.245 -17.606 1.00 13.18 ?  72  ASP B C    1 
ATOM   3458 O O    . ASP B 2 67  ? 4.221   35.244 -18.481 1.00 16.75 ?  72  ASP B O    1 
ATOM   3459 C CB   . ASP B 2 67  ? 6.975   36.883 -17.860 1.00 16.96 ?  72  ASP B CB   1 
ATOM   3460 C CG   . ASP B 2 67  ? 7.425   38.334 -17.647 1.00 21.17 ?  72  ASP B CG   1 
ATOM   3461 O OD1  . ASP B 2 67  ? 6.651   39.183 -17.145 1.00 24.07 ?  72  ASP B OD1  1 
ATOM   3462 O OD2  . ASP B 2 67  ? 8.575   38.644 -18.017 1.00 25.97 -1 72  ASP B OD2  1 
ATOM   3463 H H    . ASP B 2 67  ? 6.775   36.414 -15.460 1.00 13.83 ?  72  ASP B H    1 
ATOM   3464 H HA   . ASP B 2 67  ? 5.052   37.262 -17.283 1.00 16.80 ?  72  ASP B HA   1 
ATOM   3465 H HB2  . ASP B 2 67  ? 7.685   36.300 -17.548 1.00 20.35 ?  72  ASP B HB2  1 
ATOM   3466 H HB3  . ASP B 2 67  ? 6.831   36.750 -18.810 1.00 20.35 ?  72  ASP B HB3  1 
ATOM   3467 N N    . GLY B 2 68  ? 5.534   34.115 -17.038 1.00 10.15 ?  73  GLY B N    1 
ATOM   3468 C CA   . GLY B 2 68  ? 5.049   32.812 -17.414 1.00 9.85  ?  73  GLY B CA   1 
ATOM   3469 C C    . GLY B 2 68  ? 3.805   32.464 -16.641 1.00 8.13  ?  73  GLY B C    1 
ATOM   3470 O O    . GLY B 2 68  ? 3.348   33.197 -15.764 1.00 9.16  ?  73  GLY B O    1 
ATOM   3471 H H    . GLY B 2 68  ? 6.127   34.090 -16.415 1.00 12.18 ?  73  GLY B H    1 
ATOM   3472 H HA2  . GLY B 2 68  ? 4.842   32.800 -18.362 1.00 11.82 ?  73  GLY B HA2  1 
ATOM   3473 H HA3  . GLY B 2 68  ? 5.728   32.144 -17.231 1.00 11.82 ?  73  GLY B HA3  1 
ATOM   3474 N N    . PRO B 2 69  ? 3.250   31.288 -16.921 1.00 7.72  ?  74  PRO B N    1 
ATOM   3475 C CA   . PRO B 2 69  ? 1.988   30.905 -16.287 1.00 6.59  ?  74  PRO B CA   1 
ATOM   3476 C C    . PRO B 2 69  ? 2.211   30.345 -14.895 1.00 6.13  ?  74  PRO B C    1 
ATOM   3477 O O    . PRO B 2 69  ? 3.325   30.015 -14.496 1.00 7.96  ?  74  PRO B O    1 
ATOM   3478 C CB   . PRO B 2 69  ? 1.513   29.744 -17.170 1.00 9.40  ?  74  PRO B CB   1 
ATOM   3479 C CG   . PRO B 2 69  ? 2.764   29.189 -17.805 1.00 10.27 ?  74  PRO B CG   1 
ATOM   3480 C CD   . PRO B 2 69  ? 3.633   30.392 -18.016 1.00 8.53  ?  74  PRO B CD   1 
ATOM   3481 H HA   . PRO B 2 69  ? 1.375   31.656 -16.280 1.00 7.91  ?  74  PRO B HA   1 
ATOM   3482 H HB2  . PRO B 2 69  ? 1.075   29.073 -16.624 1.00 11.28 ?  74  PRO B HB2  1 
ATOM   3483 H HB3  . PRO B 2 69  ? 0.900   30.074 -17.846 1.00 11.28 ?  74  PRO B HB3  1 
ATOM   3484 H HG2  . PRO B 2 69  ? 3.187   28.553 -17.208 1.00 12.33 ?  74  PRO B HG2  1 
ATOM   3485 H HG3  . PRO B 2 69  ? 2.549   28.761 -18.648 1.00 12.33 ?  74  PRO B HG3  1 
ATOM   3486 H HD2  . PRO B 2 69  ? 4.572   30.154 -17.954 1.00 10.23 ?  74  PRO B HD2  1 
ATOM   3487 H HD3  . PRO B 2 69  ? 3.452   30.802 -18.876 1.00 10.23 ?  74  PRO B HD3  1 
ATOM   3488 N N    A VAL B 2 70  ? 1.121   30.241 -14.152 0.69 5.94  ?  75  VAL B N    1 
ATOM   3489 N N    B VAL B 2 70  ? 1.113   30.199 -14.168 0.31 6.25  ?  75  VAL B N    1 
ATOM   3490 C CA   A VAL B 2 70  ? 1.010   29.304 -13.038 0.69 5.88  ?  75  VAL B CA   1 
ATOM   3491 C CA   B VAL B 2 70  ? 1.047   29.307 -13.017 0.31 9.89  ?  75  VAL B CA   1 
ATOM   3492 C C    A VAL B 2 70  ? 0.508   27.977 -13.592 0.69 11.60 ?  75  VAL B C    1 
ATOM   3493 C C    B VAL B 2 70  ? 0.475   27.981 -13.501 0.31 5.10  ?  75  VAL B C    1 
ATOM   3494 O O    A VAL B 2 70  ? -0.490  27.925 -14.339 0.69 5.15  ?  75  VAL B O    1 
ATOM   3495 O O    B VAL B 2 70  ? -0.602  27.939 -14.113 0.31 14.04 ?  75  VAL B O    1 
ATOM   3496 C CB   A VAL B 2 70  ? 0.065   29.815 -11.941 0.69 12.23 ?  75  VAL B CB   1 
ATOM   3497 C CB   B VAL B 2 70  ? 0.213   29.892 -11.869 0.31 5.76  ?  75  VAL B CB   1 
ATOM   3498 C CG1  A VAL B 2 70  ? 0.017   28.805 -10.800 0.69 10.31 ?  75  VAL B CG1  1 
ATOM   3499 C CG1  B VAL B 2 70  ? 0.876   31.117 -11.297 0.31 17.74 ?  75  VAL B CG1  1 
ATOM   3500 C CG2  A VAL B 2 70  ? 0.514   31.137 -11.403 0.69 17.01 ?  75  VAL B CG2  1 
ATOM   3501 C CG2  B VAL B 2 70  ? -1.187  30.215 -12.318 0.31 5.94  ?  75  VAL B CG2  1 
ATOM   3502 H H    A VAL B 2 70  ? 0.412   30.712 -14.274 0.69 7.13  ?  75  VAL B H    1 
ATOM   3503 H H    B VAL B 2 70  ? 0.377   30.615 -14.324 0.31 7.50  ?  75  VAL B H    1 
ATOM   3504 H HA   A VAL B 2 70  ? 1.887   29.187 -12.641 0.69 7.05  ?  75  VAL B HA   1 
ATOM   3505 H HA   B VAL B 2 70  ? 1.943   29.161 -12.675 0.31 11.87 ?  75  VAL B HA   1 
ATOM   3506 H HB   A VAL B 2 70  ? -0.817  29.928 -12.326 0.69 14.67 ?  75  VAL B HB   1 
ATOM   3507 H HB   B VAL B 2 70  ? 0.153   29.221 -11.170 0.31 6.92  ?  75  VAL B HB   1 
ATOM   3508 H HG11 A VAL B 2 70  ? -0.387  29.224 -10.024 0.69 12.37 ?  75  VAL B HG11 1 
ATOM   3509 H HG11 B VAL B 2 70  ? 0.221   31.625 -10.793 0.31 21.29 ?  75  VAL B HG11 1 
ATOM   3510 H HG12 A VAL B 2 70  ? -0.514  28.041 -11.076 0.69 12.37 ?  75  VAL B HG12 1 
ATOM   3511 H HG12 B VAL B 2 70  ? 1.601   30.841 -10.714 0.31 21.29 ?  75  VAL B HG12 1 
ATOM   3512 H HG13 A VAL B 2 70  ? 0.921   28.521 -10.590 0.69 12.37 ?  75  VAL B HG13 1 
ATOM   3513 H HG13 B VAL B 2 70  ? 1.224   31.656 -12.024 0.31 21.29 ?  75  VAL B HG13 1 
ATOM   3514 H HG21 A VAL B 2 70  ? -0.228  31.561 -10.944 0.69 20.41 ?  75  VAL B HG21 1 
ATOM   3515 H HG21 B VAL B 2 70  ? -1.624  30.744 -11.633 0.31 7.13  ?  75  VAL B HG21 1 
ATOM   3516 H HG22 A VAL B 2 70  ? 1.247   30.995 -10.784 0.69 20.41 ?  75  VAL B HG22 1 
ATOM   3517 H HG22 B VAL B 2 70  ? -1.145  30.717 -13.147 0.31 7.13  ?  75  VAL B HG22 1 
ATOM   3518 H HG23 A VAL B 2 70  ? 0.808   31.695 -12.141 0.69 20.41 ?  75  VAL B HG23 1 
ATOM   3519 H HG23 B VAL B 2 70  ? -1.673  29.387 -12.457 0.31 7.13  ?  75  VAL B HG23 1 
ATOM   3520 N N    . ALA B 2 71  ? 1.215   26.899 -13.253 1.00 5.72  ?  76  ALA B N    1 
ATOM   3521 C CA   . ALA B 2 71  ? 0.840   25.567 -13.699 1.00 4.63  ?  76  ALA B CA   1 
ATOM   3522 C C    . ALA B 2 71  ? 0.100   24.908 -12.550 1.00 6.70  ?  76  ALA B C    1 
ATOM   3523 O O    . ALA B 2 71  ? 0.428   25.114 -11.381 1.00 5.70  ?  76  ALA B O    1 
ATOM   3524 C CB   . ALA B 2 71  ? 2.072   24.738 -14.046 1.00 7.20  ?  76  ALA B CB   1 
ATOM   3525 H H    A ALA B 2 71  ? 1.921   26.919 -12.762 0.69 6.86  ?  76  ALA B H    1 
ATOM   3526 H H    B ALA B 2 71  ? 1.956   26.916 -12.817 0.31 6.86  ?  76  ALA B H    1 
ATOM   3527 H HA   . ALA B 2 71  ? 0.285   25.610 -14.493 1.00 5.55  ?  76  ALA B HA   1 
ATOM   3528 H HB1  . ALA B 2 71  ? 1.790   23.846 -14.303 1.00 8.63  ?  76  ALA B HB1  1 
ATOM   3529 H HB2  . ALA B 2 71  ? 2.541   25.161 -14.781 1.00 8.63  ?  76  ALA B HB2  1 
ATOM   3530 H HB3  . ALA B 2 71  ? 2.649   24.690 -13.268 1.00 8.63  ?  76  ALA B HB3  1 
ATOM   3531 N N    A MET B 2 72  ? -0.886  24.104 -12.890 0.78 5.84  ?  77  MET B N    1 
ATOM   3532 N N    B MET B 2 72  ? -0.904  24.114 -12.903 0.22 6.64  ?  77  MET B N    1 
ATOM   3533 C CA   A MET B 2 72  ? -1.571  23.280 -11.911 0.78 9.55  ?  77  MET B CA   1 
ATOM   3534 C CA   B MET B 2 72  ? -1.642  23.283 -11.964 0.22 4.38  ?  77  MET B CA   1 
ATOM   3535 C C    A MET B 2 72  ? -1.598  21.849 -12.417 0.78 5.69  ?  77  MET B C    1 
ATOM   3536 C C    B MET B 2 72  ? -1.560  21.843 -12.446 0.22 4.29  ?  77  MET B C    1 
ATOM   3537 O O    A MET B 2 72  ? -1.965  21.615 -13.564 0.78 6.97  ?  77  MET B O    1 
ATOM   3538 O O    B MET B 2 72  ? -1.781  21.576 -13.629 0.22 12.12 ?  77  MET B O    1 
ATOM   3539 C CB   A MET B 2 72  ? -2.966  23.799 -11.639 0.78 5.99  ?  77  MET B CB   1 
ATOM   3540 C CB   B MET B 2 72  ? -3.107  23.702 -11.901 0.22 13.73 ?  77  MET B CB   1 
ATOM   3541 C CG   A MET B 2 72  ? -3.731  22.899 -10.767 0.78 5.12  ?  77  MET B CG   1 
ATOM   3542 C CG   B MET B 2 72  ? -3.514  24.314 -10.584 0.22 13.14 ?  77  MET B CG   1 
ATOM   3543 S SD   A MET B 2 72  ? -5.308  23.473 -10.378 0.78 17.36 ?  77  MET B SD   1 
ATOM   3544 S SD   B MET B 2 72  ? -3.805  23.059 -9.331  0.22 7.38  ?  77  MET B SD   1 
ATOM   3545 C CE   A MET B 2 72  ? -4.919  24.996 -9.593  0.78 21.20 ?  77  MET B CE   1 
ATOM   3546 C CE   B MET B 2 72  ? -5.562  22.732 -9.547  0.22 8.08  ?  77  MET B CE   1 
ATOM   3547 H H    A MET B 2 72  ? -1.183  24.015 -13.692 0.78 7.01  ?  77  MET B H    1 
ATOM   3548 H H    B MET B 2 72  ? -1.186  24.037 -13.712 0.22 7.96  ?  77  MET B H    1 
ATOM   3549 H HA   A MET B 2 72  ? -1.092  23.300 -11.068 0.78 11.46 ?  77  MET B HA   1 
ATOM   3550 H HA   B MET B 2 72  ? -1.257  23.370 -11.078 0.22 5.25  ?  77  MET B HA   1 
ATOM   3551 H HB2  A MET B 2 72  ? -2.904  24.663 -11.203 0.78 7.19  ?  77  MET B HB2  1 
ATOM   3552 H HB2  B MET B 2 72  ? -3.272  24.359 -12.596 0.22 16.48 ?  77  MET B HB2  1 
ATOM   3553 H HB3  A MET B 2 72  ? -3.443  23.885 -12.479 0.78 7.19  ?  77  MET B HB3  1 
ATOM   3554 H HB3  B MET B 2 72  ? -3.660  22.919 -12.047 0.22 16.48 ?  77  MET B HB3  1 
ATOM   3555 H HG2  A MET B 2 72  ? -3.831  22.043 -11.213 0.78 6.14  ?  77  MET B HG2  1 
ATOM   3556 H HG2  B MET B 2 72  ? -2.807  24.899 -10.270 0.22 15.77 ?  77  MET B HG2  1 
ATOM   3557 H HG3  A MET B 2 72  ? -3.246  22.785 -9.935  0.78 6.14  ?  77  MET B HG3  1 
ATOM   3558 H HG3  B MET B 2 72  ? -4.333  24.819 -10.705 0.22 15.77 ?  77  MET B HG3  1 
ATOM   3559 H HE1  A MET B 2 72  ? -5.670  25.270 -9.044  0.78 25.44 ?  77  MET B HE1  1 
ATOM   3560 H HE1  B MET B 2 72  ? -5.798  21.933 -9.050  0.22 9.70  ?  77  MET B HE1  1 
ATOM   3561 H HE2  A MET B 2 72  ? -4.132  24.873 -9.038  0.78 25.44 ?  77  MET B HE2  1 
ATOM   3562 H HE2  B MET B 2 72  ? -6.067  23.490 -9.213  0.22 9.70  ?  77  MET B HE2  1 
ATOM   3563 H HE3  A MET B 2 72  ? -4.743  25.666 -10.272 0.78 25.44 ?  77  MET B HE3  1 
ATOM   3564 H HE3  B MET B 2 72  ? -5.746  22.602 -10.490 0.22 9.70  ?  77  MET B HE3  1 
ATOM   3565 N N    . LEU B 2 73  ? -1.232  20.928 -11.536 1.00 5.14  ?  78  LEU B N    1 
ATOM   3566 C CA   . LEU B 2 73  ? -1.296  19.493 -11.851 1.00 6.50  ?  78  LEU B CA   1 
ATOM   3567 C C    . LEU B 2 73  ? -2.695  19.098 -11.417 1.00 4.71  ?  78  LEU B C    1 
ATOM   3568 O O    . LEU B 2 73  ? -2.957  18.741 -10.259 1.00 6.21  ?  78  LEU B O    1 
ATOM   3569 C CB   . LEU B 2 73  ? -0.195  18.758 -11.096 1.00 7.18  ?  78  LEU B CB   1 
ATOM   3570 C CG   . LEU B 2 73  ? -0.185  17.255 -11.314 1.00 9.49  ?  78  LEU B CG   1 
ATOM   3571 C CD1  . LEU B 2 73  ? -0.150  16.827 -12.744 1.00 9.16  ?  78  LEU B CD1  1 
ATOM   3572 C CD2  . LEU B 2 73  ? 0.995   16.679 -10.571 1.00 11.02 ?  78  LEU B CD2  1 
ATOM   3573 H H    A LEU B 2 73  ? -0.942  21.102 -10.745 0.78 6.16  ?  78  LEU B H    1 
ATOM   3574 H H    B LEU B 2 73  ? -0.972  21.107 -10.736 0.22 6.16  ?  78  LEU B H    1 
ATOM   3575 H HA   . LEU B 2 73  ? -1.170  19.292 -12.792 1.00 7.81  ?  78  LEU B HA   1 
ATOM   3576 H HB2  . LEU B 2 73  ? 0.663   19.104 -11.388 1.00 8.61  ?  78  LEU B HB2  1 
ATOM   3577 H HB3  . LEU B 2 73  ? -0.312  18.918 -10.147 1.00 8.61  ?  78  LEU B HB3  1 
ATOM   3578 H HG   . LEU B 2 73  ? -1.025  16.907 -10.977 1.00 11.39 ?  78  LEU B HG   1 
ATOM   3579 H HD11 . LEU B 2 73  ? -0.058  15.862 -12.782 1.00 10.99 ?  78  LEU B HD11 1 
ATOM   3580 H HD12 . LEU B 2 73  ? -0.975  17.098 -13.175 1.00 10.99 ?  78  LEU B HD12 1 
ATOM   3581 H HD13 . LEU B 2 73  ? 0.607   17.249 -13.181 1.00 10.99 ?  78  LEU B HD13 1 
ATOM   3582 H HD21 . LEU B 2 73  ? 1.045   15.727 -10.748 1.00 13.22 ?  78  LEU B HD21 1 
ATOM   3583 H HD22 . LEU B 2 73  ? 1.805   17.115 -10.878 1.00 13.22 ?  78  LEU B HD22 1 
ATOM   3584 H HD23 . LEU B 2 73  ? 0.876   16.834 -9.621  1.00 13.22 ?  78  LEU B HD23 1 
ATOM   3585 N N    A ASP B 2 74  ? -3.631  19.205 -12.352 0.56 4.76  ?  79  ASP B N    1 
ATOM   3586 N N    B ASP B 2 74  ? -3.638  19.231 -12.348 0.44 4.76  ?  79  ASP B N    1 
ATOM   3587 C CA   A ASP B 2 74  ? -5.039  18.973 -12.057 0.56 5.15  ?  79  ASP B CA   1 
ATOM   3588 C CA   B ASP B 2 74  ? -5.040  18.986 -12.030 0.44 6.73  ?  79  ASP B CA   1 
ATOM   3589 C C    A ASP B 2 74  ? -5.371  17.499 -11.882 0.56 5.51  ?  79  ASP B C    1 
ATOM   3590 C C    B ASP B 2 74  ? -5.288  17.508 -11.753 0.44 8.84  ?  79  ASP B C    1 
ATOM   3591 O O    A ASP B 2 74  ? -6.344  17.193 -11.189 0.56 6.45  ?  79  ASP B O    1 
ATOM   3592 O O    B ASP B 2 74  ? -6.089  17.166 -10.873 0.44 5.94  ?  79  ASP B O    1 
ATOM   3593 C CB   A ASP B 2 74  ? -5.912  19.597 -13.137 0.56 6.22  ?  79  ASP B CB   1 
ATOM   3594 C CB   B ASP B 2 74  ? -5.939  19.470 -13.163 0.44 6.28  ?  79  ASP B CB   1 
ATOM   3595 C CG   A ASP B 2 74  ? -6.257  21.055 -12.849 0.56 11.31 ?  79  ASP B CG   1 
ATOM   3596 C CG   B ASP B 2 74  ? -5.841  20.984 -13.414 0.44 5.95  ?  79  ASP B CG   1 
ATOM   3597 O OD1  A ASP B 2 74  ? -6.461  21.402 -11.666 0.56 15.00 ?  79  ASP B OD1  1 
ATOM   3598 O OD1  B ASP B 2 74  ? -4.746  21.479 -13.772 0.44 6.71  ?  79  ASP B OD1  1 
ATOM   3599 O OD2  A ASP B 2 74  ? -6.327  21.867 -13.812 0.56 9.75  -1 79  ASP B OD2  1 
ATOM   3600 O OD2  B ASP B 2 74  ? -6.887  21.687 -13.291 0.44 9.45  -1 79  ASP B OD2  1 
ATOM   3601 H H    A ASP B 2 74  ? -3.478  19.411 -13.173 0.56 5.72  ?  79  ASP B H    1 
ATOM   3602 H H    B ASP B 2 74  ? -3.494  19.461 -13.165 0.44 5.71  ?  79  ASP B H    1 
ATOM   3603 H HA   A ASP B 2 74  ? -5.254  19.412 -11.219 0.56 6.18  ?  79  ASP B HA   1 
ATOM   3604 H HA   B ASP B 2 74  ? -5.268  19.491 -11.234 0.44 8.07  ?  79  ASP B HA   1 
ATOM   3605 H HB2  A ASP B 2 74  ? -5.440  19.562 -13.984 0.56 7.46  ?  79  ASP B HB2  1 
ATOM   3606 H HB2  B ASP B 2 74  ? -5.685  19.016 -13.981 0.44 7.53  ?  79  ASP B HB2  1 
ATOM   3607 H HB3  A ASP B 2 74  ? -6.742  19.099 -13.199 0.56 7.46  ?  79  ASP B HB3  1 
ATOM   3608 H HB3  B ASP B 2 74  ? -6.861  19.265 -12.942 0.44 7.53  ?  79  ASP B HB3  1 
ATOM   3609 N N    A GLU B 2 75  ? -4.597  16.581 -12.474 0.56 5.46  ?  80  GLU B N    1 
ATOM   3610 N N    B GLU B 2 75  ? -4.600  16.613 -12.471 0.44 6.81  ?  80  GLU B N    1 
ATOM   3611 C CA   A GLU B 2 75  ? -4.819  15.154 -12.283 0.56 8.80  ?  80  GLU B CA   1 
ATOM   3612 C CA   B GLU B 2 75  ? -4.781  15.179 -12.290 0.44 5.92  ?  80  GLU B CA   1 
ATOM   3613 C C    A GLU B 2 75  ? -3.498  14.421 -12.416 0.56 5.89  ?  80  GLU B C    1 
ATOM   3614 C C    B GLU B 2 75  ? -3.444  14.462 -12.384 0.44 7.56  ?  80  GLU B C    1 
ATOM   3615 O O    A GLU B 2 75  ? -2.743  14.688 -13.356 0.56 8.95  ?  80  GLU B O    1 
ATOM   3616 O O    B GLU B 2 75  ? -2.613  14.800 -13.231 0.44 5.60  ?  80  GLU B O    1 
ATOM   3617 C CB   A GLU B 2 75  ? -5.776  14.585 -13.355 0.56 9.66  ?  80  GLU B CB   1 
ATOM   3618 C CB   B GLU B 2 75  ? -5.747  14.590 -13.354 0.44 9.64  ?  80  GLU B CB   1 
ATOM   3619 C CG   A GLU B 2 75  ? -7.194  15.137 -13.342 0.56 8.90  ?  80  GLU B CG   1 
ATOM   3620 C CG   B GLU B 2 75  ? -7.054  15.372 -13.563 0.44 9.10  ?  80  GLU B CG   1 
ATOM   3621 C CD   A GLU B 2 75  ? -7.869  15.149 -14.711 0.56 10.52 ?  80  GLU B CD   1 
ATOM   3622 C CD   B GLU B 2 75  ? -8.195  14.817 -12.713 0.44 17.63 ?  80  GLU B CD   1 
ATOM   3623 O OE1  A GLU B 2 75  ? -7.410  14.455 -15.640 0.56 8.90  ?  80  GLU B OE1  1 
ATOM   3624 O OE1  B GLU B 2 75  ? -7.961  13.814 -12.011 0.44 21.81 ?  80  GLU B OE1  1 
ATOM   3625 O OE2  A GLU B 2 75  ? -8.895  15.867 -14.894 0.56 7.97  ?  80  GLU B OE2  1 
ATOM   3626 O OE2  B GLU B 2 75  ? -9.312  15.377 -12.744 0.44 23.69 ?  80  GLU B OE2  1 
ATOM   3627 H H    A GLU B 2 75  ? -3.936  16.767 -12.992 0.56 6.55  ?  80  GLU B H    1 
ATOM   3628 H H    B GLU B 2 75  ? -4.021  16.819 -13.072 0.44 8.17  ?  80  GLU B H    1 
ATOM   3629 H HA   A GLU B 2 75  ? -5.189  15.020 -11.396 0.56 10.56 ?  80  GLU B HA   1 
ATOM   3630 H HA   B GLU B 2 75  ? -5.147  15.022 -11.406 0.44 7.10  ?  80  GLU B HA   1 
ATOM   3631 H HB2  A GLU B 2 75  ? -5.402  14.778 -14.228 0.56 11.59 ?  80  GLU B HB2  1 
ATOM   3632 H HB2  B GLU B 2 75  ? -5.284  14.567 -14.207 0.44 11.57 ?  80  GLU B HB2  1 
ATOM   3633 H HB3  A GLU B 2 75  ? -5.841  13.626 -13.225 0.56 11.59 ?  80  GLU B HB3  1 
ATOM   3634 H HB3  B GLU B 2 75  ? -5.988  13.690 -13.084 0.44 11.57 ?  80  GLU B HB3  1 
ATOM   3635 H HG2  A GLU B 2 75  ? -7.736  14.589 -12.752 0.56 10.69 ?  80  GLU B HG2  1 
ATOM   3636 H HG2  B GLU B 2 75  ? -6.914  16.299 -13.314 0.44 10.92 ?  80  GLU B HG2  1 
ATOM   3637 H HG3  A GLU B 2 75  ? -7.170  16.050 -13.017 0.56 10.69 ?  80  GLU B HG3  1 
ATOM   3638 H HG3  B GLU B 2 75  ? -7.315  15.315 -14.495 0.44 10.92 ?  80  GLU B HG3  1 
ATOM   3639 N N    . LEU B 2 76  ? -3.231  13.489 -11.494 1.00 6.31  ?  81  LEU B N    1 
ATOM   3640 C CA   . LEU B 2 76  ? -2.065  12.600 -11.602 1.00 6.64  ?  81  LEU B CA   1 
ATOM   3641 C C    . LEU B 2 76  ? -2.476  11.216 -11.160 1.00 8.23  ?  81  LEU B C    1 
ATOM   3642 O O    . LEU B 2 76  ? -3.071  11.043 -10.086 1.00 8.18  ?  81  LEU B O    1 
ATOM   3643 C CB   . LEU B 2 76  ? -0.933  13.066 -10.682 1.00 6.71  ?  81  LEU B CB   1 
ATOM   3644 C CG   . LEU B 2 76  ? 0.338   12.222 -10.669 1.00 7.01  ?  81  LEU B CG   1 
ATOM   3645 C CD1  . LEU B 2 76  ? 1.113   12.359 -11.981 1.00 10.46 ?  81  LEU B CD1  1 
ATOM   3646 C CD2  . LEU B 2 76  ? 1.233   12.649 -9.502  1.00 8.69  ?  81  LEU B CD2  1 
ATOM   3647 H H    . LEU B 2 76  ? -3.710  13.349 -10.793 1.00 7.57  ?  81  LEU B H    1 
ATOM   3648 H HA   . LEU B 2 76  ? -1.759  12.583 -12.523 1.00 7.97  ?  81  LEU B HA   1 
ATOM   3649 H HB2  . LEU B 2 76  ? -0.676  13.961 -10.954 1.00 8.05  ?  81  LEU B HB2  1 
ATOM   3650 H HB3  . LEU B 2 76  ? -1.273  13.081 -9.773  1.00 8.05  ?  81  LEU B HB3  1 
ATOM   3651 H HG   . LEU B 2 76  ? 0.087   11.291 -10.564 1.00 8.41  ?  81  LEU B HG   1 
ATOM   3652 H HD11 . LEU B 2 76  ? 1.895   11.785 -11.947 1.00 12.55 ?  81  LEU B HD11 1 
ATOM   3653 H HD12 . LEU B 2 76  ? 0.539   12.093 -12.716 1.00 12.55 ?  81  LEU B HD12 1 
ATOM   3654 H HD13 . LEU B 2 76  ? 1.386   13.283 -12.092 1.00 12.55 ?  81  LEU B HD13 1 
ATOM   3655 H HD21 . LEU B 2 76  ? 2.047   12.122 -9.519  1.00 10.43 ?  81  LEU B HD21 1 
ATOM   3656 H HD22 . LEU B 2 76  ? 1.447   13.591 -9.596  1.00 10.43 ?  81  LEU B HD22 1 
ATOM   3657 H HD23 . LEU B 2 76  ? 0.760   12.499 -8.669  1.00 10.43 ?  81  LEU B HD23 1 
ATOM   3658 N N    . TYR B 2 77  ? -2.164  10.212 -11.986 1.00 7.73  ?  82  TYR B N    1 
ATOM   3659 C CA   . TYR B 2 77  ? -2.663  8.867  -11.730 1.00 8.62  ?  82  TYR B CA   1 
ATOM   3660 C C    . TYR B 2 77  ? -1.748  7.852  -12.394 1.00 9.16  ?  82  TYR B C    1 
ATOM   3661 O O    . TYR B 2 77  ? -1.356  8.020  -13.552 1.00 8.97  ?  82  TYR B O    1 
ATOM   3662 C CB   . TYR B 2 77  ? -4.110  8.731  -12.234 1.00 8.85  ?  82  TYR B CB   1 
ATOM   3663 C CG   . TYR B 2 77  ? -4.625  7.307  -12.324 1.00 9.90  ?  82  TYR B CG   1 
ATOM   3664 C CD1  . TYR B 2 77  ? -4.494  6.587  -13.506 1.00 13.47 ?  82  TYR B CD1  1 
ATOM   3665 C CD2  . TYR B 2 77  ? -5.302  6.718  -11.282 1.00 11.21 ?  82  TYR B CD2  1 
ATOM   3666 C CE1  . TYR B 2 77  ? -4.974  5.286  -13.621 1.00 14.13 ?  82  TYR B CE1  1 
ATOM   3667 C CE2  . TYR B 2 77  ? -5.798  5.407  -11.386 1.00 11.73 ?  82  TYR B CE2  1 
ATOM   3668 C CZ   . TYR B 2 77  ? -5.641  4.708  -12.569 1.00 12.11 ?  82  TYR B CZ   1 
ATOM   3669 O OH   . TYR B 2 77  ? -6.110  3.402  -12.682 1.00 18.05 ?  82  TYR B OH   1 
ATOM   3670 H H    . TYR B 2 77  ? -1.672  10.288 -12.688 1.00 9.28  ?  82  TYR B H    1 
ATOM   3671 H HA   . TYR B 2 77  ? -2.648  8.678  -10.779 1.00 10.35 ?  82  TYR B HA   1 
ATOM   3672 H HB2  . TYR B 2 77  ? -4.693  9.213  -11.627 1.00 10.63 ?  82  TYR B HB2  1 
ATOM   3673 H HB3  . TYR B 2 77  ? -4.164  9.117  -13.122 1.00 10.63 ?  82  TYR B HB3  1 
ATOM   3674 H HD1  . TYR B 2 77  ? -4.075  6.984  -14.236 1.00 16.17 ?  82  TYR B HD1  1 
ATOM   3675 H HD2  . TYR B 2 77  ? -5.433  7.195  -10.494 1.00 13.45 ?  82  TYR B HD2  1 
ATOM   3676 H HE1  . TYR B 2 77  ? -4.844  4.810  -14.409 1.00 16.96 ?  82  TYR B HE1  1 
ATOM   3677 H HE2  . TYR B 2 77  ? -6.230  5.012  -10.663 1.00 14.08 ?  82  TYR B HE2  1 
ATOM   3678 H HH   . TYR B 2 77  ? -6.465  3.161  -11.959 1.00 21.66 ?  82  TYR B HH   1 
ATOM   3679 N N    . VAL B 2 78  ? -1.442  6.801  -11.642 1.00 9.99  ?  83  VAL B N    1 
ATOM   3680 C CA   . VAL B 2 78  ? -0.775  5.610  -12.151 1.00 10.85 ?  83  VAL B CA   1 
ATOM   3681 C C    . VAL B 2 78  ? -1.662  4.411  -11.845 1.00 14.08 ?  83  VAL B C    1 
ATOM   3682 O O    . VAL B 2 78  ? -2.220  4.314  -10.740 1.00 12.19 ?  83  VAL B O    1 
ATOM   3683 C CB   . VAL B 2 78  ? 0.624   5.435  -11.530 1.00 11.17 ?  83  VAL B CB   1 
ATOM   3684 C CG1  . VAL B 2 78  ? 1.240   4.118  -11.975 1.00 12.31 ?  83  VAL B CG1  1 
ATOM   3685 C CG2  . VAL B 2 78  ? 1.539   6.596  -11.914 1.00 11.13 ?  83  VAL B CG2  1 
ATOM   3686 H H    . VAL B 2 78  ? -1.618  6.753  -10.802 1.00 11.99 ?  83  VAL B H    1 
ATOM   3687 H HA   . VAL B 2 78  ? -0.667  5.679  -13.113 1.00 13.02 ?  83  VAL B HA   1 
ATOM   3688 H HB   . VAL B 2 78  ? 0.533   5.426  -10.564 1.00 13.41 ?  83  VAL B HB   1 
ATOM   3689 H HG11 . VAL B 2 78  ? 2.180   4.112  -11.736 1.00 14.77 ?  83  VAL B HG11 1 
ATOM   3690 H HG12 . VAL B 2 78  ? 0.781   3.388  -11.530 1.00 14.77 ?  83  VAL B HG12 1 
ATOM   3691 H HG13 . VAL B 2 78  ? 1.142   4.033  -12.936 1.00 14.77 ?  83  VAL B HG13 1 
ATOM   3692 H HG21 . VAL B 2 78  ? 2.411   6.458  -11.513 1.00 13.35 ?  83  VAL B HG21 1 
ATOM   3693 H HG22 . VAL B 2 78  ? 1.620   6.628  -12.880 1.00 13.35 ?  83  VAL B HG22 1 
ATOM   3694 H HG23 . VAL B 2 78  ? 1.152   7.424  -11.588 1.00 13.35 ?  83  VAL B HG23 1 
ATOM   3695 N N    . ALA B 2 79  ? -1.827  3.544  -12.836 1.00 12.54 ?  84  ALA B N    1 
ATOM   3696 C CA   . ALA B 2 79  ? -2.672  2.367  -12.656 1.00 13.69 ?  84  ALA B CA   1 
ATOM   3697 C C    . ALA B 2 79  ? -2.184  1.548  -11.463 1.00 14.62 ?  84  ALA B C    1 
ATOM   3698 O O    . ALA B 2 79  ? -0.973  1.396  -11.270 1.00 14.80 ?  84  ALA B O    1 
ATOM   3699 C CB   . ALA B 2 79  ? -2.642  1.472  -13.900 1.00 14.49 ?  84  ALA B CB   1 
ATOM   3700 H H    . ALA B 2 79  ? -1.466  3.611  -13.614 1.00 15.05 ?  84  ALA B H    1 
ATOM   3701 H HA   . ALA B 2 79  ? -3.582  2.663  -12.500 1.00 16.43 ?  84  ALA B HA   1 
ATOM   3702 H HB1  . ALA B 2 79  ? -3.227  0.712  -13.756 1.00 17.39 ?  84  ALA B HB1  1 
ATOM   3703 H HB2  . ALA B 2 79  ? -2.947  1.984  -14.665 1.00 17.39 ?  84  ALA B HB2  1 
ATOM   3704 H HB3  . ALA B 2 79  ? -1.733  1.166  -14.047 1.00 17.39 ?  84  ALA B HB3  1 
ATOM   3705 N N    . PRO B 2 80  ? -3.086  1.005  -10.668 1.00 17.04 ?  85  PRO B N    1 
ATOM   3706 C CA   . PRO B 2 80  ? -2.646  0.341  -9.426  1.00 17.56 ?  85  PRO B CA   1 
ATOM   3707 C C    . PRO B 2 80  ? -1.574  -0.724 -9.618  1.00 19.76 ?  85  PRO B C    1 
ATOM   3708 O O    . PRO B 2 80  ? -0.615  -0.766 -8.838  1.00 20.39 ?  85  PRO B O    1 
ATOM   3709 C CB   . PRO B 2 80  ? -3.944  -0.237 -8.828  1.00 22.73 ?  85  PRO B CB   1 
ATOM   3710 C CG   . PRO B 2 80  ? -5.047  0.120  -9.780  1.00 28.65 ?  85  PRO B CG   1 
ATOM   3711 C CD   . PRO B 2 80  ? -4.550  1.077  -10.799 1.00 15.49 ?  85  PRO B CD   1 
ATOM   3712 H HA   . PRO B 2 80  ? -2.302  1.019  -8.824  1.00 21.07 ?  85  PRO B HA   1 
ATOM   3713 H HB2  . PRO B 2 80  ? -3.863  -1.201 -8.746  1.00 27.27 ?  85  PRO B HB2  1 
ATOM   3714 H HB3  . PRO B 2 80  ? -4.104  0.157  -7.956  1.00 27.27 ?  85  PRO B HB3  1 
ATOM   3715 H HG2  . PRO B 2 80  ? -5.356  -0.690 -10.214 1.00 34.38 ?  85  PRO B HG2  1 
ATOM   3716 H HG3  . PRO B 2 80  ? -5.771  0.525  -9.277  1.00 34.38 ?  85  PRO B HG3  1 
ATOM   3717 H HD2  . PRO B 2 80  ? -4.828  0.805  -11.688 1.00 18.58 ?  85  PRO B HD2  1 
ATOM   3718 H HD3  . PRO B 2 80  ? -4.867  1.974  -10.611 1.00 18.58 ?  85  PRO B HD3  1 
ATOM   3719 N N    . ALA B 2 81  ? -1.688  -1.575 -10.639 1.00 19.34 ?  86  ALA B N    1 
ATOM   3720 C CA   . ALA B 2 81  ? -0.685  -2.617 -10.816 1.00 24.20 ?  86  ALA B CA   1 
ATOM   3721 C C    . ALA B 2 81  ? 0.708   -2.071 -11.134 1.00 27.15 ?  86  ALA B C    1 
ATOM   3722 O O    . ALA B 2 81  ? 1.684   -2.829 -11.054 1.00 26.82 ?  86  ALA B O    1 
ATOM   3723 C CB   . ALA B 2 81  ? -1.140  -3.586 -11.911 1.00 30.90 ?  86  ALA B CB   1 
ATOM   3724 H H    . ALA B 2 81  ? -2.319  -1.569 -11.223 1.00 23.20 ?  86  ALA B H    1 
ATOM   3725 H HA   . ALA B 2 81  ? -0.606  -3.114 -9.987  1.00 29.03 ?  86  ALA B HA   1 
ATOM   3726 H HB1  . ALA B 2 81  ? -0.475  -4.285 -12.011 1.00 37.08 ?  86  ALA B HB1  1 
ATOM   3727 H HB2  . ALA B 2 81  ? -1.991  -3.974 -11.657 1.00 37.08 ?  86  ALA B HB2  1 
ATOM   3728 H HB3  . ALA B 2 81  ? -1.234  -3.099 -12.745 1.00 37.08 ?  86  ALA B HB3  1 
ATOM   3729 N N    . HIS B 2 82  ? 0.838   -0.787 -11.474 1.00 17.75 ?  87  HIS B N    1 
ATOM   3730 C CA   . HIS B 2 82  ? 2.123   -0.210 -11.858 1.00 16.79 ?  87  HIS B CA   1 
ATOM   3731 C C    . HIS B 2 82  ? 2.661   0.815  -10.865 1.00 16.17 ?  87  HIS B C    1 
ATOM   3732 O O    . HIS B 2 82  ? 3.599   1.549  -11.194 1.00 18.77 ?  87  HIS B O    1 
ATOM   3733 C CB   . HIS B 2 82  ? 2.007   0.436  -13.245 1.00 16.06 ?  87  HIS B CB   1 
ATOM   3734 C CG   . HIS B 2 82  ? 1.739   -0.551 -14.328 1.00 23.50 ?  87  HIS B CG   1 
ATOM   3735 N ND1  . HIS B 2 82  ? 2.751   -1.151 -15.045 1.00 44.15 ?  87  HIS B ND1  1 
ATOM   3736 C CD2  . HIS B 2 82  ? 0.584   -1.098 -14.773 1.00 24.02 ?  87  HIS B CD2  1 
ATOM   3737 C CE1  . HIS B 2 82  ? 2.228   -2.002 -15.911 1.00 43.15 ?  87  HIS B CE1  1 
ATOM   3738 N NE2  . HIS B 2 82  ? 0.917   -1.996 -15.761 1.00 30.82 ?  87  HIS B NE2  1 
ATOM   3739 H H    . HIS B 2 82  ? 0.187   -0.225 -11.489 1.00 21.30 ?  87  HIS B H    1 
ATOM   3740 H HA   . HIS B 2 82  ? 2.767   -0.934 -11.896 1.00 20.15 ?  87  HIS B HA   1 
ATOM   3741 H HB2  . HIS B 2 82  ? 1.276   1.075  -13.235 1.00 19.28 ?  87  HIS B HB2  1 
ATOM   3742 H HB3  . HIS B 2 82  ? 2.840   0.889  -13.452 1.00 19.28 ?  87  HIS B HB3  1 
ATOM   3743 H HD2  . HIS B 2 82  ? -0.273  -0.902 -14.469 1.00 28.82 ?  87  HIS B HD2  1 
ATOM   3744 H HE1  . HIS B 2 82  ? 2.703   -2.518 -16.521 1.00 51.79 ?  87  HIS B HE1  1 
ATOM   3745 H HE2  . HIS B 2 82  ? 0.360   -2.475 -16.208 1.00 36.99 ?  87  HIS B HE2  1 
ATOM   3746 N N    . ARG B 2 83  ? 2.077   0.906  -9.685  1.00 16.08 ?  88  ARG B N    1 
ATOM   3747 C CA   . ARG B 2 83  ? 2.517   1.885  -8.705  1.00 15.50 ?  88  ARG B CA   1 
ATOM   3748 C C    . ARG B 2 83  ? 3.762   1.377  -7.976  1.00 16.65 ?  88  ARG B C    1 
ATOM   3749 O O    . ARG B 2 83  ? 4.116   0.192  -8.041  1.00 18.01 ?  88  ARG B O    1 
ATOM   3750 C CB   . ARG B 2 83  ? 1.385   2.144  -7.702  1.00 18.50 ?  88  ARG B CB   1 
ATOM   3751 C CG   . ARG B 2 83  ? 0.166   2.824  -8.341  1.00 14.32 ?  88  ARG B CG   1 
ATOM   3752 C CD   . ARG B 2 83  ? -0.945  3.066  -7.329  1.00 14.44 ?  88  ARG B CD   1 
ATOM   3753 N NE   . ARG B 2 83  ? -2.044  3.693  -8.047  1.00 13.56 ?  88  ARG B NE   1 
ATOM   3754 C CZ   . ARG B 2 83  ? -3.342  3.548  -7.771  1.00 14.87 ?  88  ARG B CZ   1 
ATOM   3755 N NH1  . ARG B 2 83  ? -3.768  2.886  -6.716  1.00 19.89 ?  88  ARG B NH1  1 
ATOM   3756 N NH2  . ARG B 2 83  ? -4.229  4.091  -8.593  1.00 13.22 ?  88  ARG B NH2  1 
ATOM   3757 H H    . ARG B 2 83  ? 1.423   0.412  -9.425  1.00 19.30 ?  88  ARG B H    1 
ATOM   3758 H HA   . ARG B 2 83  ? 2.743   2.718  -9.147  1.00 18.60 ?  88  ARG B HA   1 
ATOM   3759 H HB2  . ARG B 2 83  ? 1.094   1.297  -7.329  1.00 22.20 ?  88  ARG B HB2  1 
ATOM   3760 H HB3  . ARG B 2 83  ? 1.715   2.722  -6.997  1.00 22.20 ?  88  ARG B HB3  1 
ATOM   3761 H HG2  . ARG B 2 83  ? 0.434   3.681  -8.709  1.00 17.18 ?  88  ARG B HG2  1 
ATOM   3762 H HG3  . ARG B 2 83  ? -0.184  2.256  -9.045  1.00 17.18 ?  88  ARG B HG3  1 
ATOM   3763 H HD2  . ARG B 2 83  ? -1.244  2.226  -6.947  1.00 17.33 ?  88  ARG B HD2  1 
ATOM   3764 H HD3  . ARG B 2 83  ? -0.637  3.659  -6.625  1.00 17.33 ?  88  ARG B HD3  1 
ATOM   3765 H HE   . ARG B 2 83  ? -1.840  4.203  -8.709  1.00 16.27 ?  88  ARG B HE   1 
ATOM   3766 H HH11 . ARG B 2 83  ? -3.203  2.528  -6.176  1.00 23.86 ?  88  ARG B HH11 1 
ATOM   3767 H HH12 . ARG B 2 83  ? -4.612  2.811  -6.568  1.00 23.86 ?  88  ARG B HH12 1 
ATOM   3768 H HH21 . ARG B 2 83  ? -3.964  4.526  -9.286  1.00 15.87 ?  88  ARG B HH21 1 
ATOM   3769 H HH22 . ARG B 2 83  ? -5.070  4.009  -8.433  1.00 15.87 ?  88  ARG B HH22 1 
ATOM   3770 N N    . ASN B 2 84  ? 4.411   2.287  -7.259  1.00 16.74 ?  89  ASN B N    1 
ATOM   3771 C CA   . ASN B 2 84  ? 5.549   1.985  -6.383  1.00 17.43 ?  89  ASN B CA   1 
ATOM   3772 C C    . ASN B 2 84  ? 6.785   1.566  -7.145  1.00 18.05 ?  89  ASN B C    1 
ATOM   3773 O O    . ASN B 2 84  ? 7.720   0.982  -6.559  1.00 21.16 ?  89  ASN B O    1 
ATOM   3774 C CB   . ASN B 2 84  ? 5.163   0.983  -5.308  1.00 18.93 ?  89  ASN B CB   1 
ATOM   3775 C CG   . ASN B 2 84  ? 4.042   1.476  -4.505  1.00 26.98 ?  89  ASN B CG   1 
ATOM   3776 O OD1  . ASN B 2 84  ? 4.155   2.531  -3.872  1.00 25.43 ?  89  ASN B OD1  1 
ATOM   3777 N ND2  . ASN B 2 84  ? 2.909   0.774  -4.565  1.00 27.41 ?  89  ASN B ND2  1 
ATOM   3778 H H    . ASN B 2 84  ? 4.206   3.122  -7.261  1.00 20.09 ?  89  ASN B H    1 
ATOM   3779 H HA   . ASN B 2 84  ? 5.806   2.797  -5.918  1.00 20.92 ?  89  ASN B HA   1 
ATOM   3780 H HB2  . ASN B 2 84  ? 4.898   0.148  -5.725  1.00 22.71 ?  89  ASN B HB2  1 
ATOM   3781 H HB3  . ASN B 2 84  ? 5.920   0.834  -4.720  1.00 22.71 ?  89  ASN B HB3  1 
ATOM   3782 H HD21 . ASN B 2 84  ? 2.224   1.025  -4.110  1.00 32.89 ?  89  ASN B HD21 1 
ATOM   3783 H HD22 . ASN B 2 84  ? 2.864   0.071  -5.058  1.00 32.89 ?  89  ASN B HD22 1 
ATOM   3784 N N    A ARG B 2 85  ? 6.837   1.861  -8.435  0.46 20.40 ?  90  ARG B N    1 
ATOM   3785 N N    B ARG B 2 85  ? 6.811   1.844  -8.447  0.54 17.86 ?  90  ARG B N    1 
ATOM   3786 C CA   A ARG B 2 85  ? 7.989   1.520  -9.250  0.46 19.47 ?  90  ARG B CA   1 
ATOM   3787 C CA   B ARG B 2 85  ? 7.950   1.521  -9.296  0.54 26.16 ?  90  ARG B CA   1 
ATOM   3788 C C    A ARG B 2 85  ? 8.732   2.743  -9.759  0.46 16.92 ?  90  ARG B C    1 
ATOM   3789 C C    B ARG B 2 85  ? 8.512   2.752  -9.993  0.54 20.36 ?  90  ARG B C    1 
ATOM   3790 O O    A ARG B 2 85  ? 9.770   2.595  -10.409 0.46 17.55 ?  90  ARG B O    1 
ATOM   3791 O O    B ARG B 2 85  ? 9.176   2.626  -11.025 0.54 17.78 ?  90  ARG B O    1 
ATOM   3792 C CB   A ARG B 2 85  ? 7.548   0.631  -10.418 0.46 18.84 ?  90  ARG B CB   1 
ATOM   3793 C CB   B ARG B 2 85  ? 7.569   0.455  -10.325 0.54 30.31 ?  90  ARG B CB   1 
ATOM   3794 C CG   A ARG B 2 85  ? 6.974   -0.700 -9.941  0.46 34.72 ?  90  ARG B CG   1 
ATOM   3795 C CG   B ARG B 2 85  ? 7.431   -0.936 -9.734  0.54 28.07 ?  90  ARG B CG   1 
ATOM   3796 C CD   A ARG B 2 85  ? 6.308   -1.495 -11.051 0.46 39.42 ?  90  ARG B CD   1 
ATOM   3797 C CD   B ARG B 2 85  ? 6.520   -1.806 -10.579 0.54 33.55 ?  90  ARG B CD   1 
ATOM   3798 N NE   A ARG B 2 85  ? 6.258   -2.917 -10.728 0.46 41.27 ?  90  ARG B NE   1 
ATOM   3799 N NE   B ARG B 2 85  ? 5.163   -1.807 -10.044 0.54 54.54 ?  90  ARG B NE   1 
ATOM   3800 C CZ   A ARG B 2 85  ? 7.228   -3.785 -10.985 0.46 30.39 ?  90  ARG B CZ   1 
ATOM   3801 C CZ   B ARG B 2 85  ? 4.671   -2.719 -9.215  0.54 35.05 ?  90  ARG B CZ   1 
ATOM   3802 N NH1  A ARG B 2 85  ? 8.362   -3.408 -11.559 0.46 51.30 ?  90  ARG B NH1  1 
ATOM   3803 N NH1  B ARG B 2 85  ? 5.392   -3.754 -8.812  0.54 42.42 ?  90  ARG B NH1  1 
ATOM   3804 N NH2  A ARG B 2 85  ? 7.059   -5.060 -10.656 0.46 47.61 ?  90  ARG B NH2  1 
ATOM   3805 N NH2  B ARG B 2 85  ? 3.422   -2.585 -8.779  0.54 32.81 ?  90  ARG B NH2  1 
ATOM   3806 H H    A ARG B 2 85  ? 6.210   2.263  -8.865  0.46 24.47 ?  90  ARG B H    1 
ATOM   3807 H H    B ARG B 2 85  ? 6.167   2.228  -8.868  0.54 21.43 ?  90  ARG B H    1 
ATOM   3808 H HA   A ARG B 2 85  ? 8.619   1.008  -8.718  0.46 23.37 ?  90  ARG B HA   1 
ATOM   3809 H HA   B ARG B 2 85  ? 8.653   1.155  -8.736  0.54 31.39 ?  90  ARG B HA   1 
ATOM   3810 H HB2  A ARG B 2 85  ? 6.863   1.092  -10.927 0.46 22.61 ?  90  ARG B HB2  1 
ATOM   3811 H HB2  B ARG B 2 85  ? 6.718   0.695  -10.723 0.54 36.38 ?  90  ARG B HB2  1 
ATOM   3812 H HB3  A ARG B 2 85  ? 8.314   0.446  -10.984 0.46 22.61 ?  90  ARG B HB3  1 
ATOM   3813 H HB3  B ARG B 2 85  ? 8.257   0.420  -11.008 0.54 36.38 ?  90  ARG B HB3  1 
ATOM   3814 H HG2  A ARG B 2 85  ? 7.692   -1.241 -9.577  0.46 41.67 ?  90  ARG B HG2  1 
ATOM   3815 H HG2  B ARG B 2 85  ? 8.304   -1.357 -9.694  0.54 33.69 ?  90  ARG B HG2  1 
ATOM   3816 H HG3  A ARG B 2 85  ? 6.308   -0.529 -9.257  0.46 41.67 ?  90  ARG B HG3  1 
ATOM   3817 H HG3  B ARG B 2 85  ? 7.052   -0.871 -8.844  0.54 33.69 ?  90  ARG B HG3  1 
ATOM   3818 H HD2  A ARG B 2 85  ? 5.400   -1.177 -11.175 0.46 47.30 ?  90  ARG B HD2  1 
ATOM   3819 H HD2  B ARG B 2 85  ? 6.494   -1.463 -11.485 0.54 40.26 ?  90  ARG B HD2  1 
ATOM   3820 H HD3  A ARG B 2 85  ? 6.813   -1.386 -11.872 0.46 47.30 ?  90  ARG B HD3  1 
ATOM   3821 H HD3  B ARG B 2 85  ? 6.852   -2.718 -10.579 0.54 40.26 ?  90  ARG B HD3  1 
ATOM   3822 H HE   A ARG B 2 85  ? 5.548   -3.214 -10.343 0.46 49.52 ?  90  ARG B HE   1 
ATOM   3823 H HE   B ARG B 2 85  ? 4.642   -1.166 -10.283 0.54 65.45 ?  90  ARG B HE   1 
ATOM   3824 H HH11 A ARG B 2 85  ? 8.482   -2.584 -11.774 0.46 61.56 ?  90  ARG B HH11 1 
ATOM   3825 H HH11 B ARG B 2 85  ? 6.201   -3.848 -9.088  0.54 50.91 ?  90  ARG B HH11 1 
ATOM   3826 H HH12 A ARG B 2 85  ? 8.977   -3.987 -11.716 0.46 61.56 ?  90  ARG B HH12 1 
ATOM   3827 H HH12 B ARG B 2 85  ? 5.051   -4.333 -8.275  0.54 50.91 ?  90  ARG B HH12 1 
ATOM   3828 H HH21 A ARG B 2 85  ? 6.328   -5.315 -10.281 0.46 57.13 ?  90  ARG B HH21 1 
ATOM   3829 H HH21 B ARG B 2 85  ? 2.947   -1.915 -9.035  0.54 39.37 ?  90  ARG B HH21 1 
ATOM   3830 H HH22 A ARG B 2 85  ? 7.681   -5.632 -10.817 0.46 57.13 ?  90  ARG B HH22 1 
ATOM   3831 H HH22 B ARG B 2 85  ? 3.089   -3.168 -8.242  0.54 39.37 ?  90  ARG B HH22 1 
ATOM   3832 N N    . GLY B 2 86  ? 8.247   3.951  -9.464  1.00 15.66 ?  91  GLY B N    1 
ATOM   3833 C CA   . GLY B 2 86  ? 8.855   5.152  -9.956  1.00 14.70 ?  91  GLY B CA   1 
ATOM   3834 C C    . GLY B 2 86  ? 8.141   5.809  -11.114 1.00 13.45 ?  91  GLY B C    1 
ATOM   3835 O O    . GLY B 2 86  ? 8.609   6.840  -11.582 1.00 12.80 ?  91  GLY B O    1 
ATOM   3836 H H    A GLY B 2 86  ? 7.554   4.086  -8.972  0.46 18.80 ?  91  GLY B H    1 
ATOM   3837 H H    B GLY B 2 86  ? 7.706   4.079  -8.808  0.54 18.80 ?  91  GLY B H    1 
ATOM   3838 H HA2  . GLY B 2 86  ? 8.895   5.796  -9.232  1.00 17.64 ?  91  GLY B HA2  1 
ATOM   3839 H HA3  . GLY B 2 86  ? 9.757   4.945  -10.246 1.00 17.64 ?  91  GLY B HA3  1 
ATOM   3840 N N    . VAL B 2 87  ? 6.986   5.302  -11.539 1.00 11.59 ?  92  VAL B N    1 
ATOM   3841 C CA   . VAL B 2 87  ? 6.265   5.954  -12.637 1.00 12.04 ?  92  VAL B CA   1 
ATOM   3842 C C    . VAL B 2 87  ? 5.774   7.348  -12.243 1.00 9.71  ?  92  VAL B C    1 
ATOM   3843 O O    . VAL B 2 87  ? 5.926   8.319  -12.997 1.00 9.60  ?  92  VAL B O    1 
ATOM   3844 C CB   . VAL B 2 87  ? 5.127   5.055  -13.146 1.00 10.02 ?  92  VAL B CB   1 
ATOM   3845 C CG1  . VAL B 2 87  ? 4.421   5.733  -14.319 1.00 13.68 ?  92  VAL B CG1  1 
ATOM   3846 C CG2  . VAL B 2 87  ? 5.662   3.678  -13.552 1.00 16.32 ?  92  VAL B CG2  1 
ATOM   3847 H H    . VAL B 2 87  ? 6.605   4.601  -11.219 1.00 13.91 ?  92  VAL B H    1 
ATOM   3848 H HA   . VAL B 2 87  ? 6.891   6.079  -13.368 1.00 14.45 ?  92  VAL B HA   1 
ATOM   3849 H HB   . VAL B 2 87  ? 4.483   4.918  -12.434 1.00 12.02 ?  92  VAL B HB   1 
ATOM   3850 H HG11 . VAL B 2 87  ? 3.800   5.105  -14.719 1.00 16.42 ?  92  VAL B HG11 1 
ATOM   3851 H HG12 . VAL B 2 87  ? 3.941   6.510  -13.991 1.00 16.42 ?  92  VAL B HG12 1 
ATOM   3852 H HG13 . VAL B 2 87  ? 5.084   6.005  -14.972 1.00 16.42 ?  92  VAL B HG13 1 
ATOM   3853 H HG21 . VAL B 2 87  ? 4.936   3.154  -13.925 1.00 19.58 ?  92  VAL B HG21 1 
ATOM   3854 H HG22 . VAL B 2 87  ? 6.361   3.794  -14.215 1.00 19.58 ?  92  VAL B HG22 1 
ATOM   3855 H HG23 . VAL B 2 87  ? 6.021   3.235  -12.767 1.00 19.58 ?  92  VAL B HG23 1 
ATOM   3856 N N    . GLY B 2 88  ? 5.146   7.467  -11.080 1.00 8.94  ?  93  GLY B N    1 
ATOM   3857 C CA   . GLY B 2 88  ? 4.695   8.771  -10.634 1.00 8.78  ?  93  GLY B CA   1 
ATOM   3858 C C    . GLY B 2 88  ? 5.837   9.737  -10.513 1.00 10.00 ?  93  GLY B C    1 
ATOM   3859 O O    . GLY B 2 88  ? 5.722   10.896 -10.902 1.00 8.64  ?  93  GLY B O    1 
ATOM   3860 H H    . GLY B 2 88  ? 4.973   6.819  -10.542 1.00 10.73 ?  93  GLY B H    1 
ATOM   3861 H HA2  . GLY B 2 88  ? 4.055   9.128  -11.269 1.00 10.54 ?  93  GLY B HA2  1 
ATOM   3862 H HA3  . GLY B 2 88  ? 4.268   8.687  -9.767  1.00 10.54 ?  93  GLY B HA3  1 
ATOM   3863 N N    . THR B 2 89  ? 6.965   9.286  -9.942  1.00 11.24 ?  94  THR B N    1 
ATOM   3864 C CA   . THR B 2 89  ? 8.152   10.138 -9.847  1.00 11.23 ?  94  THR B CA   1 
ATOM   3865 C C    . THR B 2 89  ? 8.564   10.645 -11.223 1.00 8.86  ?  94  THR B C    1 
ATOM   3866 O O    . THR B 2 89  ? 8.858   11.837 -11.393 1.00 9.89  ?  94  THR B O    1 
ATOM   3867 C CB   . THR B 2 89  ? 9.278   9.332  -9.196  1.00 11.69 ?  94  THR B CB   1 
ATOM   3868 O OG1  . THR B 2 89  ? 8.949   9.068  -7.815  1.00 15.37 ?  94  THR B OG1  1 
ATOM   3869 C CG2  . THR B 2 89  ? 10.613  10.064 -9.270  1.00 14.36 ?  94  THR B CG2  1 
ATOM   3870 H H    . THR B 2 89  ? 7.066   8.501  -9.607  1.00 13.48 ?  94  THR B H    1 
ATOM   3871 H HA   . THR B 2 89  ? 7.967   10.914 -9.294  1.00 13.47 ?  94  THR B HA   1 
ATOM   3872 H HB   . THR B 2 89  ? 9.378   8.494  -9.675  1.00 14.03 ?  94  THR B HB   1 
ATOM   3873 H HG1  . THR B 2 89  ? 8.251   8.603  -7.770  1.00 18.44 ?  94  THR B HG1  1 
ATOM   3874 H HG21 . THR B 2 89  ? 11.250  9.655  -8.664  1.00 17.23 ?  94  THR B HG21 1 
ATOM   3875 H HG22 . THR B 2 89  ? 10.965  10.020 -10.173 1.00 17.23 ?  94  THR B HG22 1 
ATOM   3876 H HG23 . THR B 2 89  ? 10.496  10.994 -9.023  1.00 17.23 ?  94  THR B HG23 1 
ATOM   3877 N N    . ALA B 2 90  ? 8.540   9.775  -12.228 1.00 9.04  ?  95  ALA B N    1 
ATOM   3878 C CA   . ALA B 2 90  ? 8.970   10.163 -13.567 1.00 9.21  ?  95  ALA B CA   1 
ATOM   3879 C C    . ALA B 2 90  ? 7.990   11.115 -14.187 1.00 8.41  ?  95  ALA B C    1 
ATOM   3880 O O    . ALA B 2 90  ? 8.398   12.070 -14.866 1.00 9.12  ?  95  ALA B O    1 
ATOM   3881 C CB   . ALA B 2 90  ? 9.100   8.932  -14.452 1.00 9.78  ?  95  ALA B CB   1 
ATOM   3882 H H    . ALA B 2 90  ? 8.280   8.958  -12.162 1.00 10.85 ?  95  ALA B H    1 
ATOM   3883 H HA   . ALA B 2 90  ? 9.836   10.593 -13.500 1.00 11.05 ?  95  ALA B HA   1 
ATOM   3884 H HB1  . ALA B 2 90  ? 9.378   9.209  -15.339 1.00 11.74 ?  95  ALA B HB1  1 
ATOM   3885 H HB2  . ALA B 2 90  ? 9.763   8.337  -14.069 1.00 11.74 ?  95  ALA B HB2  1 
ATOM   3886 H HB3  . ALA B 2 90  ? 8.241   8.484  -14.499 1.00 11.74 ?  95  ALA B HB3  1 
ATOM   3887 N N    . LEU B 2 91  ? 6.685   10.883 -13.951 1.00 8.77  ?  96  LEU B N    1 
ATOM   3888 C CA   . LEU B 2 91  ? 5.678   11.790 -14.478 1.00 6.80  ?  96  LEU B CA   1 
ATOM   3889 C C    . LEU B 2 91  ? 5.843   13.178 -13.875 1.00 8.71  ?  96  LEU B C    1 
ATOM   3890 O O    . LEU B 2 91  ? 5.824   14.183 -14.599 1.00 7.28  ?  96  LEU B O    1 
ATOM   3891 C CB   . LEU B 2 91  ? 4.269   11.270 -14.174 1.00 7.23  ?  96  LEU B CB   1 
ATOM   3892 C CG   . LEU B 2 91  ? 3.791   10.172 -15.135 1.00 6.94  ?  96  LEU B CG   1 
ATOM   3893 C CD1  . LEU B 2 91  ? 2.578   9.466  -14.525 1.00 8.86  ?  96  LEU B CD1  1 
ATOM   3894 C CD2  . LEU B 2 91  ? 3.424   10.793 -16.459 1.00 10.51 ?  96  LEU B CD2  1 
ATOM   3895 H H    . LEU B 2 91  ? 6.374   10.221 -13.500 1.00 10.52 ?  96  LEU B H    1 
ATOM   3896 H HA   . LEU B 2 91  ? 5.786   11.838 -15.441 1.00 8.16  ?  96  LEU B HA   1 
ATOM   3897 H HB2  . LEU B 2 91  ? 4.260   10.903 -13.276 1.00 8.67  ?  96  LEU B HB2  1 
ATOM   3898 H HB3  . LEU B 2 91  ? 3.645   12.010 -14.236 1.00 8.67  ?  96  LEU B HB3  1 
ATOM   3899 H HG   . LEU B 2 91  ? 4.492   9.518  -15.283 1.00 8.32  ?  96  LEU B HG   1 
ATOM   3900 H HD11 . LEU B 2 91  ? 2.268   8.782  -15.139 1.00 10.63 ?  96  LEU B HD11 1 
ATOM   3901 H HD12 . LEU B 2 91  ? 2.838   9.061  -13.683 1.00 10.63 ?  96  LEU B HD12 1 
ATOM   3902 H HD13 . LEU B 2 91  ? 1.876   10.118 -14.375 1.00 10.63 ?  96  LEU B HD13 1 
ATOM   3903 H HD21 . LEU B 2 91  ? 3.034   10.112 -17.030 1.00 12.61 ?  96  LEU B HD21 1 
ATOM   3904 H HD22 . LEU B 2 91  ? 2.782   11.504 -16.307 1.00 12.61 ?  96  LEU B HD22 1 
ATOM   3905 H HD23 . LEU B 2 91  ? 4.224   11.152 -16.872 1.00 12.61 ?  96  LEU B HD23 1 
ATOM   3906 N N    . LEU B 2 92  ? 6.028   13.252 -12.562 1.00 6.65  ?  97  LEU B N    1 
ATOM   3907 C CA   . LEU B 2 92  ? 6.175   14.550 -11.892 1.00 6.59  ?  97  LEU B CA   1 
ATOM   3908 C C    . LEU B 2 92  ? 7.447   15.260 -12.318 1.00 7.37  ?  97  LEU B C    1 
ATOM   3909 O O    . LEU B 2 92  ? 7.449   16.481 -12.547 1.00 7.45  ?  97  LEU B O    1 
ATOM   3910 C CB   . LEU B 2 92  ? 6.120   14.360 -10.379 1.00 7.56  ?  97  LEU B CB   1 
ATOM   3911 C CG   . LEU B 2 92  ? 6.189   15.634 -9.545  1.00 7.54  ?  97  LEU B CG   1 
ATOM   3912 C CD1  . LEU B 2 92  ? 5.065   16.587 -9.877  1.00 10.28 ?  97  LEU B CD1  1 
ATOM   3913 C CD2  . LEU B 2 92  ? 6.160   15.259 -8.056  1.00 10.86 ?  97  LEU B CD2  1 
ATOM   3914 H H    . LEU B 2 92  ? 6.072   12.575 -12.034 1.00 7.97  ?  97  LEU B H    1 
ATOM   3915 H HA   . LEU B 2 92  ? 5.434   15.123 -12.145 1.00 7.91  ?  97  LEU B HA   1 
ATOM   3916 H HB2  . LEU B 2 92  ? 5.284   13.918 -10.159 1.00 9.08  ?  97  LEU B HB2  1 
ATOM   3917 H HB3  . LEU B 2 92  ? 6.869   13.803 -10.115 1.00 9.08  ?  97  LEU B HB3  1 
ATOM   3918 H HG   . LEU B 2 92  ? 7.015   16.102 -9.747  1.00 9.04  ?  97  LEU B HG   1 
ATOM   3919 H HD11 . LEU B 2 92  ? 5.097   17.339 -9.265  1.00 12.34 ?  97  LEU B HD11 1 
ATOM   3920 H HD12 . LEU B 2 92  ? 5.173   16.898 -10.790 1.00 12.34 ?  97  LEU B HD12 1 
ATOM   3921 H HD13 . LEU B 2 92  ? 4.219   16.121 -9.785  1.00 12.34 ?  97  LEU B HD13 1 
ATOM   3922 H HD21 . LEU B 2 92  ? 6.230   16.068 -7.525  1.00 13.03 ?  97  LEU B HD21 1 
ATOM   3923 H HD22 . LEU B 2 92  ? 5.325   14.806 -7.861  1.00 13.03 ?  97  LEU B HD22 1 
ATOM   3924 H HD23 . LEU B 2 92  ? 6.908   14.672 -7.864  1.00 13.03 ?  97  LEU B HD23 1 
ATOM   3925 N N    A GLN B 2 93  ? 8.565   14.535 -12.407 0.43 7.18  ?  98  GLN B N    1 
ATOM   3926 N N    B GLN B 2 93  ? 8.547   14.513 -12.445 0.57 9.61  ?  98  GLN B N    1 
ATOM   3927 C CA   A GLN B 2 93  ? 9.766   15.146 -12.959 0.43 8.53  ?  98  GLN B CA   1 
ATOM   3928 C CA   B GLN B 2 93  ? 9.792   15.074 -12.958 0.57 12.33 ?  98  GLN B CA   1 
ATOM   3929 C C    A GLN B 2 93  ? 9.454   15.771 -14.310 0.43 6.62  ?  98  GLN B C    1 
ATOM   3930 C C    B GLN B 2 93  ? 9.582   15.679 -14.340 0.57 11.71 ?  98  GLN B C    1 
ATOM   3931 O O    A GLN B 2 93  ? 9.770   16.936 -14.552 0.43 6.67  ?  98  GLN B O    1 
ATOM   3932 O O    B GLN B 2 93  ? 10.110  16.749 -14.639 0.57 8.04  ?  98  GLN B O    1 
ATOM   3933 C CB   A GLN B 2 93  ? 10.886  14.113 -13.083 0.43 13.85 ?  98  GLN B CB   1 
ATOM   3934 C CB   B GLN B 2 93  ? 10.838  13.952 -12.981 0.57 9.09  ?  98  GLN B CB   1 
ATOM   3935 C CG   A GLN B 2 93  ? 12.139  14.680 -13.719 0.43 9.32  ?  98  GLN B CG   1 
ATOM   3936 C CG   B GLN B 2 93  ? 12.230  14.327 -13.401 0.57 38.26 ?  98  GLN B CG   1 
ATOM   3937 C CD   A GLN B 2 93  ? 13.251  13.650 -13.852 0.43 20.75 ?  98  GLN B CD   1 
ATOM   3938 C CD   B GLN B 2 93  ? 13.161  13.118 -13.333 0.57 48.59 ?  98  GLN B CD   1 
ATOM   3939 O OE1  A GLN B 2 93  ? 13.170  12.730 -14.671 0.43 24.48 ?  98  GLN B OE1  1 
ATOM   3940 O OE1  B GLN B 2 93  ? 13.002  12.253 -12.461 0.57 21.55 ?  98  GLN B OE1  1 
ATOM   3941 N NE2  A GLN B 2 93  ? 14.296  13.805 -13.046 0.43 37.83 ?  98  GLN B NE2  1 
ATOM   3942 N NE2  B GLN B 2 93  ? 14.142  13.062 -14.234 0.57 38.97 ?  98  GLN B NE2  1 
ATOM   3943 H H    A GLN B 2 93  ? 8.647   13.714 -12.163 0.43 8.62  ?  98  GLN B H    1 
ATOM   3944 H H    B GLN B 2 93  ? 8.597   13.678 -12.242 0.57 11.53 ?  98  GLN B H    1 
ATOM   3945 H HA   A GLN B 2 93  ? 10.082  15.837 -12.356 0.43 10.24 ?  98  GLN B HA   1 
ATOM   3946 H HA   B GLN B 2 93  ? 10.115  15.787 -12.385 0.57 14.79 ?  98  GLN B HA   1 
ATOM   3947 H HB2  A GLN B 2 93  ? 11.118  13.790 -12.198 0.43 16.62 ?  98  GLN B HB2  1 
ATOM   3948 H HB2  B GLN B 2 93  ? 10.903  13.585 -12.085 0.57 10.91 ?  98  GLN B HB2  1 
ATOM   3949 H HB3  A GLN B 2 93  ? 10.577  13.376 -13.634 0.43 16.62 ?  98  GLN B HB3  1 
ATOM   3950 H HB3  B GLN B 2 93  ? 10.531  13.270 -13.598 0.57 10.91 ?  98  GLN B HB3  1 
ATOM   3951 H HG2  A GLN B 2 93  ? 11.924  15.005 -14.607 0.43 11.18 ?  98  GLN B HG2  1 
ATOM   3952 H HG2  B GLN B 2 93  ? 12.216  14.654 -14.314 0.57 45.92 ?  98  GLN B HG2  1 
ATOM   3953 H HG3  A GLN B 2 93  ? 12.469  15.409 -13.171 0.43 11.18 ?  98  GLN B HG3  1 
ATOM   3954 H HG3  B GLN B 2 93  ? 12.574  15.014 -12.808 0.57 45.92 ?  98  GLN B HG3  1 
ATOM   3955 H HE21 A GLN B 2 93  ? 14.317  14.460 -12.489 0.43 45.40 ?  98  GLN B HE21 1 
ATOM   3956 H HE21 B GLN B 2 93  ? 14.227  13.689 -14.817 0.57 46.76 ?  98  GLN B HE21 1 
ATOM   3957 H HE22 A GLN B 2 93  ? 14.952  13.249 -13.081 0.43 45.40 ?  98  GLN B HE22 1 
ATOM   3958 H HE22 B GLN B 2 93  ? 14.690  12.399 -14.233 0.57 46.76 ?  98  GLN B HE22 1 
ATOM   3959 N N    . ARG B 2 94  ? 8.797   15.016 -15.197 1.00 7.96  ?  99  ARG B N    1 
ATOM   3960 C CA   . ARG B 2 94  ? 8.505   15.545 -16.526 1.00 8.72  ?  99  ARG B CA   1 
ATOM   3961 C C    . ARG B 2 94  ? 7.546   16.737 -16.479 1.00 6.76  ?  99  ARG B C    1 
ATOM   3962 O O    . ARG B 2 94  ? 7.634   17.637 -17.336 1.00 8.43  ?  99  ARG B O    1 
ATOM   3963 C CB   . ARG B 2 94  ? 7.997   14.436 -17.438 1.00 9.15  ?  99  ARG B CB   1 
ATOM   3964 C CG   . ARG B 2 94  ? 7.825   14.855 -18.861 1.00 11.99 ?  99  ARG B CG   1 
ATOM   3965 C CD   . ARG B 2 94  ? 9.154   15.293 -19.563 1.00 15.93 ?  99  ARG B CD   1 
ATOM   3966 N NE   . ARG B 2 94  ? 8.984   15.415 -21.012 1.00 14.84 ?  99  ARG B NE   1 
ATOM   3967 C CZ   . ARG B 2 94  ? 8.978   14.384 -21.847 1.00 17.98 ?  99  ARG B CZ   1 
ATOM   3968 N NH1  . ARG B 2 94  ? 9.178   13.153 -21.418 1.00 26.38 ?  99  ARG B NH1  1 
ATOM   3969 N NH2  . ARG B 2 94  ? 8.741   14.603 -23.136 1.00 25.86 ?  99  ARG B NH2  1 
ATOM   3970 H H    A ARG B 2 94  ? 8.518   14.215 -15.056 0.43 9.55  ?  99  ARG B H    1 
ATOM   3971 H H    B ARG B 2 94  ? 8.423   14.259 -15.032 0.57 9.55  ?  99  ARG B H    1 
ATOM   3972 H HA   . ARG B 2 94  ? 9.329   15.875 -16.918 1.00 10.47 ?  99  ARG B HA   1 
ATOM   3973 H HB2  . ARG B 2 94  ? 8.632   13.703 -17.420 1.00 10.98 ?  99  ARG B HB2  1 
ATOM   3974 H HB3  . ARG B 2 94  ? 7.134   14.136 -17.112 1.00 10.98 ?  99  ARG B HB3  1 
ATOM   3975 H HG2  . ARG B 2 94  ? 7.459   14.110 -19.363 1.00 14.39 ?  99  ARG B HG2  1 
ATOM   3976 H HG3  . ARG B 2 94  ? 7.214   15.608 -18.893 1.00 14.39 ?  99  ARG B HG3  1 
ATOM   3977 H HD2  . ARG B 2 94  ? 9.432   16.155 -19.215 1.00 19.11 ?  99  ARG B HD2  1 
ATOM   3978 H HD3  . ARG B 2 94  ? 9.841   14.629 -19.392 1.00 19.11 ?  99  ARG B HD3  1 
ATOM   3979 H HE   . ARG B 2 94  ? 8.881   16.203 -21.341 1.00 17.81 ?  99  ARG B HE   1 
ATOM   3980 H HH11 . ARG B 2 94  ? 9.316   13.006 -20.582 1.00 31.65 ?  99  ARG B HH11 1 
ATOM   3981 H HH12 . ARG B 2 94  ? 9.171   12.497 -21.974 1.00 31.65 ?  99  ARG B HH12 1 
ATOM   3982 H HH21 . ARG B 2 94  ? 8.595   15.402 -23.417 1.00 31.03 ?  99  ARG B HH21 1 
ATOM   3983 H HH22 . ARG B 2 94  ? 8.734   13.945 -23.690 1.00 31.03 ?  99  ARG B HH22 1 
ATOM   3984 N N    . VAL B 2 95  ? 6.607   16.757 -15.526 1.00 6.14  ?  100 VAL B N    1 
ATOM   3985 C CA   . VAL B 2 95  ? 5.798   17.961 -15.287 1.00 6.08  ?  100 VAL B CA   1 
ATOM   3986 C C    . VAL B 2 95  ? 6.696   19.167 -15.056 1.00 7.01  ?  100 VAL B C    1 
ATOM   3987 O O    . VAL B 2 95  ? 6.540   20.200 -15.704 1.00 6.12  ?  100 VAL B O    1 
ATOM   3988 C CB   . VAL B 2 95  ? 4.798   17.772 -14.126 1.00 7.19  ?  100 VAL B CB   1 
ATOM   3989 C CG1  . VAL B 2 95  ? 4.147   19.110 -13.730 1.00 7.99  ?  100 VAL B CG1  1 
ATOM   3990 C CG2  . VAL B 2 95  ? 3.740   16.766 -14.480 1.00 6.67  ?  100 VAL B CG2  1 
ATOM   3991 H H    . VAL B 2 95  ? 6.419   16.095 -15.010 1.00 7.37  ?  100 VAL B H    1 
ATOM   3992 H HA   . VAL B 2 95  ? 5.271   18.115 -16.087 1.00 7.29  ?  100 VAL B HA   1 
ATOM   3993 H HB   . VAL B 2 95  ? 5.292   17.436 -13.362 1.00 8.63  ?  100 VAL B HB   1 
ATOM   3994 H HG11 . VAL B 2 95  ? 3.414   18.936 -13.118 1.00 9.58  ?  100 VAL B HG11 1 
ATOM   3995 H HG12 . VAL B 2 95  ? 4.812   19.669 -13.298 1.00 9.58  ?  100 VAL B HG12 1 
ATOM   3996 H HG13 . VAL B 2 95  ? 3.814   19.548 -14.528 1.00 9.58  ?  100 VAL B HG13 1 
ATOM   3997 H HG21 . VAL B 2 95  ? 3.195   16.593 -13.697 1.00 8.01  ?  100 VAL B HG21 1 
ATOM   3998 H HG22 . VAL B 2 95  ? 3.189   17.125 -15.193 1.00 8.01  ?  100 VAL B HG22 1 
ATOM   3999 H HG23 . VAL B 2 95  ? 4.168   15.947 -14.773 1.00 8.01  ?  100 VAL B HG23 1 
ATOM   4000 N N    . PHE B 2 96  ? 7.642   19.060 -14.120 1.00 6.70  ?  101 PHE B N    1 
ATOM   4001 C CA   . PHE B 2 96  ? 8.564   20.188 -13.879 1.00 5.90  ?  101 PHE B CA   1 
ATOM   4002 C C    . PHE B 2 96  ? 9.363   20.540 -15.131 1.00 6.49  ?  101 PHE B C    1 
ATOM   4003 O O    . PHE B 2 96  ? 9.543   21.720 -15.436 1.00 8.30  ?  101 PHE B O    1 
ATOM   4004 C CB   . PHE B 2 96  ? 9.473   19.898 -12.682 1.00 8.18  ?  101 PHE B CB   1 
ATOM   4005 C CG   . PHE B 2 96  ? 8.778   20.064 -11.321 1.00 6.60  ?  101 PHE B CG   1 
ATOM   4006 C CD1  . PHE B 2 96  ? 8.363   21.315 -10.887 1.00 7.10  ?  101 PHE B CD1  1 
ATOM   4007 C CD2  . PHE B 2 96  ? 8.617   18.973 -10.460 1.00 9.92  ?  101 PHE B CD2  1 
ATOM   4008 C CE1  . PHE B 2 96  ? 7.726   21.467 -9.650  1.00 7.61  ?  101 PHE B CE1  1 
ATOM   4009 C CE2  . PHE B 2 96  ? 7.990   19.132 -9.191  1.00 9.26  ?  101 PHE B CE2  1 
ATOM   4010 C CZ   . PHE B 2 96  ? 7.551   20.386 -8.803  1.00 8.55  ?  101 PHE B CZ   1 
ATOM   4011 H H    . PHE B 2 96  ? 7.773   18.371 -13.623 1.00 8.04  ?  101 PHE B H    1 
ATOM   4012 H HA   . PHE B 2 96  ? 8.040   20.971 -13.648 1.00 7.07  ?  101 PHE B HA   1 
ATOM   4013 H HB2  . PHE B 2 96  ? 9.788   18.983 -12.745 1.00 9.82  ?  101 PHE B HB2  1 
ATOM   4014 H HB3  . PHE B 2 96  ? 10.226  20.510 -12.707 1.00 9.82  ?  101 PHE B HB3  1 
ATOM   4015 H HD1  . PHE B 2 96  ? 8.509   22.060 -11.424 1.00 8.52  ?  101 PHE B HD1  1 
ATOM   4016 H HD2  . PHE B 2 96  ? 8.922   18.134 -10.720 1.00 11.91 ?  101 PHE B HD2  1 
ATOM   4017 H HE1  . PHE B 2 96  ? 7.416   22.306 -9.393  1.00 9.13  ?  101 PHE B HE1  1 
ATOM   4018 H HE2  . PHE B 2 96  ? 7.876   18.400 -8.629  1.00 11.11 ?  101 PHE B HE2  1 
ATOM   4019 H HZ   . PHE B 2 96  ? 7.141   20.503 -7.977  1.00 10.26 ?  101 PHE B HZ   1 
ATOM   4020 N N    A GLU B 2 97  ? 9.871   19.540 -15.854 0.47 7.78  ?  102 GLU B N    1 
ATOM   4021 N N    B GLU B 2 97  ? 9.855   19.544 -15.869 0.53 9.17  ?  102 GLU B N    1 
ATOM   4022 C CA   A GLU B 2 97  ? 10.602  19.822 -17.089 0.47 10.16 ?  102 GLU B CA   1 
ATOM   4023 C CA   B GLU B 2 97  ? 10.618  19.838 -17.085 0.53 9.21  ?  102 GLU B CA   1 
ATOM   4024 C C    A GLU B 2 97  ? 9.741   20.610 -18.063 0.47 7.74  ?  102 GLU B C    1 
ATOM   4025 C C    B GLU B 2 97  ? 9.767   20.561 -18.123 0.53 7.79  ?  102 GLU B C    1 
ATOM   4026 O O    A GLU B 2 97  ? 10.183  21.607 -18.649 0.47 8.48  ?  102 GLU B O    1 
ATOM   4027 O O    B GLU B 2 97  ? 10.253  21.456 -18.829 0.53 10.82 ?  102 GLU B O    1 
ATOM   4028 C CB   A GLU B 2 97  ? 10.995  18.524 -17.793 0.47 21.79 ?  102 GLU B CB   1 
ATOM   4029 C CB   B GLU B 2 97  ? 11.156  18.539 -17.696 0.53 21.87 ?  102 GLU B CB   1 
ATOM   4030 C CG   A GLU B 2 97  ? 12.131  17.723 -17.217 0.47 33.51 ?  102 GLU B CG   1 
ATOM   4031 C CG   B GLU B 2 97  ? 11.894  18.726 -19.036 0.53 25.65 ?  102 GLU B CG   1 
ATOM   4032 C CD   A GLU B 2 97  ? 12.149  16.318 -17.815 0.47 26.72 ?  102 GLU B CD   1 
ATOM   4033 C CD   B GLU B 2 97  ? 12.061  17.432 -19.821 0.53 38.08 ?  102 GLU B CD   1 
ATOM   4034 O OE1  A GLU B 2 97  ? 12.166  16.213 -19.059 0.47 33.44 ?  102 GLU B OE1  1 
ATOM   4035 O OE1  B GLU B 2 97  ? 12.213  16.362 -19.196 0.53 34.93 ?  102 GLU B OE1  1 
ATOM   4036 O OE2  A GLU B 2 97  ? 12.111  15.325 -17.056 0.47 29.93 ?  102 GLU B OE2  1 
ATOM   4037 O OE2  B GLU B 2 97  ? 12.064  17.494 -21.068 0.53 32.46 ?  102 GLU B OE2  1 
ATOM   4038 H H    A GLU B 2 97  ? 9.808   18.706 -15.656 0.47 9.34  ?  102 GLU B H    1 
ATOM   4039 H H    B GLU B 2 97  ? 9.764   18.707 -15.693 0.53 11.00 ?  102 GLU B H    1 
ATOM   4040 H HA   A GLU B 2 97  ? 11.396  20.323 -16.845 0.47 12.20 ?  102 GLU B HA   1 
ATOM   4041 H HA   B GLU B 2 97  ? 11.363  20.408 -16.839 0.53 11.05 ?  102 GLU B HA   1 
ATOM   4042 H HB2  A GLU B 2 97  ? 10.219  17.942 -17.796 0.47 26.14 ?  102 GLU B HB2  1 
ATOM   4043 H HB2  B GLU B 2 97  ? 11.780  18.137 -17.070 0.53 26.24 ?  102 GLU B HB2  1 
ATOM   4044 H HB3  A GLU B 2 97  ? 11.246  18.746 -18.704 0.47 26.14 ?  102 GLU B HB3  1 
ATOM   4045 H HB3  B GLU B 2 97  ? 10.411  17.938 -17.852 0.53 26.24 ?  102 GLU B HB3  1 
ATOM   4046 H HG2  A GLU B 2 97  ? 12.973  18.158 -17.424 0.47 40.21 ?  102 GLU B HG2  1 
ATOM   4047 H HG2  B GLU B 2 97  ? 11.391  19.345 -19.587 0.53 30.78 ?  102 GLU B HG2  1 
ATOM   4048 H HG3  A GLU B 2 97  ? 12.022  17.650 -16.256 0.47 40.21 ?  102 GLU B HG3  1 
ATOM   4049 H HG3  B GLU B 2 97  ? 12.779  19.083 -18.860 0.53 30.78 ?  102 GLU B HG3  1 
ATOM   4050 N N    . GLU B 2 98  ? 8.504   20.145 -18.287 1.00 7.22  ?  103 GLU B N    1 
ATOM   4051 C CA   . GLU B 2 98  ? 7.690   20.735 -19.346 1.00 8.56  ?  103 GLU B CA   1 
ATOM   4052 C C    . GLU B 2 98  ? 7.243   22.130 -18.958 1.00 9.54  ?  103 GLU B C    1 
ATOM   4053 O O    . GLU B 2 98  ? 7.248   23.038 -19.792 1.00 10.15 ?  103 GLU B O    1 
ATOM   4054 C CB   . GLU B 2 98  ? 6.500   19.842 -19.611 1.00 9.26  ?  103 GLU B CB   1 
ATOM   4055 C CG   . GLU B 2 98  ? 6.782   18.580 -20.382 1.00 12.63 ?  103 GLU B CG   1 
ATOM   4056 C CD   . GLU B 2 98  ? 7.370   18.840 -21.757 1.00 14.59 ?  103 GLU B CD   1 
ATOM   4057 O OE1  . GLU B 2 98  ? 6.898   19.771 -22.414 1.00 19.16 ?  103 GLU B OE1  1 
ATOM   4058 O OE2  . GLU B 2 98  ? 8.257   18.095 -22.190 1.00 22.02 -1 103 GLU B OE2  1 
ATOM   4059 H H    . GLU B 2 98  ? 8.114   19.544 -17.811 1.00 8.66  ?  103 GLU B H    1 
ATOM   4060 H HA   . GLU B 2 98  ? 8.207   20.803 -20.164 1.00 10.28 ?  103 GLU B HA   1 
ATOM   4061 H HB2  . GLU B 2 98  ? 6.123   19.578 -18.757 1.00 11.11 ?  103 GLU B HB2  1 
ATOM   4062 H HB3  . GLU B 2 98  ? 5.848   20.349 -20.119 1.00 11.11 ?  103 GLU B HB3  1 
ATOM   4063 H HG2  . GLU B 2 98  ? 7.416   18.041 -19.883 1.00 15.15 ?  103 GLU B HG2  1 
ATOM   4064 H HG3  . GLU B 2 98  ? 5.952   18.091 -20.500 1.00 15.15 ?  103 GLU B HG3  1 
ATOM   4065 N N    . ILE B 2 99  ? 6.851   22.332 -17.694 1.00 6.92  ?  104 ILE B N    1 
ATOM   4066 C CA   . ILE B 2 99  ? 6.436   23.678 -17.344 1.00 6.85  ?  104 ILE B CA   1 
ATOM   4067 C C    . ILE B 2 99  ? 7.618   24.631 -17.317 1.00 9.35  ?  104 ILE B C    1 
ATOM   4068 O O    . ILE B 2 99  ? 7.443   25.845 -17.515 1.00 8.38  ?  104 ILE B O    1 
ATOM   4069 C CB   . ILE B 2 99  ? 5.643   23.750 -16.033 1.00 6.31  ?  104 ILE B CB   1 
ATOM   4070 C CG1  . ILE B 2 99  ? 6.550   23.450 -14.823 1.00 6.02  ?  104 ILE B CG1  1 
ATOM   4071 C CG2  . ILE B 2 99  ? 4.456   22.784 -16.089 1.00 6.63  ?  104 ILE B CG2  1 
ATOM   4072 C CD1  . ILE B 2 99  ? 5.805   23.384 -13.447 1.00 6.52  ?  104 ILE B CD1  1 
ATOM   4073 H H    . ILE B 2 99  ? 6.820   21.743 -17.069 1.00 8.31  ?  104 ILE B H    1 
ATOM   4074 H HA   . ILE B 2 99  ? 5.819   23.962 -18.037 1.00 8.22  ?  104 ILE B HA   1 
ATOM   4075 H HB   . ILE B 2 99  ? 5.303   24.652 -15.924 1.00 7.58  ?  104 ILE B HB   1 
ATOM   4076 H HG12 . ILE B 2 99  ? 6.979   22.592 -14.965 1.00 7.23  ?  104 ILE B HG12 1 
ATOM   4077 H HG13 . ILE B 2 99  ? 7.220   24.149 -14.760 1.00 7.23  ?  104 ILE B HG13 1 
ATOM   4078 H HG21 . ILE B 2 99  ? 3.856   22.978 -15.352 1.00 7.96  ?  104 ILE B HG21 1 
ATOM   4079 H HG22 . ILE B 2 99  ? 3.992   22.903 -16.933 1.00 7.96  ?  104 ILE B HG22 1 
ATOM   4080 H HG23 . ILE B 2 99  ? 4.785   21.875 -16.018 1.00 7.96  ?  104 ILE B HG23 1 
ATOM   4081 H HD11 . ILE B 2 99  ? 6.461   23.337 -12.734 1.00 7.82  ?  104 ILE B HD11 1 
ATOM   4082 H HD12 . ILE B 2 99  ? 5.261   24.181 -13.344 1.00 7.82  ?  104 ILE B HD12 1 
ATOM   4083 H HD13 . ILE B 2 99  ? 5.242   22.595 -13.431 1.00 7.82  ?  104 ILE B HD13 1 
ATOM   4084 N N    . ARG B 2 100 ? 8.836   24.116 -17.146 1.00 7.54  ?  105 ARG B N    1 
ATOM   4085 C CA   . ARG B 2 100 ? 10.014  24.980 -17.194 1.00 9.02  ?  105 ARG B CA   1 
ATOM   4086 C C    . ARG B 2 100 ? 10.216  25.527 -18.604 1.00 9.49  ?  105 ARG B C    1 
ATOM   4087 O O    . ARG B 2 100 ? 10.659  26.682 -18.772 1.00 11.73 ?  105 ARG B O    1 
ATOM   4088 C CB   . ARG B 2 100 ? 11.243  24.224 -16.725 1.00 10.48 ?  105 ARG B CB   1 
ATOM   4089 C CG   . ARG B 2 100 ? 12.475  25.135 -16.483 1.00 13.83 ?  105 ARG B CG   1 
ATOM   4090 C CD   . ARG B 2 100 ? 13.666  24.311 -16.160 1.00 21.82 ?  105 ARG B CD   1 
ATOM   4091 N NE   . ARG B 2 100 ? 13.390  23.362 -15.094 1.00 27.17 ?  105 ARG B NE   1 
ATOM   4092 C CZ   . ARG B 2 100 ? 13.494  22.049 -15.214 1.00 34.45 ?  105 ARG B CZ   1 
ATOM   4093 N NH1  . ARG B 2 100 ? 13.958  21.487 -16.321 1.00 19.12 ?  105 ARG B NH1  1 
ATOM   4094 N NH2  . ARG B 2 100 ? 13.108  21.285 -14.209 1.00 24.64 ?  105 ARG B NH2  1 
ATOM   4095 H H    . ARG B 2 100 ? 9.005   23.285 -17.004 1.00 9.04  ?  105 ARG B H    1 
ATOM   4096 H HA   . ARG B 2 100 ? 9.894   25.728 -16.588 1.00 10.83 ?  105 ARG B HA   1 
ATOM   4097 H HB2  . ARG B 2 100 ? 11.035  23.777 -15.889 1.00 12.58 ?  105 ARG B HB2  1 
ATOM   4098 H HB3  . ARG B 2 100 ? 11.484  23.570 -17.400 1.00 12.58 ?  105 ARG B HB3  1 
ATOM   4099 H HG2  . ARG B 2 100 ? 12.662  25.650 -17.283 1.00 16.60 ?  105 ARG B HG2  1 
ATOM   4100 H HG3  . ARG B 2 100 ? 12.298  25.730 -15.738 1.00 16.60 ?  105 ARG B HG3  1 
ATOM   4101 H HD2  . ARG B 2 100 ? 13.934  23.813 -16.948 1.00 26.19 ?  105 ARG B HD2  1 
ATOM   4102 H HD3  . ARG B 2 100 ? 14.388  24.890 -15.872 1.00 26.19 ?  105 ARG B HD3  1 
ATOM   4103 H HE   . ARG B 2 100 ? 13.143  23.676 -14.333 1.00 32.60 ?  105 ARG B HE   1 
ATOM   4104 H HH11 . ARG B 2 100 ? 14.201  21.979 -16.983 1.00 22.94 ?  105 ARG B HH11 1 
ATOM   4105 H HH12 . ARG B 2 100 ? 14.016  20.631 -16.377 1.00 22.94 ?  105 ARG B HH12 1 
ATOM   4106 H HH21 . ARG B 2 100 ? 12.796  21.643 -13.492 1.00 29.56 ?  105 ARG B HH21 1 
ATOM   4107 H HH22 . ARG B 2 100 ? 13.168  20.429 -14.272 1.00 29.56 ?  105 ARG B HH22 1 
ATOM   4108 N N    . LYS B 2 101 ? 9.838   24.755 -19.627 1.00 11.42 ?  106 LYS B N    1 
ATOM   4109 C CA   . LYS B 2 101 ? 9.894   25.251 -20.991 1.00 14.36 ?  106 LYS B CA   1 
ATOM   4110 C C    . LYS B 2 101 ? 8.954   26.427 -21.193 1.00 15.93 ?  106 LYS B C    1 
ATOM   4111 O O    . LYS B 2 101 ? 9.180   27.229 -22.108 1.00 18.40 ?  106 LYS B O    1 
ATOM   4112 C CB   . LYS B 2 101 ? 9.482   24.142 -21.963 1.00 16.41 ?  106 LYS B CB   1 
ATOM   4113 C CG   . LYS B 2 101 ? 10.422  22.973 -21.969 1.00 16.59 ?  106 LYS B CG   1 
ATOM   4114 C CD   . LYS B 2 101 ? 9.919   21.864 -22.906 1.00 29.86 ?  106 LYS B CD   1 
ATOM   4115 C CE   . LYS B 2 101 ? 10.859  20.665 -22.896 1.00 29.85 ?  106 LYS B CE   1 
ATOM   4116 N NZ   . LYS B 2 101 ? 10.395  19.587 -23.815 1.00 36.47 ?  106 LYS B NZ   1 
ATOM   4117 H H    . LYS B 2 101 ? 9.548   23.949 -19.552 1.00 13.70 ?  106 LYS B H    1 
ATOM   4118 H HA   . LYS B 2 101 ? 10.805  25.524 -21.185 1.00 17.23 ?  106 LYS B HA   1 
ATOM   4119 H HB2  . LYS B 2 101 ? 8.603   23.816 -21.712 1.00 19.70 ?  106 LYS B HB2  1 
ATOM   4120 H HB3  . LYS B 2 101 ? 9.456   24.508 -22.862 1.00 19.70 ?  106 LYS B HB3  1 
ATOM   4121 H HG2  . LYS B 2 101 ? 11.296  23.262 -22.277 1.00 19.91 ?  106 LYS B HG2  1 
ATOM   4122 H HG3  . LYS B 2 101 ? 10.491  22.609 -21.072 1.00 19.91 ?  106 LYS B HG3  1 
ATOM   4123 H HD2  . LYS B 2 101 ? 9.043   21.568 -22.614 1.00 35.84 ?  106 LYS B HD2  1 
ATOM   4124 H HD3  . LYS B 2 101 ? 9.869   22.206 -23.812 1.00 35.84 ?  106 LYS B HD3  1 
ATOM   4125 H HE2  . LYS B 2 101 ? 11.742  20.948 -23.182 1.00 35.82 ?  106 LYS B HE2  1 
ATOM   4126 H HE3  . LYS B 2 101 ? 10.903  20.300 -21.998 1.00 35.82 ?  106 LYS B HE3  1 
ATOM   4127 H HZ1  . LYS B 2 101 ? 10.955  18.897 -23.783 1.00 43.76 ?  106 LYS B HZ1  1 
ATOM   4128 H HZ2  . LYS B 2 101 ? 9.583   19.312 -23.576 1.00 43.76 ?  106 LYS B HZ2  1 
ATOM   4129 H HZ3  . LYS B 2 101 ? 10.361  19.893 -24.650 1.00 43.76 ?  106 LYS B HZ3  1 
ATOM   4130 N N    . HIS B 2 102 ? 7.910   26.541 -20.356 1.00 11.79 ?  107 HIS B N    1 
ATOM   4131 C CA   . HIS B 2 102 ? 6.972   27.649 -20.403 1.00 12.46 ?  107 HIS B CA   1 
ATOM   4132 C C    . HIS B 2 102 ? 7.334   28.750 -19.415 1.00 12.78 ?  107 HIS B C    1 
ATOM   4133 O O    . HIS B 2 102 ? 6.580   29.733 -19.274 1.00 13.10 ?  107 HIS B O    1 
ATOM   4134 C CB   . HIS B 2 102 ? 5.563   27.133 -20.070 1.00 15.88 ?  107 HIS B CB   1 
ATOM   4135 C CG   . HIS B 2 102 ? 4.975   26.203 -21.087 1.00 14.18 ?  107 HIS B CG   1 
ATOM   4136 N ND1  . HIS B 2 102 ? 4.049   26.627 -22.009 1.00 17.32 ?  107 HIS B ND1  1 
ATOM   4137 C CD2  . HIS B 2 102 ? 5.145   24.879 -21.310 1.00 16.03 ?  107 HIS B CD2  1 
ATOM   4138 C CE1  . HIS B 2 102 ? 3.683   25.609 -22.769 1.00 20.09 ?  107 HIS B CE1  1 
ATOM   4139 N NE2  . HIS B 2 102 ? 4.327   24.535 -22.355 1.00 19.28 ?  107 HIS B NE2  1 
ATOM   4140 H H    . HIS B 2 102 ? 7.729   25.968 -19.740 1.00 14.14 ?  107 HIS B H    1 
ATOM   4141 H HA   . HIS B 2 102 ? 6.966   28.025 -21.297 1.00 14.95 ?  107 HIS B HA   1 
ATOM   4142 H HB2  . HIS B 2 102 ? 5.602   26.655 -19.226 1.00 19.05 ?  107 HIS B HB2  1 
ATOM   4143 H HB3  . HIS B 2 102 ? 4.967   27.895 -19.993 1.00 19.05 ?  107 HIS B HB3  1 
ATOM   4144 H HD1  . HIS B 2 102 ? 3.752   27.431 -22.081 1.00 20.78 ?  107 HIS B HD1  1 
ATOM   4145 H HD2  . HIS B 2 102 ? 5.711   24.309 -20.841 1.00 19.24 ?  107 HIS B HD2  1 
ATOM   4146 H HE1  . HIS B 2 102 ? 3.077   25.644 -23.473 1.00 24.11 ?  107 HIS B HE1  1 
ATOM   4147 N N    . SER B 2 103 ? 8.464   28.621 -18.718 1.00 11.65 ?  108 SER B N    1 
ATOM   4148 C CA   . SER B 2 103 ? 8.864   29.553 -17.659 1.00 11.12 ?  108 SER B CA   1 
ATOM   4149 C C    . SER B 2 103 ? 7.757   29.738 -16.634 1.00 9.68  ?  108 SER B C    1 
ATOM   4150 O O    . SER B 2 103 ? 7.530   30.837 -16.124 1.00 9.99  ?  108 SER B O    1 
ATOM   4151 C CB   . SER B 2 103 ? 9.295   30.893 -18.256 1.00 13.02 ?  108 SER B CB   1 
ATOM   4152 O OG   . SER B 2 103 ? 10.454  30.768 -19.054 1.00 14.12 ?  108 SER B OG   1 
ATOM   4153 H H    . SER B 2 103 ? 9.032   27.987 -18.841 1.00 13.98 ?  108 SER B H    1 
ATOM   4154 H HA   . SER B 2 103 ? 9.623   29.175 -17.188 1.00 13.34 ?  108 SER B HA   1 
ATOM   4155 H HB2  . SER B 2 103 ? 8.573   31.235 -18.806 1.00 15.63 ?  108 SER B HB2  1 
ATOM   4156 H HB3  . SER B 2 103 ? 9.481   31.511 -17.532 1.00 15.63 ?  108 SER B HB3  1 
ATOM   4157 H HG   . SER B 2 103 ? 10.325  30.203 -19.662 1.00 16.94 ?  108 SER B HG   1 
ATOM   4158 N N    . ALA B 2 104 ? 7.075   28.648 -16.275 1.00 8.88  ?  109 ALA B N    1 
ATOM   4159 C CA   . ALA B 2 104 ? 6.028   28.718 -15.265 1.00 8.00  ?  109 ALA B CA   1 
ATOM   4160 C C    . ALA B 2 104 ? 6.623   29.167 -13.930 1.00 7.74  ?  109 ALA B C    1 
ATOM   4161 O O    . ALA B 2 104 ? 7.689   28.726 -13.520 1.00 8.38  ?  109 ALA B O    1 
ATOM   4162 C CB   . ALA B 2 104 ? 5.380   27.346 -15.084 1.00 8.17  ?  109 ALA B CB   1 
ATOM   4163 H H    . ALA B 2 104 ? 7.200   27.863 -16.602 1.00 10.65 ?  109 ALA B H    1 
ATOM   4164 H HA   . ALA B 2 104 ? 5.349   29.351 -15.547 1.00 9.59  ?  109 ALA B HA   1 
ATOM   4165 H HB1  . ALA B 2 104 ? 4.672   27.415 -14.425 1.00 9.80  ?  109 ALA B HB1  1 
ATOM   4166 H HB2  . ALA B 2 104 ? 5.014   27.055 -15.934 1.00 9.80  ?  109 ALA B HB2  1 
ATOM   4167 H HB3  . ALA B 2 104 ? 6.053   26.716 -14.781 1.00 9.80  ?  109 ALA B HB3  1 
ATOM   4168 N N    . GLY B 2 105 ? 5.925   30.057 -13.217 1.00 7.54  ?  110 GLY B N    1 
ATOM   4169 C CA   . GLY B 2 105 ? 6.430   30.578 -11.973 1.00 7.57  ?  110 GLY B CA   1 
ATOM   4170 C C    . GLY B 2 105 ? 6.178   29.724 -10.761 1.00 6.93  ?  110 GLY B C    1 
ATOM   4171 O O    . GLY B 2 105 ? 6.813   29.933 -9.730  1.00 7.14  ?  110 GLY B O    1 
ATOM   4172 H H    . GLY B 2 105 ? 5.155   30.368 -13.442 1.00 9.05  ?  110 GLY B H    1 
ATOM   4173 H HA2  . GLY B 2 105 ? 7.390   30.694 -12.055 1.00 9.09  ?  110 GLY B HA2  1 
ATOM   4174 H HA3  . GLY B 2 105 ? 6.021   31.443 -11.812 1.00 9.09  ?  110 GLY B HA3  1 
ATOM   4175 N N    A GLU B 2 106 ? 5.243   28.778 -10.844 0.68 6.32  ?  111 GLU B N    1 
ATOM   4176 N N    B GLU B 2 106 ? 5.260   28.759 -10.855 0.32 6.32  ?  111 GLU B N    1 
ATOM   4177 C CA   A GLU B 2 106 ? 4.880   27.945 -9.727  0.68 5.86  ?  111 GLU B CA   1 
ATOM   4178 C CA   B GLU B 2 106 ? 4.814   27.973 -9.718  0.32 14.61 ?  111 GLU B CA   1 
ATOM   4179 C C    A GLU B 2 106 ? 4.129   26.738 -10.280 0.68 5.48  ?  111 GLU B C    1 
ATOM   4180 C C    B GLU B 2 106 ? 4.057   26.761 -10.242 0.32 7.07  ?  111 GLU B C    1 
ATOM   4181 O O    A GLU B 2 106 ? 3.522   26.793 -11.343 0.68 7.36  ?  111 GLU B O    1 
ATOM   4182 O O    B GLU B 2 106 ? 3.367   26.842 -11.253 0.32 5.49  ?  111 GLU B O    1 
ATOM   4183 C CB   A GLU B 2 106 ? 3.998   28.750 -8.746  0.68 7.02  ?  111 GLU B CB   1 
ATOM   4184 C CB   B GLU B 2 106 ? 3.886   28.823 -8.827  0.32 9.95  ?  111 GLU B CB   1 
ATOM   4185 C CG   A GLU B 2 106 ? 3.509   28.044 -7.501  0.68 12.05 ?  111 GLU B CG   1 
ATOM   4186 C CG   B GLU B 2 106 ? 3.199   28.105 -7.679  0.32 5.48  ?  111 GLU B CG   1 
ATOM   4187 C CD   A GLU B 2 106 ? 2.844   29.033 -6.548  0.68 9.71  ?  111 GLU B CD   1 
ATOM   4188 C CD   B GLU B 2 106 ? 2.146   28.980 -7.024  0.32 11.69 ?  111 GLU B CD   1 
ATOM   4189 O OE1  A GLU B 2 106 ? 3.583   29.867 -5.971  0.68 16.15 ?  111 GLU B OE1  1 
ATOM   4190 O OE1  B GLU B 2 106 ? 1.601   29.888 -7.694  0.32 13.92 ?  111 GLU B OE1  1 
ATOM   4191 O OE2  A GLU B 2 106 ? 1.597   28.991 -6.429  0.68 16.17 -1 111 GLU B OE2  1 
ATOM   4192 O OE2  B GLU B 2 106 ? 1.862   28.754 -5.832  0.32 11.31 -1 111 GLU B OE2  1 
ATOM   4193 H H    A GLU B 2 106 ? 4.798   28.604 -11.559 0.68 7.59  ?  111 GLU B H    1 
ATOM   4194 H H    B GLU B 2 106 ? 4.873   28.538 -11.590 0.32 7.59  ?  111 GLU B H    1 
ATOM   4195 H HA   A GLU B 2 106 ? 5.659   27.621 -9.250  0.68 7.03  ?  111 GLU B HA   1 
ATOM   4196 H HA   B GLU B 2 106 ? 5.571   27.661 -9.197  0.32 17.53 ?  111 GLU B HA   1 
ATOM   4197 H HB2  A GLU B 2 106 ? 4.511   29.518 -8.448  0.68 8.42  ?  111 GLU B HB2  1 
ATOM   4198 H HB2  B GLU B 2 106 ? 4.414   29.538 -8.439  0.32 11.94 ?  111 GLU B HB2  1 
ATOM   4199 H HB3  A GLU B 2 106 ? 3.210   29.044 -9.229  0.68 8.42  ?  111 GLU B HB3  1 
ATOM   4200 H HB3  B GLU B 2 106 ? 3.187   29.193 -9.389  0.32 11.94 ?  111 GLU B HB3  1 
ATOM   4201 H HG2  A GLU B 2 106 ? 2.859   27.367 -7.746  0.68 14.46 ?  111 GLU B HG2  1 
ATOM   4202 H HG2  B GLU B 2 106 ? 2.765   27.305 -8.015  0.32 6.58  ?  111 GLU B HG2  1 
ATOM   4203 H HG3  A GLU B 2 106 ? 4.260   27.632 -7.045  0.68 14.46 ?  111 GLU B HG3  1 
ATOM   4204 H HG3  B GLU B 2 106 ? 3.859   27.869 -7.009  0.32 6.58  ?  111 GLU B HG3  1 
ATOM   4205 N N    . LEU B 2 107 ? 4.183   25.635 -9.540  1.00 5.27  ?  112 LEU B N    1 
ATOM   4206 C CA   . LEU B 2 107 ? 3.295   24.501 -9.715  1.00 5.04  ?  112 LEU B CA   1 
ATOM   4207 C C    . LEU B 2 107 ? 2.406   24.398 -8.494  1.00 5.98  ?  112 LEU B C    1 
ATOM   4208 O O    . LEU B 2 107 ? 2.895   24.471 -7.369  1.00 5.91  ?  112 LEU B O    1 
ATOM   4209 C CB   . LEU B 2 107 ? 4.100   23.212 -9.850  1.00 7.03  ?  112 LEU B CB   1 
ATOM   4210 C CG   . LEU B 2 107 ? 3.259   21.944 -10.043 1.00 5.43  ?  112 LEU B CG   1 
ATOM   4211 C CD1  . LEU B 2 107 ? 2.487   21.994 -11.342 1.00 6.14  ?  112 LEU B CD1  1 
ATOM   4212 C CD2  . LEU B 2 107 ? 4.139   20.724 -10.008 1.00 9.66  ?  112 LEU B CD2  1 
ATOM   4213 H H    A LEU B 2 107 ? 4.751   25.520 -8.905  0.68 6.33  ?  112 LEU B H    1 
ATOM   4214 H H    B LEU B 2 107 ? 4.790   25.508 -8.945  0.32 6.33  ?  112 LEU B H    1 
ATOM   4215 H HA   . LEU B 2 107 ? 2.750   24.622 -10.508 1.00 6.04  ?  112 LEU B HA   1 
ATOM   4216 H HB2  . LEU B 2 107 ? 4.684   23.295 -10.619 1.00 8.43  ?  112 LEU B HB2  1 
ATOM   4217 H HB3  . LEU B 2 107 ? 4.627   23.094 -9.044  1.00 8.43  ?  112 LEU B HB3  1 
ATOM   4218 H HG   . LEU B 2 107 ? 2.617   21.885 -9.318  1.00 6.51  ?  112 LEU B HG   1 
ATOM   4219 H HD11 . LEU B 2 107 ? 2.063   21.135 -11.491 1.00 7.36  ?  112 LEU B HD11 1 
ATOM   4220 H HD12 . LEU B 2 107 ? 1.814   22.690 -11.283 1.00 7.36  ?  112 LEU B HD12 1 
ATOM   4221 H HD13 . LEU B 2 107 ? 3.102   22.190 -12.067 1.00 7.36  ?  112 LEU B HD13 1 
ATOM   4222 H HD21 . LEU B 2 107 ? 3.593   19.937 -10.160 1.00 11.60 ?  112 LEU B HD21 1 
ATOM   4223 H HD22 . LEU B 2 107 ? 4.811   20.800 -10.703 1.00 11.60 ?  112 LEU B HD22 1 
ATOM   4224 H HD23 . LEU B 2 107 ? 4.566   20.668 -9.139  1.00 11.60 ?  112 LEU B HD23 1 
ATOM   4225 N N    . GLN B 2 108 ? 1.115   24.210 -8.731  1.00 5.46  ?  113 GLN B N    1 
ATOM   4226 C CA   . GLN B 2 108 ? 0.105   24.022 -7.706  1.00 6.81  ?  113 GLN B CA   1 
ATOM   4227 C C    . GLN B 2 108 ? -0.513  22.642 -7.887  1.00 5.06  ?  113 GLN B C    1 
ATOM   4228 O O    . GLN B 2 108 ? -0.745  22.196 -9.020  1.00 5.81  ?  113 GLN B O    1 
ATOM   4229 C CB   . GLN B 2 108 ? -0.979  25.110 -7.832  1.00 5.42  ?  113 GLN B CB   1 
ATOM   4230 C CG   . GLN B 2 108 ? -0.450  26.491 -7.723  1.00 7.40  ?  113 GLN B CG   1 
ATOM   4231 C CD   . GLN B 2 108 ? -1.534  27.519 -7.782  1.00 12.82 ?  113 GLN B CD   1 
ATOM   4232 O OE1  . GLN B 2 108 ? -2.517  27.344 -8.477  1.00 12.42 ?  113 GLN B OE1  1 
ATOM   4233 N NE2  . GLN B 2 108 ? -1.362  28.590 -7.040  1.00 13.56 ?  113 GLN B NE2  1 
ATOM   4234 H H    . GLN B 2 108 ? 0.783   24.185 -9.524  1.00 6.55  ?  113 GLN B H    1 
ATOM   4235 H HA   . GLN B 2 108 ? 0.491   24.074 -6.817  1.00 8.17  ?  113 GLN B HA   1 
ATOM   4236 H HB2  . GLN B 2 108 ? -1.408  25.024 -8.698  1.00 6.50  ?  113 GLN B HB2  1 
ATOM   4237 H HB3  . GLN B 2 108 ? -1.631  24.986 -7.125  1.00 6.50  ?  113 GLN B HB3  1 
ATOM   4238 H HG2  . GLN B 2 108 ? 0.013   26.589 -6.877  1.00 8.88  ?  113 GLN B HG2  1 
ATOM   4239 H HG3  . GLN B 2 108 ? 0.163   26.656 -8.457  1.00 8.88  ?  113 GLN B HG3  1 
ATOM   4240 H HE21 . GLN B 2 108 ? -0.655  28.669 -6.557  1.00 16.28 ?  113 GLN B HE21 1 
ATOM   4241 H HE22 . GLN B 2 108 ? -1.956  29.211 -7.038  1.00 16.28 ?  113 GLN B HE22 1 
ATOM   4242 N N    . ILE B 2 109 ? -0.854  21.988 -6.763  1.00 6.40  ?  114 ILE B N    1 
ATOM   4243 C CA   . ILE B 2 109 ? -1.516  20.689 -6.764  1.00 5.11  ?  114 ILE B CA   1 
ATOM   4244 C C    . ILE B 2 109 ? -2.494  20.662 -5.614  1.00 7.31  ?  114 ILE B C    1 
ATOM   4245 O O    . ILE B 2 109 ? -2.097  20.914 -4.478  1.00 8.74  ?  114 ILE B O    1 
ATOM   4246 C CB   . ILE B 2 109 ? -0.551  19.498 -6.589  1.00 5.81  ?  114 ILE B CB   1 
ATOM   4247 C CG1  . ILE B 2 109 ? 0.748   19.668 -7.421  1.00 8.01  ?  114 ILE B CG1  1 
ATOM   4248 C CG2  . ILE B 2 109 ? -1.275  18.190 -6.964  1.00 9.66  ?  114 ILE B CG2  1 
ATOM   4249 C CD1  . ILE B 2 109 ? 1.777   18.496 -7.294  1.00 11.64 ?  114 ILE B CD1  1 
ATOM   4250 H H    . ILE B 2 109 ? -0.706  22.292 -5.972  1.00 7.68  ?  114 ILE B H    1 
ATOM   4251 H HA   . ILE B 2 109 ? -1.972  20.597 -7.615  1.00 6.13  ?  114 ILE B HA   1 
ATOM   4252 H HB   . ILE B 2 109 ? -0.282  19.467 -5.658  1.00 6.97  ?  114 ILE B HB   1 
ATOM   4253 H HG12 . ILE B 2 109 ? 0.505   19.741 -8.358  1.00 9.61  ?  114 ILE B HG12 1 
ATOM   4254 H HG13 . ILE B 2 109 ? 1.194   20.479 -7.131  1.00 9.61  ?  114 ILE B HG13 1 
ATOM   4255 H HG21 . ILE B 2 109 ? -0.695  17.439 -6.762  1.00 11.59 ?  114 ILE B HG21 1 
ATOM   4256 H HG22 . ILE B 2 109 ? -2.094  18.124 -6.448  1.00 11.59 ?  114 ILE B HG22 1 
ATOM   4257 H HG23 . ILE B 2 109 ? -1.481  18.204 -7.912  1.00 11.59 ?  114 ILE B HG23 1 
ATOM   4258 H HD11 . ILE B 2 109 ? 2.554   18.698 -7.838  1.00 13.96 ?  114 ILE B HD11 1 
ATOM   4259 H HD12 . ILE B 2 109 ? 2.039   18.405 -6.364  1.00 13.96 ?  114 ILE B HD12 1 
ATOM   4260 H HD13 . ILE B 2 109 ? 1.361   17.676 -7.602  1.00 13.96 ?  114 ILE B HD13 1 
ATOM   4261 N N    . ASN B 2 110 ? -3.739  20.357 -5.897  1.00 7.05  ?  115 ASN B N    1 
ATOM   4262 C CA   . ASN B 2 110 ? -4.732  20.168 -4.846  1.00 6.29  ?  115 ASN B CA   1 
ATOM   4263 C C    . ASN B 2 110 ? -4.900  18.683 -4.582  1.00 6.55  ?  115 ASN B C    1 
ATOM   4264 O O    . ASN B 2 110 ? -4.888  17.861 -5.518  1.00 10.10 ?  115 ASN B O    1 
ATOM   4265 C CB   . ASN B 2 110 ? -6.057  20.812 -5.217  1.00 9.90  ?  115 ASN B CB   1 
ATOM   4266 C CG   . ASN B 2 110 ? -5.981  22.326 -5.321  1.00 12.21 ?  115 ASN B CG   1 
ATOM   4267 O OD1  . ASN B 2 110 ? -5.695  23.072 -4.344  1.00 13.50 ?  115 ASN B OD1  1 
ATOM   4268 N ND2  . ASN B 2 110 ? -6.309  22.816 -6.510  1.00 22.68 ?  115 ASN B ND2  1 
ATOM   4269 H H    . ASN B 2 110 ? -4.043  20.252 -6.695  1.00 8.46  ?  115 ASN B H    1 
ATOM   4270 H HA   . ASN B 2 110 ? -4.436  20.591 -4.025  1.00 7.55  ?  115 ASN B HA   1 
ATOM   4271 H HB2  . ASN B 2 110 ? -6.343  20.469 -6.078  1.00 11.88 ?  115 ASN B HB2  1 
ATOM   4272 H HB3  . ASN B 2 110 ? -6.714  20.593 -4.538  1.00 11.88 ?  115 ASN B HB3  1 
ATOM   4273 H HD21 . ASN B 2 110 ? -6.289  23.665 -6.646  1.00 27.22 ?  115 ASN B HD21 1
[truncated: 349,056 more chars]
