# Supplementary material for: Enzyme-mediated aminoglycoside resistance without target mimicry
Source: Commun Chem. 2025 Aug 25;8:258. doi: 10.1038/s42004-025-01666-0 (PMC12378234; doi:10.1038/s42004-025-01666-0)
Supplement: Supplementary file 9 — Supplementary Data 6 [file 42004_2025_1666_MOESM9_ESM.cif]

data_DEPOSITED-XRAY
# 
_cell.entry_id           DEPOSITED-XRAY 
_cell.length_a           35.372 
_cell.length_b           100.626 
_cell.length_c           39.177 
_cell.angle_alpha        90.00 
_cell.angle_beta         106.62 
_cell.angle_gamma        90.00 
_cell.Z_PDB              2 
_cell.pdbx_unique_axis   ? 
# 
_symmetry.entry_id                         DEPOSITED-XRAY 
_symmetry.space_group_name_H-M             'P 1 21 1' 
_symmetry.pdbx_full_space_group_name_H-M   ? 
_symmetry.cell_setting                     ? 
_symmetry.Int_Tables_number                ? 
# 
_atom_sites.entry_id                    DEPOSITED-XRAY 
_atom_sites.fract_transf_matrix[1][1]   0.028271 
_atom_sites.fract_transf_matrix[1][2]   0.000000 
_atom_sites.fract_transf_matrix[1][3]   0.008439 
_atom_sites.fract_transf_matrix[2][1]   0.000000 
_atom_sites.fract_transf_matrix[2][2]   0.009938 
_atom_sites.fract_transf_matrix[2][3]   0.000000 
_atom_sites.fract_transf_matrix[3][1]   0.000000 
_atom_sites.fract_transf_matrix[3][2]   0.000000 
_atom_sites.fract_transf_matrix[3][3]   0.026638 
_atom_sites.fract_transf_vector[1]      0.00000 
_atom_sites.fract_transf_vector[2]      0.00000 
_atom_sites.fract_transf_vector[3]      0.00000 
# 
_pdbx_validate_rmsd_bond.id                        1 
_pdbx_validate_rmsd_bond.PDB_model_num             1 
_pdbx_validate_rmsd_bond.auth_atom_id_1            CD 
_pdbx_validate_rmsd_bond.auth_asym_id_1            A 
_pdbx_validate_rmsd_bond.auth_comp_id_1            GLU 
_pdbx_validate_rmsd_bond.auth_seq_id_1             39 
_pdbx_validate_rmsd_bond.PDB_ins_code_1            ? 
_pdbx_validate_rmsd_bond.label_alt_id_1            ? 
_pdbx_validate_rmsd_bond.auth_atom_id_2            OE1 
_pdbx_validate_rmsd_bond.auth_asym_id_2            A 
_pdbx_validate_rmsd_bond.auth_comp_id_2            GLU 
_pdbx_validate_rmsd_bond.auth_seq_id_2             39 
_pdbx_validate_rmsd_bond.PDB_ins_code_2            ? 
_pdbx_validate_rmsd_bond.label_alt_id_2            ? 
_pdbx_validate_rmsd_bond.bond_value                1.321 
_pdbx_validate_rmsd_bond.bond_target_value         1.252 
_pdbx_validate_rmsd_bond.bond_deviation            0.069 
_pdbx_validate_rmsd_bond.bond_standard_deviation   0.011 
_pdbx_validate_rmsd_bond.linker_flag               N 
# 
_pdbx_validate_rmsd_angle.id                         1 
_pdbx_validate_rmsd_angle.PDB_model_num              1 
_pdbx_validate_rmsd_angle.auth_atom_id_1             CA 
_pdbx_validate_rmsd_angle.auth_asym_id_1             A 
_pdbx_validate_rmsd_angle.auth_comp_id_1             LEU 
_pdbx_validate_rmsd_angle.auth_seq_id_1              132 
_pdbx_validate_rmsd_angle.PDB_ins_code_1             ? 
_pdbx_validate_rmsd_angle.label_alt_id_1             ? 
_pdbx_validate_rmsd_angle.auth_atom_id_2             CB 
_pdbx_validate_rmsd_angle.auth_asym_id_2             A 
_pdbx_validate_rmsd_angle.auth_comp_id_2             LEU 
_pdbx_validate_rmsd_angle.auth_seq_id_2              132 
_pdbx_validate_rmsd_angle.PDB_ins_code_2             ? 
_pdbx_validate_rmsd_angle.label_alt_id_2             ? 
_pdbx_validate_rmsd_angle.auth_atom_id_3             CG 
_pdbx_validate_rmsd_angle.auth_asym_id_3             A 
_pdbx_validate_rmsd_angle.auth_comp_id_3             LEU 
_pdbx_validate_rmsd_angle.auth_seq_id_3              132 
_pdbx_validate_rmsd_angle.PDB_ins_code_3             ? 
_pdbx_validate_rmsd_angle.label_alt_id_3             ? 
_pdbx_validate_rmsd_angle.angle_value                101.08 
_pdbx_validate_rmsd_angle.angle_target_value         115.30 
_pdbx_validate_rmsd_angle.angle_deviation            -14.22 
_pdbx_validate_rmsd_angle.angle_standard_deviation   2.30 
_pdbx_validate_rmsd_angle.linker_flag                N 
# 
_entry.id   DEPOSITED-XRAY 
# 
_software.classification   'data extraction' 
_software.name             PDB_EXTRACT 
# 
_refine.pdbx_refine_id   'X-RAY DIFFRACTION' 
_refine.pdbx_diffrn_id   1 
# 
loop_
_atom_site.group_PDB 
_atom_site.id 
_atom_site.type_symbol 
_atom_site.label_atom_id 
_atom_site.label_alt_id 
_atom_site.label_comp_id 
_atom_site.label_asym_id 
_atom_site.label_entity_id 
_atom_site.label_seq_id 
_atom_site.pdbx_PDB_ins_code 
_atom_site.Cartn_x 
_atom_site.Cartn_y 
_atom_site.Cartn_z 
_atom_site.occupancy 
_atom_site.B_iso_or_equiv 
_atom_site.pdbx_formal_charge 
_atom_site.auth_seq_id 
_atom_site.auth_comp_id 
_atom_site.auth_asym_id 
_atom_site.auth_atom_id 
_atom_site.pdbx_PDB_model_num 
ATOM   1    N N    . GLU A 1 1   ? 3.082  26.547 40.646 1.00 51.20 ?  6   GLU A N    1 
ATOM   2    C CA   . GLU A 1 1   ? 2.740  27.912 40.276 1.00 34.16 ?  6   GLU A CA   1 
ATOM   3    C C    . GLU A 1 1   ? 4.042  28.745 40.130 1.00 44.83 ?  6   GLU A C    1 
ATOM   4    O O    . GLU A 1 1   ? 5.142  28.317 40.513 1.00 48.29 ?  6   GLU A O    1 
ATOM   5    C CB   . GLU A 1 1   ? 1.801  28.549 41.305 1.00 38.76 ?  6   GLU A CB   1 
ATOM   6    H HA   . GLU A 1 1   ? 2.264  27.914 39.430 1.00 40.98 ?  6   GLU A HA   1 
ATOM   7    N N    . ILE A 1 2   ? 3.896  29.922 39.574 1.00 27.31 ?  7   ILE A N    1 
ATOM   8    C CA   . ILE A 1 2   ? 5.006  30.872 39.443 1.00 18.99 ?  7   ILE A CA   1 
ATOM   9    C C    . ILE A 1 2   ? 5.041  31.758 40.673 1.00 18.72 ?  7   ILE A C    1 
ATOM   10   O O    . ILE A 1 2   ? 4.012  32.180 41.204 1.00 21.28 ?  7   ILE A O    1 
ATOM   11   C CB   . ILE A 1 2   ? 4.867  31.641 38.105 1.00 25.40 ?  7   ILE A CB   1 
ATOM   12   C CG1  . ILE A 1 2   ? 5.023  30.619 36.951 1.00 27.20 ?  7   ILE A CG1  1 
ATOM   13   C CG2  . ILE A 1 2   ? 5.865  32.781 37.993 1.00 21.72 ?  7   ILE A CG2  1 
ATOM   14   C CD1  . ILE A 1 2   ? 4.633  31.134 35.684 1.00 35.06 ?  7   ILE A CD1  1 
ATOM   15   H H    . ILE A 1 2   ? 3.153  30.213 39.253 1.00 32.77 ?  7   ILE A H    1 
ATOM   16   H HA   . ILE A 1 2   ? 5.862  30.416 39.424 1.00 22.78 ?  7   ILE A HA   1 
ATOM   17   H HB   . ILE A 1 2   ? 3.992  32.056 38.061 1.00 30.48 ?  7   ILE A HB   1 
ATOM   18   H HG12 . ILE A 1 2   ? 5.955  30.355 36.890 1.00 32.63 ?  7   ILE A HG12 1 
ATOM   19   H HG13 . ILE A 1 2   ? 4.471  29.845 37.141 1.00 32.63 ?  7   ILE A HG13 1 
ATOM   20   H HG21 . ILE A 1 2   ? 5.773  33.196 37.122 1.00 26.05 ?  7   ILE A HG21 1 
ATOM   21   H HG22 . ILE A 1 2   ? 5.682  33.430 38.690 1.00 26.05 ?  7   ILE A HG22 1 
ATOM   22   H HG23 . ILE A 1 2   ? 6.762  32.427 38.098 1.00 26.05 ?  7   ILE A HG23 1 
ATOM   23   H HD11 . ILE A 1 2   ? 4.705  30.429 35.022 1.00 42.07 ?  7   ILE A HD11 1 
ATOM   24   H HD12 . ILE A 1 2   ? 3.716  31.445 35.739 1.00 42.07 ?  7   ILE A HD12 1 
ATOM   25   H HD13 . ILE A 1 2   ? 5.219  31.870 35.449 1.00 42.07 ?  7   ILE A HD13 1 
ATOM   26   N N    . ARG A 1 3   ? 6.243  32.000 41.164 1.00 16.27 ?  8   ARG A N    1 
ATOM   27   C CA   . ARG A 1 3   ? 6.440  32.798 42.361 1.00 19.54 ?  8   ARG A CA   1 
ATOM   28   C C    . ARG A 1 3   ? 7.567  33.803 42.154 1.00 14.72 ?  8   ARG A C    1 
ATOM   29   O O    . ARG A 1 3   ? 8.444  33.597 41.284 1.00 14.20 ?  8   ARG A O    1 
ATOM   30   C CB   . ARG A 1 3   ? 6.822  31.922 43.574 1.00 22.87 ?  8   ARG A CB   1 
ATOM   31   C CG   . ARG A 1 3   ? 8.006  31.086 43.385 1.00 24.53 ?  8   ARG A CG   1 
ATOM   32   C CD   . ARG A 1 3   ? 8.091  30.022 44.537 1.00 31.01 ?  8   ARG A CD   1 
ATOM   33   N NE   . ARG A 1 3   ? 9.470  29.773 44.938 1.00 36.22 ?  8   ARG A NE   1 
ATOM   34   C CZ   . ARG A 1 3   ? 10.303 28.959 44.301 1.00 33.06 ?  8   ARG A CZ   1 
ATOM   35   N NH1  . ARG A 1 3   ? 9.914  28.240 43.244 1.00 30.57 ?  8   ARG A NH1  1 
ATOM   36   N NH2  . ARG A 1 3   ? 11.536 28.807 44.764 1.00 38.22 ?  8   ARG A NH2  1 
ATOM   37   H H    . ARG A 1 3   ? 6.973  31.709 40.815 1.00 19.52 ?  8   ARG A H    1 
ATOM   38   H HA   . ARG A 1 3   ? 5.614  33.274 42.542 1.00 23.45 ?  8   ARG A HA   1 
ATOM   39   H HB2  . ARG A 1 3   ? 6.995  32.504 44.331 1.00 27.44 ?  8   ARG A HB2  1 
ATOM   40   H HB3  . ARG A 1 3   ? 6.078  31.332 43.773 1.00 27.44 ?  8   ARG A HB3  1 
ATOM   41   H HG2  . ARG A 1 3   ? 7.948  30.622 42.535 1.00 29.43 ?  8   ARG A HG2  1 
ATOM   42   H HG3  . ARG A 1 3   ? 8.805  31.636 43.409 1.00 29.43 ?  8   ARG A HG3  1 
ATOM   43   H HD2  . ARG A 1 3   ? 7.602  30.347 45.309 1.00 37.21 ?  8   ARG A HD2  1 
ATOM   44   H HD3  . ARG A 1 3   ? 7.707  29.186 44.230 1.00 37.21 ?  8   ARG A HD3  1 
ATOM   45   H HE   . ARG A 1 3   ? 9.765  30.182 45.635 1.00 43.46 ?  8   ARG A HE   1 
ATOM   46   H HH11 . ARG A 1 3   ? 9.105  28.298 42.959 1.00 36.68 ?  8   ARG A HH11 1 
ATOM   47   H HH12 . ARG A 1 3   ? 10.474 27.720 42.849 1.00 36.68 ?  8   ARG A HH12 1 
ATOM   48   H HH21 . ARG A 1 3   ? 11.786 29.233 45.467 1.00 45.86 ?  8   ARG A HH21 1 
ATOM   49   H HH22 . ARG A 1 3   ? 12.085 28.283 44.360 1.00 45.86 ?  8   ARG A HH22 1 
ATOM   50   N N    . VAL A 1 4   ? 7.561  34.915 42.880 1.00 14.17 ?  9   VAL A N    1 
ATOM   51   C CA   . VAL A 1 4   ? 8.653  35.879 42.902 1.00 13.74 ?  9   VAL A CA   1 
ATOM   52   C C    . VAL A 1 4   ? 9.723  35.308 43.805 1.00 15.29 ?  9   VAL A C    1 
ATOM   53   O O    . VAL A 1 4   ? 9.440  34.919 44.955 1.00 16.70 ?  9   VAL A O    1 
ATOM   54   C CB   . VAL A 1 4   ? 8.154  37.241 43.423 1.00 14.35 ?  9   VAL A CB   1 
ATOM   55   C CG1  . VAL A 1 4   ? 9.287  38.210 43.506 1.00 16.01 ?  9   VAL A CG1  1 
ATOM   56   C CG2  . VAL A 1 4   ? 7.027  37.792 42.533 1.00 21.28 ?  9   VAL A CG2  1 
ATOM   57   H H    . VAL A 1 4   ? 6.907  35.145 43.390 1.00 17.00 ?  9   VAL A H    1 
ATOM   58   H HA   . VAL A 1 4   ? 9.014  36.014 42.012 1.00 16.47 ?  9   VAL A HA   1 
ATOM   59   H HB   . VAL A 1 4   ? 7.791  37.119 44.314 1.00 17.22 ?  9   VAL A HB   1 
ATOM   60   H HG11 . VAL A 1 4   ? 8.930  39.103 43.628 1.00 19.20 ?  9   VAL A HG11 1 
ATOM   61   H HG12 . VAL A 1 4   ? 9.850  37.973 44.260 1.00 19.20 ?  9   VAL A HG12 1 
ATOM   62   H HG13 . VAL A 1 4   ? 9.799  38.168 42.684 1.00 19.20 ?  9   VAL A HG13 1 
ATOM   63   H HG21 . VAL A 1 4   ? 6.739  38.650 42.883 1.00 25.53 ?  9   VAL A HG21 1 
ATOM   64   H HG22 . VAL A 1 4   ? 7.362  37.899 41.629 1.00 25.53 ?  9   VAL A HG22 1 
ATOM   65   H HG23 . VAL A 1 4   ? 6.285  37.167 42.539 1.00 25.53 ?  9   VAL A HG23 1 
ATOM   66   N N    . ALA A 1 5   ? 10.936 35.196 43.293 1.00 12.53 ?  10  ALA A N    1 
ATOM   67   C CA   . ALA A 1 5   ? 12.016 34.613 44.047 1.00 11.92 ?  10  ALA A CA   1 
ATOM   68   C C    . ALA A 1 5   ? 12.399 35.503 45.211 1.00 12.71 ?  10  ALA A C    1 
ATOM   69   O O    . ALA A 1 5   ? 12.286 36.734 45.161 1.00 12.18 ?  10  ALA A O    1 
ATOM   70   C CB   . ALA A 1 5   ? 13.245 34.520 43.151 1.00 11.77 ?  10  ALA A CB   1 
ATOM   71   H H    . ALA A 1 5   ? 11.158 35.454 42.503 1.00 15.03 ?  10  ALA A H    1 
ATOM   72   H HA   . ALA A 1 5   ? 11.744 33.741 44.372 1.00 14.30 ?  10  ALA A HA   1 
ATOM   73   H HB1  . ALA A 1 5   ? 13.993 34.192 43.674 1.00 14.12 ?  10  ALA A HB1  1 
ATOM   74   H HB2  . ALA A 1 5   ? 13.058 33.909 42.421 1.00 14.12 ?  10  ALA A HB2  1 
ATOM   75   H HB3  . ALA A 1 5   ? 13.448 35.401 42.801 1.00 14.12 ?  10  ALA A HB3  1 
ATOM   76   N N    . GLU A 1 6   ? 12.815 34.839 46.269 1.00 11.31 ?  11  GLU A N    1 
ATOM   77   C CA   . GLU A 1 6   ? 13.365 35.439 47.465 1.00 11.51 ?  11  GLU A CA   1 
ATOM   78   C C    . GLU A 1 6   ? 14.855 35.265 47.434 1.00 11.26 ?  11  GLU A C    1 
ATOM   79   O O    . GLU A 1 6   ? 15.414 34.441 46.672 1.00 11.30 ?  11  GLU A O    1 
ATOM   80   C CB   . GLU A 1 6   ? 12.815 34.760 48.684 1.00 13.05 ?  11  GLU A CB   1 
ATOM   81   C CG   . GLU A 1 6   ? 11.262 34.795 48.866 1.00 13.33 ?  11  GLU A CG   1 
ATOM   82   C CD   . GLU A 1 6   ? 10.725 36.129 49.315 1.00 18.86 ?  11  GLU A CD   1 
ATOM   83   O OE1  . GLU A 1 6   ? 11.457 37.016 49.770 1.00 13.47 ?  11  GLU A OE1  1 
ATOM   84   O OE2  . GLU A 1 6   ? 9.496  36.360 49.169 1.00 21.64 -1 11  GLU A OE2  1 
ATOM   85   H H    . GLU A 1 6   ? 12.788 33.982 46.322 1.00 13.57 ?  11  GLU A H    1 
ATOM   86   H HA   . GLU A 1 6   ? 13.135 36.381 47.508 1.00 13.80 ?  11  GLU A HA   1 
ATOM   87   H HB2  . GLU A 1 6   ? 13.075 33.826 48.652 1.00 15.66 ?  11  GLU A HB2  1 
ATOM   88   H HB3  . GLU A 1 6   ? 13.201 35.185 49.466 1.00 15.66 ?  11  GLU A HB3  1 
ATOM   89   H HG2  . GLU A 1 6   ? 10.845 34.581 48.016 1.00 15.98 ?  11  GLU A HG2  1 
ATOM   90   H HG3  . GLU A 1 6   ? 11.011 34.137 49.533 1.00 15.98 ?  11  GLU A HG3  1 
ATOM   91   N N    . VAL A 1 7   ? 15.549 35.976 48.329 1.00 11.36 ?  12  VAL A N    1 
ATOM   92   C CA   . VAL A 1 7   ? 16.989 35.790 48.461 1.00 11.81 ?  12  VAL A CA   1 
ATOM   93   C C    . VAL A 1 7   ? 17.336 34.331 48.683 1.00 13.17 ?  12  VAL A C    1 
ATOM   94   O O    . VAL A 1 7   ? 18.332 33.844 48.161 1.00 14.20 ?  12  VAL A O    1 
ATOM   95   C CB   . VAL A 1 7   ? 17.518 36.733 49.562 1.00 12.11 ?  12  VAL A CB   1 
ATOM   96   C CG1  . VAL A 1 7   ? 18.854 36.410 50.007 1.00 16.27 ?  12  VAL A CG1  1 
ATOM   97   C CG2  . VAL A 1 7   ? 17.445 38.151 49.080 1.00 13.17 ?  12  VAL A CG2  1 
ATOM   98   H H    . VAL A 1 7   ? 15.212 36.562 48.861 1.00 13.63 ?  12  VAL A H    1 
ATOM   99   H HA   . VAL A 1 7   ? 17.429 36.033 47.632 1.00 14.16 ?  12  VAL A HA   1 
ATOM   100  H HB   . VAL A 1 7   ? 16.953 36.620 50.342 1.00 14.53 ?  12  VAL A HB   1 
ATOM   101  H HG11 . VAL A 1 7   ? 19.179 37.126 50.575 1.00 19.52 ?  12  VAL A HG11 1 
ATOM   102  H HG12 . VAL A 1 7   ? 18.828 35.579 50.506 1.00 19.52 ?  12  VAL A HG12 1 
ATOM   103  H HG13 . VAL A 1 7   ? 19.430 36.314 49.233 1.00 19.52 ?  12  VAL A HG13 1 
ATOM   104  H HG21 . VAL A 1 7   ? 17.845 38.732 49.745 1.00 15.80 ?  12  VAL A HG21 1 
ATOM   105  H HG22 . VAL A 1 7   ? 17.927 38.225 48.242 1.00 15.80 ?  12  VAL A HG22 1 
ATOM   106  H HG23 . VAL A 1 7   ? 16.514 38.392 48.948 1.00 15.80 ?  12  VAL A HG23 1 
ATOM   107  N N    . ALA A 1 8   ? 16.531 33.588 49.450 1.00 14.17 ?  13  ALA A N    1 
ATOM   108  C CA   . ALA A 1 8   ? 16.810 32.173 49.693 1.00 14.84 ?  13  ALA A CA   1 
ATOM   109  C C    . ALA A 1 8   ? 16.809 31.346 48.417 1.00 14.62 ?  13  ALA A C    1 
ATOM   110  O O    . ALA A 1 8   ? 17.279 30.197 48.454 1.00 17.14 ?  13  ALA A O    1 
ATOM   111  C CB   . ALA A 1 8   ? 15.725 31.607 50.613 1.00 19.53 ?  13  ALA A CB   1 
ATOM   112  H H    . ALA A 1 8   ? 15.821 33.879 49.839 1.00 17.00 ?  13  ALA A H    1 
ATOM   113  H HA   . ALA A 1 8   ? 17.683 32.101 50.109 1.00 17.81 ?  13  ALA A HA   1 
ATOM   114  H HB1  . ALA A 1 8   ? 15.910 30.669 50.779 1.00 23.43 ?  13  ALA A HB1  1 
ATOM   115  H HB2  . ALA A 1 8   ? 15.732 32.098 51.449 1.00 23.43 ?  13  ALA A HB2  1 
ATOM   116  H HB3  . ALA A 1 8   ? 14.863 31.702 50.180 1.00 23.43 ?  13  ALA A HB3  1 
ATOM   117  N N    . ASP A 1 9   ? 16.202 31.828 47.332 1.00 12.97 ?  14  ASP A N    1 
ATOM   118  C CA   . ASP A 1 9   ? 16.142 31.097 46.075 1.00 12.97 ?  14  ASP A CA   1 
ATOM   119  C C    . ASP A 1 9   ? 17.330 31.392 45.163 1.00 15.65 ?  14  ASP A C    1 
ATOM   120  O O    . ASP A 1 9   ? 17.353 30.907 44.036 1.00 14.53 ?  14  ASP A O    1 
ATOM   121  C CB   . ASP A 1 9   ? 14.883 31.466 45.304 1.00 14.48 ?  14  ASP A CB   1 
ATOM   122  C CG   . ASP A 1 9   ? 13.637 31.101 46.040 1.00 17.28 ?  14  ASP A CG   1 
ATOM   123  O OD1  . ASP A 1 9   ? 13.475 29.931 46.413 1.00 21.31 ?  14  ASP A OD1  1 
ATOM   124  O OD2  . ASP A 1 9   ? 12.778 31.994 46.274 1.00 16.18 -1 14  ASP A OD2  1 
ATOM   125  H H    . ASP A 1 9   ? 15.810 32.593 47.303 1.00 15.56 ?  14  ASP A H    1 
ATOM   126  H HA   . ASP A 1 9   ? 16.123 30.152 46.293 1.00 15.55 ?  14  ASP A HA   1 
ATOM   127  H HB2  . ASP A 1 9   ? 14.874 32.424 45.151 1.00 17.37 ?  14  ASP A HB2  1 
ATOM   128  H HB3  . ASP A 1 9   ? 14.881 30.995 44.456 1.00 17.37 ?  14  ASP A HB3  1 
ATOM   129  N N    . ALA A 1 10  ? 18.335 32.132 45.623 1.00 12.24 ?  15  ALA A N    1 
ATOM   130  C CA   . ALA A 1 10  ? 19.428 32.518 44.738 1.00 13.79 ?  15  ALA A CA   1 
ATOM   131  C C    . ALA A 1 10  ? 20.115 31.318 44.150 1.00 15.12 ?  15  ALA A C    1 
ATOM   132  O O    . ALA A 1 10  ? 20.584 31.396 42.994 1.00 14.10 ?  15  ALA A O    1 
ATOM   133  C CB   . ALA A 1 10  ? 20.426 33.378 45.491 1.00 14.59 ?  15  ALA A CB   1 
ATOM   134  H H    . ALA A 1 10  ? 18.408 32.418 46.430 1.00 14.68 ?  15  ALA A H    1 
ATOM   135  H HA   . ALA A 1 10  ? 19.061 33.041 44.008 1.00 16.54 ?  15  ALA A HA   1 
ATOM   136  H HB1  . ALA A 1 10  ? 21.134 33.643 44.884 1.00 17.50 ?  15  ALA A HB1  1 
ATOM   137  H HB2  . ALA A 1 10  ? 19.971 34.163 45.833 1.00 17.50 ?  15  ALA A HB2  1 
ATOM   138  H HB3  . ALA A 1 10  ? 20.795 32.863 46.226 1.00 17.50 ?  15  ALA A HB3  1 
ATOM   139  N N    . GLY A 1 11  ? 20.296 30.252 44.929 1.00 13.45 ?  16  GLY A N    1 
ATOM   140  C CA   . GLY A 1 11  ? 20.950 29.055 44.415 1.00 14.88 ?  16  GLY A CA   1 
ATOM   141  C C    . GLY A 1 11  ? 20.216 28.434 43.238 1.00 14.96 ?  16  GLY A C    1 
ATOM   142  O O    . GLY A 1 11  ? 20.852 27.976 42.267 1.00 17.69 ?  16  GLY A O    1 
ATOM   143  H H    . GLY A 1 11  ? 20.051 30.198 45.752 1.00 16.13 ?  16  GLY A H    1 
ATOM   144  H HA2  . GLY A 1 11  ? 21.848 29.282 44.126 1.00 17.85 ?  16  GLY A HA2  1 
ATOM   145  H HA3  . GLY A 1 11  ? 21.004 28.393 45.122 1.00 17.85 ?  16  GLY A HA3  1 
ATOM   146  N N    . VAL A 1 12  ? 18.888 28.385 43.299 1.00 15.33 ?  17  VAL A N    1 
ATOM   147  C CA   . VAL A 1 12  ? 18.123 27.762 42.224 1.00 16.60 ?  17  VAL A CA   1 
ATOM   148  C C    . VAL A 1 12  ? 18.170 28.635 40.992 1.00 15.34 ?  17  VAL A C    1 
ATOM   149  O O    . VAL A 1 12  ? 18.415 28.153 39.885 1.00 15.36 ?  17  VAL A O    1 
ATOM   150  C CB   . VAL A 1 12  ? 16.677 27.571 42.686 1.00 19.27 ?  17  VAL A CB   1 
ATOM   151  C CG1  . VAL A 1 12  ? 15.764 27.192 41.527 1.00 27.73 ?  17  VAL A CG1  1 
ATOM   152  C CG2  . VAL A 1 12  ? 16.606 26.502 43.789 1.00 28.47 ?  17  VAL A CG2  1 
ATOM   153  H H    . VAL A 1 12  ? 18.411 28.701 43.942 1.00 18.39 ?  17  VAL A H    1 
ATOM   154  H HA   . VAL A 1 12  ? 18.511 26.898 42.011 1.00 19.91 ?  17  VAL A HA   1 
ATOM   155  H HB   . VAL A 1 12  ? 16.362 28.415 43.044 1.00 23.12 ?  17  VAL A HB   1 
ATOM   156  H HG11 . VAL A 1 12  ? 14.912 26.890 41.882 1.00 33.28 ?  17  VAL A HG11 1 
ATOM   157  H HG12 . VAL A 1 12  ? 15.630 27.969 40.963 1.00 33.28 ?  17  VAL A HG12 1 
ATOM   158  H HG13 . VAL A 1 12  ? 16.180 26.480 41.016 1.00 33.28 ?  17  VAL A HG13 1 
ATOM   159  H HG21 . VAL A 1 12  ? 15.685 26.410 44.081 1.00 34.16 ?  17  VAL A HG21 1 
ATOM   160  H HG22 . VAL A 1 12  ? 16.925 25.658 43.433 1.00 34.16 ?  17  VAL A HG22 1 
ATOM   161  H HG23 . VAL A 1 12  ? 17.162 26.779 44.534 1.00 34.16 ?  17  VAL A HG23 1 
ATOM   162  N N    . VAL A 1 13  ? 18.085 29.959 41.156 1.00 12.93 ?  18  VAL A N    1 
ATOM   163  C CA   . VAL A 1 13  ? 18.191 30.857 40.022 1.00 13.01 ?  18  VAL A CA   1 
ATOM   164  C C    . VAL A 1 13  ? 19.564 30.732 39.358 1.00 11.97 ?  18  VAL A C    1 
ATOM   165  O O    . VAL A 1 13  ? 19.691 30.670 38.140 1.00 12.26 ?  18  VAL A O    1 
ATOM   166  C CB   . VAL A 1 13  ? 17.911 32.313 40.438 1.00 13.24 ?  18  VAL A CB   1 
ATOM   167  C CG1  . VAL A 1 13  ? 17.940 33.233 39.201 1.00 12.11 ?  18  VAL A CG1  1 
ATOM   168  C CG2  . VAL A 1 13  ? 16.564 32.391 41.187 1.00 14.13 ?  18  VAL A CG2  1 
ATOM   169  H H    . VAL A 1 13  ? 17.967 30.353 41.912 1.00 15.50 ?  18  VAL A H    1 
ATOM   170  H HA   . VAL A 1 13  ? 17.515 30.594 39.378 1.00 15.60 ?  18  VAL A HA   1 
ATOM   171  H HB   . VAL A 1 13  ? 18.601 32.627 41.043 1.00 15.88 ?  18  VAL A HB   1 
ATOM   172  H HG11 . VAL A 1 13  ? 17.669 34.126 39.465 1.00 14.53 ?  18  VAL A HG11 1 
ATOM   173  H HG12 . VAL A 1 13  ? 18.841 33.252 38.843 1.00 14.53 ?  18  VAL A HG12 1 
ATOM   174  H HG13 . VAL A 1 13  ? 17.327 32.885 38.535 1.00 14.53 ?  18  VAL A HG13 1 
ATOM   175  H HG21 . VAL A 1 13  ? 16.399 33.311 41.446 1.00 16.95 ?  18  VAL A HG21 1 
ATOM   176  H HG22 . VAL A 1 13  ? 15.857 32.081 40.599 1.00 16.95 ?  18  VAL A HG22 1 
ATOM   177  H HG23 . VAL A 1 13  ? 16.608 31.828 41.976 1.00 16.95 ?  18  VAL A HG23 1 
ATOM   178  N N    . ALA A 1 14  ? 20.627 30.741 40.175 1.00 12.03 ?  19  ALA A N    1 
ATOM   179  C CA   . ALA A 1 14  ? 21.972 30.618 39.628 1.00 12.76 ?  19  ALA A CA   1 
ATOM   180  C C    . ALA A 1 14  ? 22.134 29.318 38.866 1.00 12.87 ?  19  ALA A C    1 
ATOM   181  O O    . ALA A 1 14  ? 22.756 29.302 37.800 1.00 13.24 ?  19  ALA A O    1 
ATOM   182  C CB   . ALA A 1 14  ? 23.003 30.694 40.722 1.00 13.93 ?  19  ALA A CB   1 
ATOM   183  H H    . ALA A 1 14  ? 20.592 30.815 41.031 1.00 14.43 ?  19  ALA A H    1 
ATOM   184  H HA   . ALA A 1 14  ? 22.120 31.360 39.022 1.00 15.31 ?  19  ALA A HA   1 
ATOM   185  H HB1  . ALA A 1 14  ? 23.887 30.620 40.329 1.00 16.71 ?  19  ALA A HB1  1 
ATOM   186  H HB2  . ALA A 1 14  ? 22.915 31.545 41.180 1.00 16.71 ?  19  ALA A HB2  1 
ATOM   187  H HB3  . ALA A 1 14  ? 22.856 29.966 41.346 1.00 16.71 ?  19  ALA A HB3  1 
ATOM   188  N N    . LYS A 1 15  ? 21.620 28.207 39.388 1.00 13.70 ?  20  LYS A N    1 
ATOM   189  C CA   . LYS A 1 15  ? 21.696 26.927 38.689 1.00 15.25 ?  20  LYS A CA   1 
ATOM   190  C C    . LYS A 1 15  ? 21.020 27.012 37.327 1.00 16.24 ?  20  LYS A C    1 
ATOM   191  O O    . LYS A 1 15  ? 21.548 26.516 36.335 1.00 14.06 ?  20  LYS A O    1 
ATOM   192  C CB   . LYS A 1 15  ? 21.041 25.830 39.523 1.00 16.05 ?  20  LYS A CB   1 
ATOM   193  C CG   . LYS A 1 15  ? 21.115 24.438 38.900 1.00 22.05 ?  20  LYS A CG   1 
ATOM   194  C CD   . LYS A 1 15  ? 19.788 23.987 38.317 1.00 33.96 ?  20  LYS A CD   1 
ATOM   195  C CE   . LYS A 1 15  ? 19.638 22.458 38.355 1.00 34.08 ?  20  LYS A CE   1 
ATOM   196  N NZ   . LYS A 1 15  ? 20.428 21.718 37.330 1.00 34.75 ?  20  LYS A NZ   1 
ATOM   197  H H    . LYS A 1 15  ? 21.219 28.166 40.148 1.00 16.43 ?  20  LYS A H    1 
ATOM   198  H HA   . LYS A 1 15  ? 22.630 26.699 38.563 1.00 18.30 ?  20  LYS A HA   1 
ATOM   199  H HB2  . LYS A 1 15  ? 21.484 25.790 40.385 1.00 19.25 ?  20  LYS A HB2  1 
ATOM   200  H HB3  . LYS A 1 15  ? 20.104 26.049 39.642 1.00 19.25 ?  20  LYS A HB3  1 
ATOM   201  H HG2  . LYS A 1 15  ? 21.770 24.446 38.185 1.00 26.45 ?  20  LYS A HG2  1 
ATOM   202  H HG3  . LYS A 1 15  ? 21.376 23.799 39.582 1.00 26.45 ?  20  LYS A HG3  1 
ATOM   203  H HD2  . LYS A 1 15  ? 19.063 24.376 38.832 1.00 40.75 ?  20  LYS A HD2  1 
ATOM   204  H HD3  . LYS A 1 15  ? 19.730 24.275 37.393 1.00 40.75 ?  20  LYS A HD3  1 
ATOM   205  H HE2  . LYS A 1 15  ? 19.927 22.143 39.226 1.00 40.88 ?  20  LYS A HE2  1 
ATOM   206  H HE3  . LYS A 1 15  ? 18.704 22.238 38.215 1.00 40.88 ?  20  LYS A HE3  1 
ATOM   207  H HZ1  . LYS A 1 15  ? 20.190 21.982 36.514 1.00 41.70 ?  20  LYS A HZ1  1 
ATOM   208  H HZ2  . LYS A 1 15  ? 21.296 21.876 37.443 1.00 41.70 ?  20  LYS A HZ2  1 
ATOM   209  H HZ3  . LYS A 1 15  ? 20.280 20.844 37.406 1.00 41.70 ?  20  LYS A HZ3  1 
ATOM   210  N N    . LEU A 1 16  ? 19.842 27.632 37.266 1.00 13.81 ?  21  LEU A N    1 
ATOM   211  C CA   . LEU A 1 16  ? 19.127 27.702 36.000 1.00 13.85 ?  21  LEU A CA   1 
ATOM   212  C C    . LEU A 1 16  ? 19.860 28.568 35.006 1.00 11.55 ?  21  LEU A C    1 
ATOM   213  O O    . LEU A 1 16  ? 19.924 28.228 33.832 1.00 12.70 ?  21  LEU A O    1 
ATOM   214  C CB   . LEU A 1 16  ? 17.682 28.195 36.239 1.00 13.29 ?  21  LEU A CB   1 
ATOM   215  C CG   . LEU A 1 16  ? 16.780 27.208 36.996 1.00 14.84 ?  21  LEU A CG   1 
ATOM   216  C CD1  . LEU A 1 16  ? 15.503 27.916 37.446 1.00 16.32 ?  21  LEU A CD1  1 
ATOM   217  C CD2  . LEU A 1 16  ? 16.435 25.966 36.235 1.00 19.46 ?  21  LEU A CD2  1 
ATOM   218  H H    . LEU A 1 16  ? 19.445 28.011 37.929 1.00 16.57 ?  21  LEU A H    1 
ATOM   219  H HA   . LEU A 1 16  ? 19.069 26.814 35.614 1.00 16.61 ?  21  LEU A HA   1 
ATOM   220  H HB2  . LEU A 1 16  ? 17.719 29.014 36.757 1.00 15.94 ?  21  LEU A HB2  1 
ATOM   221  H HB3  . LEU A 1 16  ? 17.270 28.366 35.377 1.00 15.94 ?  21  LEU A HB3  1 
ATOM   222  H HG   . LEU A 1 16  ? 17.289 26.903 37.763 1.00 17.80 ?  21  LEU A HG   1 
ATOM   223  H HD11 . LEU A 1 16  ? 14.960 27.295 37.955 1.00 19.58 ?  21  LEU A HD11 1 
ATOM   224  H HD12 . LEU A 1 16  ? 15.742 28.677 37.999 1.00 19.58 ?  21  LEU A HD12 1 
ATOM   225  H HD13 . LEU A 1 16  ? 15.016 28.217 36.663 1.00 19.58 ?  21  LEU A HD13 1 
ATOM   226  H HD21 . LEU A 1 16  ? 15.813 25.437 36.758 1.00 23.34 ?  21  LEU A HD21 1 
ATOM   227  H HD22 . LEU A 1 16  ? 16.029 26.215 35.390 1.00 23.34 ?  21  LEU A HD22 1 
ATOM   228  H HD23 . LEU A 1 16  ? 17.247 25.459 36.074 1.00 23.34 ?  21  LEU A HD23 1 
ATOM   229  N N    . LEU A 1 17  ? 20.417 29.685 35.448 1.00 11.50 ?  22  LEU A N    1 
ATOM   230  C CA   . LEU A 1 17  ? 21.173 30.512 34.518 1.00 11.16 ?  22  LEU A CA   1 
ATOM   231  C C    . LEU A 1 17  ? 22.417 29.764 34.040 1.00 11.74 ?  22  LEU A C    1 
ATOM   232  O O    . LEU A 1 17  ? 22.788 29.810 32.871 1.00 12.92 ?  22  LEU A O    1 
ATOM   233  C CB   . LEU A 1 17  ? 21.512 31.887 35.140 1.00 11.57 ?  22  LEU A CB   1 
ATOM   234  C CG   . LEU A 1 17  ? 22.273 32.789 34.176 1.00 13.84 ?  22  LEU A CG   1 
ATOM   235  C CD1  . LEU A 1 17  ? 21.573 32.985 32.859 1.00 14.03 ?  22  LEU A CD1  1 
ATOM   236  C CD2  . LEU A 1 17  ? 22.627 34.192 34.780 1.00 14.79 ?  22  LEU A CD2  1 
ATOM   237  H H    . LEU A 1 17  ? 20.374 29.980 36.255 1.00 13.79 ?  22  LEU A H    1 
ATOM   238  H HA   . LEU A 1 17  ? 20.627 30.707 33.741 1.00 13.39 ?  22  LEU A HA   1 
ATOM   239  H HB2  . LEU A 1 17  ? 20.687 32.335 35.386 1.00 13.88 ?  22  LEU A HB2  1 
ATOM   240  H HB3  . LEU A 1 17  ? 22.063 31.751 35.927 1.00 13.88 ?  22  LEU A HB3  1 
ATOM   241  H HG   . LEU A 1 17  ? 23.102 32.313 34.011 1.00 16.61 ?  22  LEU A HG   1 
ATOM   242  H HD11 . LEU A 1 17  ? 22.050 33.656 32.345 1.00 16.83 ?  22  LEU A HD11 1 
ATOM   243  H HD12 . LEU A 1 17  ? 21.565 32.143 32.377 1.00 16.83 ?  22  LEU A HD12 1 
ATOM   244  H HD13 . LEU A 1 17  ? 20.664 33.280 33.026 1.00 16.83 ?  22  LEU A HD13 1 
ATOM   245  H HD21 . LEU A 1 17  ? 23.172 34.681 34.144 1.00 17.74 ?  22  LEU A HD21 1 
ATOM   246  H HD22 . LEU A 1 17  ? 21.805 34.677 34.954 1.00 17.74 ?  22  LEU A HD22 1 
ATOM   247  H HD23 . LEU A 1 17  ? 23.118 34.065 35.607 1.00 17.74 ?  22  LEU A HD23 1 
ATOM   248  N N    . ARG A 1 18  ? 23.143 29.101 34.950 1.00 12.88 ?  23  ARG A N    1 
ATOM   249  C CA   . ARG A 1 18  ? 24.242 28.268 34.500 1.00 13.75 ?  23  ARG A CA   1 
ATOM   250  C C    . ARG A 1 18  ? 23.817 27.255 33.475 1.00 15.18 ?  23  ARG A C    1 
ATOM   251  O O    . ARG A 1 18  ? 24.514 27.060 32.475 1.00 15.21 ?  23  ARG A O    1 
ATOM   252  C CB   . ARG A 1 18  ? 24.816 27.581 35.722 1.00 16.48 ?  23  ARG A CB   1 
ATOM   253  C CG   . ARG A 1 18  ? 26.123 26.855 35.469 1.00 16.38 ?  23  ARG A CG   1 
ATOM   254  C CD   . ARG A 1 18  ? 26.514 26.065 36.700 1.00 20.72 ?  23  ARG A CD   1 
ATOM   255  N NE   . ARG A 1 18  ? 25.608 24.942 36.945 1.00 22.02 ?  23  ARG A NE   1 
ATOM   256  C CZ   . ARG A 1 18  ? 25.567 24.209 38.052 1.00 30.04 ?  23  ARG A CZ   1 
ATOM   257  N NH1  . ARG A 1 18  ? 26.323 24.487 39.098 1.00 27.24 ?  23  ARG A NH1  1 
ATOM   258  N NH2  . ARG A 1 18  ? 24.780 23.136 38.086 1.00 29.75 ?  23  ARG A NH2  1 
ATOM   259  H H    . ARG A 1 18  ? 23.017 29.121 35.801 1.00 15.45 ?  23  ARG A H    1 
ATOM   260  H HA   . ARG A 1 18  ? 24.915 28.820 34.072 1.00 16.50 ?  23  ARG A HA   1 
ATOM   261  H HB2  . ARG A 1 18  ? 24.978 28.250 36.406 1.00 19.77 ?  23  ARG A HB2  1 
ATOM   262  H HB3  . ARG A 1 18  ? 24.174 26.928 36.042 1.00 19.77 ?  23  ARG A HB3  1 
ATOM   263  H HG2  . ARG A 1 18  ? 26.020 26.242 34.724 1.00 19.65 ?  23  ARG A HG2  1 
ATOM   264  H HG3  . ARG A 1 18  ? 26.823 27.498 35.275 1.00 19.65 ?  23  ARG A HG3  1 
ATOM   265  H HD2  . ARG A 1 18  ? 27.409 25.710 36.580 1.00 24.86 ?  23  ARG A HD2  1 
ATOM   266  H HD3  . ARG A 1 18  ? 26.489 26.649 37.474 1.00 24.86 ?  23  ARG A HD3  1 
ATOM   267  H HE   . ARG A 1 18  ? 25.054 24.740 36.319 1.00 26.42 ?  23  ARG A HE   1 
ATOM   268  H HH11 . ARG A 1 18  ? 26.860 25.158 39.075 1.00 32.68 ?  23  ARG A HH11 1 
ATOM   269  H HH12 . ARG A 1 18  ? 26.278 23.996 39.803 1.00 32.68 ?  23  ARG A HH12 1 
ATOM   270  H HH21 . ARG A 1 18  ? 24.309 22.927 37.398 1.00 35.69 ?  23  ARG A HH21 1 
ATOM   271  H HH22 . ARG A 1 18  ? 24.744 22.652 38.796 1.00 35.69 ?  23  ARG A HH22 1 
ATOM   272  N N    . ASP A 1 19  ? 22.721 26.552 33.707 1.00 14.49 ?  24  ASP A N    1 
ATOM   273  C CA   . ASP A 1 19  ? 22.263 25.546 32.766 1.00 16.21 ?  24  ASP A CA   1 
ATOM   274  C C    . ASP A 1 19  ? 21.955 26.169 31.410 1.00 15.97 ?  24  ASP A C    1 
ATOM   275  O O    . ASP A 1 19  ? 22.287 25.610 30.371 1.00 15.67 ?  24  ASP A O    1 
ATOM   276  C CB   . ASP A 1 19  ? 21.020 24.802 33.279 1.00 15.73 ?  24  ASP A CB   1 
ATOM   277  C CG   . ASP A 1 19  ? 21.276 23.891 34.448 1.00 22.25 ?  24  ASP A CG   1 
ATOM   278  O OD1  . ASP A 1 19  ? 22.432 23.616 34.712 1.00 22.24 ?  24  ASP A OD1  1 
ATOM   279  O OD2  . ASP A 1 19  ? 20.276 23.427 35.047 1.00 23.97 -1 24  ASP A OD2  1 
ATOM   280  H H    . ASP A 1 19  ? 22.222 26.638 34.403 1.00 17.39 ?  24  ASP A H    1 
ATOM   281  H HA   . ASP A 1 19  ? 22.975 24.893 32.672 1.00 19.44 ?  24  ASP A HA   1 
ATOM   282  H HB2  . ASP A 1 19  ? 20.361 25.457 33.558 1.00 18.87 ?  24  ASP A HB2  1 
ATOM   283  H HB3  . ASP A 1 19  ? 20.665 24.260 32.558 1.00 18.87 ?  24  ASP A HB3  1 
ATOM   284  N N    . PHE A 1 20  ? 21.341 27.342 31.410 1.00 15.11 ?  25  PHE A N    1 
ATOM   285  C CA   . PHE A 1 20  ? 21.033 28.052 30.181 1.00 14.19 ?  25  PHE A CA   1 
ATOM   286  C C    . PHE A 1 20  ? 22.294 28.366 29.415 1.00 15.26 ?  25  PHE A C    1 
ATOM   287  O O    . PHE A 1 20  ? 22.407 28.077 28.240 1.00 16.35 ?  25  PHE A O    1 
ATOM   288  C CB   . PHE A 1 20  ? 20.283 29.317 30.633 1.00 13.83 ?  25  PHE A CB   1 
ATOM   289  C CG   . PHE A 1 20  ? 19.631 30.165 29.519 1.00 16.12 ?  25  PHE A CG   1 
ATOM   290  C CD1  . PHE A 1 20  ? 19.550 29.760 28.202 1.00 19.02 ?  25  PHE A CD1  1 
ATOM   291  C CD2  . PHE A 1 20  ? 19.064 31.366 29.866 1.00 15.59 ?  25  PHE A CD2  1 
ATOM   292  C CE1  . PHE A 1 20  ? 18.917 30.572 27.265 1.00 19.49 ?  25  PHE A CE1  1 
ATOM   293  C CE2  . PHE A 1 20  ? 18.424 32.155 28.936 1.00 17.48 ?  25  PHE A CE2  1 
ATOM   294  C CZ   . PHE A 1 20  ? 18.340 31.750 27.669 1.00 19.49 ?  25  PHE A CZ   1 
ATOM   295  H H    . PHE A 1 20  ? 21.088 27.757 32.120 1.00 18.13 ?  25  PHE A H    1 
ATOM   296  H HA   . PHE A 1 20  ? 20.482 27.536 29.571 1.00 17.02 ?  25  PHE A HA   1 
ATOM   297  H HB2  . PHE A 1 20  ? 19.573 29.047 31.237 1.00 16.58 ?  25  PHE A HB2  1 
ATOM   298  H HB3  . PHE A 1 20  ? 20.912 29.891 31.096 1.00 16.58 ?  25  PHE A HB3  1 
ATOM   299  H HD1  . PHE A 1 20  ? 19.918 28.947 27.940 1.00 22.81 ?  25  PHE A HD1  1 
ATOM   300  H HD2  . PHE A 1 20  ? 19.114 31.654 30.749 1.00 18.70 ?  25  PHE A HD2  1 
ATOM   301  H HE1  . PHE A 1 20  ? 18.885 30.318 26.371 1.00 23.38 ?  25  PHE A HE1  1 
ATOM   302  H HE2  . PHE A 1 20  ? 18.051 32.968 29.191 1.00 20.98 ?  25  PHE A HE2  1 
ATOM   303  H HZ   . PHE A 1 20  ? 17.884 32.273 27.049 1.00 23.38 ?  25  PHE A HZ   1 
ATOM   304  N N    . ASN A 1 21  ? 23.283 28.939 30.096 1.00 14.06 ?  26  ASN A N    1 
ATOM   305  C CA   . ASN A 1 21  ? 24.467 29.337 29.365 1.00 16.58 ?  26  ASN A CA   1 
ATOM   306  C C    . ASN A 1 21  ? 25.261 28.104 28.933 1.00 16.19 ?  26  ASN A C    1 
ATOM   307  O O    . ASN A 1 21  ? 25.905 28.126 27.885 1.00 18.14 ?  26  ASN A O    1 
ATOM   308  C CB   . ASN A 1 21  ? 25.203 30.359 30.231 1.00 16.31 ?  26  ASN A CB   1 
ATOM   309  C CG   . ASN A 1 21  ? 24.471 31.729 30.277 1.00 19.98 ?  26  ASN A CG   1 
ATOM   310  O OD1  . ASN A 1 21  ? 23.316 31.870 29.840 1.00 13.91 ?  26  ASN A OD1  1 
ATOM   311  N ND2  . ASN A 1 21  ? 25.144 32.732 30.826 1.00 20.28 ?  26  ASN A ND2  1 
ATOM   312  H H    . ASN A 1 21  ? 23.288 29.099 30.941 1.00 16.86 ?  26  ASN A H    1 
ATOM   313  H HA   . ASN A 1 21  ? 24.287 29.794 28.528 1.00 19.88 ?  26  ASN A HA   1 
ATOM   314  H HB2  . ASN A 1 21  ? 25.267 30.020 31.137 1.00 19.57 ?  26  ASN A HB2  1 
ATOM   315  H HB3  . ASN A 1 21  ? 26.091 30.503 29.867 1.00 19.57 ?  26  ASN A HB3  1 
ATOM   316  H HD21 . ASN A 1 21  ? 24.786 33.512 30.878 1.00 24.33 ?  26  ASN A HD21 1 
ATOM   317  H HD22 . ASN A 1 21  ? 25.937 32.601 31.130 1.00 24.33 ?  26  ASN A HD22 1 
ATOM   318  N N    . THR A 1 22  ? 25.189 27.005 29.699 1.00 17.24 ?  27  THR A N    1 
ATOM   319  C CA   . THR A 1 22  ? 25.849 25.759 29.268 1.00 16.65 ?  27  THR A CA   1 
ATOM   320  C C    . THR A 1 22  ? 25.182 25.197 28.024 1.00 17.55 ?  27  THR A C    1 
ATOM   321  O O    . THR A 1 22  ? 25.861 24.854 27.053 1.00 20.77 ?  27  THR A O    1 
ATOM   322  C CB   . THR A 1 22  ? 25.801 24.747 30.417 1.00 18.84 ?  27  THR A CB   1 
ATOM   323  O OG1  . THR A 1 22  ? 26.512 25.265 31.545 1.00 22.81 ?  27  THR A OG1  1 
ATOM   324  C CG2  . THR A 1 22  ? 26.507 23.454 30.054 1.00 22.20 ?  27  THR A CG2  1 
ATOM   325  H H    . THR A 1 22  ? 24.776 26.956 30.452 1.00 20.67 ?  27  THR A H    1 
ATOM   326  H HA   . THR A 1 22  ? 26.778 25.935 29.052 1.00 19.98 ?  27  THR A HA   1 
ATOM   327  H HB   . THR A 1 22  ? 24.867 24.577 30.615 1.00 22.61 ?  27  THR A HB   1 
ATOM   328  H HG1  . THR A 1 22  ? 26.108 25.931 31.858 1.00 27.37 ?  27  THR A HG1  1 
ATOM   329  H HG21 . THR A 1 22  ? 26.632 22.910 30.847 1.00 26.64 ?  27  THR A HG21 1 
ATOM   330  H HG22 . THR A 1 22  ? 25.978 22.956 29.411 1.00 26.64 ?  27  THR A HG22 1 
ATOM   331  H HG23 . THR A 1 22  ? 27.374 23.647 29.665 1.00 26.64 ?  27  THR A HG23 1 
ATOM   332  N N    . GLU A 1 23  ? 23.863 25.242 27.956 1.00 17.89 ?  28  GLU A N    1 
ATOM   333  C CA   . GLU A 1 23  ? 23.152 24.757 26.792 1.00 19.72 ?  28  GLU A CA   1 
ATOM   334  C C    . GLU A 1 23  ? 23.555 25.510 25.526 1.00 22.47 ?  28  GLU A C    1 
ATOM   335  O O    . GLU A 1 23  ? 23.740 24.898 24.473 1.00 22.26 ?  28  GLU A O    1 
ATOM   336  C CB   . GLU A 1 23  ? 21.659 24.902 27.036 1.00 20.79 ?  28  GLU A CB   1 
ATOM   337  C CG   . GLU A 1 23  ? 20.847 24.294 25.934 1.00 21.28 ?  28  GLU A CG   1 
ATOM   338  C CD   . GLU A 1 23  ? 19.340 24.443 26.084 1.00 21.81 ?  28  GLU A CD   1 
ATOM   339  O OE1  . GLU A 1 23  ? 18.886 24.964 27.125 1.00 22.98 ?  28  GLU A OE1  1 
ATOM   340  O OE2  . GLU A 1 23  ? 18.619 23.948 25.185 1.00 24.87 -1 28  GLU A OE2  1 
ATOM   341  H H    . GLU A 1 23  ? 23.353 25.552 28.575 1.00 21.46 ?  28  GLU A H    1 
ATOM   342  H HA   . GLU A 1 23  ? 23.367 23.821 26.654 1.00 23.65 ?  28  GLU A HA   1 
ATOM   343  H HB2  . GLU A 1 23  ? 21.427 24.455 27.865 1.00 24.94 ?  28  GLU A HB2  1 
ATOM   344  H HB3  . GLU A 1 23  ? 21.435 25.844 27.093 1.00 24.94 ?  28  GLU A HB3  1 
ATOM   345  H HG2  . GLU A 1 23  ? 21.099 24.717 25.098 1.00 25.53 ?  28  GLU A HG2  1 
ATOM   346  H HG3  . GLU A 1 23  ? 21.043 23.344 25.897 1.00 25.53 ?  28  GLU A HG3  1 
ATOM   347  N N    . PHE A 1 24  ? 23.755 26.820 25.617 1.00 24.73 ?  29  PHE A N    1 
ATOM   348  C CA   . PHE A 1 24  ? 24.053 27.662 24.469 1.00 26.76 ?  29  PHE A CA   1 
ATOM   349  C C    . PHE A 1 24  ? 25.530 27.969 24.366 1.00 28.48 ?  29  PHE A C    1 
ATOM   350  O O    . PHE A 1 24  ? 25.952 28.702 23.456 1.00 30.84 ?  29  PHE A O    1 
ATOM   351  C CB   . PHE A 1 24  ? 23.155 28.895 24.506 1.00 28.03 ?  29  PHE A CB   1 
ATOM   352  C CG   . PHE A 1 24  ? 21.728 28.537 24.238 1.00 26.59 ?  29  PHE A CG   1 
ATOM   353  C CD1  . PHE A 1 24  ? 21.264 28.450 22.929 1.00 30.19 ?  29  PHE A CD1  1 
ATOM   354  C CD2  . PHE A 1 24  ? 20.882 28.167 25.268 1.00 25.48 ?  29  PHE A CD2  1 
ATOM   355  C CE1  . PHE A 1 24  ? 19.950 28.067 22.680 1.00 31.60 ?  29  PHE A CE1  1 
ATOM   356  C CE2  . PHE A 1 24  ? 19.569 27.762 25.000 1.00 26.49 ?  29  PHE A CE2  1 
ATOM   357  C CZ   . PHE A 1 24  ? 19.122 27.712 23.731 1.00 34.90 ?  29  PHE A CZ   1 
ATOM   358  H H    . PHE A 1 24  ? 23.722 27.256 26.357 1.00 29.67 ?  29  PHE A H    1 
ATOM   359  H HA   . PHE A 1 24  ? 23.833 27.216 23.636 1.00 32.10 ?  29  PHE A HA   1 
ATOM   360  H HB2  . PHE A 1 24  ? 23.208 29.305 25.383 1.00 33.63 ?  29  PHE A HB2  1 
ATOM   361  H HB3  . PHE A 1 24  ? 23.446 29.524 23.827 1.00 33.63 ?  29  PHE A HB3  1 
ATOM   362  H HD1  . PHE A 1 24  ? 21.832 28.648 22.220 1.00 36.23 ?  29  PHE A HD1  1 
ATOM   363  H HD2  . PHE A 1 24  ? 21.189 28.187 26.146 1.00 30.57 ?  29  PHE A HD2  1 
ATOM   364  H HE1  . PHE A 1 24  ? 19.628 28.049 21.808 1.00 37.92 ?  29  PHE A HE1  1 
ATOM   365  H HE2  . PHE A 1 24  ? 19.004 27.528 25.701 1.00 31.79 ?  29  PHE A HE2  1 
ATOM   366  H HZ   . PHE A 1 24  ? 18.250 27.436 23.559 1.00 41.87 ?  29  PHE A HZ   1 
ATOM   367  N N    . ASP A 1 25  ? 26.318 27.324 25.199 1.00 27.94 ?  30  ASP A N    1 
ATOM   368  C CA   . ASP A 1 25  ? 27.772 27.434 25.119 1.00 30.04 ?  30  ASP A CA   1 
ATOM   369  C C    . ASP A 1 25  ? 28.207 28.895 25.187 1.00 30.96 ?  30  ASP A C    1 
ATOM   370  O O    . ASP A 1 25  ? 29.112 29.307 24.461 1.00 33.69 ?  30  ASP A O    1 
ATOM   371  C CB   . ASP A 1 25  ? 28.364 26.733 23.899 1.00 40.04 ?  30  ASP A CB   1 
ATOM   372  C CG   . ASP A 1 25  ? 29.769 26.241 24.163 1.00 41.57 ?  30  ASP A CG   1 
ATOM   373  O OD1  . ASP A 1 25  ? 30.377 26.662 25.195 1.00 43.92 ?  30  ASP A OD1  1 
ATOM   374  O OD2  . ASP A 1 25  ? 30.292 25.491 23.316 1.00 51.57 -1 30  ASP A OD2  1 
ATOM   375  H H    . ASP A 1 25  ? 26.040 26.809 25.829 1.00 33.52 ?  30  ASP A H    1 
ATOM   376  H HA   . ASP A 1 25  ? 28.140 26.973 25.889 1.00 36.04 ?  30  ASP A HA   1 
ATOM   377  H HB2  . ASP A 1 25  ? 27.812 25.969 23.670 1.00 48.05 ?  30  ASP A HB2  1 
ATOM   378  H HB3  . ASP A 1 25  ? 28.394 27.356 23.156 1.00 48.05 ?  30  ASP A HB3  1 
ATOM   379  N N    . THR A 1 26  ? 27.511 29.724 26.084 1.00 30.44 ?  31  THR A N    1 
ATOM   380  C CA   . THR A 1 26  ? 27.901 31.096 26.375 1.00 29.20 ?  31  THR A CA   1 
ATOM   381  C C    . THR A 1 26  ? 28.547 31.130 27.755 1.00 27.61 ?  31  THR A C    1 
ATOM   382  O O    . THR A 1 26  ? 28.300 30.272 28.621 1.00 27.06 ?  31  THR A O    1 
ATOM   383  C CB   . THR A 1 26  ? 26.720 32.086 26.365 1.00 29.79 ?  31  THR A CB   1 
ATOM   384  O OG1  . THR A 1 26  ? 25.717 31.614 27.234 1.00 30.51 ?  31  THR A OG1  1 
ATOM   385  C CG2  . THR A 1 26  ? 26.055 32.186 25.009 1.00 39.57 ?  31  THR A CG2  1 
ATOM   386  H H    . THR A 1 26  ? 26.811 29.473 26.516 1.00 36.53 ?  31  THR A H    1 
ATOM   387  H HA   . THR A 1 26  ? 28.509 31.397 25.683 1.00 35.03 ?  31  THR A HA   1 
ATOM   388  H HB   . THR A 1 26  ? 27.071 32.953 26.620 1.00 35.73 ?  31  THR A HB   1 
ATOM   389  H HG1  . THR A 1 26  ? 24.998 32.025 27.094 1.00 36.60 ?  31  THR A HG1  1 
ATOM   390  H HG21 . THR A 1 26  ? 25.287 32.777 25.059 1.00 47.48 ?  31  THR A HG21 1 
ATOM   391  H HG22 . THR A 1 26  ? 26.681 32.539 24.357 1.00 47.48 ?  31  THR A HG22 1 
ATOM   392  H HG23 . THR A 1 26  ? 25.759 31.309 24.718 1.00 47.48 ?  31  THR A HG23 1 
ATOM   393  N N    . PRO A 1 27  ? 29.372 32.116 28.035 1.00 28.74 ?  32  PRO A N    1 
ATOM   394  C CA   . PRO A 1 27  ? 30.173 32.021 29.259 1.00 34.44 ?  32  PRO A CA   1 
ATOM   395  C C    . PRO A 1 27  ? 29.355 32.166 30.514 1.00 29.22 ?  32  PRO A C    1 
ATOM   396  O O    . PRO A 1 27  ? 28.314 32.836 30.532 1.00 29.76 ?  32  PRO A O    1 
ATOM   397  C CB   . PRO A 1 27  ? 31.208 33.136 29.127 1.00 44.35 ?  32  PRO A CB   1 
ATOM   398  C CG   . PRO A 1 27  ? 31.125 33.609 27.729 1.00 37.04 ?  32  PRO A CG   1 
ATOM   399  C CD   . PRO A 1 27  ? 29.968 33.002 27.022 1.00 32.11 ?  32  PRO A CD   1 
ATOM   400  H HA   . PRO A 1 27  ? 30.628 31.164 29.279 1.00 41.32 ?  32  PRO A HA   1 
ATOM   401  H HB2  . PRO A 1 27  ? 30.994 33.853 29.744 1.00 53.21 ?  32  PRO A HB2  1 
ATOM   402  H HB3  . PRO A 1 27  ? 32.092 32.785 29.318 1.00 53.21 ?  32  PRO A HB3  1 
ATOM   403  H HG2  . PRO A 1 27  ? 31.028 34.574 27.739 1.00 44.44 ?  32  PRO A HG2  1 
ATOM   404  H HG3  . PRO A 1 27  ? 31.946 33.363 27.275 1.00 44.44 ?  32  PRO A HG3  1 
ATOM   405  H HD2  . PRO A 1 27  ? 29.336 33.684 26.747 1.00 38.53 ?  32  PRO A HD2  1 
ATOM   406  H HD3  . PRO A 1 27  ? 30.263 32.493 26.251 1.00 38.53 ?  32  PRO A HD3  1 
ATOM   407  N N    . VAL A 1 28  ? 29.844 31.518 31.566 1.00 32.24 ?  33  VAL A N    1 
ATOM   408  C CA   . VAL A 1 28  ? 29.248 31.534 32.902 1.00 30.15 ?  33  VAL A CA   1 
ATOM   409  C C    . VAL A 1 28  ? 30.210 32.293 33.811 1.00 31.76 ?  33  VAL A C    1 
ATOM   410  O O    . VAL A 1 28  ? 31.356 31.872 33.986 1.00 34.83 ?  33  VAL A O    1 
ATOM   411  C CB   . VAL A 1 28  ? 29.019 30.105 33.435 1.00 30.28 ?  33  VAL A CB   1 
ATOM   412  C CG1  . VAL A 1 28  ? 28.449 30.131 34.819 1.00 29.67 ?  33  VAL A CG1  1 
ATOM   413  C CG2  . VAL A 1 28  ? 28.129 29.298 32.478 1.00 33.88 ?  33  VAL A CG2  1 
ATOM   414  H H    . VAL A 1 28  ? 30.556 31.038 31.530 1.00 38.68 ?  33  VAL A H    1 
ATOM   415  H HA   . VAL A 1 28  ? 28.395 31.995 32.878 1.00 36.17 ?  33  VAL A HA   1 
ATOM   416  H HB   . VAL A 1 28  ? 29.877 29.655 33.484 1.00 36.33 ?  33  VAL A HB   1 
ATOM   417  H HG11 . VAL A 1 28  ? 28.302 29.220 35.116 1.00 35.60 ?  33  VAL A HG11 1 
ATOM   418  H HG12 . VAL A 1 28  ? 29.077 30.575 35.410 1.00 35.60 ?  33  VAL A HG12 1 
ATOM   419  H HG13 . VAL A 1 28  ? 27.608 30.614 34.805 1.00 35.60 ?  33  VAL A HG13 1 
ATOM   420  H HG21 . VAL A 1 28  ? 27.999 28.408 32.841 1.00 40.65 ?  33  VAL A HG21 1 
ATOM   421  H HG22 . VAL A 1 28  ? 27.273 29.746 32.389 1.00 40.65 ?  33  VAL A HG22 1 
ATOM   422  H HG23 . VAL A 1 28  ? 28.564 29.242 31.613 1.00 40.65 ?  33  VAL A HG23 1 
ATOM   423  N N    . PRO A 1 29  ? 29.786 33.390 34.423 1.00 33.64 ?  34  PRO A N    1 
ATOM   424  C CA   . PRO A 1 29  ? 30.676 34.112 35.328 1.00 39.02 ?  34  PRO A CA   1 
ATOM   425  C C    . PRO A 1 29  ? 30.757 33.401 36.675 1.00 25.41 ?  34  PRO A C    1 
ATOM   426  O O    . PRO A 1 29  ? 29.866 32.636 37.045 1.00 25.27 ?  34  PRO A O    1 
ATOM   427  C CB   . PRO A 1 29  ? 29.974 35.461 35.484 1.00 36.39 ?  34  PRO A CB   1 
ATOM   428  C CG   . PRO A 1 29  ? 28.507 35.167 35.235 1.00 41.00 ?  34  PRO A CG   1 
ATOM   429  C CD   . PRO A 1 29  ? 28.387 33.826 34.533 1.00 44.08 ?  34  PRO A CD   1 
ATOM   430  H HA   . PRO A 1 29  ? 31.560 34.235 34.949 1.00 46.82 ?  34  PRO A HA   1 
ATOM   431  H HB2  . PRO A 1 29  ? 30.112 35.805 36.381 1.00 43.67 ?  34  PRO A HB2  1 
ATOM   432  H HB3  . PRO A 1 29  ? 30.318 36.091 34.831 1.00 43.67 ?  34  PRO A HB3  1 
ATOM   433  H HG2  . PRO A 1 29  ? 28.042 35.140 36.086 1.00 49.20 ?  34  PRO A HG2  1 
ATOM   434  H HG3  . PRO A 1 29  ? 28.136 35.868 34.676 1.00 49.20 ?  34  PRO A HG3  1 
ATOM   435  H HD2  . PRO A 1 29  ? 27.870 33.201 35.066 1.00 52.89 ?  34  PRO A HD2  1 
ATOM   436  H HD3  . PRO A 1 29  ? 27.984 33.927 33.657 1.00 52.89 ?  34  PRO A HD3  1 
ATOM   437  N N    . GLU A 1 30  ? 31.853 33.640 37.384 1.00 33.43 ?  35  GLU A N    1 
ATOM   438  C CA   . GLU A 1 30  ? 31.961 33.200 38.766 1.00 29.94 ?  35  GLU A CA   1 
ATOM   439  C C    . GLU A 1 30  ? 30.989 34.008 39.622 1.00 25.46 ?  35  GLU A C    1 
ATOM   440  O O    . GLU A 1 30  ? 30.654 35.139 39.298 1.00 26.17 ?  35  GLU A O    1 
ATOM   441  C CB   . GLU A 1 30  ? 33.383 33.397 39.281 1.00 33.93 ?  35  GLU A CB   1 
ATOM   442  H H    . GLU A 1 30  ? 32.546 34.055 37.089 1.00 40.10 ?  35  GLU A H    1 
ATOM   443  H HA   . GLU A 1 30  ? 31.749 32.256 38.836 1.00 35.92 ?  35  GLU A HA   1 
ATOM   444  N N    . GLY A 1 31  ? 30.537 33.400 40.710 1.00 22.02 ?  36  GLY A N    1 
ATOM   445  C CA   . GLY A 1 31  ? 29.790 34.099 41.734 1.00 30.53 ?  36  GLY A CA   1 
ATOM   446  C C    . GLY A 1 31  ? 28.333 34.345 41.446 1.00 23.04 ?  36  GLY A C    1 
ATOM   447  O O    . GLY A 1 31  ? 27.763 35.293 42.005 1.00 20.36 ?  36  GLY A O    1 
ATOM   448  H H    . GLY A 1 31  ? 30.654 32.565 40.880 1.00 26.42 ?  36  GLY A H    1 
ATOM   449  H HA2  . GLY A 1 31  ? 29.839 33.582 42.554 1.00 36.63 ?  36  GLY A HA2  1 
ATOM   450  H HA3  . GLY A 1 31  ? 30.206 34.963 41.879 1.00 36.63 ?  36  GLY A HA3  1 
ATOM   451  N N    . LEU A 1 32  ? 27.709 33.544 40.571 1.00 25.79 ?  37  LEU A N    1 
ATOM   452  C CA   . LEU A 1 32  ? 26.334 33.826 40.192 1.00 20.60 ?  37  LEU A CA   1 
ATOM   453  C C    . LEU A 1 32  ? 25.410 33.784 41.398 1.00 17.87 ?  37  LEU A C    1 
ATOM   454  O O    . LEU A 1 32  ? 24.502 34.598 41.487 1.00 16.67 ?  37  LEU A O    1 
ATOM   455  C CB   . LEU A 1 32  ? 25.819 32.845 39.132 1.00 20.71 ?  37  LEU A CB   1 
ATOM   456  C CG   . LEU A 1 32  ? 26.139 33.109 37.666 1.00 28.41 ?  37  LEU A CG   1 
ATOM   457  C CD1  . LEU A 1 32  ? 25.570 31.927 36.872 1.00 19.70 ?  37  LEU A CD1  1 
ATOM   458  C CD2  . LEU A 1 32  ? 25.512 34.424 37.282 1.00 30.22 ?  37  LEU A CD2  1 
ATOM   459  H H    . LEU A 1 32  ? 28.056 32.851 40.197 1.00 30.95 ?  37  LEU A H    1 
ATOM   460  H HA   . LEU A 1 32  ? 26.325 34.714 39.804 1.00 24.71 ?  37  LEU A HA   1 
ATOM   461  H HB2  . LEU A 1 32  ? 26.186 31.972 39.340 1.00 24.85 ?  37  LEU A HB2  1 
ATOM   462  H HB3  . LEU A 1 32  ? 24.851 32.823 39.202 1.00 24.85 ?  37  LEU A HB3  1 
ATOM   463  H HG   . LEU A 1 32  ? 27.088 33.178 37.478 1.00 34.09 ?  37  LEU A HG   1 
ATOM   464  H HD11 . LEU A 1 32  ? 25.745 32.067 35.928 1.00 23.63 ?  37  LEU A HD11 1 
ATOM   465  H HD12 . LEU A 1 32  ? 25.998 31.110 37.170 1.00 23.63 ?  37  LEU A HD12 1 
ATOM   466  H HD13 . LEU A 1 32  ? 24.613 31.874 37.025 1.00 23.63 ?  37  LEU A HD13 1 
ATOM   467  H HD21 . LEU A 1 32  ? 25.479 34.487 36.314 1.00 36.26 ?  37  LEU A HD21 1 
ATOM   468  H HD22 . LEU A 1 32  ? 24.614 34.465 37.647 1.00 36.26 ?  37  LEU A HD22 1 
ATOM   469  H HD23 . LEU A 1 32  ? 26.049 35.147 37.642 1.00 36.26 ?  37  LEU A HD23 1 
ATOM   470  N N    . GLU A 1 33  ? 25.571 32.797 42.290 1.00 18.47 ?  38  GLU A N    1 
ATOM   471  C CA   . GLU A 1 33  ? 24.634 32.684 43.398 1.00 18.53 ?  38  GLU A CA   1 
ATOM   472  C C    . GLU A 1 33  ? 24.708 33.920 44.269 1.00 17.50 ?  38  GLU A C    1 
ATOM   473  O O    . GLU A 1 33  ? 23.668 34.498 44.638 1.00 15.49 ?  38  GLU A O    1 
ATOM   474  C CB   . GLU A 1 33  ? 24.873 31.407 44.200 1.00 18.66 ?  38  GLU A CB   1 
ATOM   475  C CG   . GLU A 1 33  ? 23.897 31.278 45.406 1.00 21.39 ?  38  GLU A CG   1 
ATOM   476  C CD   . GLU A 1 33  ? 23.978 29.935 46.109 1.00 30.69 ?  38  GLU A CD   1 
ATOM   477  O OE1  . GLU A 1 33  ? 24.546 28.960 45.557 1.00 32.98 ?  38  GLU A OE1  1 
ATOM   478  O OE2  . GLU A 1 33  ? 23.382 29.812 47.202 1.00 30.66 -1 38  GLU A OE2  1 
ATOM   479  H H    . GLU A 1 33  ? 26.194 32.204 42.271 1.00 22.15 ?  38  GLU A H    1 
ATOM   480  H HA   . GLU A 1 33  ? 23.734 32.612 43.044 1.00 22.23 ?  38  GLU A HA   1 
ATOM   481  H HB2  . GLU A 1 33  ? 24.742 30.640 43.622 1.00 22.39 ?  38  GLU A HB2  1 
ATOM   482  H HB3  . GLU A 1 33  ? 25.780 31.413 44.545 1.00 22.39 ?  38  GLU A HB3  1 
ATOM   483  H HG2  . GLU A 1 33  ? 24.108 31.966 46.055 1.00 25.66 ?  38  GLU A HG2  1 
ATOM   484  H HG3  . GLU A 1 33  ? 22.988 31.391 45.086 1.00 25.66 ?  38  GLU A HG3  1 
ATOM   485  N N    . GLU A 1 34  ? 25.922 34.327 44.621 1.00 18.87 ?  39  GLU A N    1 
ATOM   486  C CA   . GLU A 1 34  ? 26.076 35.458 45.523 1.00 18.16 ?  39  GLU A CA   1 
ATOM   487  C C    . GLU A 1 34  ? 25.579 36.721 44.871 1.00 16.49 ?  39  GLU A C    1 
ATOM   488  O O    . GLU A 1 34  ? 25.017 37.597 45.536 1.00 17.48 ?  39  GLU A O    1 
ATOM   489  C CB   . GLU A 1 34  ? 27.560 35.639 45.800 1.00 24.23 ?  39  GLU A CB   1 
ATOM   490  C CG   . GLU A 1 34  ? 28.192 34.628 46.701 1.00 43.75 ?  39  GLU A CG   1 
ATOM   491  C CD   . GLU A 1 34  ? 28.854 33.418 45.949 1.00 46.48 ?  39  GLU A CD   1 
ATOM   492  O OE1  . GLU A 1 34  ? 28.482 33.081 44.727 1.00 29.25 ?  39  GLU A OE1  1 
ATOM   493  O OE2  . GLU A 1 34  ? 29.810 32.875 46.583 1.00 56.95 ?  39  GLU A OE2  1 
ATOM   494  H H    . GLU A 1 34  ? 26.659 33.973 44.355 1.00 22.63 ?  39  GLU A H    1 
ATOM   495  H HA   . GLU A 1 34  ? 25.585 35.292 46.343 1.00 21.78 ?  39  GLU A HA   1 
ATOM   496  H HB2  . GLU A 1 34  ? 28.032 35.602 44.953 1.00 29.08 ?  39  GLU A HB2  1 
ATOM   497  H HB3  . GLU A 1 34  ? 27.686 36.508 46.213 1.00 29.08 ?  39  GLU A HB3  1 
ATOM   498  H HG2  . GLU A 1 34  ? 28.884 35.065 47.221 1.00 52.50 ?  39  GLU A HG2  1 
ATOM   499  H HG3  . GLU A 1 34  ? 27.511 34.269 47.291 1.00 52.50 ?  39  GLU A HG3  1 
ATOM   500  N N    . ARG A 1 35  ? 25.847 36.903 43.567 1.00 16.35 ?  40  ARG A N    1 
ATOM   501  C CA   . ARG A 1 35  ? 25.343 38.077 42.887 1.00 16.77 ?  40  ARG A CA   1 
ATOM   502  C C    . ARG A 1 35  ? 23.841 38.077 42.815 1.00 14.68 ?  40  ARG A C    1 
ATOM   503  O O    . ARG A 1 35  ? 23.205 39.124 43.043 1.00 14.85 ?  40  ARG A O    1 
ATOM   504  C CB   . ARG A 1 35  ? 25.953 38.183 41.484 1.00 16.98 ?  40  ARG A CB   1 
ATOM   505  C CG   . ARG A 1 35  ? 27.349 38.567 41.547 1.00 25.06 ?  40  ARG A CG   1 
ATOM   506  C CD   . ARG A 1 35  ? 27.745 39.305 40.289 1.00 26.82 ?  40  ARG A CD   1 
ATOM   507  N NE   . ARG A 1 35  ? 29.186 39.262 40.184 1.00 29.85 ?  40  ARG A NE   1 
ATOM   508  C CZ   . ARG A 1 35  ? 29.827 38.296 39.567 1.00 28.04 ?  40  ARG A CZ   1 
ATOM   509  N NH1  . ARG A 1 35  ? 29.155 37.295 39.016 1.00 41.13 ?  40  ARG A NH1  1 
ATOM   510  N NH2  . ARG A 1 35  ? 31.166 38.359 39.475 1.00 36.12 ?  40  ARG A NH2  1 
ATOM   511  H H    . ARG A 1 35  ? 26.308 36.368 43.076 1.00 19.62 ?  40  ARG A H    1 
ATOM   512  H HA   . ARG A 1 35  ? 25.615 38.861 43.390 1.00 20.12 ?  40  ARG A HA   1 
ATOM   513  H HB2  . ARG A 1 35  ? 25.891 37.322 41.040 1.00 20.37 ?  40  ARG A HB2  1 
ATOM   514  H HB3  . ARG A 1 35  ? 25.473 38.854 40.974 1.00 20.37 ?  40  ARG A HB3  1 
ATOM   515  H HG2  . ARG A 1 35  ? 27.492 39.151 42.308 1.00 30.07 ?  40  ARG A HG2  1 
ATOM   516  H HG3  . ARG A 1 35  ? 27.902 37.774 41.629 1.00 30.07 ?  40  ARG A HG3  1 
ATOM   517  H HD2  . ARG A 1 35  ? 27.355 38.876 39.512 1.00 32.17 ?  40  ARG A HD2  1 
ATOM   518  H HD3  . ARG A 1 35  ? 27.455 40.229 40.338 1.00 32.17 ?  40  ARG A HD3  1 
ATOM   519  H HE   . ARG A 1 35  ? 29.644 39.897 40.542 1.00 35.82 ?  40  ARG A HE   1 
ATOM   520  H HH11 . ARG A 1 35  ? 28.296 37.276 39.062 1.00 49.35 ?  40  ARG A HH11 1 
ATOM   521  H HH12 . ARG A 1 35  ? 29.578 36.664 38.612 1.00 49.35 ?  40  ARG A HH12 1 
ATOM   522  H HH21 . ARG A 1 35  ? 31.590 39.024 39.817 1.00 43.34 ?  40  ARG A HH21 1 
ATOM   523  H HH22 . ARG A 1 35  ? 31.599 37.733 39.073 1.00 43.34 ?  40  ARG A HH22 1 
ATOM   524  N N    . PHE A 1 36  ? 23.216 36.922 42.469 1.00 15.30 ?  41  PHE A N    1 
ATOM   525  C CA   . PHE A 1 36  ? 21.760 36.887 42.479 1.00 12.65 ?  41  PHE A CA   1 
ATOM   526  C C    . PHE A 1 36  ? 21.205 37.172 43.881 1.00 14.50 ?  41  PHE A C    1 
ATOM   527  O O    . PHE A 1 36  ? 20.140 37.780 44.003 1.00 13.90 ?  41  PHE A O    1 
ATOM   528  C CB   . PHE A 1 36  ? 21.188 35.557 41.928 1.00 14.91 ?  41  PHE A CB   1 
ATOM   529  C CG   . PHE A 1 36  ? 20.884 35.572 40.435 1.00 12.56 ?  41  PHE A CG   1 
ATOM   530  C CD1  . PHE A 1 36  ? 20.033 36.507 39.874 1.00 12.73 ?  41  PHE A CD1  1 
ATOM   531  C CD2  . PHE A 1 36  ? 21.487 34.655 39.581 1.00 14.10 ?  41  PHE A CD2  1 
ATOM   532  C CE1  . PHE A 1 36  ? 19.739 36.486 38.535 1.00 13.46 ?  41  PHE A CE1  1 
ATOM   533  C CE2  . PHE A 1 36  ? 21.222 34.646 38.249 1.00 13.03 ?  41  PHE A CE2  1 
ATOM   534  C CZ   . PHE A 1 36  ? 20.401 35.560 37.721 1.00 13.63 ?  41  PHE A CZ   1 
ATOM   535  H H    . PHE A 1 36  ? 23.605 36.191 42.238 1.00 18.35 ?  41  PHE A H    1 
ATOM   536  H HA   . PHE A 1 36  ? 21.458 37.582 41.873 1.00 15.17 ?  41  PHE A HA   1 
ATOM   537  H HB2  . PHE A 1 36  ? 21.835 34.852 42.089 1.00 17.89 ?  41  PHE A HB2  1 
ATOM   538  H HB3  . PHE A 1 36  ? 20.360 35.359 42.394 1.00 17.89 ?  41  PHE A HB3  1 
ATOM   539  H HD1  . PHE A 1 36  ? 19.653 37.162 40.415 1.00 15.27 ?  41  PHE A HD1  1 
ATOM   540  H HD2  . PHE A 1 36  ? 22.086 34.034 39.930 1.00 16.92 ?  41  PHE A HD2  1 
ATOM   541  H HE1  . PHE A 1 36  ? 19.115 37.074 38.175 1.00 16.15 ?  41  PHE A HE1  1 
ATOM   542  H HE2  . PHE A 1 36  ? 21.612 34.003 37.703 1.00 15.63 ?  41  PHE A HE2  1 
ATOM   543  H HZ   . PHE A 1 36  ? 20.268 35.580 36.801 1.00 16.35 ?  41  PHE A HZ   1 
ATOM   544  N N    . ALA A 1 37  ? 21.865 36.695 44.944 1.00 13.13 ?  42  ALA A N    1 
ATOM   545  C CA   . ALA A 1 37  ? 21.342 37.007 46.288 1.00 12.89 ?  42  ALA A CA   1 
ATOM   546  C C    . ALA A 1 37  ? 21.297 38.524 46.497 1.00 13.19 ?  42  ALA A C    1 
ATOM   547  O O    . ALA A 1 37  ? 20.350 39.050 47.119 1.00 15.39 ?  42  ALA A O    1 
ATOM   548  C CB   . ALA A 1 37  ? 22.206 36.342 47.352 1.00 14.22 ?  42  ALA A CB   1 
ATOM   549  H H    . ALA A 1 37  ? 22.578 36.214 44.920 1.00 15.75 ?  42  ALA A H    1 
ATOM   550  H HA   . ALA A 1 37  ? 20.443 36.655 46.378 1.00 15.46 ?  42  ALA A HA   1 
ATOM   551  H HB1  . ALA A 1 37  ? 21.859 36.569 48.229 1.00 17.06 ?  42  ALA A HB1  1 
ATOM   552  H HB2  . ALA A 1 37  ? 22.180 35.381 47.225 1.00 17.06 ?  42  ALA A HB2  1 
ATOM   553  H HB3  . ALA A 1 37  ? 23.118 36.662 47.264 1.00 17.06 ?  42  ALA A HB3  1 
ATOM   554  N N    . GLN A 1 38  ? 22.335 39.246 46.089 1.00 14.01 ?  43  GLN A N    1 
ATOM   555  C CA   . GLN A 1 38  ? 22.367 40.696 46.193 1.00 15.50 ?  43  GLN A CA   1 
ATOM   556  C C    . GLN A 1 38  ? 21.296 41.351 45.310 1.00 16.10 ?  43  GLN A C    1 
ATOM   557  O O    . GLN A 1 38  ? 20.575 42.241 45.782 1.00 18.50 ?  43  GLN A O    1 
ATOM   558  C CB   . GLN A 1 38  ? 23.755 41.209 45.779 1.00 19.20 ?  43  GLN A CB   1 
ATOM   559  C CG   . GLN A 1 38  ? 24.862 40.864 46.758 1.00 25.41 ?  43  GLN A CG   1 
ATOM   560  C CD   . GLN A 1 38  ? 26.308 40.835 46.221 1.00 38.30 ?  43  GLN A CD   1 
ATOM   561  O OE1  . GLN A 1 38  ? 26.582 41.090 45.051 1.00 41.25 ?  43  GLN A OE1  1 
ATOM   562  N NE2  . GLN A 1 38  ? 27.243 40.555 47.122 1.00 46.39 ?  43  GLN A NE2  1 
ATOM   563  H H    . GLN A 1 38  ? 23.048 38.912 45.742 1.00 16.81 ?  43  GLN A H    1 
ATOM   564  H HA   . GLN A 1 38  ? 22.193 40.941 47.115 1.00 18.59 ?  43  GLN A HA   1 
ATOM   565  H HB2  . GLN A 1 38  ? 23.988 40.818 44.922 1.00 23.04 ?  43  GLN A HB2  1 
ATOM   566  H HB3  . GLN A 1 38  ? 23.720 42.176 45.704 1.00 23.04 ?  43  GLN A HB3  1 
ATOM   567  H HG2  . GLN A 1 38  ? 24.842 41.519 47.472 1.00 30.48 ?  43  GLN A HG2  1 
ATOM   568  H HG3  . GLN A 1 38  ? 24.679 39.980 47.114 1.00 30.48 ?  43  GLN A HG3  1 
ATOM   569  H HE21 . GLN A 1 38  ? 27.022 40.405 47.940 1.00 55.66 ?  43  GLN A HE21 1 
ATOM   570  H HE22 . GLN A 1 38  ? 28.070 40.523 46.888 1.00 55.66 ?  43  GLN A HE22 1 
ATOM   571  N N    . ILE A 1 39  ? 21.181 40.908 44.066 1.00 13.90 ?  44  ILE A N    1 
ATOM   572  C CA   . ILE A 1 39  ? 20.238 41.488 43.096 1.00 16.53 ?  44  ILE A CA   1 
ATOM   573  C C    . ILE A 1 39  ? 18.804 41.279 43.550 1.00 15.71 ?  44  ILE A C    1 
ATOM   574  O O    . ILE A 1 39  ? 18.005 42.224 43.543 1.00 16.85 ?  44  ILE A O    1 
ATOM   575  C CB   . ILE A 1 39  ? 20.468 40.889 41.703 1.00 13.81 ?  44  ILE A CB   1 
ATOM   576  C CG1  . ILE A 1 39  ? 21.805 41.386 41.153 1.00 16.65 ?  44  ILE A CG1  1 
ATOM   577  C CG2  . ILE A 1 39  ? 19.329 41.268 40.786 1.00 16.53 ?  44  ILE A CG2  1 
ATOM   578  C CD1  . ILE A 1 39  ? 22.321 40.643 39.932 1.00 17.01 ?  44  ILE A CD1  1 
ATOM   579  H H    . ILE A 1 39  ? 21.643 40.259 43.742 1.00 16.67 ?  44  ILE A H    1 
ATOM   580  H HA   . ILE A 1 39  ? 20.404 42.443 43.051 1.00 19.82 ?  44  ILE A HA   1 
ATOM   581  H HB   . ILE A 1 39  ? 20.497 39.922 41.764 1.00 16.56 ?  44  ILE A HB   1 
ATOM   582  H HG12 . ILE A 1 39  ? 21.707 42.318 40.905 1.00 19.98 ?  44  ILE A HG12 1 
ATOM   583  H HG13 . ILE A 1 39  ? 22.474 41.297 41.850 1.00 19.98 ?  44  ILE A HG13 1 
ATOM   584  H HG21 . ILE A 1 39  ? 19.550 41.000 39.881 1.00 19.82 ?  44  ILE A HG21 1 
ATOM   585  H HG22 . ILE A 1 39  ? 18.524 40.813 41.079 1.00 19.82 ?  44  ILE A HG22 1 
ATOM   586  H HG23 . ILE A 1 39  ? 19.199 42.229 40.824 1.00 19.82 ?  44  ILE A HG23 1 
ATOM   587  H HD11 . ILE A 1 39  ? 23.184 41.008 39.681 1.00 20.40 ?  44  ILE A HD11 1 
ATOM   588  H HD12 . ILE A 1 39  ? 22.411 39.702 40.150 1.00 20.40 ?  44  ILE A HD12 1 
ATOM   589  H HD13 . ILE A 1 39  ? 21.690 40.755 39.204 1.00 20.40 ?  44  ILE A HD13 1 
ATOM   590  N N    . ILE A 1 40  ? 18.479 40.073 44.029 1.00 12.04 ?  45  ILE A N    1 
ATOM   591  C CA   . ILE A 1 40  ? 17.124 39.800 44.444 1.00 12.07 ?  45  ILE A CA   1 
ATOM   592  C C    . ILE A 1 40  ? 16.771 40.655 45.640 1.00 13.72 ?  45  ILE A C    1 
ATOM   593  O O    . ILE A 1 40  ? 15.577 40.960 45.829 1.00 14.52 ?  45  ILE A O    1 
ATOM   594  C CB   . ILE A 1 40  ? 16.939 38.286 44.671 1.00 13.57 ?  45  ILE A CB   1 
ATOM   595  C CG1  . ILE A 1 40  ? 17.012 37.530 43.333 1.00 12.36 ?  45  ILE A CG1  1 
ATOM   596  C CG2  . ILE A 1 40  ? 15.642 37.949 45.487 1.00 12.99 ?  45  ILE A CG2  1 
ATOM   597  C CD1  . ILE A 1 40  ? 17.295 36.082 43.507 1.00 15.65 ?  45  ILE A CD1  1 
ATOM   598  H H    . ILE A 1 40  ? 19.024 39.413 44.118 1.00 14.45 ?  45  ILE A H    1 
ATOM   599  H HA   . ILE A 1 40  ? 16.502 40.044 43.742 1.00 14.48 ?  45  ILE A HA   1 
ATOM   600  H HB   . ILE A 1 40  ? 17.676 37.982 45.224 1.00 16.28 ?  45  ILE A HB   1 
ATOM   601  H HG12 . ILE A 1 40  ? 16.161 37.617 42.874 1.00 14.83 ?  45  ILE A HG12 1 
ATOM   602  H HG13 . ILE A 1 40  ? 17.721 37.913 42.792 1.00 14.83 ?  45  ILE A HG13 1 
ATOM   603  H HG21 . ILE A 1 40  ? 15.520 36.987 45.504 1.00 15.58 ?  45  ILE A HG21 1 
ATOM   604  H HG22 . ILE A 1 40  ? 15.741 38.286 46.391 1.00 15.58 ?  45  ILE A HG22 1 
ATOM   605  H HG23 . ILE A 1 40  ? 14.881 38.371 45.058 1.00 15.58 ?  45  ILE A HG23 1 
ATOM   606  H HD11 . ILE A 1 40  ? 17.481 35.690 42.639 1.00 18.78 ?  45  ILE A HD11 1 
ATOM   607  H HD12 . ILE A 1 40  ? 18.065 35.978 44.088 1.00 18.78 ?  45  ILE A HD12 1 
ATOM   608  H HD13 . ILE A 1 40  ? 16.521 35.654 43.904 1.00 18.78 ?  45  ILE A HD13 1 
ATOM   609  N N    . ALA A 1 41  ? 17.712 41.006 46.517 1.00 16.30 ?  46  ALA A N    1 
ATOM   610  C CA   . ALA A 1 41  ? 17.392 41.786 47.682 1.00 19.43 ?  46  ALA A CA   1 
ATOM   611  C C    . ALA A 1 41  ? 17.039 43.208 47.348 1.00 24.87 ?  46  ALA A C    1 
ATOM   612  O O    . ALA A 1 41  ? 16.389 43.864 48.167 1.00 27.83 ?  46  ALA A O    1 
ATOM   613  C CB   . ALA A 1 41  ? 18.591 41.826 48.575 1.00 21.49 ?  46  ALA A CB   1 
ATOM   614  H H    . ALA A 1 41  ? 18.544 40.798 46.449 1.00 19.55 ?  46  ALA A H    1 
ATOM   615  H HA   . ALA A 1 41  ? 16.638 41.371 48.131 1.00 23.31 ?  46  ALA A HA   1 
ATOM   616  H HB1  . ALA A 1 41  ? 18.399 42.396 49.335 1.00 25.78 ?  46  ALA A HB1  1 
ATOM   617  H HB2  . ALA A 1 41  ? 18.789 40.926 48.878 1.00 25.78 ?  46  ALA A HB2  1 
ATOM   618  H HB3  . ALA A 1 41  ? 19.344 42.180 48.077 1.00 25.78 ?  46  ALA A HB3  1 
ATOM   619  N N    . HIS A 1 42  ? 17.391 43.682 46.174 1.00 27.15 ?  47  HIS A N    1 
ATOM   620  C CA   . HIS A 1 42  ? 17.164 45.084 45.868 1.00 35.70 ?  47  HIS A CA   1 
ATOM   621  C C    . HIS A 1 42  ? 15.870 45.319 45.077 1.00 21.69 ?  47  HIS A C    1 
ATOM   622  O O    . HIS A 1 42  ? 15.137 44.403 44.713 1.00 22.73 ?  47  HIS A O    1 
ATOM   623  C CB   . HIS A 1 42  ? 18.421 45.725 45.284 1.00 34.91 ?  47  HIS A CB   1 
ATOM   624  C CG   . HIS A 1 42  ? 19.515 45.905 46.284 1.00 38.95 ?  47  HIS A CG   1 
ATOM   625  N ND1  . HIS A 1 42  ? 20.214 44.854 46.842 1.00 39.86 ?  47  HIS A ND1  1 
ATOM   626  C CD2  . HIS A 1 42  ? 19.965 47.022 46.907 1.00 36.68 ?  47  HIS A CD2  1 
ATOM   627  C CE1  . HIS A 1 42  ? 21.084 45.316 47.717 1.00 41.05 ?  47  HIS A CE1  1 
ATOM   628  N NE2  . HIS A 1 42  ? 20.960 46.631 47.774 1.00 44.26 ?  47  HIS A NE2  1 
ATOM   629  H H    . HIS A 1 42  ? 17.756 43.223 45.546 1.00 32.58 ?  47  HIS A H    1 
ATOM   630  H HA   . HIS A 1 42  ? 16.995 45.553 46.700 1.00 42.83 ?  47  HIS A HA   1 
ATOM   631  H HB2  . HIS A 1 42  ? 18.759 45.159 44.572 1.00 41.88 ?  47  HIS A HB2  1 
ATOM   632  H HB3  . HIS A 1 42  ? 18.193 46.599 44.932 1.00 41.88 ?  47  HIS A HB3  1 
ATOM   633  H HD1  . HIS A 1 42  ? 20.099 44.024 46.648 1.00 47.82 ?  47  HIS A HD1  1 
ATOM   634  H HD2  . HIS A 1 42  ? 19.658 47.890 46.773 1.00 44.01 ?  47  HIS A HD2  1 
ATOM   635  H HE1  . HIS A 1 42  ? 21.683 44.803 48.211 1.00 49.25 ?  47  HIS A HE1  1 
ATOM   636  N N    . ASP A 1 43  ? 15.581 46.606 44.859 1.00 21.52 ?  48  ASP A N    1 
ATOM   637  C CA   . ASP A 1 43  ? 14.253 47.087 44.526 1.00 21.04 ?  48  ASP A CA   1 
ATOM   638  C C    . ASP A 1 43  ? 14.031 47.203 43.010 1.00 20.41 ?  48  ASP A C    1 
ATOM   639  O O    . ASP A 1 43  ? 12.878 47.345 42.562 1.00 23.70 ?  48  ASP A O    1 
ATOM   640  C CB   . ASP A 1 43  ? 14.051 48.450 45.227 1.00 24.51 ?  48  ASP A CB   1 
ATOM   641  H H    . ASP A 1 43  ? 16.163 47.237 44.901 1.00 25.82 ?  48  ASP A H    1 
ATOM   642  H HA   . ASP A 1 43  ? 13.571 46.479 44.851 1.00 25.24 ?  48  ASP A HA   1 
ATOM   643  N N    . ASP A 1 44  ? 15.113 47.135 42.224 1.00 16.92 ?  49  ASP A N    1 
ATOM   644  C CA   . ASP A 1 44  ? 15.071 47.440 40.796 1.00 16.65 ?  49  ASP A CA   1 
ATOM   645  C C    . ASP A 1 44  ? 15.232 46.202 39.941 1.00 13.65 ?  49  ASP A C    1 
ATOM   646  O O    . ASP A 1 44  ? 15.562 46.303 38.754 1.00 14.97 ?  49  ASP A O    1 
ATOM   647  C CB   . ASP A 1 44  ? 16.073 48.510 40.437 1.00 18.21 ?  49  ASP A CB   1 
ATOM   648  C CG   . ASP A 1 44  ? 17.424 48.120 40.810 1.00 21.33 ?  49  ASP A CG   1 
ATOM   649  O OD1  . ASP A 1 44  ? 17.573 47.138 41.564 1.00 21.70 ?  49  ASP A OD1  1 
ATOM   650  O OD2  . ASP A 1 44  ? 18.343 48.854 40.330 1.00 26.63 -1 49  ASP A OD2  1 
ATOM   651  H H    . ASP A 1 44  ? 15.895 46.911 42.504 1.00 20.30 ?  49  ASP A H    1 
ATOM   652  H HA   . ASP A 1 44  ? 14.199 47.810 40.589 1.00 19.97 ?  49  ASP A HA   1 
ATOM   653  H HB2  . ASP A 1 44  ? 16.052 48.661 39.479 1.00 21.84 ?  49  ASP A HB2  1 
ATOM   654  H HB3  . ASP A 1 44  ? 15.850 49.329 40.907 1.00 21.84 ?  49  ASP A HB3  1 
ATOM   655  N N    . ALA A 1 45  ? 14.995 45.037 40.494 1.00 11.42 ?  50  ALA A N    1 
ATOM   656  C CA   . ALA A 1 45  ? 15.004 43.802 39.747 1.00 10.76 ?  50  ALA A CA   1 
ATOM   657  C C    . ALA A 1 45  ? 14.246 42.740 40.480 1.00 13.17 ?  50  ALA A C    1 
ATOM   658  O O    . ALA A 1 45  ? 14.038 42.824 41.705 1.00 13.20 ?  50  ALA A O    1 
ATOM   659  C CB   . ALA A 1 45  ? 16.407 43.309 39.533 1.00 14.41 ?  50  ALA A CB   1 
ATOM   660  H H    . ALA A 1 45  ? 14.821 44.929 41.329 1.00 13.70 ?  50  ALA A H    1 
ATOM   661  H HA   . ALA A 1 45  ? 14.564 43.971 38.899 1.00 12.91 ?  50  ALA A HA   1 
ATOM   662  H HB1  . ALA A 1 45  ? 16.377 42.478 39.034 1.00 17.29 ?  50  ALA A HB1  1 
ATOM   663  H HB2  . ALA A 1 45  ? 16.904 43.977 39.035 1.00 17.29 ?  50  ALA A HB2  1 
ATOM   664  H HB3  . ALA A 1 45  ? 16.825 43.162 40.396 1.00 17.29 ?  50  ALA A HB3  1 
ATOM   665  N N    . PHE A 1 46  ? 13.804 41.744 39.736 1.00 10.24 ?  51  PHE A N    1 
ATOM   666  C CA   . PHE A 1 46  ? 13.181 40.580 40.353 1.00 9.57  ?  51  PHE A CA   1 
ATOM   667  C C    . PHE A 1 46  ? 13.329 39.370 39.470 1.00 10.09 ?  51  PHE A C    1 
ATOM   668  O O    . PHE A 1 46  ? 13.661 39.492 38.271 1.00 9.67  ?  51  PHE A O    1 
ATOM   669  C CB   . PHE A 1 46  ? 11.682 40.853 40.680 1.00 10.96 ?  51  PHE A CB   1 
ATOM   670  C CG   . PHE A 1 46  ? 10.822 41.131 39.496 1.00 11.14 ?  51  PHE A CG   1 
ATOM   671  C CD1  . PHE A 1 46  ? 10.231 40.102 38.798 1.00 10.67 ?  51  PHE A CD1  1 
ATOM   672  C CD2  . PHE A 1 46  ? 10.576 42.409 39.088 1.00 11.41 ?  51  PHE A CD2  1 
ATOM   673  C CE1  . PHE A 1 46  ? 9.483  40.312 37.621 1.00 13.85 ?  51  PHE A CE1  1 
ATOM   674  C CE2  . PHE A 1 46  ? 9.730  42.645 37.978 1.00 12.56 ?  51  PHE A CE2  1 
ATOM   675  C CZ   . PHE A 1 46  ? 9.196  41.563 37.240 1.00 12.02 ?  51  PHE A CZ   1 
ATOM   676  H H    . PHE A 1 46  ? 13.851 41.714 38.877 1.00 12.28 ?  51  PHE A H    1 
ATOM   677  H HA   . PHE A 1 46  ? 13.648 40.377 41.178 1.00 11.47 ?  51  PHE A HA   1 
ATOM   678  H HB2  . PHE A 1 46  ? 11.318 40.073 41.127 1.00 13.15 ?  51  PHE A HB2  1 
ATOM   679  H HB3  . PHE A 1 46  ? 11.630 41.625 41.265 1.00 13.15 ?  51  PHE A HB3  1 
ATOM   680  H HD1  . PHE A 1 46  ? 10.330 39.234 39.115 1.00 12.80 ?  51  PHE A HD1  1 
ATOM   681  H HD2  . PHE A 1 46  ? 10.964 43.125 39.538 1.00 13.68 ?  51  PHE A HD2  1 
ATOM   682  H HE1  . PHE A 1 46  ? 9.192  39.588 37.115 1.00 16.61 ?  51  PHE A HE1  1 
ATOM   683  H HE2  . PHE A 1 46  ? 9.523  43.517 37.732 1.00 15.06 ?  51  PHE A HE2  1 
ATOM   684  H HZ   . PHE A 1 46  ? 8.653  41.719 36.501 1.00 14.41 ?  51  PHE A HZ   1 
ATOM   685  N N    . VAL A 1 47  ? 13.154 38.211 40.074 1.00 10.83 ?  52  VAL A N    1 
ATOM   686  C CA   . VAL A 1 47  ? 13.189 36.954 39.342 1.00 10.50 ?  52  VAL A CA   1 
ATOM   687  C C    . VAL A 1 47  ? 11.873 36.254 39.626 1.00 10.56 ?  52  VAL A C    1 
ATOM   688  O O    . VAL A 1 47  ? 11.400 36.247 40.774 1.00 11.05 ?  52  VAL A O    1 
ATOM   689  C CB   . VAL A 1 47  ? 14.349 36.065 39.809 1.00 11.91 ?  52  VAL A CB   1 
ATOM   690  C CG1  . VAL A 1 47  ? 14.301 34.676 39.187 1.00 12.88 ?  52  VAL A CG1  1 
ATOM   691  C CG2  . VAL A 1 47  ? 15.664 36.730 39.446 1.00 11.77 ?  52  VAL A CG2  1 
ATOM   692  H H    . VAL A 1 47  ? 13.010 38.123 40.917 1.00 12.99 ?  52  VAL A H    1 
ATOM   693  H HA   . VAL A 1 47  ? 13.292 37.121 38.392 1.00 12.60 ?  52  VAL A HA   1 
ATOM   694  H HB   . VAL A 1 47  ? 14.275 35.955 40.770 1.00 14.29 ?  52  VAL A HB   1 
ATOM   695  H HG11 . VAL A 1 47  ? 15.064 34.164 39.497 1.00 15.45 ?  52  VAL A HG11 1 
ATOM   696  H HG12 . VAL A 1 47  ? 13.478 34.238 39.455 1.00 15.45 ?  52  VAL A HG12 1 
ATOM   697  H HG13 . VAL A 1 47  ? 14.330 34.761 38.221 1.00 15.45 ?  52  VAL A HG13 1 
ATOM   698  H HG21 . VAL A 1 47  ? 16.395 36.159 39.729 1.00 14.12 ?  52  VAL A HG21 1 
ATOM   699  H HG22 . VAL A 1 47  ? 15.697 36.860 38.485 1.00 14.12 ?  52  VAL A HG22 1 
ATOM   700  H HG23 . VAL A 1 47  ? 15.720 37.587 39.898 1.00 14.12 ?  52  VAL A HG23 1 
ATOM   701  N N    . LEU A 1 48  ? 11.255 35.690 38.595 1.00 11.66 ?  53  LEU A N    1 
ATOM   702  C CA   . LEU A 1 48  ? 10.125 34.787 38.716 1.00 10.31 ?  53  LEU A CA   1 
ATOM   703  C C    . LEU A 1 48  ? 10.574 33.358 38.529 1.00 11.86 ?  53  LEU A C    1 
ATOM   704  O O    . LEU A 1 48  ? 11.369 33.095 37.612 1.00 12.74 ?  53  LEU A O    1 
ATOM   705  C CB   . LEU A 1 48  ? 9.089  35.130 37.638 1.00 12.78 ?  53  LEU A CB   1 
ATOM   706  C CG   . LEU A 1 48  ? 8.568  36.553 37.676 1.00 12.81 ?  53  LEU A CG   1 
ATOM   707  C CD1  . LEU A 1 48  ? 7.628  36.890 36.524 1.00 15.51 ?  53  LEU A CD1  1 
ATOM   708  C CD2  . LEU A 1 48  ? 7.879  36.870 38.981 1.00 22.10 ?  53  LEU A CD2  1 
ATOM   709  H H    . LEU A 1 48  ? 11.486 35.823 37.777 1.00 13.98 ?  53  LEU A H    1 
ATOM   710  H HA   . LEU A 1 48  ? 9.728  34.868 39.598 1.00 12.36 ?  53  LEU A HA   1 
ATOM   711  H HB2  . LEU A 1 48  ? 9.496  34.992 36.768 1.00 15.32 ?  53  LEU A HB2  1 
ATOM   712  H HB3  . LEU A 1 48  ? 8.328  34.538 37.746 1.00 15.32 ?  53  LEU A HB3  1 
ATOM   713  H HG   . LEU A 1 48  ? 9.354  37.115 37.585 1.00 15.36 ?  53  LEU A HG   1 
ATOM   714  H HD11 . LEU A 1 48  ? 7.337  37.812 36.612 1.00 18.60 ?  53  LEU A HD11 1 
ATOM   715  H HD12 . LEU A 1 48  ? 8.100  36.771 35.685 1.00 18.60 ?  53  LEU A HD12 1 
ATOM   716  H HD13 . LEU A 1 48  ? 6.861  36.297 36.559 1.00 18.60 ?  53  LEU A HD13 1 
ATOM   717  H HD21 . LEU A 1 48  ? 7.484  37.754 38.924 1.00 26.51 ?  53  LEU A HD21 1 
ATOM   718  H HD22 . LEU A 1 48  ? 7.188  36.208 39.142 1.00 26.51 ?  53  LEU A HD22 1 
ATOM   719  H HD23 . LEU A 1 48  ? 8.533  36.845 39.697 1.00 26.51 ?  53  LEU A HD23 1 
ATOM   720  N N    . LEU A 1 49  ? 10.129 32.437 39.364 1.00 11.62 ?  54  LEU A N    1 
ATOM   721  C CA   . LEU A 1 49  ? 10.473 31.035 39.265 1.00 12.75 ?  54  LEU A CA   1 
ATOM   722  C C    . LEU A 1 49  ? 9.245  30.231 38.934 1.00 15.37 ?  54  LEU A C    1 
ATOM   723  O O    . LEU A 1 49  ? 8.213  30.366 39.602 1.00 16.59 ?  54  LEU A O    1 
ATOM   724  C CB   . LEU A 1 49  ? 11.081 30.554 40.561 1.00 14.44 ?  54  LEU A CB   1 
ATOM   725  C CG   . LEU A 1 49  ? 12.562 30.934 40.732 1.00 16.65 ?  54  LEU A CG   1 
ATOM   726  C CD1  . LEU A 1 49  ? 12.950 30.735 42.161 1.00 18.45 ?  54  LEU A CD1  1 
ATOM   727  C CD2  . LEU A 1 49  ? 13.444 30.059 39.848 1.00 15.14 ?  54  LEU A CD2  1 
ATOM   728  H H    . LEU A 1 49  ? 9.604  32.608 40.023 1.00 13.94 ?  54  LEU A H    1 
ATOM   729  H HA   . LEU A 1 49  ? 11.115 30.904 38.550 1.00 15.29 ?  54  LEU A HA   1 
ATOM   730  H HB2  . LEU A 1 49  ? 10.588 30.944 41.300 1.00 17.32 ?  54  LEU A HB2  1 
ATOM   731  H HB3  . LEU A 1 49  ? 11.018 29.586 40.594 1.00 17.32 ?  54  LEU A HB3  1 
ATOM   732  H HG   . LEU A 1 49  ? 12.692 31.861 40.476 1.00 19.97 ?  54  LEU A HG   1 
ATOM   733  H HD11 . LEU A 1 49  ? 13.888 30.958 42.267 1.00 22.14 ?  54  LEU A HD11 1 
ATOM   734  H HD12 . LEU A 1 49  ? 12.407 31.313 42.719 1.00 22.14 ?  54  LEU A HD12 1 
ATOM   735  H HD13 . LEU A 1 49  ? 12.802 29.807 42.402 1.00 22.14 ?  54  LEU A HD13 1 
ATOM   736  H HD21 . LEU A 1 49  ? 14.375 30.263 40.030 1.00 18.17 ?  54  LEU A HD21 1 
ATOM   737  H HD22 . LEU A 1 49  ? 13.265 29.127 40.048 1.00 18.17 ?  54  LEU A HD22 1 
ATOM   738  H HD23 . LEU A 1 49  ? 13.241 30.243 38.918 1.00 18.17 ?  54  LEU A HD23 1 
ATOM   739  N N    . ALA A 1 50  ? 9.390  29.334 37.971 1.00 15.55 ?  55  ALA A N    1 
ATOM   740  C CA   . ALA A 1 50  ? 8.420  28.251 37.766 1.00 16.78 ?  55  ALA A CA   1 
ATOM   741  C C    . ALA A 1 50  ? 8.993  26.997 38.417 1.00 18.93 ?  55  ALA A C    1 
ATOM   742  O O    . ALA A 1 50  ? 9.851  26.328 37.839 1.00 18.05 ?  55  ALA A O    1 
ATOM   743  C CB   . ALA A 1 50  ? 8.127  28.077 36.278 1.00 19.60 ?  55  ALA A CB   1 
ATOM   744  H H    . ALA A 1 50  ? 10.045 29.326 37.415 1.00 18.65 ?  55  ALA A H    1 
ATOM   745  H HA   . ALA A 1 50  ? 7.580  28.453 38.206 1.00 20.13 ?  55  ALA A HA   1 
ATOM   746  H HB1  . ALA A 1 50  ? 7.509  27.339 36.162 1.00 23.52 ?  55  ALA A HB1  1 
ATOM   747  H HB2  . ALA A 1 50  ? 7.734  28.895 35.935 1.00 23.52 ?  55  ALA A HB2  1 
ATOM   748  H HB3  . ALA A 1 50  ? 8.957  27.889 35.812 1.00 23.52 ?  55  ALA A HB3  1 
ATOM   749  N N    . GLY A 1 51  ? 8.551  26.713 39.645 1.00 20.59 ?  56  GLY A N    1 
ATOM   750  C CA   . GLY A 1 51  ? 9.146  25.610 40.372 1.00 22.99 ?  56  GLY A CA   1 
ATOM   751  C C    . GLY A 1 51  ? 10.647 25.771 40.372 1.00 20.92 ?  56  GLY A C    1 
ATOM   752  O O    . GLY A 1 51  ? 11.163 26.845 40.661 1.00 25.18 ?  56  GLY A O    1 
ATOM   753  H H    . GLY A 1 51  ? 7.928  27.135 40.061 1.00 24.71 ?  56  GLY A H    1 
ATOM   754  H HA2  . GLY A 1 51  ? 8.826  25.602 41.288 1.00 27.58 ?  56  GLY A HA2  1 
ATOM   755  H HA3  . GLY A 1 51  ? 8.915  24.768 39.950 1.00 27.58 ?  56  GLY A HA3  1 
ATOM   756  N N    . ASP A 1 52  ? 11.373 24.705 40.049 1.00 22.63 ?  57  ASP A N    1 
ATOM   757  C CA   . ASP A 1 52  ? 12.812 24.779 39.832 1.00 23.61 ?  57  ASP A CA   1 
ATOM   758  C C    . ASP A 1 52  ? 13.196 24.493 38.384 1.00 22.19 ?  57  ASP A C    1 
ATOM   759  O O    . ASP A 1 52  ? 14.317 24.071 38.095 1.00 25.56 ?  57  ASP A O    1 
ATOM   760  C CB   . ASP A 1 52  ? 13.585 23.901 40.824 1.00 26.50 ?  57  ASP A CB   1 
ATOM   761  C CG   . ASP A 1 52  ? 13.372 22.406 40.622 1.00 37.73 ?  57  ASP A CG   1 
ATOM   762  O OD1  . ASP A 1 52  ? 12.637 21.980 39.694 1.00 39.70 ?  57  ASP A OD1  1 
ATOM   763  O OD2  . ASP A 1 52  ? 13.977 21.632 41.416 1.00 47.85 -1 57  ASP A OD2  1 
ATOM   764  H H    . ASP A 1 52  ? 11.047 23.916 39.947 1.00 27.15 ?  57  ASP A H    1 
ATOM   765  H HA   . ASP A 1 52  ? 13.092 25.689 40.016 1.00 28.33 ?  57  ASP A HA   1 
ATOM   766  H HB2  . ASP A 1 52  ? 14.533 24.080 40.724 1.00 31.79 ?  57  ASP A HB2  1 
ATOM   767  H HB3  . ASP A 1 52  ? 13.299 24.120 41.724 1.00 31.79 ?  57  ASP A HB3  1 
ATOM   768  N N    . ILE A 1 53  ? 12.300 24.741 37.442 1.00 19.32 ?  58  ILE A N    1 
ATOM   769  C CA   . ILE A 1 53  ? 12.551 24.372 36.058 1.00 21.58 ?  58  ILE A CA   1 
ATOM   770  C C    . ILE A 1 53  ? 12.485 25.541 35.083 1.00 21.50 ?  58  ILE A C    1 
ATOM   771  O O    . ILE A 1 53  ? 12.690 25.332 33.887 1.00 20.26 ?  58  ILE A O    1 
ATOM   772  C CB   . ILE A 1 53  ? 11.670 23.211 35.566 1.00 25.39 ?  58  ILE A CB   1 
ATOM   773  C CG1  . ILE A 1 53  ? 10.209 23.455 35.912 1.00 23.93 ?  58  ILE A CG1  1 
ATOM   774  C CG2  . ILE A 1 53  ? 12.137 21.917 36.243 1.00 28.42 ?  58  ILE A CG2  1 
ATOM   775  C CD1  . ILE A 1 53  ? 9.461  24.140 34.863 1.00 34.48 ?  58  ILE A CD1  1 
ATOM   776  H H    . ILE A 1 53  ? 11.541 25.121 37.579 1.00 23.18 ?  58  ILE A H    1 
ATOM   777  H HA   . ILE A 1 53  ? 13.464 24.047 36.035 1.00 25.90 ?  58  ILE A HA   1 
ATOM   778  H HB   . ILE A 1 53  ? 11.753 23.145 34.601 1.00 30.46 ?  58  ILE A HB   1 
ATOM   779  H HG12 . ILE A 1 53  ? 9.780  22.599 36.070 1.00 28.71 ?  58  ILE A HG12 1 
ATOM   780  H HG13 . ILE A 1 53  ? 10.165 24.001 36.712 1.00 28.71 ?  58  ILE A HG13 1 
ATOM   781  H HG21 . ILE A 1 53  ? 11.603 21.178 35.913 1.00 34.10 ?  58  ILE A HG21 1 
ATOM   782  H HG22 . ILE A 1 53  ? 13.072 21.770 36.032 1.00 34.10 ?  58  ILE A HG22 1 
ATOM   783  H HG23 . ILE A 1 53  ? 12.024 22.004 37.202 1.00 34.10 ?  58  ILE A HG23 1 
ATOM   784  H HD11 . ILE A 1 53  ? 8.538  24.236 35.144 1.00 41.37 ?  58  ILE A HD11 1 
ATOM   785  H HD12 . ILE A 1 53  ? 9.854  25.015 34.715 1.00 41.37 ?  58  ILE A HD12 1 
ATOM   786  H HD13 . ILE A 1 53  ? 9.506  23.616 34.048 1.00 41.37 ?  58  ILE A HD13 1 
ATOM   787  N N    . GLY A 1 54  ? 12.227 26.756 35.538 1.00 16.65 ?  59  GLY A N    1 
ATOM   788  C CA   . GLY A 1 54  ? 12.258 27.883 34.628 1.00 14.41 ?  59  GLY A CA   1 
ATOM   789  C C    . GLY A 1 54  ? 12.275 29.180 35.404 1.00 13.38 ?  59  GLY A C    1 
ATOM   790  O O    . GLY A 1 54  ? 11.885 29.215 36.565 1.00 13.78 ?  59  GLY A O    1 
ATOM   791  H H    . GLY A 1 54  ? 12.034 26.949 36.353 1.00 19.97 ?  59  GLY A H    1 
ATOM   792  H HA2  . GLY A 1 54  ? 13.053 27.838 34.074 1.00 17.29 ?  59  GLY A HA2  1 
ATOM   793  H HA3  . GLY A 1 54  ? 11.474 27.869 34.057 1.00 17.29 ?  59  GLY A HA3  1 
ATOM   794  N N    . PHE A 1 55  ? 12.736 30.245 34.736 1.00 12.01 ?  60  PHE A N    1 
ATOM   795  C CA   . PHE A 1 55  ? 12.823 31.530 35.404 1.00 11.75 ?  60  PHE A CA   1 
ATOM   796  C C    . PHE A 1 55  ? 12.758 32.668 34.407 1.00 12.25 ?  60  PHE A C    1 
ATOM   797  O O    . PHE A 1 55  ? 13.067 32.509 33.211 1.00 12.10 ?  60  PHE A O    1 
ATOM   798  C CB   . PHE A 1 55  ? 14.042 31.668 36.309 1.00 11.98 ?  60  PHE A CB   1 
ATOM   799  C CG   . PHE A 1 55  ? 15.330 31.960 35.572 1.00 13.00 ?  60  PHE A CG   1 
ATOM   800  C CD1  . PHE A 1 55  ? 16.026 30.946 34.827 1.00 14.27 ?  60  PHE A CD1  1 
ATOM   801  C CD2  . PHE A 1 55  ? 15.883 33.229 35.627 1.00 13.23 ?  60  PHE A CD2  1 
ATOM   802  C CE1  . PHE A 1 55  ? 17.175 31.235 34.147 1.00 13.75 ?  60  PHE A CE1  1 
ATOM   803  C CE2  . PHE A 1 55  ? 17.112 33.492 34.957 1.00 11.51 ?  60  PHE A CE2  1 
ATOM   804  C CZ   . PHE A 1 55  ? 17.726 32.486 34.208 1.00 12.43 ?  60  PHE A CZ   1 
ATOM   805  H H    . PHE A 1 55  ? 12.995 30.240 33.917 1.00 14.41 ?  60  PHE A H    1 
ATOM   806  H HA   . PHE A 1 55  ? 12.036 31.597 35.967 1.00 14.09 ?  60  PHE A HA   1 
ATOM   807  H HB2  . PHE A 1 55  ? 13.886 32.398 36.930 1.00 14.36 ?  60  PHE A HB2  1 
ATOM   808  H HB3  . PHE A 1 55  ? 14.163 30.838 36.796 1.00 14.36 ?  60  PHE A HB3  1 
ATOM   809  H HD1  . PHE A 1 55  ? 15.689 30.080 34.808 1.00 17.11 ?  60  PHE A HD1  1 
ATOM   810  H HD2  . PHE A 1 55  ? 15.454 33.906 36.099 1.00 15.86 ?  60  PHE A HD2  1 
ATOM   811  H HE1  . PHE A 1 55  ? 17.587 30.575 33.638 1.00 16.50 ?  60  PHE A HE1  1 
ATOM   812  H HE2  . PHE A 1 55  ? 17.504 34.333 35.017 1.00 13.80 ?  60  PHE A HE2  1 
ATOM   813  H HZ   . PHE A 1 55  ? 18.514 32.667 33.749 1.00 14.90 ?  60  PHE A HZ   1 
ATOM   814  N N    . ALA A 1 56  ? 12.326 33.821 34.927 1.00 12.31 ?  61  ALA A N    1 
ATOM   815  C CA   . ALA A 1 56  ? 12.431 35.091 34.235 1.00 10.02 ?  61  ALA A CA   1 
ATOM   816  C C    . ALA A 1 56  ? 13.175 36.064 35.124 1.00 12.98 ?  61  ALA A C    1 
ATOM   817  O O    . ALA A 1 56  ? 12.864 36.192 36.317 1.00 15.05 ?  61  ALA A O    1 
ATOM   818  C CB   . ALA A 1 56  ? 11.047 35.622 33.891 1.00 13.63 ?  61  ALA A CB   1 
ATOM   819  H H    . ALA A 1 56  ? 11.959 33.886 35.702 1.00 14.76 ?  61  ALA A H    1 
ATOM   820  H HA   . ALA A 1 56  ? 12.927 34.997 33.407 1.00 12.02 ?  61  ALA A HA   1 
ATOM   821  H HB1  . ALA A 1 56  ? 11.141 36.458 33.407 1.00 16.35 ?  61  ALA A HB1  1 
ATOM   822  H HB2  . ALA A 1 56  ? 10.586 34.971 33.340 1.00 16.35 ?  61  ALA A HB2  1 
ATOM   823  H HB3  . ALA A 1 56  ? 10.553 35.770 34.713 1.00 16.35 ?  61  ALA A HB3  1 
ATOM   824  N N    . TYR A 1 57  ? 14.140 36.805 34.603 1.00 10.55 ?  62  TYR A N    1 
ATOM   825  C CA   . TYR A 1 57  ? 14.884 37.798 35.341 1.00 8.91  ?  62  TYR A CA   1 
ATOM   826  C C    . TYR A 1 57  ? 14.597 39.139 34.679 1.00 9.30  ?  62  TYR A C    1 
ATOM   827  O O    . TYR A 1 57  ? 14.883 39.307 33.481 1.00 10.37 ?  62  TYR A O    1 
ATOM   828  C CB   . TYR A 1 57  ? 16.403 37.500 35.325 1.00 11.02 ?  62  TYR A CB   1 
ATOM   829  C CG   . TYR A 1 57  ? 17.251 38.622 35.843 1.00 11.06 ?  62  TYR A CG   1 
ATOM   830  C CD1  . TYR A 1 57  ? 17.040 39.232 37.042 1.00 10.16 ?  62  TYR A CD1  1 
ATOM   831  C CD2  . TYR A 1 57  ? 18.305 39.080 35.079 1.00 13.77 ?  62  TYR A CD2  1 
ATOM   832  C CE1  . TYR A 1 57  ? 17.815 40.265 37.489 1.00 11.19 ?  62  TYR A CE1  1 
ATOM   833  C CE2  . TYR A 1 57  ? 19.058 40.103 35.508 1.00 16.23 ?  62  TYR A CE2  1 
ATOM   834  C CZ   . TYR A 1 57  ? 18.840 40.690 36.698 1.00 14.55 ?  62  TYR A CZ   1 
ATOM   835  O OH   . TYR A 1 57  ? 19.641 41.751 37.202 1.00 18.19 ?  62  TYR A OH   1 
ATOM   836  H H    . TYR A 1 57  ? 14.390 36.745 33.783 1.00 12.66 ?  62  TYR A H    1 
ATOM   837  H HA   . TYR A 1 57  ? 14.602 37.816 36.269 1.00 10.69 ?  62  TYR A HA   1 
ATOM   838  H HB2  . TYR A 1 57  ? 16.573 36.722 35.878 1.00 13.21 ?  62  TYR A HB2  1 
ATOM   839  H HB3  . TYR A 1 57  ? 16.675 37.323 34.410 1.00 13.21 ?  62  TYR A HB3  1 
ATOM   840  H HD1  . TYR A 1 57  ? 16.341 38.934 37.577 1.00 12.18 ?  62  TYR A HD1  1 
ATOM   841  H HD2  . TYR A 1 57  ? 18.494 38.677 34.263 1.00 16.52 ?  62  TYR A HD2  1 
ATOM   842  H HE1  . TYR A 1 57  ? 17.647 40.666 38.311 1.00 13.42 ?  62  TYR A HE1  1 
ATOM   843  H HE2  . TYR A 1 57  ? 19.749 40.414 34.969 1.00 19.46 ?  62  TYR A HE2  1 
ATOM   844  H HH   . TYR A 1 57  ? 20.210 41.979 36.628 1.00 21.82 ?  62  TYR A HH   1 
ATOM   845  N N    . VAL A 1 58  ? 14.062 40.093 35.447 1.00 9.11  ?  63  VAL A N    1 
ATOM   846  C CA   . VAL A 1 58  ? 13.630 41.382 34.948 1.00 8.44  ?  63  VAL A CA   1 
ATOM   847  C C    . VAL A 1 58  ? 14.354 42.479 35.715 1.00 9.56  ?  63  VAL A C    1 
ATOM   848  O O    . VAL A 1 58  ? 14.425 42.465 36.938 1.00 10.15 ?  63  VAL A O    1 
ATOM   849  C CB   . VAL A 1 58  ? 12.103 41.528 35.164 1.00 9.96  ?  63  VAL A CB   1 
ATOM   850  C CG1  . VAL A 1 58  ? 11.601 42.930 34.773 1.00 12.69 ?  63  VAL A CG1  1 
ATOM   851  C CG2  . VAL A 1 58  ? 11.344 40.469 34.345 1.00 11.04 ?  63  VAL A CG2  1 
ATOM   852  H H    . VAL A 1 58  ? 13.938 40.004 36.294 1.00 10.93 ?  63  VAL A H    1 
ATOM   853  H HA   . VAL A 1 58  ? 13.857 41.468 34.009 1.00 10.12 ?  63  VAL A HA   1 
ATOM   854  H HB   . VAL A 1 58  ? 11.926 41.398 36.108 1.00 11.95 ?  63  VAL A HB   1 
ATOM   855  H HG11 . VAL A 1 58  ? 10.633 42.949 34.843 1.00 15.23 ?  63  VAL A HG11 1 
ATOM   856  H HG12 . VAL A 1 58  ? 11.989 43.584 35.376 1.00 15.23 ?  63  VAL A HG12 1 
ATOM   857  H HG13 . VAL A 1 58  ? 11.871 43.119 33.861 1.00 15.23 ?  63  VAL A HG13 1 
ATOM   858  H HG21 . VAL A 1 58  ? 10.391 40.609 34.456 1.00 13.25 ?  63  VAL A HG21 1 
ATOM   859  H HG22 . VAL A 1 58  ? 11.586 40.560 33.410 1.00 13.25 ?  63  VAL A HG22 1 
ATOM   860  H HG23 . VAL A 1 58  ? 11.589 39.587 34.666 1.00 13.25 ?  63  VAL A HG23 1 
ATOM   861  N N    . THR A 1 59  ? 14.841 43.490 34.981 1.00 9.06  ?  64  THR A N    1 
ATOM   862  C CA   . THR A 1 59  ? 15.356 44.691 35.605 1.00 9.47  ?  64  THR A CA   1 
ATOM   863  C C    . THR A 1 59  ? 14.482 45.884 35.277 1.00 10.67 ?  64  THR A C    1 
ATOM   864  O O    . THR A 1 59  ? 13.786 45.937 34.249 1.00 12.07 ?  64  THR A O    1 
ATOM   865  C CB   . THR A 1 59  ? 16.791 44.967 35.145 1.00 11.21 ?  64  THR A CB   1 
ATOM   866  O OG1  . THR A 1 59  ? 16.769 45.092 33.700 1.00 14.85 ?  64  THR A OG1  1 
ATOM   867  C CG2  . THR A 1 59  ? 17.717 43.920 35.631 1.00 13.51 ?  64  THR A CG2  1 
ATOM   868  H H    . THR A 1 59  ? 14.879 43.492 34.122 1.00 10.87 ?  64  THR A H    1 
ATOM   869  H HA   . THR A 1 59  ? 15.352 44.576 36.568 1.00 11.37 ?  64  THR A HA   1 
ATOM   870  H HB   . THR A 1 59  ? 17.140 45.791 35.518 1.00 13.45 ?  64  THR A HB   1 
ATOM   871  H HG1  . THR A 1 59  ? 16.985 44.362 33.345 1.00 17.82 ?  64  THR A HG1  1 
ATOM   872  H HG21 . THR A 1 59  ? 18.629 44.143 35.385 1.00 16.20 ?  64  THR A HG21 1 
ATOM   873  H HG22 . THR A 1 59  ? 17.660 43.848 36.596 1.00 16.20 ?  64  THR A HG22 1 
ATOM   874  H HG23 . THR A 1 59  ? 17.486 43.064 35.237 1.00 16.20 ?  64  THR A HG23 1 
ATOM   875  N N    . LEU A 1 60  ? 14.499 46.850 36.158 1.00 11.03 ?  65  LEU A N    1 
ATOM   876  C CA   . LEU A 1 60  ? 13.732 48.070 36.066 1.00 12.10 ?  65  LEU A CA   1 
ATOM   877  C C    . LEU A 1 60  ? 14.678 49.259 36.077 1.00 12.19 ?  65  LEU A C    1 
ATOM   878  O O    . LEU A 1 60  ? 15.619 49.270 36.894 1.00 15.16 ?  65  LEU A O    1 
ATOM   879  C CB   . LEU A 1 60  ? 12.752 48.203 37.250 1.00 13.87 ?  65  LEU A CB   1 
ATOM   880  C CG   . LEU A 1 60  ? 11.856 46.975 37.487 1.00 14.40 ?  65  LEU A CG   1 
ATOM   881  C CD1  . LEU A 1 60  ? 11.059 47.062 38.756 1.00 18.21 ?  65  LEU A CD1  1 
ATOM   882  C CD2  . LEU A 1 60  ? 10.945 46.776 36.325 1.00 15.93 ?  65  LEU A CD2  1 
ATOM   883  H H    . LEU A 1 60  ? 14.980 46.823 36.870 1.00 13.23 ?  65  LEU A H    1 
ATOM   884  H HA   . LEU A 1 60  ? 13.225 48.071 35.238 1.00 14.52 ?  65  LEU A HA   1 
ATOM   885  H HB2  . LEU A 1 60  ? 13.266 48.351 38.059 1.00 16.64 ?  65  LEU A HB2  1 
ATOM   886  H HB3  . LEU A 1 60  ? 12.170 48.962 37.083 1.00 16.64 ?  65  LEU A HB3  1 
ATOM   887  H HG   . LEU A 1 60  ? 12.439 46.206 37.583 1.00 17.28 ?  65  LEU A HG   1 
ATOM   888  H HD11 . LEU A 1 60  ? 10.536 46.252 38.856 1.00 21.85 ?  65  LEU A HD11 1 
ATOM   889  H HD12 . LEU A 1 60  ? 11.668 47.158 39.505 1.00 21.85 ?  65  LEU A HD12 1 
ATOM   890  H HD13 . LEU A 1 60  ? 10.471 47.832 38.707 1.00 21.85 ?  65  LEU A HD13 1 
ATOM   891  H HD21 . LEU A 1 60  ? 10.408 45.983 36.477 1.00 19.11 ?  65  LEU A HD21 1 
ATOM   892  H HD22 . LEU A 1 60  ? 10.371 47.553 36.237 1.00 19.11 ?  65  LEU A HD22 1 
ATOM   893  H HD23 . LEU A 1 60  ? 11.478 46.666 35.522 1.00 19.11 ?  65  LEU A HD23 1 
ATOM   894  N N    . ARG A 1 61  ? 14.462 50.224 35.198 1.00 10.61 ?  66  ARG A N    1 
ATOM   895  C CA   . ARG A 1 61  ? 15.330 51.392 35.148 1.00 11.60 ?  66  ARG A CA   1 
ATOM   896  C C    . ARG A 1 61  ? 14.499 52.627 34.754 1.00 9.95  ?  66  ARG A C    1 
ATOM   897  O O    . ARG A 1 61  ? 13.421 52.487 34.169 1.00 11.15 ?  66  ARG A O    1 
ATOM   898  C CB   . ARG A 1 61  ? 16.486 51.153 34.176 1.00 12.78 ?  66  ARG A CB   1 
ATOM   899  C CG   . ARG A 1 61  ? 16.113 51.262 32.723 1.00 11.83 ?  66  ARG A CG   1 
ATOM   900  C CD   . ARG A 1 61  ? 17.216 50.663 31.821 1.00 11.68 ?  66  ARG A CD   1 
ATOM   901  N NE   . ARG A 1 61  ? 17.020 51.008 30.416 1.00 14.58 ?  66  ARG A NE   1 
ATOM   902  C CZ   . ARG A 1 61  ? 16.410 50.275 29.535 1.00 13.81 ?  66  ARG A CZ   1 
ATOM   903  N NH1  . ARG A 1 61  ? 15.971 49.076 29.837 1.00 15.72 ?  66  ARG A NH1  1 
ATOM   904  N NH2  . ARG A 1 61  ? 16.273 50.728 28.288 1.00 18.92 ?  66  ARG A NH2  1 
ATOM   905  H H    . ARG A 1 61  ? 13.823 50.226 34.622 1.00 12.73 ?  66  ARG A H    1 
ATOM   906  H HA   . ARG A 1 61  ? 15.697 51.578 36.027 1.00 13.92 ?  66  ARG A HA   1 
ATOM   907  H HB2  . ARG A 1 61  ? 17.178 51.811 34.351 1.00 15.33 ?  66  ARG A HB2  1 
ATOM   908  H HB3  . ARG A 1 61  ? 16.834 50.259 34.323 1.00 15.33 ?  66  ARG A HB3  1 
ATOM   909  H HG2  . ARG A 1 61  ? 15.288 50.776 32.564 1.00 14.18 ?  66  ARG A HG2  1 
ATOM   910  H HG3  . ARG A 1 61  ? 15.998 52.196 32.487 1.00 14.18 ?  66  ARG A HG3  1 
ATOM   911  H HD2  . ARG A 1 61  ? 18.079 51.007 32.100 1.00 14.01 ?  66  ARG A HD2  1 
ATOM   912  H HD3  . ARG A 1 61  ? 17.203 49.696 31.900 1.00 14.01 ?  66  ARG A HD3  1 
ATOM   913  H HE   . ARG A 1 61  ? 17.336 51.762 30.149 1.00 17.49 ?  66  ARG A HE   1 
ATOM   914  H HH11 . ARG A 1 61  ? 16.085 48.764 30.630 1.00 18.86 ?  66  ARG A HH11 1 
ATOM   915  H HH12 . ARG A 1 61  ? 15.568 48.603 29.243 1.00 18.86 ?  66  ARG A HH12 1 
ATOM   916  H HH21 . ARG A 1 61  ? 16.588 51.499 28.074 1.00 22.70 ?  66  ARG A HH21 1 
ATOM   917  H HH22 . ARG A 1 61  ? 15.871 50.248 27.698 1.00 22.70 ?  66  ARG A HH22 1 
ATOM   918  N N    . PRO A 1 62  ? 14.965 53.818 35.080 1.00 11.44 ?  67  PRO A N    1 
ATOM   919  C CA   . PRO A 1 62  ? 14.142 55.027 34.878 1.00 12.69 ?  67  PRO A CA   1 
ATOM   920  C C    . PRO A 1 62  ? 14.090 55.450 33.441 1.00 12.55 ?  67  PRO A C    1 
ATOM   921  O O    . PRO A 1 62  ? 15.017 55.204 32.657 1.00 13.43 ?  67  PRO A O    1 
ATOM   922  C CB   . PRO A 1 62  ? 14.834 56.065 35.763 1.00 15.28 ?  67  PRO A CB   1 
ATOM   923  C CG   . PRO A 1 62  ? 16.278 55.604 35.855 1.00 14.28 ?  67  PRO A CG   1 
ATOM   924  C CD   . PRO A 1 62  ? 16.204 54.088 35.819 1.00 13.47 ?  67  PRO A CD   1 
ATOM   925  H HA   . PRO A 1 62  ? 13.234 54.892 35.194 1.00 15.23 ?  67  PRO A HA   1 
ATOM   926  H HB2  . PRO A 1 62  ? 14.775 56.941 35.351 1.00 18.33 ?  67  PRO A HB2  1 
ATOM   927  H HB3  . PRO A 1 62  ? 14.418 56.082 36.639 1.00 18.33 ?  67  PRO A HB3  1 
ATOM   928  H HG2  . PRO A 1 62  ? 16.784 55.945 35.101 1.00 17.13 ?  67  PRO A HG2  1 
ATOM   929  H HG3  . PRO A 1 62  ? 16.672 55.913 36.686 1.00 17.13 ?  67  PRO A HG3  1 
ATOM   930  H HD2  . PRO A 1 62  ? 16.970 53.717 35.353 1.00 16.16 ?  67  PRO A HD2  1 
ATOM   931  H HD3  . PRO A 1 62  ? 16.154 53.725 36.717 1.00 16.16 ?  67  PRO A HD3  1 
ATOM   932  N N    . SER A 1 63  ? 13.023 56.143 33.061 1.00 12.70 ?  68  SER A N    1 
ATOM   933  C CA   . SER A 1 63  ? 12.834 56.743 31.786 1.00 13.69 ?  68  SER A CA   1 
ATOM   934  C C    . SER A 1 63  ? 12.153 58.097 31.934 1.00 12.93 ?  68  SER A C    1 
ATOM   935  O O    . SER A 1 63  ? 11.264 58.224 32.772 1.00 14.51 ?  68  SER A O    1 
ATOM   936  C CB   . SER A 1 63  ? 11.909 55.842 30.981 1.00 14.96 ?  68  SER A CB   1 
ATOM   937  O OG   . SER A 1 63  ? 11.539 56.541 29.794 1.00 18.46 ?  68  SER A OG   1 
ATOM   938  H H    . SER A 1 63  ? 12.351 56.280 33.579 1.00 15.24 ?  68  SER A H    1 
ATOM   939  H HA   . SER A 1 63  ? 13.688 56.889 31.349 1.00 16.42 ?  68  SER A HA   1 
ATOM   940  H HB2  . SER A 1 63  ? 12.373 55.023 30.747 1.00 17.95 ?  68  SER A HB2  1 
ATOM   941  H HB3  . SER A 1 63  ? 11.116 55.638 31.501 1.00 17.95 ?  68  SER A HB3  1 
ATOM   942  H HG   . SER A 1 63  ? 10.995 56.082 29.348 1.00 22.15 ?  68  SER A HG   1 
ATOM   943  N N    . PRO A 1 64  ? 12.561 59.099 31.160 1.00 12.33 ?  69  PRO A N    1 
ATOM   944  C CA   . PRO A 1 64  ? 11.871 60.397 31.190 1.00 14.90 ?  69  PRO A CA   1 
ATOM   945  C C    . PRO A 1 64  ? 10.495 60.333 30.602 1.00 15.73 ?  69  PRO A C    1 
ATOM   946  O O    . PRO A 1 64  ? 9.772  61.320 30.764 1.00 17.53 ?  69  PRO A O    1 
ATOM   947  C CB   . PRO A 1 64  ? 12.795 61.290 30.367 1.00 17.73 ?  69  PRO A CB   1 
ATOM   948  C CG   . PRO A 1 64  ? 13.456 60.345 29.385 1.00 18.63 ?  69  PRO A CG   1 
ATOM   949  C CD   . PRO A 1 64  ? 13.668 59.087 30.178 1.00 13.16 ?  69  PRO A CD   1 
ATOM   950  H HA   . PRO A 1 64  ? 11.820 60.748 32.093 1.00 17.88 ?  69  PRO A HA   1 
ATOM   951  H HB2  . PRO A 1 64  ? 12.278 61.968 29.905 1.00 21.27 ?  69  PRO A HB2  1 
ATOM   952  H HB3  . PRO A 1 64  ? 13.452 61.710 30.944 1.00 21.27 ?  69  PRO A HB3  1 
ATOM   953  H HG2  . PRO A 1 64  ? 12.871 60.187 28.628 1.00 22.34 ?  69  PRO A HG2  1 
ATOM   954  H HG3  . PRO A 1 64  ? 14.300 60.714 29.082 1.00 22.34 ?  69  PRO A HG3  1 
ATOM   955  H HD2  . PRO A 1 64  ? 13.610 58.306 29.605 1.00 15.78 ?  69  PRO A HD2  1 
ATOM   956  H HD3  . PRO A 1 64  ? 14.527 59.105 30.628 1.00 15.78 ?  69  PRO A HD3  1 
ATOM   957  N N    . TYR A 1 65  ? 10.113 59.251 29.920 1.00 13.76 ?  70  TYR A N    1 
ATOM   958  C CA   . TYR A 1 65  ? 8.847  59.162 29.208 1.00 17.32 ?  70  TYR A CA   1 
ATOM   959  C C    . TYR A 1 65  ? 7.713  58.688 30.073 1.00 19.80 ?  70  TYR A C    1 
ATOM   960  O O    . TYR A 1 65  ? 6.542  58.852 29.679 1.00 21.88 ?  70  TYR A O    1 
ATOM   961  C CB   . TYR A 1 65  ? 8.961  58.185 28.032 1.00 17.99 ?  70  TYR A CB   1 
ATOM   962  C CG   . TYR A 1 65  ? 9.882  58.672 26.938 1.00 21.75 ?  70  TYR A CG   1 
ATOM   963  C CD1  . TYR A 1 65  ? 9.458  59.660 26.070 1.00 30.37 ?  70  TYR A CD1  1 
ATOM   964  C CD2  . TYR A 1 65  ? 11.094 58.085 26.670 1.00 23.76 ?  70  TYR A CD2  1 
ATOM   965  C CE1  . TYR A 1 65  ? 10.286 60.120 25.038 1.00 26.76 ?  70  TYR A CE1  1 
ATOM   966  C CE2  . TYR A 1 65  ? 11.922 58.564 25.641 1.00 19.84 ?  70  TYR A CE2  1 
ATOM   967  C CZ   . TYR A 1 65  ? 11.494 59.539 24.837 1.00 23.41 ?  70  TYR A CZ   1 
ATOM   968  O OH   . TYR A 1 65  ? 12.271 59.995 23.802 1.00 25.14 ?  70  TYR A OH   1 
ATOM   969  H H    . TYR A 1 65  ? 10.587 58.537 29.856 1.00 16.50 ?  70  TYR A H    1 
ATOM   970  H HA   . TYR A 1 65  ? 8.639  60.047 28.869 1.00 20.78 ?  70  TYR A HA   1 
ATOM   971  H HB2  . TYR A 1 65  ? 9.308  57.340 28.359 1.00 21.58 ?  70  TYR A HB2  1 
ATOM   972  H HB3  . TYR A 1 65  ? 8.081  58.055 27.645 1.00 21.58 ?  70  TYR A HB3  1 
ATOM   973  H HD1  . TYR A 1 65  ? 8.609  60.025 26.173 1.00 36.44 ?  70  TYR A HD1  1 
ATOM   974  H HD2  . TYR A 1 65  ? 11.372 57.358 27.179 1.00 28.51 ?  70  TYR A HD2  1 
ATOM   975  H HE1  . TYR A 1 65  ? 10.009 60.821 24.494 1.00 32.10 ?  70  TYR A HE1  1 
ATOM   976  H HE2  . TYR A 1 65  ? 12.769 58.200 25.519 1.00 23.80 ?  70  TYR A HE2  1 
ATOM   977  H HH   . TYR A 1 65  ? 12.985 59.554 23.763 1.00 30.16 ?  70  TYR A HH   1 
ATOM   978  N N    . TYR A 1 66  ? 7.994  58.151 31.242 1.00 16.94 ?  71  TYR A N    1 
ATOM   979  C CA   . TYR A 1 66  ? 6.988  57.538 32.082 1.00 19.26 ?  71  TYR A CA   1 
ATOM   980  C C    . TYR A 1 66  ? 7.256  57.795 33.537 1.00 18.57 ?  71  TYR A C    1 
ATOM   981  O O    . TYR A 1 66  ? 8.385  57.925 33.925 1.00 17.57 ?  71  TYR A O    1 
ATOM   982  C CB   . TYR A 1 66  ? 6.879  55.979 31.958 1.00 23.76 ?  71  TYR A CB   1 
ATOM   983  C CG   . TYR A 1 66  ? 7.150  55.419 30.610 1.00 18.85 ?  71  TYR A CG   1 
ATOM   984  C CD1  . TYR A 1 66  ? 6.183  55.511 29.637 1.00 20.76 ?  71  TYR A CD1  1 
ATOM   985  C CD2  . TYR A 1 66  ? 8.301  54.704 30.319 1.00 20.19 ?  71  TYR A CD2  1 
ATOM   986  C CE1  . TYR A 1 66  ? 6.385  54.998 28.410 1.00 30.08 ?  71  TYR A CE1  1 
ATOM   987  C CE2  . TYR A 1 66  ? 8.501  54.209 29.090 1.00 24.63 ?  71  TYR A CE2  1 
ATOM   988  C CZ   . TYR A 1 66  ? 7.544  54.339 28.150 1.00 28.27 ?  71  TYR A CZ   1 
ATOM   989  O OH   . TYR A 1 66  ? 7.714  53.802 26.887 1.00 46.09 ?  71  TYR A OH   1 
ATOM   990  H H    . TYR A 1 66  ? 8.783  58.128 31.582 1.00 20.32 ?  71  TYR A H    1 
ATOM   991  H HA   . TYR A 1 66  ? 6.158  57.951 31.796 1.00 23.11 ?  71  TYR A HA   1 
ATOM   992  H HB2  . TYR A 1 66  ? 7.518  55.580 32.569 1.00 28.50 ?  71  TYR A HB2  1 
ATOM   993  H HB3  . TYR A 1 66  ? 5.978  55.717 32.202 1.00 28.50 ?  71  TYR A HB3  1 
ATOM   994  H HD1  . TYR A 1 66  ? 5.378  55.935 29.829 1.00 24.90 ?  71  TYR A HD1  1 
ATOM   995  H HD2  . TYR A 1 66  ? 8.939  54.567 30.982 1.00 24.22 ?  71  TYR A HD2  1 
ATOM   996  H HE1  . TYR A 1 66  ? 5.740  55.093 27.747 1.00 36.08 ?  71  TYR A HE1  1 
ATOM   997  H HE2  . TYR A 1 66  ? 9.298  53.776 28.887 1.00 29.55 ?  71  TYR A HE2  1 
ATOM   998  H HH   . TYR A 1 66  ? 8.475  53.453 26.823 1.00 55.30 ?  71  TYR A HH   1 
ATOM   999  N N    . ASP A 1 67  ? 6.195  57.826 34.355 1.00 18.06 ?  72  ASP A N    1 
ATOM   1000 C CA   . ASP A 1 67  ? 6.405  57.879 35.796 1.00 19.06 ?  72  ASP A CA   1 
ATOM   1001 C C    . ASP A 1 67  ? 7.037  56.598 36.319 1.00 18.63 ?  72  ASP A C    1 
ATOM   1002 O O    . ASP A 1 67  ? 7.839  56.642 37.261 1.00 23.17 ?  72  ASP A O    1 
ATOM   1003 C CB   . ASP A 1 67  ? 5.072  58.117 36.506 1.00 23.16 ?  72  ASP A CB   1 
ATOM   1004 C CG   . ASP A 1 67  ? 4.601  59.565 36.413 1.00 28.20 ?  72  ASP A CG   1 
ATOM   1005 O OD1  . ASP A 1 67  ? 4.496  60.143 35.295 1.00 23.86 ?  72  ASP A OD1  1 
ATOM   1006 O OD2  . ASP A 1 67  ? 4.298  60.130 37.489 1.00 33.45 -1 72  ASP A OD2  1 
ATOM   1007 H H    . ASP A 1 67  ? 5.373  57.817 34.104 1.00 21.67 ?  72  ASP A H    1 
ATOM   1008 H HA   . ASP A 1 67  ? 7.001  58.619 35.993 1.00 22.87 ?  72  ASP A HA   1 
ATOM   1009 H HB2  . ASP A 1 67  ? 4.394  57.554 36.101 1.00 27.79 ?  72  ASP A HB2  1 
ATOM   1010 H HB3  . ASP A 1 67  ? 5.171  57.894 37.445 1.00 27.79 ?  72  ASP A HB3  1 
ATOM   1011 N N    . GLY A 1 68  ? 6.714  55.457 35.725 1.00 18.12 ?  73  GLY A N    1 
ATOM   1012 C CA   . GLY A 1 68  ? 7.254  54.198 36.145 1.00 16.89 ?  73  GLY A CA   1 
ATOM   1013 C C    . GLY A 1 68  ? 8.477  53.854 35.322 1.00 14.60 ?  73  GLY A C    1 
ATOM   1014 O O    . GLY A 1 68  ? 8.921  54.607 34.469 1.00 16.89 ?  73  GLY A O    1 
ATOM   1015 H H    . GLY A 1 68  ? 6.169  55.402 35.062 1.00 21.74 ?  73  GLY A H    1 
ATOM   1016 H HA2  . GLY A 1 68  ? 7.506  54.243 37.081 1.00 20.27 ?  73  GLY A HA2  1 
ATOM   1017 H HA3  . GLY A 1 68  ? 6.590  53.499 36.030 1.00 20.27 ?  73  GLY A HA3  1 
ATOM   1018 N N    . PRO A 1 69  ? 8.989  52.666 35.584 1.00 14.27 ?  74  PRO A N    1 
ATOM   1019 C CA   . PRO A 1 69  ? 10.247 52.272 34.938 1.00 12.60 ?  74  PRO A CA   1 
ATOM   1020 C C    . PRO A 1 69  ? 9.987  51.731 33.551 1.00 14.27 ?  74  PRO A C    1 
ATOM   1021 O O    . PRO A 1 69  ? 8.889  51.361 33.171 1.00 14.23 ?  74  PRO A O    1 
ATOM   1022 C CB   . PRO A 1 69  ? 10.744 51.143 35.834 1.00 15.25 ?  74  PRO A CB   1 
ATOM   1023 C CG   . PRO A 1 69  ? 9.545  50.630 36.502 1.00 15.46 ?  74  PRO A CG   1 
ATOM   1024 C CD   . PRO A 1 69  ? 8.583  51.758 36.643 1.00 16.53 ?  74  PRO A CD   1 
ATOM   1025 H HA   . PRO A 1 69  ? 10.879 53.008 34.914 1.00 15.11 ?  74  PRO A HA   1 
ATOM   1026 H HB2  . PRO A 1 69  ? 11.162 50.454 35.294 1.00 18.29 ?  74  PRO A HB2  1 
ATOM   1027 H HB3  . PRO A 1 69  ? 11.379 51.490 36.479 1.00 18.29 ?  74  PRO A HB3  1 
ATOM   1028 H HG2  . PRO A 1 69  ? 9.157  49.923 35.963 1.00 18.55 ?  74  PRO A HG2  1 
ATOM   1029 H HG3  . PRO A 1 69  ? 9.789  50.285 37.376 1.00 18.55 ?  74  PRO A HG3  1 
ATOM   1030 H HD2  . PRO A 1 69  ? 7.671  51.455 36.509 1.00 19.83 ?  74  PRO A HD2  1 
ATOM   1031 H HD3  . PRO A 1 69  ? 8.668  52.179 37.513 1.00 19.83 ?  74  PRO A HD3  1 
ATOM   1032 N N    . VAL A 1 70  ? 11.069 51.612 32.816 1.00 11.39 ?  75  VAL A N    1 
ATOM   1033 C CA   . VAL A 1 70  ? 11.178 50.678 31.688 1.00 11.83 ?  75  VAL A CA   1 
ATOM   1034 C C    . VAL A 1 70  ? 11.700 49.357 32.192 1.00 10.73 ?  75  VAL A C    1 
ATOM   1035 O O    . VAL A 1 70  ? 12.684 49.336 32.923 1.00 10.87 ?  75  VAL A O    1 
ATOM   1036 C CB   . VAL A 1 70  ? 12.105 51.211 30.584 1.00 15.17 ?  75  VAL A CB   1 
ATOM   1037 C CG1  . VAL A 1 70  ? 12.263 50.160 29.462 1.00 16.07 ?  75  VAL A CG1  1 
ATOM   1038 C CG2  . VAL A 1 70  ? 11.592 52.432 29.949 1.00 20.31 ?  75  VAL A CG2  1 
ATOM   1039 H H    . VAL A 1 70  ? 11.784 52.072 32.944 1.00 13.66 ?  75  VAL A H    1 
ATOM   1040 H HA   . VAL A 1 70  ? 10.290 50.555 31.317 1.00 14.20 ?  75  VAL A HA   1 
ATOM   1041 H HB   . VAL A 1 70  ? 12.951 51.408 31.016 1.00 18.20 ?  75  VAL A HB   1 
ATOM   1042 H HG11 . VAL A 1 70  ? 12.582 50.601 28.659 1.00 19.28 ?  75  VAL A HG11 1 
ATOM   1043 H HG12 . VAL A 1 70  ? 12.903 49.489 29.747 1.00 19.28 ?  75  VAL A HG12 1 
ATOM   1044 H HG13 . VAL A 1 70  ? 11.403 49.747 29.293 1.00 19.28 ?  75  VAL A HG13 1 
ATOM   1045 H HG21 . VAL A 1 70  ? 12.266 52.781 29.345 1.00 24.36 ?  75  VAL A HG21 1 
ATOM   1046 H HG22 . VAL A 1 70  ? 10.785 52.216 29.455 1.00 24.36 ?  75  VAL A HG22 1 
ATOM   1047 H HG23 . VAL A 1 70  ? 11.393 53.086 30.637 1.00 24.36 ?  75  VAL A HG23 1 
ATOM   1048 N N    . ALA A 1 71  ? 11.024 48.258 31.882 1.00 9.84  ?  76  ALA A N    1 
ATOM   1049 C CA   . ALA A 1 71  ? 11.410 46.928 32.315 1.00 10.87 ?  76  ALA A CA   1 
ATOM   1050 C C    . ALA A 1 71  ? 12.155 46.241 31.172 1.00 10.95 ?  76  ALA A C    1 
ATOM   1051 O O    . ALA A 1 71  ? 11.817 46.422 30.004 1.00 11.72 ?  76  ALA A O    1 
ATOM   1052 C CB   . ALA A 1 71  ? 10.186 46.082 32.674 1.00 11.78 ?  76  ALA A CB   1 
ATOM   1053 H H    . ALA A 1 71  ? 10.310 48.261 31.402 1.00 11.80 ?  76  ALA A H    1 
ATOM   1054 H HA   . ALA A 1 71  ? 11.976 46.993 33.099 1.00 13.04 ?  76  ALA A HA   1 
ATOM   1055 H HB1  . ALA A 1 71  ? 10.475 45.178 32.877 1.00 14.13 ?  76  ALA A HB1  1 
ATOM   1056 H HB2  . ALA A 1 71  ? 9.749  46.471 33.448 1.00 14.13 ?  76  ALA A HB2  1 
ATOM   1057 H HB3  . ALA A 1 71  ? 9.576  46.072 31.920 1.00 14.13 ?  76  ALA A HB3  1 
ATOM   1058 N N    . MET A 1 72  ? 13.164 45.463 31.533 1.00 9.95  ?  77  MET A N    1 
ATOM   1059 C CA   . MET A 1 72  ? 13.889 44.595 30.621 1.00 11.25 ?  77  MET A CA   1 
ATOM   1060 C C    . MET A 1 72  ? 13.750 43.157 31.104 1.00 10.65 ?  77  MET A C    1 
ATOM   1061 O O    . MET A 1 72  ? 13.971 42.870 32.291 1.00 11.29 ?  77  MET A O    1 
ATOM   1062 C CB   . MET A 1 72  ? 15.364 45.004 30.543 1.00 14.10 ?  77  MET A CB   1 
ATOM   1063 C CG   . MET A 1 72  ? 16.168 44.071 29.630 1.00 17.57 ?  77  MET A CG   1 
ATOM   1064 S SD   . MET A 1 72  ? 16.040 44.504 27.889 1.00 19.39 ?  77  MET A SD   1 
ATOM   1065 C CE   . MET A 1 72  ? 16.782 46.097 28.055 1.00 11.20 ?  77  MET A CE   1 
ATOM   1066 H H    . MET A 1 72  ? 13.460 45.418 32.339 1.00 11.93 ?  77  MET A H    1 
ATOM   1067 H HA   . MET A 1 72  ? 13.517 44.664 29.728 1.00 13.49 ?  77  MET A HA   1 
ATOM   1068 H HB2  . MET A 1 72  ? 15.427 45.905 30.189 1.00 16.91 ?  77  MET A HB2  1 
ATOM   1069 H HB3  . MET A 1 72  ? 15.752 44.968 31.432 1.00 16.91 ?  77  MET A HB3  1 
ATOM   1070 H HG2  . MET A 1 72  ? 17.105 44.116 29.880 1.00 21.08 ?  77  MET A HG2  1 
ATOM   1071 H HG3  . MET A 1 72  ? 15.840 43.165 29.737 1.00 21.08 ?  77  MET A HG3  1 
ATOM   1072 H HE1  . MET A 1 72  ? 17.159 46.360 27.201 1.00 13.43 ?  77  MET A HE1  1 
ATOM   1073 H HE2  . MET A 1 72  ? 16.103 46.735 28.327 1.00 13.43 ?  77  MET A HE2  1 
ATOM   1074 H HE3  . MET A 1 72  ? 17.481 46.051 28.726 1.00 13.43 ?  77  MET A HE3  1 
ATOM   1075 N N    . LEU A 1 73  ? 13.410 42.270 30.179 1.00 10.33 ?  78  LEU A N    1 
ATOM   1076 C CA   . LEU A 1 73  ? 13.416 40.828 30.469 1.00 10.27 ?  78  LEU A CA   1 
ATOM   1077 C C    . LEU A 1 73  ? 14.778 40.340 30.021 1.00 10.86 ?  78  LEU A C    1 
ATOM   1078 O O    . LEU A 1 73  ? 15.022 39.988 28.871 1.00 11.61 ?  78  LEU A O    1 
ATOM   1079 C CB   . LEU A 1 73  ? 12.300 40.155 29.685 1.00 10.74 ?  78  LEU A CB   1 
ATOM   1080 C CG   . LEU A 1 73  ? 12.217 38.644 29.898 1.00 12.73 ?  78  LEU A CG   1 
ATOM   1081 C CD1  . LEU A 1 73  ? 12.177 38.179 31.297 1.00 13.81 ?  78  LEU A CD1  1 
ATOM   1082 C CD2  . LEU A 1 73  ? 10.970 38.118 29.155 1.00 14.48 ?  78  LEU A CD2  1 
ATOM   1083 H H    . LEU A 1 73  ? 13.171 42.470 29.377 1.00 12.39 ?  78  LEU A H    1 
ATOM   1084 H HA   . LEU A 1 73  ? 13.286 40.641 31.412 1.00 12.32 ?  78  LEU A HA   1 
ATOM   1085 H HB2  . LEU A 1 73  ? 11.452 40.539 29.959 1.00 12.88 ?  78  LEU A HB2  1 
ATOM   1086 H HB3  . LEU A 1 73  ? 12.446 40.313 28.739 1.00 12.88 ?  78  LEU A HB3  1 
ATOM   1087 H HG   . LEU A 1 73  ? 13.046 38.280 29.551 1.00 15.26 ?  78  LEU A HG   1 
ATOM   1088 H HD11 . LEU A 1 73  ? 12.122 37.211 31.307 1.00 16.57 ?  78  LEU A HD11 1 
ATOM   1089 H HD12 . LEU A 1 73  ? 12.985 38.469 31.749 1.00 16.57 ?  78  LEU A HD12 1 
ATOM   1090 H HD13 . LEU A 1 73  ? 11.399 38.560 31.734 1.00 16.57 ?  78  LEU A HD13 1 
ATOM   1091 H HD21 . LEU A 1 73  ? 10.736 37.246 29.509 1.00 17.37 ?  78  LEU A HD21 1 
ATOM   1092 H HD22 . LEU A 1 73  ? 10.237 38.738 29.291 1.00 17.37 ?  78  LEU A HD22 1 
ATOM   1093 H HD23 . LEU A 1 73  ? 11.173 38.047 28.209 1.00 17.37 ?  78  LEU A HD23 1 
ATOM   1094 N N    . ASP A 1 74  ? 15.713 40.417 30.966 1.00 9.07  ?  79  ASP A N    1 
ATOM   1095 C CA   . ASP A 1 74  ? 17.129 40.151 30.695 1.00 10.66 ?  79  ASP A CA   1 
ATOM   1096 C C    . ASP A 1 74  ? 17.366 38.673 30.470 1.00 10.64 ?  79  ASP A C    1 
ATOM   1097 O O    . ASP A 1 74  ? 18.266 38.308 29.684 1.00 13.78 ?  79  ASP A O    1 
ATOM   1098 C CB   . ASP A 1 74  ? 18.053 40.755 31.803 1.00 9.62  ?  79  ASP A CB   1 
ATOM   1099 C CG   . ASP A 1 74  ? 18.371 42.181 31.554 1.00 19.81 ?  79  ASP A CG   1 
ATOM   1100 O OD1  . ASP A 1 74  ? 18.558 42.586 30.401 1.00 20.43 ?  79  ASP A OD1  1 
ATOM   1101 O OD2  . ASP A 1 74  ? 18.402 43.013 32.473 1.00 21.52 -1 79  ASP A OD2  1 
ATOM   1102 H H    . ASP A 1 74  ? 15.555 40.623 31.786 1.00 10.88 ?  79  ASP A H    1 
ATOM   1103 H HA   . ASP A 1 74  ? 17.389 40.612 29.882 1.00 12.79 ?  79  ASP A HA   1 
ATOM   1104 H HB2  . ASP A 1 74  ? 17.605 40.691 32.660 1.00 11.54 ?  79  ASP A HB2  1 
ATOM   1105 H HB3  . ASP A 1 74  ? 18.887 40.260 31.826 1.00 11.54 ?  79  ASP A HB3  1 
ATOM   1106 N N    . GLU A 1 75  ? 16.618 37.785 31.127 1.00 11.20 ?  80  GLU A N    1 
ATOM   1107 C CA   . GLU A 1 75  ? 16.765 36.356 30.902 1.00 11.94 ?  80  GLU A CA   1 
ATOM   1108 C C    . GLU A 1 75  ? 15.424 35.673 30.984 1.00 11.74 ?  80  GLU A C    1 
ATOM   1109 O O    . GLU A 1 75  ? 14.639 35.990 31.889 1.00 11.98 ?  80  GLU A O    1 
ATOM   1110 C CB   . GLU A 1 75  ? 17.687 35.670 31.946 1.00 14.67 ?  80  GLU A CB   1 
ATOM   1111 C CG   . GLU A 1 75  ? 19.014 36.326 32.067 1.00 15.01 ?  80  GLU A CG   1 
ATOM   1112 C CD   . GLU A 1 75  ? 20.037 35.843 31.024 1.00 22.29 ?  80  GLU A CD   1 
ATOM   1113 O OE1  . GLU A 1 75  ? 19.756 34.871 30.235 1.00 21.21 ?  80  GLU A OE1  1 
ATOM   1114 O OE2  . GLU A 1 75  ? 21.136 36.439 30.960 1.00 22.35 -1 80  GLU A OE2  1 
ATOM   1115 H H    . GLU A 1 75  ? 16.019 37.991 31.709 1.00 13.44 ?  80  GLU A H    1 
ATOM   1116 H HA   . GLU A 1 75  ? 17.142 36.249 30.014 1.00 14.33 ?  80  GLU A HA   1 
ATOM   1117 H HB2  . GLU A 1 75  ? 17.257 35.702 32.815 1.00 17.59 ?  80  GLU A HB2  1 
ATOM   1118 H HB3  . GLU A 1 75  ? 17.832 34.748 31.682 1.00 17.59 ?  80  GLU A HB3  1 
ATOM   1119 H HG2  . GLU A 1 75  ? 18.902 37.283 31.951 1.00 18.01 ?  80  GLU A HG2  1 
ATOM   1120 H HG3  . GLU A 1 75  ? 19.377 36.139 32.947 1.00 18.01 ?  80  GLU A HG3  1 
ATOM   1121 N N    . LEU A 1 76  ? 15.138 34.727 30.096 1.00 12.66 ?  81  LEU A N    1 
ATOM   1122 C CA   . LEU A 1 76  ? 13.923 33.907 30.147 1.00 12.62 ?  81  LEU A CA   1 
ATOM   1123 C C    . LEU A 1 76  ? 14.266 32.511 29.711 1.00 14.82 ?  81  LEU A C    1 
ATOM   1124 O O    . LEU A 1 76  ? 14.826 32.337 28.616 1.00 15.43 ?  81  LEU A O    1 
ATOM   1125 C CB   . LEU A 1 76  ? 12.814 34.443 29.223 1.00 13.18 ?  81  LEU A CB   1 
ATOM   1126 C CG   . LEU A 1 76  ? 11.530 33.632 29.194 1.00 14.04 ?  81  LEU A CG   1 
ATOM   1127 C CD1  . LEU A 1 76  ? 10.871 33.698 30.505 1.00 13.32 ?  81  LEU A CD1  1 
ATOM   1128 C CD2  . LEU A 1 76  ? 10.595 34.138 28.083 1.00 16.05 ?  81  LEU A CD2  1 
ATOM   1129 H H    . LEU A 1 76  ? 15.647 34.531 29.431 1.00 15.19 ?  81  LEU A H    1 
ATOM   1130 H HA   . LEU A 1 76  ? 13.603 33.908 31.062 1.00 15.14 ?  81  LEU A HA   1 
ATOM   1131 H HB2  . LEU A 1 76  ? 12.583 35.339 29.514 1.00 15.81 ?  81  LEU A HB2  1 
ATOM   1132 H HB3  . LEU A 1 76  ? 13.160 34.467 28.316 1.00 15.81 ?  81  LEU A HB3  1 
ATOM   1133 H HG   . LEU A 1 76  ? 11.736 32.703 29.002 1.00 16.84 ?  81  LEU A HG   1 
ATOM   1134 H HD11 . LEU A 1 76  ? 10.027 33.222 30.459 1.00 15.98 ?  81  LEU A HD11 1 
ATOM   1135 H HD12 . LEU A 1 76  ? 11.446 33.286 31.169 1.00 15.98 ?  81  LEU A HD12 1 
ATOM   1136 H HD13 . LEU A 1 76  ? 10.715 34.627 30.734 1.00 15.98 ?  81  LEU A HD13 1 
ATOM   1137 H HD21 . LEU A 1 76  ? 9.781  33.610 28.091 1.00 19.26 ?  81  LEU A HD21 1 
ATOM   1138 H HD22 . LEU A 1 76  ? 10.386 35.071 28.248 1.00 19.26 ?  81  LEU A HD22 1 
ATOM   1139 H HD23 . LEU A 1 76  ? 11.042 34.045 27.228 1.00 19.26 ?  81  LEU A HD23 1 
ATOM   1140 N N    . TYR A 1 77  ? 14.026 31.513 30.558 1.00 13.73 ?  82  TYR A N    1 
ATOM   1141 C CA   . TYR A 1 77  ? 14.503 30.177 30.277 1.00 13.19 ?  82  TYR A CA   1 
ATOM   1142 C C    . TYR A 1 77  ? 13.591 29.167 30.920 1.00 12.94 ?  82  TYR A C    1 
ATOM   1143 O O    . TYR A 1 77  ? 13.212 29.323 32.089 1.00 13.80 ?  82  TYR A O    1 
ATOM   1144 C CB   . TYR A 1 77  ? 15.908 30.030 30.878 1.00 16.79 ?  82  TYR A CB   1 
ATOM   1145 C CG   . TYR A 1 77  ? 16.433 28.606 30.974 1.00 15.04 ?  82  TYR A CG   1 
ATOM   1146 C CD1  . TYR A 1 77  ? 17.092 27.988 29.921 1.00 17.73 ?  82  TYR A CD1  1 
ATOM   1147 C CD2  . TYR A 1 77  ? 16.306 27.901 32.152 1.00 16.74 ?  82  TYR A CD2  1 
ATOM   1148 C CE1  . TYR A 1 77  ? 17.559 26.673 30.050 1.00 17.09 ?  82  TYR A CE1  1 
ATOM   1149 C CE2  . TYR A 1 77  ? 16.780 26.598 32.295 1.00 19.24 ?  82  TYR A CE2  1 
ATOM   1150 C CZ   . TYR A 1 77  ? 17.435 26.009 31.257 1.00 16.49 ?  82  TYR A CZ   1 
ATOM   1151 O OH   . TYR A 1 77  ? 17.865 24.722 31.443 1.00 19.76 ?  82  TYR A OH   1 
ATOM   1152 H H    . TYR A 1 77  ? 13.591 31.591 31.296 1.00 16.47 ?  82  TYR A H    1 
ATOM   1153 H HA   . TYR A 1 77  ? 14.507 30.008 29.322 1.00 15.82 ?  82  TYR A HA   1 
ATOM   1154 H HB2  . TYR A 1 77  ? 16.530 30.530 30.327 1.00 20.15 ?  82  TYR A HB2  1 
ATOM   1155 H HB3  . TYR A 1 77  ? 15.894 30.394 31.777 1.00 20.15 ?  82  TYR A HB3  1 
ATOM   1156 H HD1  . TYR A 1 77  ? 17.224 28.450 29.125 1.00 21.27 ?  82  TYR A HD1  1 
ATOM   1157 H HD2  . TYR A 1 77  ? 15.891 28.309 32.877 1.00 20.09 ?  82  TYR A HD2  1 
ATOM   1158 H HE1  . TYR A 1 77  ? 17.952 26.246 29.323 1.00 20.51 ?  82  TYR A HE1  1 
ATOM   1159 H HE2  . TYR A 1 77  ? 16.649 26.135 33.091 1.00 23.08 ?  82  TYR A HE2  1 
ATOM   1160 H HH   . TYR A 1 77  ? 18.192 24.423 30.729 1.00 23.71 ?  82  TYR A HH   1 
ATOM   1161 N N    . VAL A 1 78  ? 13.268 28.130 30.160 1.00 14.23 ?  83  VAL A N    1 
ATOM   1162 C CA   . VAL A 1 78  ? 12.601 26.934 30.659 1.00 16.79 ?  83  VAL A CA   1 
ATOM   1163 C C    . VAL A 1 78  ? 13.512 25.733 30.368 1.00 17.07 ?  83  VAL A C    1 
ATOM   1164 O O    . VAL A 1 78  ? 14.075 25.626 29.282 1.00 17.87 ?  83  VAL A O    1 
ATOM   1165 C CB   . VAL A 1 78  ? 11.205 26.765 30.011 1.00 17.52 ?  83  VAL A CB   1 
ATOM   1166 C CG1  . VAL A 1 78  ? 10.576 25.458 30.404 1.00 18.05 ?  83  VAL A CG1  1 
ATOM   1167 C CG2  . VAL A 1 78  ? 10.282 27.966 30.418 1.00 19.68 ?  83  VAL A CG2  1 
ATOM   1168 H H    . VAL A 1 78  ? 13.431 28.093 29.316 1.00 17.07 ?  83  VAL A H    1 
ATOM   1169 H HA   . VAL A 1 78  ? 12.480 26.990 31.620 1.00 20.14 ?  83  VAL A HA   1 
ATOM   1170 H HB   . VAL A 1 78  ? 11.306 26.759 29.047 1.00 21.02 ?  83  VAL A HB   1 
ATOM   1171 H HG11 . VAL A 1 78  ? 9.632  25.483 30.183 1.00 21.66 ?  83  VAL A HG11 1 
ATOM   1172 H HG12 . VAL A 1 78  ? 11.011 24.740 29.918 1.00 21.66 ?  83  VAL A HG12 1 
ATOM   1173 H HG13 . VAL A 1 78  ? 10.689 25.327 31.358 1.00 21.66 ?  83  VAL A HG13 1 
ATOM   1174 H HG21 . VAL A 1 78  ? 9.423  27.867 29.978 1.00 23.61 ?  83  VAL A HG21 1 
ATOM   1175 H HG22 . VAL A 1 78  ? 10.163 27.960 31.381 1.00 23.61 ?  83  VAL A HG22 1 
ATOM   1176 H HG23 . VAL A 1 78  ? 10.702 28.795 30.141 1.00 23.61 ?  83  VAL A HG23 1 
ATOM   1177 N N    . ALA A 1 79  ? 13.685 24.853 31.355 1.00 18.36 ?  84  ALA A N    1 
ATOM   1178 C CA   . ALA A 1 79  ? 14.515 23.671 31.171 1.00 21.42 ?  84  ALA A CA   1 
ATOM   1179 C C    . ALA A 1 79  ? 14.027 22.856 29.982 1.00 20.49 ?  84  ALA A C    1 
ATOM   1180 O O    . ALA A 1 79  ? 12.816 22.748 29.745 1.00 23.11 ?  84  ALA A O    1 
ATOM   1181 C CB   . ALA A 1 79  ? 14.468 22.784 32.413 1.00 25.84 ?  84  ALA A CB   1 
ATOM   1182 H H    . ALA A 1 79  ? 13.334 24.920 32.137 1.00 22.03 ?  84  ALA A H    1 
ATOM   1183 H HA   . ALA A 1 79  ? 15.428 23.957 31.009 1.00 25.70 ?  84  ALA A HA   1 
ATOM   1184 H HB1  . ALA A 1 79  ? 15.004 21.991 32.255 1.00 31.00 ?  84  ALA A HB1  1 
ATOM   1185 H HB2  . ALA A 1 79  ? 14.822 23.279 33.168 1.00 31.00 ?  84  ALA A HB2  1 
ATOM   1186 H HB3  . ALA A 1 79  ? 13.547 22.531 32.585 1.00 31.00 ?  84  ALA A HB3  1 
ATOM   1187 N N    . PRO A 1 80  ? 14.929 22.245 29.226 1.00 22.48 ?  85  PRO A N    1 
ATOM   1188 C CA   . PRO A 1 80  ? 14.534 21.602 27.970 1.00 24.02 ?  85  PRO A CA   1 
ATOM   1189 C C    . PRO A 1 80  ? 13.417 20.592 28.117 1.00 28.36 ?  85  PRO A C    1 
ATOM   1190 O O    . PRO A 1 80  ? 12.520 20.554 27.266 1.00 29.14 ?  85  PRO A O    1 
ATOM   1191 C CB   . PRO A 1 80  ? 15.835 20.944 27.490 1.00 27.28 ?  85  PRO A CB   1 
ATOM   1192 C CG   . PRO A 1 80  ? 16.911 21.812 28.077 1.00 26.35 ?  85  PRO A CG   1 
ATOM   1193 C CD   . PRO A 1 80  ? 16.382 22.277 29.431 1.00 24.37 ?  85  PRO A CD   1 
ATOM   1194 H HA   . PRO A 1 80  ? 14.261 22.283 27.336 1.00 28.81 ?  85  PRO A HA   1 
ATOM   1195 H HB2  . PRO A 1 80  ? 15.895 20.036 27.825 1.00 32.73 ?  85  PRO A HB2  1 
ATOM   1196 H HB3  . PRO A 1 80  ? 15.873 20.944 26.521 1.00 32.73 ?  85  PRO A HB3  1 
ATOM   1197 H HG2  . PRO A 1 80  ? 17.725 21.296 28.185 1.00 31.61 ?  85  PRO A HG2  1 
ATOM   1198 H HG3  . PRO A 1 80  ? 17.074 22.570 27.494 1.00 31.61 ?  85  PRO A HG3  1 
ATOM   1199 H HD2  . PRO A 1 80  ? 16.648 21.668 30.138 1.00 29.23 ?  85  PRO A HD2  1 
ATOM   1200 H HD3  . PRO A 1 80  ? 16.686 23.175 29.636 1.00 29.23 ?  85  PRO A HD3  1 
ATOM   1201 N N    . ALA A 1 81  ? 13.440 19.773 29.177 1.00 28.48 ?  86  ALA A N    1 
ATOM   1202 C CA   . ALA A 1 81  ? 12.437 18.726 29.314 1.00 31.64 ?  86  ALA A CA   1 
ATOM   1203 C C    . ALA A 1 81  ? 11.046 19.286 29.571 1.00 34.94 ?  86  ALA A C    1 
ATOM   1204 O O    . ALA A 1 81  ? 10.064 18.543 29.469 1.00 33.57 ?  86  ALA A O    1 
ATOM   1205 C CB   . ALA A 1 81  ? 12.840 17.797 30.459 1.00 32.54 ?  86  ALA A CB   1 
ATOM   1206 H H    . ALA A 1 81  ? 14.016 19.808 29.815 1.00 34.17 ?  86  ALA A H    1 
ATOM   1207 H HA   . ALA A 1 81  ? 12.398 18.206 28.496 1.00 37.96 ?  86  ALA A HA   1 
ATOM   1208 H HB1  . ALA A 1 81  ? 12.174 17.097 30.548 1.00 39.04 ?  86  ALA A HB1  1 
ATOM   1209 H HB2  . ALA A 1 81  ? 13.706 17.407 30.260 1.00 39.04 ?  86  ALA A HB2  1 
ATOM   1210 H HB3  . ALA A 1 81  ? 12.891 18.312 31.280 1.00 39.04 ?  86  ALA A HB3  1 
ATOM   1211 N N    . HIS A 1 82  ? 10.945 20.576 29.895 1.00 26.11 ?  87  HIS A N    1 
ATOM   1212 C CA   . HIS A 1 82  ? 9.686  21.210 30.278 1.00 32.92 ?  87  HIS A CA   1 
ATOM   1213 C C    . HIS A 1 82  ? 9.187  22.240 29.275 1.00 24.23 ?  87  HIS A C    1 
ATOM   1214 O O    . HIS A 1 82  ? 8.177  22.903 29.541 1.00 25.55 ?  87  HIS A O    1 
ATOM   1215 C CB   . HIS A 1 82  ? 9.863  21.846 31.653 1.00 25.45 ?  87  HIS A CB   1 
ATOM   1216 C CG   . HIS A 1 82  ? 9.925  20.848 32.766 1.00 33.40 ?  87  HIS A CG   1 
ATOM   1217 N ND1  . HIS A 1 82  ? 8.802  20.391 33.416 1.00 38.63 ?  87  HIS A ND1  1 
ATOM   1218 C CD2  . HIS A 1 82  ? 10.972 20.153 33.282 1.00 27.91 ?  87  HIS A CD2  1 
ATOM   1219 C CE1  . HIS A 1 82  ? 9.155  19.495 34.320 1.00 41.69 ?  87  HIS A CE1  1 
ATOM   1220 N NE2  . HIS A 1 82  ? 10.464 19.328 34.253 1.00 36.49 ?  87  HIS A NE2  1 
ATOM   1221 H H    . HIS A 1 82  ? 11.612 21.118 29.900 1.00 31.32 ?  87  HIS A H    1 
ATOM   1222 H HA   . HIS A 1 82  ? 8.995  20.531 30.326 1.00 39.49 ?  87  HIS A HA   1 
ATOM   1223 H HB2  . HIS A 1 82  ? 10.691 22.351 31.660 1.00 30.53 ?  87  HIS A HB2  1 
ATOM   1224 H HB3  . HIS A 1 82  ? 9.112  22.436 31.824 1.00 30.53 ?  87  HIS A HB3  1 
ATOM   1225 H HD2  . HIS A 1 82  ? 11.863 20.223 33.025 1.00 33.48 ?  87  HIS A HD2  1 
ATOM   1226 H HE1  . HIS A 1 82  ? 8.580  19.056 34.904 1.00 50.03 ?  87  HIS A HE1  1 
ATOM   1227 H HE2  . HIS A 1 82  ? 10.924 18.788 34.740 1.00 43.78 ?  87  HIS A HE2  1 
ATOM   1228 N N    . ARG A 1 83  ? 9.833  22.364 28.127 1.00 23.77 ?  88  ARG A N    1 
ATOM   1229 C CA   . ARG A 1 83  ? 9.397  23.302 27.115 1.00 23.45 ?  88  ARG A CA   1 
ATOM   1230 C C    . ARG A 1 83  ? 8.181  22.805 26.346 1.00 26.71 ?  88  ARG A C    1 
ATOM   1231 O O    . ARG A 1 83  ? 7.823  21.619 26.347 1.00 29.06 ?  88  ARG A O    1 
ATOM   1232 C CB   . ARG A 1 83  ? 10.522 23.581 26.122 1.00 23.34 ?  88  ARG A CB   1 
ATOM   1233 C CG   . ARG A 1 83  ? 11.786 24.072 26.822 1.00 24.20 ?  88  ARG A CG   1 
ATOM   1234 C CD   . ARG A 1 83  ? 12.882 24.397 25.853 1.00 24.09 ?  88  ARG A CD   1 
ATOM   1235 N NE   . ARG A 1 83  ? 13.977 25.019 26.603 1.00 21.91 ?  88  ARG A NE   1 
ATOM   1236 C CZ   . ARG A 1 83  ? 15.266 24.889 26.324 1.00 22.98 ?  88  ARG A CZ   1 
ATOM   1237 N NH1  . ARG A 1 83  ? 15.687 24.305 25.229 1.00 26.19 ?  88  ARG A NH1  1 
ATOM   1238 N NH2  . ARG A 1 83  ? 16.164 25.409 27.176 1.00 21.80 ?  88  ARG A NH2  1 
ATOM   1239 H H    . ARG A 1 83  ? 10.532 21.912 27.911 1.00 28.52 ?  88  ARG A H    1 
ATOM   1240 H HA   . ARG A 1 83  ? 9.146  24.124 27.565 1.00 28.14 ?  88  ARG A HA   1 
ATOM   1241 H HB2  . ARG A 1 83  ? 10.736 22.765 25.644 1.00 28.00 ?  88  ARG A HB2  1 
ATOM   1242 H HB3  . ARG A 1 83  ? 10.234 24.266 25.498 1.00 28.00 ?  88  ARG A HB3  1 
ATOM   1243 H HG2  . ARG A 1 83  ? 11.580 24.876 27.324 1.00 29.03 ?  88  ARG A HG2  1 
ATOM   1244 H HG3  . ARG A 1 83  ? 12.108 23.380 27.420 1.00 29.03 ?  88  ARG A HG3  1 
ATOM   1245 H HD2  . ARG A 1 83  ? 13.204 23.586 25.429 1.00 28.91 ?  88  ARG A HD2  1 
ATOM   1246 H HD3  . ARG A 1 83  ? 12.561 25.018 25.180 1.00 28.91 ?  88  ARG A HD3  1 
ATOM   1247 H HE   . ARG A 1 83  ? 13.766 25.508 27.278 1.00 26.28 ?  88  ARG A HE   1 
ATOM   1248 H HH11 . ARG A 1 83  ? 15.120 23.992 24.664 1.00 31.42 ?  88  ARG A HH11 1 
ATOM   1249 H HH12 . ARG A 1 83  ? 16.530 24.236 25.076 1.00 31.42 ?  88  ARG A HH12 1 
ATOM   1250 H HH21 . ARG A 1 83  ? 15.898 25.816 27.885 1.00 26.15 ?  88  ARG A HH21 1 
ATOM   1251 H HH22 . ARG A 1 83  ? 17.005 25.335 27.012 1.00 26.15 ?  88  ARG A HH22 1 
ATOM   1252 N N    . ASN A 1 84  ? 7.544  23.753 25.669 1.00 27.18 ?  89  ASN A N    1 
ATOM   1253 C CA   . ASN A 1 84  ? 6.398  23.483 24.804 1.00 26.54 ?  89  ASN A CA   1 
ATOM   1254 C C    . ASN A 1 84  ? 5.176  22.995 25.556 1.00 29.60 ?  89  ASN A C    1 
ATOM   1255 O O    . ASN A 1 84  ? 4.267  22.336 24.966 1.00 29.99 ?  89  ASN A O    1 
ATOM   1256 C CB   . ASN A 1 84  ? 6.769  22.509 23.693 1.00 30.99 ?  89  ASN A CB   1 
ATOM   1257 C CG   . ASN A 1 84  ? 7.829  23.059 22.830 1.00 38.87 ?  89  ASN A CG   1 
ATOM   1258 O OD1  . ASN A 1 84  ? 7.628  24.104 22.195 1.00 41.17 ?  89  ASN A OD1  1 
ATOM   1259 N ND2  . ASN A 1 84  ? 9.002  22.432 22.849 1.00 51.32 ?  89  ASN A ND2  1 
ATOM   1260 H H    . ASN A 1 84  ? 7.762  24.585 25.695 1.00 32.60 ?  89  ASN A H    1 
ATOM   1261 H HA   . ASN A 1 84  ? 6.138  24.321 24.390 1.00 31.84 ?  89  ASN A HA   1 
ATOM   1262 H HB2  . ASN A 1 84  ? 7.092  21.683 24.085 1.00 37.18 ?  89  ASN A HB2  1 
ATOM   1263 H HB3  . ASN A 1 84  ? 5.989  22.334 23.145 1.00 37.18 ?  89  ASN A HB3  1 
ATOM   1264 H HD21 . ASN A 1 84  ? 9.113  21.741 23.349 1.00 61.58 ?  89  ASN A HD21 1 
ATOM   1265 H HD22 . ASN A 1 84  ? 9.650  22.718 22.361 1.00 61.58 ?  89  ASN A HD22 1 
ATOM   1266 N N    . ARG A 1 85  ? 5.099  23.313 26.837 1.00 27.61 ?  90  ARG A N    1 
ATOM   1267 C CA   . ARG A 1 85  ? 3.945  22.940 27.627 1.00 28.87 ?  90  ARG A CA   1 
ATOM   1268 C C    . ARG A 1 85  ? 3.274  24.146 28.258 1.00 24.63 ?  90  ARG A C    1 
ATOM   1269 O O    . ARG A 1 85  ? 2.395  23.973 29.095 1.00 30.50 ?  90  ARG A O    1 
ATOM   1270 C CB   . ARG A 1 85  ? 4.314  21.914 28.698 1.00 31.00 ?  90  ARG A CB   1 
ATOM   1271 C CG   . ARG A 1 85  ? 4.652  20.554 28.120 1.00 36.24 ?  90  ARG A CG   1 
ATOM   1272 C CD   . ARG A 1 85  ? 5.425  19.656 29.074 1.00 46.15 ?  90  ARG A CD   1 
ATOM   1273 N NE   . ARG A 1 85  ? 6.116  18.572 28.369 1.00 50.32 ?  90  ARG A NE   1 
ATOM   1274 C CZ   . ARG A 1 85  ? 5.564  17.449 27.934 1.00 54.46 ?  90  ARG A CZ   1 
ATOM   1275 N NH1  . ARG A 1 85  ? 4.287  17.172 28.144 1.00 53.87 ?  90  ARG A NH1  1 
ATOM   1276 N NH2  . ARG A 1 85  ? 6.317  16.574 27.267 1.00 52.08 ?  90  ARG A NH2  1 
ATOM   1277 H H    . ARG A 1 85  ? 5.703  23.746 27.269 1.00 33.13 ?  90  ARG A H    1 
ATOM   1278 H HA   . ARG A 1 85  ? 3.302  22.510 27.042 1.00 34.64 ?  90  ARG A HA   1 
ATOM   1279 H HB2  . ARG A 1 85  ? 5.088  22.233 29.187 1.00 37.19 ?  90  ARG A HB2  1 
ATOM   1280 H HB3  . ARG A 1 85  ? 3.562  21.804 29.302 1.00 37.19 ?  90  ARG A HB3  1 
ATOM   1281 H HG2  . ARG A 1 85  ? 3.827  20.098 27.889 1.00 43.48 ?  90  ARG A HG2  1 
ATOM   1282 H HG3  . ARG A 1 85  ? 5.195  20.678 27.326 1.00 43.48 ?  90  ARG A HG3  1 
ATOM   1283 H HD2  . ARG A 1 85  ? 6.090  20.186 29.542 1.00 55.37 ?  90  ARG A HD2  1 
ATOM   1284 H HD3  . ARG A 1 85  ? 4.809  19.260 29.710 1.00 55.37 ?  90  ARG A HD3  1 
ATOM   1285 H HE   . ARG A 1 85  ? 6.958  18.674 28.225 1.00 60.38 ?  90  ARG A HE   1 
ATOM   1286 H HH11 . ARG A 1 85  ? 3.791  17.728 28.574 1.00 64.64 ?  90  ARG A HH11 1 
ATOM   1287 H HH12 . ARG A 1 85  ? 3.953  16.435 27.851 1.00 64.64 ?  90  ARG A HH12 1 
ATOM   1288 H HH21 . ARG A 1 85  ? 7.148  16.743 27.125 1.00 62.49 ?  90  ARG A HH21 1 
ATOM   1289 H HH22 . ARG A 1 85  ? 5.971  15.841 26.979 1.00 62.49 ?  90  ARG A HH22 1 
ATOM   1290 N N    . GLY A 1 86  ? 3.660  25.357 27.869 1.00 22.46 ?  91  GLY A N    1 
ATOM   1291 C CA   . GLY A 1 86  ? 3.058  26.563 28.402 1.00 24.55 ?  91  GLY A CA   1 
ATOM   1292 C C    . GLY A 1 86  ? 3.767  27.233 29.558 1.00 24.45 ?  91  GLY A C    1 
ATOM   1293 O O    . GLY A 1 86  ? 3.257  28.259 30.040 1.00 20.35 ?  91  GLY A O    1 
ATOM   1294 H H    . GLY A 1 86  ? 4.278  25.503 27.289 1.00 26.94 ?  91  GLY A H    1 
ATOM   1295 H HA2  . GLY A 1 86  ? 3.002  27.214 27.686 1.00 29.46 ?  91  GLY A HA2  1 
ATOM   1296 H HA3  . GLY A 1 86  ? 2.162  26.346 28.703 1.00 29.46 ?  91  GLY A HA3  1 
ATOM   1297 N N    . VAL A 1 87  ? 4.903  26.704 30.014 1.00 20.03 ?  92  VAL A N    1 
ATOM   1298 C CA   . VAL A 1 87  ? 5.631  27.314 31.130 1.00 18.18 ?  92  VAL A CA   1 
ATOM   1299 C C    . VAL A 1 87  ? 6.141  28.685 30.762 1.00 17.78 ?  92  VAL A C    1 
ATOM   1300 O O    . VAL A 1 87  ? 5.996  29.646 31.523 1.00 16.70 ?  92  VAL A O    1 
ATOM   1301 C CB   . VAL A 1 87  ? 6.734  26.377 31.650 1.00 21.78 ?  92  VAL A CB   1 
ATOM   1302 C CG1  . VAL A 1 87  ? 7.458  27.016 32.857 1.00 17.99 ?  92  VAL A CG1  1 
ATOM   1303 C CG2  . VAL A 1 87  ? 6.150  25.035 31.995 1.00 23.38 ?  92  VAL A CG2  1 
ATOM   1304 H H    . VAL A 1 87  ? 5.273  25.995 29.697 1.00 24.03 ?  92  VAL A H    1 
ATOM   1305 H HA   . VAL A 1 87  ? 5.007  27.442 31.862 1.00 21.81 ?  92  VAL A HA   1 
ATOM   1306 H HB   . VAL A 1 87  ? 7.398  26.237 30.957 1.00 26.13 ?  92  VAL A HB   1 
ATOM   1307 H HG11 . VAL A 1 87  ? 8.046  26.357 33.258 1.00 21.58 ?  92  VAL A HG11 1 
ATOM   1308 H HG12 . VAL A 1 87  ? 7.976  27.777 32.549 1.00 21.58 ?  92  VAL A HG12 1 
ATOM   1309 H HG13 . VAL A 1 87  ? 6.797  27.307 33.505 1.00 21.58 ?  92  VAL A HG13 1 
ATOM   1310 H HG21 . VAL A 1 87  ? 6.845  24.477 32.377 1.00 28.05 ?  92  VAL A HG21 1 
ATOM   1311 H HG22 . VAL A 1 87  ? 5.435  25.159 32.639 1.00 28.05 ?  92  VAL A HG22 1 
ATOM   1312 H HG23 . VAL A 1 87  ? 5.802  24.625 31.188 1.00 28.05 ?  92  VAL A HG23 1 
ATOM   1313 N N    . GLY A 1 88  ? 6.769  28.809 29.601 1.00 16.65 ?  93  GLY A N    1 
ATOM   1314 C CA   . GLY A 1 88  ? 7.252  30.112 29.185 1.00 16.71 ?  93  GLY A CA   1 
ATOM   1315 C C    . GLY A 1 88  ? 6.143  31.117 29.021 1.00 17.58 ?  93  GLY A C    1 
ATOM   1316 O O    . GLY A 1 88  ? 6.277  32.287 29.366 1.00 16.46 ?  93  GLY A O    1 
ATOM   1317 H H    . GLY A 1 88  ? 6.924  28.168 29.049 1.00 19.97 ?  93  GLY A H    1 
ATOM   1318 H HA2  . GLY A 1 88  ? 7.874  30.449 29.849 1.00 20.05 ?  93  GLY A HA2  1 
ATOM   1319 H HA3  . GLY A 1 88  ? 7.713  30.025 28.336 1.00 20.05 ?  93  GLY A HA3  1 
ATOM   1320 N N    . THR A 1 89  ? 5.017  30.681 28.461 1.00 16.57 ?  94  THR A N    1 
ATOM   1321 C CA   . THR A 1 89  ? 3.865  31.564 28.388 1.00 18.77 ?  94  THR A CA   1 
ATOM   1322 C C    . THR A 1 89  ? 3.456  32.063 29.768 1.00 16.06 ?  94  THR A C    1 
ATOM   1323 O O    . THR A 1 89  ? 3.149  33.246 29.941 1.00 16.53 ?  94  THR A O    1 
ATOM   1324 C CB   . THR A 1 89  ? 2.708  30.829 27.728 1.00 21.11 ?  94  THR A CB   1 
ATOM   1325 O OG1  . THR A 1 89  ? 3.029  30.575 26.363 1.00 22.57 ?  94  THR A OG1  1 
ATOM   1326 C CG2  . THR A 1 89  ? 1.384  31.642 27.781 1.00 22.19 ?  94  THR A CG2  1 
ATOM   1327 H H    . THR A 1 89  ? 4.899  29.898 28.126 1.00 19.87 ?  94  THR A H    1 
ATOM   1328 H HA   . THR A 1 89  ? 4.095  32.337 27.849 1.00 22.52 ?  94  THR A HA   1 
ATOM   1329 H HB   . THR A 1 89  ? 2.562  29.999 28.210 1.00 25.33 ?  94  THR A HB   1 
ATOM   1330 H HG1  . THR A 1 89  ? 2.376  30.214 25.977 1.00 27.08 ?  94  THR A HG1  1 
ATOM   1331 H HG21 . THR A 1 89  ? 0.716  31.226 27.213 1.00 26.63 ?  94  THR A HG21 1 
ATOM   1332 H HG22 . THR A 1 89  ? 1.049  31.672 28.691 1.00 26.63 ?  94  THR A HG22 1 
ATOM   1333 H HG23 . THR A 1 89  ? 1.538  32.548 27.473 1.00 26.63 ?  94  THR A HG23 1 
ATOM   1334 N N    . ALA A 1 90  ? 3.378  31.157 30.736 1.00 17.21 ?  95  ALA A N    1 
ATOM   1335 C CA   . ALA A 1 90  ? 2.953  31.537 32.089 1.00 16.66 ?  95  ALA A CA   1 
ATOM   1336 C C    . ALA A 1 90  ? 3.937  32.499 32.717 1.00 14.98 ?  95  ALA A C    1 
ATOM   1337 O O    . ALA A 1 90  ? 3.556  33.482 33.387 1.00 15.76 ?  95  ALA A O    1 
ATOM   1338 C CB   . ALA A 1 90  ? 2.849  30.274 32.939 1.00 18.50 ?  95  ALA A CB   1 
ATOM   1339 H H    . ALA A 1 90  ? 3.563  30.322 30.644 1.00 20.64 ?  95  ALA A H    1 
ATOM   1340 H HA   . ALA A 1 90  ? 2.087  31.973 32.048 1.00 19.99 ?  95  ALA A HA   1 
ATOM   1341 H HB1  . ALA A 1 90  ? 2.594  30.521 33.841 1.00 22.19 ?  95  ALA A HB1  1 
ATOM   1342 H HB2  . ALA A 1 90  ? 2.178  29.689 32.554 1.00 22.19 ?  95  ALA A HB2  1 
ATOM   1343 H HB3  . ALA A 1 90  ? 3.711  29.829 32.949 1.00 22.19 ?  95  ALA A HB3  1 
ATOM   1344 N N    . LEU A 1 91  ? 5.238  32.251 32.494 1.00 13.83 ?  96  LEU A N    1 
ATOM   1345 C CA   . LEU A 1 91  ? 6.262  33.142 33.028 1.00 13.85 ?  96  LEU A CA   1 
ATOM   1346 C C    . LEU A 1 91  ? 6.114  34.529 32.425 1.00 13.03 ?  96  LEU A C    1 
ATOM   1347 O O    . LEU A 1 91  ? 6.204  35.538 33.151 1.00 12.51 ?  96  LEU A O    1 
ATOM   1348 C CB   . LEU A 1 91  ? 7.672  32.597 32.760 1.00 14.84 ?  96  LEU A CB   1 
ATOM   1349 C CG   . LEU A 1 91  ? 8.128  31.505 33.720 1.00 14.79 ?  96  LEU A CG   1 
ATOM   1350 C CD1  . LEU A 1 91  ? 9.323  30.848 33.096 1.00 17.20 ?  96  LEU A CD1  1 
ATOM   1351 C CD2  . LEU A 1 91  ? 8.527  32.138 35.010 1.00 16.64 ?  96  LEU A CD2  1 
ATOM   1352 H H    . LEU A 1 91  ? 5.543  31.584 32.044 1.00 16.59 ?  96  LEU A H    1 
ATOM   1353 H HA   . LEU A 1 91  ? 6.151  33.192 33.991 1.00 16.61 ?  96  LEU A HA   1 
ATOM   1354 H HB2  . LEU A 1 91  ? 7.693  32.226 31.864 1.00 17.80 ?  96  LEU A HB2  1 
ATOM   1355 H HB3  . LEU A 1 91  ? 8.303  33.330 32.831 1.00 17.80 ?  96  LEU A HB3  1 
ATOM   1356 H HG   . LEU A 1 91  ? 7.430  30.854 33.891 1.00 17.74 ?  96  LEU A HG   1 
ATOM   1357 H HD11 . LEU A 1 91  ? 9.693  30.205 33.721 1.00 20.63 ?  96  LEU A HD11 1 
ATOM   1358 H HD12 . LEU A 1 91  ? 9.047  30.397 32.283 1.00 20.63 ?  96  LEU A HD12 1 
ATOM   1359 H HD13 . LEU A 1 91  ? 9.985  31.527 32.889 1.00 20.63 ?  96  LEU A HD13 1 
ATOM   1360 H HD21 . LEU A 1 91  ? 8.934  31.466 35.579 1.00 19.96 ?  96  LEU A HD21 1 
ATOM   1361 H HD22 . LEU A 1 91  ? 9.163  32.848 34.830 1.00 19.96 ?  96  LEU A HD22 1 
ATOM   1362 H HD23 . LEU A 1 91  ? 7.738  32.502 35.441 1.00 19.96 ?  96  LEU A HD23 1 
ATOM   1363 N N    . LEU A 1 92  ? 5.939  34.613 31.099 1.00 13.29 ?  97  LEU A N    1 
ATOM   1364 C CA   . LEU A 1 92  ? 5.824  35.916 30.463 1.00 13.44 ?  97  LEU A CA   1 
ATOM   1365 C C    . LEU A 1 92  ? 4.551  36.640 30.901 1.00 13.24 ?  97  LEU A C    1 
ATOM   1366 O O    . LEU A 1 92  ? 4.570  37.856 31.129 1.00 13.10 ?  97  LEU A O    1 
ATOM   1367 C CB   . LEU A 1 92  ? 5.937  35.778 28.942 1.00 16.28 ?  97  LEU A CB   1 
ATOM   1368 C CG   . LEU A 1 92  ? 5.832  37.059 28.139 1.00 13.32 ?  97  LEU A CG   1 
ATOM   1369 C CD1  . LEU A 1 92  ? 7.020  37.963 28.442 1.00 15.23 ?  97  LEU A CD1  1 
ATOM   1370 C CD2  . LEU A 1 92  ? 5.828  36.681 26.670 1.00 19.30 ?  97  LEU A CD2  1 
ATOM   1371 H H    . LEU A 1 92  ? 5.885  33.943 30.563 1.00 15.94 ?  97  LEU A H    1 
ATOM   1372 H HA   . LEU A 1 92  ? 6.566  36.476 30.740 1.00 16.12 ?  97  LEU A HA   1 
ATOM   1373 H HB2  . LEU A 1 92  ? 6.799  35.383 28.738 1.00 19.53 ?  97  LEU A HB2  1 
ATOM   1374 H HB3  . LEU A 1 92  ? 5.224  35.192 28.639 1.00 19.53 ?  97  LEU A HB3  1 
ATOM   1375 H HG   . LEU A 1 92  ? 5.023  37.545 28.363 1.00 15.97 ?  97  LEU A HG   1 
ATOM   1376 H HD11 . LEU A 1 92  ? 7.012  38.712 27.825 1.00 18.27 ?  97  LEU A HD11 1 
ATOM   1377 H HD12 . LEU A 1 92  ? 6.948  38.285 29.354 1.00 18.27 ?  97  LEU A HD12 1 
ATOM   1378 H HD13 . LEU A 1 92  ? 7.839  37.454 28.334 1.00 18.27 ?  97  LEU A HD13 1 
ATOM   1379 H HD21 . LEU A 1 92  ? 5.704  37.482 26.138 1.00 23.16 ?  97  LEU A HD21 1 
ATOM   1380 H HD22 . LEU A 1 92  ? 6.676  36.264 26.448 1.00 23.16 ?  97  LEU A HD22 1 
ATOM   1381 H HD23 . LEU A 1 92  ? 5.102  36.059 26.505 1.00 23.16 ?  97  LEU A HD23 1 
ATOM   1382 N N    . GLN A 1 93  ? 3.426  35.922 30.989 1.00 13.95 ?  98  GLN A N    1 
ATOM   1383 C CA   . GLN A 1 93  ? 2.231  36.523 31.572 1.00 16.50 ?  98  GLN A CA   1 
ATOM   1384 C C    . GLN A 1 93  ? 2.560  37.172 32.902 1.00 15.17 ?  98  GLN A C    1 
ATOM   1385 O O    . GLN A 1 93  ? 2.344  38.375 33.092 1.00 12.91 ?  98  GLN A O    1 
ATOM   1386 C CB   . GLN A 1 93  ? 1.146  35.463 31.724 1.00 17.08 ?  98  GLN A CB   1 
ATOM   1387 C CG   . GLN A 1 93  ? 0.600  35.087 30.384 1.00 26.25 ?  98  GLN A CG   1 
ATOM   1388 C CD   . GLN A 1 93  ? -0.450 34.027 30.425 1.00 31.84 ?  98  GLN A CD   1 
ATOM   1389 O OE1  . GLN A 1 93  ? -0.488 33.157 31.307 1.00 29.62 ?  98  GLN A OE1  1 
ATOM   1390 N NE2  . GLN A 1 93  ? -1.351 34.111 29.468 1.00 36.04 ?  98  GLN A NE2  1 
ATOM   1391 H H    . GLN A 1 93  ? 3.335  35.108 30.725 1.00 16.73 ?  98  GLN A H    1 
ATOM   1392 H HA   . GLN A 1 93  ? 1.888  37.211 30.981 1.00 19.79 ?  98  GLN A HA   1 
ATOM   1393 H HB2  . GLN A 1 93  ? 1.521  34.671 32.140 1.00 20.49 ?  98  GLN A HB2  1 
ATOM   1394 H HB3  . GLN A 1 93  ? 0.423  35.812 32.268 1.00 20.49 ?  98  GLN A HB3  1 
ATOM   1395 H HG2  . GLN A 1 93  ? 0.206  35.875 29.978 1.00 31.49 ?  98  GLN A HG2  1 
ATOM   1396 H HG3  . GLN A 1 93  ? 1.327  34.758 29.833 1.00 31.49 ?  98  GLN A HG3  1 
ATOM   1397 H HE21 . GLN A 1 93  ? -1.302 34.742 28.886 1.00 43.25 ?  98  GLN A HE21 1 
ATOM   1398 H HE22 . GLN A 1 93  ? -1.988 33.535 29.425 1.00 43.25 ?  98  GLN A HE22 1 
ATOM   1399 N N    . ARG A 1 94  ? 3.220  36.421 33.798 1.00 14.22 ?  99  ARG A N    1 
ATOM   1400 C CA   . ARG A 1 94  ? 3.502  36.941 35.129 1.00 13.35 ?  99  ARG A CA   1 
ATOM   1401 C C    . ARG A 1 94  ? 4.516  38.096 35.091 1.00 12.13 ?  99  ARG A C    1 
ATOM   1402 O O    . ARG A 1 94  ? 4.406  39.007 35.905 1.00 12.59 ?  99  ARG A O    1 
ATOM   1403 C CB   . ARG A 1 94  ? 4.002  35.803 36.024 1.00 16.74 ?  99  ARG A CB   1 
ATOM   1404 C CG   . ARG A 1 94  ? 4.138  36.186 37.444 1.00 20.92 ?  99  ARG A CG   1 
ATOM   1405 C CD   . ARG A 1 94  ? 2.841  36.689 38.132 1.00 24.76 ?  99  ARG A CD   1 
ATOM   1406 N NE   . ARG A 1 94  ? 3.060  36.675 39.576 1.00 23.49 ?  99  ARG A NE   1 
ATOM   1407 C CZ   . ARG A 1 94  ? 3.028  35.585 40.332 1.00 27.59 ?  99  ARG A CZ   1 
ATOM   1408 N NH1  . ARG A 1 94  ? 2.650  34.410 39.846 1.00 35.10 ?  99  ARG A NH1  1 
ATOM   1409 N NH2  . ARG A 1 94  ? 3.424  35.667 41.594 1.00 38.66 ?  99  ARG A NH2  1 
ATOM   1410 H H    . ARG A 1 94  ? 3.602  35.676 33.604 1.00 17.05 ?  99  ARG A H    1 
ATOM   1411 H HA   . ARG A 1 94  ? 2.686  37.292 35.519 1.00 16.01 ?  99  ARG A HA   1 
ATOM   1412 H HB2  . ARG A 1 94  ? 3.373  35.066 35.974 1.00 20.08 ?  99  ARG A HB2  1 
ATOM   1413 H HB3  . ARG A 1 94  ? 4.873  35.517 35.708 1.00 20.08 ?  99  ARG A HB3  1 
ATOM   1414 H HG2  . ARG A 1 94  ? 4.445  35.412 37.941 1.00 25.10 ?  99  ARG A HG2  1 
ATOM   1415 H HG3  . ARG A 1 94  ? 4.791  36.901 37.506 1.00 25.10 ?  99  ARG A HG3  1 
ATOM   1416 H HD2  . ARG A 1 94  ? 2.642  37.595 37.848 1.00 29.71 ?  99  ARG A HD2  1 
ATOM   1417 H HD3  . ARG A 1 94  ? 2.099  36.102 37.916 1.00 29.71 ?  99  ARG A HD3  1 
ATOM   1418 H HE   . ARG A 1 94  ? 3.222  37.426 39.964 1.00 28.18 ?  99  ARG A HE   1 
ATOM   1419 H HH11 . ARG A 1 94  ? 2.417  34.341 39.020 1.00 42.11 ?  99  ARG A HH11 1 
ATOM   1420 H HH12 . ARG A 1 94  ? 2.637  33.717 40.355 1.00 42.11 ?  99  ARG A HH12 1 
ATOM   1421 H HH21 . ARG A 1 94  ? 3.696  36.418 41.911 1.00 46.38 ?  99  ARG A HH21 1 
ATOM   1422 H HH22 . ARG A 1 94  ? 3.408  34.968 42.095 1.00 46.38 ?  99  ARG A HH22 1 
ATOM   1423 N N    . VAL A 1 95  ? 5.398  38.124 34.116 1.00 11.54 ?  100 VAL A N    1 
ATOM   1424 C CA   . VAL A 1 95  ? 6.258  39.316 33.904 1.00 11.23 ?  100 VAL A CA   1 
ATOM   1425 C C    . VAL A 1 95  ? 5.387  40.540 33.678 1.00 10.99 ?  100 VAL A C    1 
ATOM   1426 O O    . VAL A 1 95  ? 5.533  41.562 34.336 1.00 11.47 ?  100 VAL A O    1 
ATOM   1427 C CB   . VAL A 1 95  ? 7.258  39.105 32.739 1.00 11.48 ?  100 VAL A CB   1 
ATOM   1428 C CG1  . VAL A 1 95  ? 7.924  40.436 32.330 1.00 12.03 ?  100 VAL A CG1  1 
ATOM   1429 C CG2  . VAL A 1 95  ? 8.294  38.046 33.097 1.00 12.22 ?  100 VAL A CG2  1 
ATOM   1430 H H    . VAL A 1 95  ? 5.533  37.484 33.557 1.00 13.85 ?  100 VAL A H    1 
ATOM   1431 H HA   . VAL A 1 95  ? 6.788  39.450 34.705 1.00 13.47 ?  100 VAL A HA   1 
ATOM   1432 H HB   . VAL A 1 95  ? 6.768  38.782 31.967 1.00 13.78 ?  100 VAL A HB   1 
ATOM   1433 H HG11 . VAL A 1 95  ? 8.652  40.249 31.717 1.00 14.43 ?  100 VAL A HG11 1 
ATOM   1434 H HG12 . VAL A 1 95  ? 7.264  40.999 31.897 1.00 14.43 ?  100 VAL A HG12 1 
ATOM   1435 H HG13 . VAL A 1 95  ? 8.265  40.876 33.125 1.00 14.43 ?  100 VAL A HG13 1 
ATOM   1436 H HG21 . VAL A 1 95  ? 8.880  37.908 32.337 1.00 14.66 ?  100 VAL A HG21 1 
ATOM   1437 H HG22 . VAL A 1 95  ? 8.809  38.352 33.860 1.00 14.66 ?  100 VAL A HG22 1 
ATOM   1438 H HG23 . VAL A 1 95  ? 7.837  37.219 33.317 1.00 14.66 ?  100 VAL A HG23 1 
ATOM   1439 N N    . PHE A 1 96  ? 4.395  40.413 32.781 1.00 10.93 ?  101 PHE A N    1 
ATOM   1440 C CA   . PHE A 1 96  ? 3.548  41.575 32.507 1.00 11.20 ?  101 PHE A CA   1 
ATOM   1441 C C    . PHE A 1 96  ? 2.775  41.952 33.753 1.00 11.88 ?  101 PHE A C    1 
ATOM   1442 O O    . PHE A 1 96  ? 2.601  43.141 34.048 1.00 12.74 ?  101 PHE A O    1 
ATOM   1443 C CB   . PHE A 1 96  ? 2.617  41.321 31.295 1.00 11.82 ?  101 PHE A CB   1 
ATOM   1444 C CG   . PHE A 1 96  ? 3.309  41.490 29.945 1.00 13.41 ?  101 PHE A CG   1 
ATOM   1445 C CD1  . PHE A 1 96  ? 3.717  42.720 29.510 1.00 13.04 ?  101 PHE A CD1  1 
ATOM   1446 C CD2  . PHE A 1 96  ? 3.496  40.392 29.103 1.00 14.33 ?  101 PHE A CD2  1 
ATOM   1447 C CE1  . PHE A 1 96  ? 4.394  42.881 28.309 1.00 12.32 ?  101 PHE A CE1  1 
ATOM   1448 C CE2  . PHE A 1 96  ? 4.170  40.562 27.881 1.00 16.93 ?  101 PHE A CE2  1 
ATOM   1449 C CZ   . PHE A 1 96  ? 4.547  41.800 27.497 1.00 14.53 ?  101 PHE A CZ   1 
ATOM   1450 H H    . PHE A 1 96  ? 4.203  39.699 32.342 1.00 13.11 ?  101 PHE A H    1 
ATOM   1451 H HA   . PHE A 1 96  ? 4.105  42.328 32.253 1.00 13.44 ?  101 PHE A HA   1 
ATOM   1452 H HB2  . PHE A 1 96  ? 2.281  40.413 31.345 1.00 14.18 ?  101 PHE A HB2  1 
ATOM   1453 H HB3  . PHE A 1 96  ? 1.880  41.950 31.331 1.00 14.18 ?  101 PHE A HB3  1 
ATOM   1454 H HD1  . PHE A 1 96  ? 3.536  43.468 30.032 1.00 15.64 ?  101 PHE A HD1  1 
ATOM   1455 H HD2  . PHE A 1 96  ? 3.178  39.553 29.349 1.00 17.19 ?  101 PHE A HD2  1 
ATOM   1456 H HE1  . PHE A 1 96  ? 4.737  43.710 28.065 1.00 14.78 ?  101 PHE A HE1  1 
ATOM   1457 H HE2  . PHE A 1 96  ? 4.354  39.828 27.341 1.00 20.31 ?  101 PHE A HE2  1 
ATOM   1458 H HZ   . PHE A 1 96  ? 4.922  41.917 26.654 1.00 17.42 ?  101 PHE A HZ   1 
ATOM   1459 N N    . GLU A 1 97  ? 2.245  40.966 34.479 1.00 12.92 ?  102 GLU A N    1 
ATOM   1460 C CA   . GLU A 1 97  ? 1.531  41.280 35.711 1.00 13.36 ?  102 GLU A CA   1 
ATOM   1461 C C    . GLU A 1 97  ? 2.447  42.009 36.692 1.00 13.36 ?  102 GLU A C    1 
ATOM   1462 O O    . GLU A 1 97  ? 2.117  43.053 37.229 1.00 13.19 ?  102 GLU A O    1 
ATOM   1463 C CB   . GLU A 1 97  ? 1.009  39.999 36.356 1.00 14.42 ?  102 GLU A CB   1 
ATOM   1464 C CG   . GLU A 1 97  ? 0.244  40.214 37.665 1.00 16.77 ?  102 GLU A CG   1 
ATOM   1465 C CD   . GLU A 1 97  ? 0.016  38.967 38.505 1.00 31.08 ?  102 GLU A CD   1 
ATOM   1466 O OE1  . GLU A 1 97  ? -0.034 37.856 37.951 1.00 19.94 ?  102 GLU A OE1  1 
ATOM   1467 O OE2  . GLU A 1 97  ? -0.198 39.127 39.727 1.00 30.56 -1 102 GLU A OE2  1 
ATOM   1468 H H    . GLU A 1 97  ? 2.286  40.129 34.285 1.00 15.50 ?  102 GLU A H    1 
ATOM   1469 H HA   . GLU A 1 97  ? 0.775  41.849 35.495 1.00 16.02 ?  102 GLU A HA   1 
ATOM   1470 H HB2  . GLU A 1 97  ? 0.407  39.563 35.734 1.00 17.30 ?  102 GLU A HB2  1 
ATOM   1471 H HB3  . GLU A 1 97  ? 1.763  39.421 36.549 1.00 17.30 ?  102 GLU A HB3  1 
ATOM   1472 H HG2  . GLU A 1 97  ? 0.744  40.841 38.211 1.00 20.12 ?  102 GLU A HG2  1 
ATOM   1473 H HG3  . GLU A 1 97  ? -0.628 40.581 37.452 1.00 20.12 ?  102 GLU A HG3  1 
ATOM   1474 N N    . GLU A 1 98  ? 3.640  41.480 36.914 1.00 12.84 ?  103 GLU A N    1 
ATOM   1475 C CA   . GLU A 1 98  ? 4.468  42.095 37.921 1.00 12.46 ?  103 GLU A CA   1 
ATOM   1476 C C    . GLU A 1 98  ? 4.934  43.482 37.551 1.00 13.57 ?  103 GLU A C    1 
ATOM   1477 O O    . GLU A 1 98  ? 4.981  44.363 38.406 1.00 13.65 ?  103 GLU A O    1 
ATOM   1478 C CB   . GLU A 1 98  ? 5.634  41.160 38.184 1.00 14.66 ?  103 GLU A CB   1 
ATOM   1479 C CG   . GLU A 1 98  ? 5.217  39.918 38.968 1.00 18.70 ?  103 GLU A CG   1 
ATOM   1480 C CD   . GLU A 1 98  ? 4.718  40.204 40.384 1.00 18.66 ?  103 GLU A CD   1 
ATOM   1481 O OE1  . GLU A 1 98  ? 5.268  41.071 41.066 1.00 24.92 ?  103 GLU A OE1  1 
ATOM   1482 O OE2  . GLU A 1 98  ? 3.752  39.541 40.760 1.00 29.80 -1 103 GLU A OE2  1 
ATOM   1483 H H    . GLU A 1 98  ? 3.972  40.797 36.510 1.00 15.39 ?  103 GLU A H    1 
ATOM   1484 H HA   . GLU A 1 98  ? 3.954  42.217 38.735 1.00 14.95 ?  103 GLU A HA   1 
ATOM   1485 H HB2  . GLU A 1 98  ? 6.006  40.871 37.336 1.00 17.59 ?  103 GLU A HB2  1 
ATOM   1486 H HB3  . GLU A 1 98  ? 6.309  41.630 38.698 1.00 17.59 ?  103 GLU A HB3  1 
ATOM   1487 H HG2  . GLU A 1 98  ? 4.499  39.475 38.489 1.00 22.43 ?  103 GLU A HG2  1 
ATOM   1488 H HG3  . GLU A 1 98  ? 5.982  39.326 39.042 1.00 22.43 ?  103 GLU A HG3  1 
ATOM   1489 N N    . ILE A 1 99  ? 5.344  43.675 36.288 1.00 12.24 ?  104 ILE A N    1 
ATOM   1490 C CA   . ILE A 1 99  ? 5.798  45.010 35.920 1.00 11.35 ?  104 ILE A CA   1 
ATOM   1491 C C    . ILE A 1 99  ? 4.617  46.004 35.951 1.00 13.75 ?  104 ILE A C    1 
ATOM   1492 O O    . ILE A 1 99  ? 4.826  47.182 36.236 1.00 13.66 ?  104 ILE A O    1 
ATOM   1493 C CB   . ILE A 1 99  ? 6.596  45.056 34.623 1.00 10.81 ?  104 ILE A CB   1 
ATOM   1494 C CG1  . ILE A 1 99  ? 5.660  44.799 33.412 1.00 10.82 ?  104 ILE A CG1  1 
ATOM   1495 C CG2  . ILE A 1 99  ? 7.797  44.106 34.677 1.00 12.89 ?  104 ILE A CG2  1 
ATOM   1496 C CD1  . ILE A 1 99  ? 6.340  44.746 32.068 1.00 12.01 ?  104 ILE A CD1  1 
ATOM   1497 H H    . ILE A 1 99  ? 5.366  43.080 35.667 1.00 14.68 ?  104 ILE A H    1 
ATOM   1498 H HA   . ILE A 1 99  ? 6.449  45.293 36.581 1.00 13.61 ?  104 ILE A HA   1 
ATOM   1499 H HB   . ILE A 1 99  ? 6.966  45.945 34.510 1.00 12.96 ?  104 ILE A HB   1 
ATOM   1500 H HG12 . ILE A 1 99  ? 5.216  43.947 33.544 1.00 12.98 ?  104 ILE A HG12 1 
ATOM   1501 H HG13 . ILE A 1 99  ? 5.005  45.513 33.376 1.00 12.98 ?  104 ILE A HG13 1 
ATOM   1502 H HG21 . ILE A 1 99  ? 8.314  44.205 33.863 1.00 15.46 ?  104 ILE A HG21 1 
ATOM   1503 H HG22 . ILE A 1 99  ? 8.343  44.332 35.446 1.00 15.46 ?  104 ILE A HG22 1 
ATOM   1504 H HG23 . ILE A 1 99  ? 7.475  43.195 34.756 1.00 15.46 ?  104 ILE A HG23 1 
ATOM   1505 H HD11 . ILE A 1 99  ? 5.677  44.558 31.385 1.00 14.40 ?  104 ILE A HD11 1 
ATOM   1506 H HD12 . ILE A 1 99  ? 6.761  45.602 31.893 1.00 14.40 ?  104 ILE A HD12 1 
ATOM   1507 H HD13 . ILE A 1 99  ? 7.010  44.045 32.080 1.00 14.40 ?  104 ILE A HD13 1 
ATOM   1508 N N    . ARG A 1 100 ? 3.365  45.533 35.802 1.00 14.33 ?  105 ARG A N    1 
ATOM   1509 C CA   . ARG A 1 100 ? 2.208  46.435 35.928 1.00 14.48 ?  105 ARG A CA   1 
ATOM   1510 C C    . ARG A 1 100 ? 2.068  46.916 37.362 1.00 18.76 ?  105 ARG A C    1 
ATOM   1511 O O    . ARG A 1 100 ? 1.634  48.052 37.571 1.00 17.27 ?  105 ARG A O    1 
ATOM   1512 C CB   . ARG A 1 100 ? 0.975  45.694 35.441 1.00 17.00 ?  105 ARG A CB   1 
ATOM   1513 C CG   . ARG A 1 100 ? -0.310 46.516 35.336 1.00 15.66 ?  105 ARG A CG   1 
ATOM   1514 C CD   . ARG A 1 100 ? -1.462 45.726 34.737 1.00 33.69 ?  105 ARG A CD   1 
ATOM   1515 N NE   . ARG A 1 100 ? -1.091 44.761 33.708 1.00 32.35 ?  105 ARG A NE   1 
ATOM   1516 C CZ   . ARG A 1 100 ? -1.321 43.468 33.792 1.00 30.82 ?  105 ARG A CZ   1 
ATOM   1517 N NH1  . ARG A 1 100 ? -1.967 42.954 34.842 1.00 23.68 ?  105 ARG A NH1  1 
ATOM   1518 N NH2  . ARG A 1 100 ? -0.854 42.666 32.833 1.00 25.70 ?  105 ARG A NH2  1 
ATOM   1519 H H    . ARG A 1 100 ? 3.164  44.714 35.631 1.00 17.19 ?  105 ARG A H    1 
ATOM   1520 H HA   . ARG A 1 100 ? 2.308  47.226 35.375 1.00 17.37 ?  105 ARG A HA   1 
ATOM   1521 H HB2  . ARG A 1 100 ? 1.163  45.344 34.556 1.00 20.40 ?  105 ARG A HB2  1 
ATOM   1522 H HB3  . ARG A 1 100 ? 0.798  44.965 36.056 1.00 20.40 ?  105 ARG A HB3  1 
ATOM   1523 H HG2  . ARG A 1 100 ? -0.574 46.807 36.223 1.00 18.78 ?  105 ARG A HG2  1 
ATOM   1524 H HG3  . ARG A 1 100 ? -0.148 47.287 34.768 1.00 18.78 ?  105 ARG A HG3  1 
ATOM   1525 H HD2  . ARG A 1 100 ? -1.898 45.234 35.450 1.00 40.42 ?  105 ARG A HD2  1 
ATOM   1526 H HD3  . ARG A 1 100 ? -2.086 46.350 34.336 1.00 40.42 ?  105 ARG A HD3  1 
ATOM   1527 H HE   . ARG A 1 100 ? -0.698 45.055 33.003 1.00 38.81 ?  105 ARG A HE   1 
ATOM   1528 H HH11 . ARG A 1 100 ? -2.238 43.470 35.475 1.00 28.42 ?  105 ARG A HH11 1 
ATOM   1529 H HH12 . ARG A 1 100 ? -2.112 42.108 34.886 1.00 28.42 ?  105 ARG A HH12 1 
ATOM   1530 H HH21 . ARG A 1 100 ? -0.411 42.996 32.174 1.00 30.84 ?  105 ARG A HH21 1 
ATOM   1531 H HH22 . ARG A 1 100 ? -0.996 41.818 32.874 1.00 30.84 ?  105 ARG A HH22 1 
ATOM   1532 N N    . LYS A 1 101 ? 2.467  46.099 38.349 1.00 17.24 ?  106 LYS A N    1 
ATOM   1533 C CA   . LYS A 1 101 ? 2.445  46.567 39.738 1.00 20.08 ?  106 LYS A CA   1 
ATOM   1534 C C    . LYS A 1 101 ? 3.405  47.713 39.963 1.00 22.52 ?  106 LYS A C    1 
ATOM   1535 O O    . LYS A 1 101 ? 3.240  48.490 40.912 1.00 27.25 ?  106 LYS A O    1 
ATOM   1536 C CB   . LYS A 1 101 ? 2.788  45.438 40.705 1.00 21.49 ?  106 LYS A CB   1 
ATOM   1537 C CG   . LYS A 1 101 ? 1.912  44.201 40.582 1.00 21.90 ?  106 LYS A CG   1 
ATOM   1538 C CD   . LYS A 1 101 ? 2.253  43.138 41.655 1.00 20.71 ?  106 LYS A CD   1 
ATOM   1539 C CE   . LYS A 1 101 ? 1.303  41.952 41.539 1.00 39.23 ?  106 LYS A CE   1 
ATOM   1540 N NZ   . LYS A 1 101 ? 1.803  40.812 42.357 1.00 44.34 ?  106 LYS A NZ   1 
ATOM   1541 H H    . LYS A 1 101 ? 2.748  45.293 38.242 1.00 20.68 ?  106 LYS A H    1 
ATOM   1542 H HA   . LYS A 1 101 ? 1.542  46.867 39.925 1.00 24.10 ?  106 LYS A HA   1 
ATOM   1543 H HB2  . LYS A 1 101 ? 3.704  45.164 40.545 1.00 25.79 ?  106 LYS A HB2  1 
ATOM   1544 H HB3  . LYS A 1 101 ? 2.695  45.772 41.612 1.00 25.79 ?  106 LYS A HB3  1 
ATOM   1545 H HG2  . LYS A 1 101 ? 0.982  44.455 40.692 1.00 26.27 ?  106 LYS A HG2  1 
ATOM   1546 H HG3  . LYS A 1 101 ? 2.044  43.802 39.708 1.00 26.27 ?  106 LYS A HG3  1 
ATOM   1547 H HD2  . LYS A 1 101 ? 3.161  42.823 41.525 1.00 24.84 ?  106 LYS A HD2  1 
ATOM   1548 H HD3  . LYS A 1 101 ? 2.159  43.526 42.539 1.00 24.84 ?  106 LYS A HD3  1 
ATOM   1549 H HE2  . LYS A 1 101 ? 0.424  42.205 41.863 1.00 47.07 ?  106 LYS A HE2  1 
ATOM   1550 H HE3  . LYS A 1 101 ? 1.247  41.668 40.613 1.00 47.07 ?  106 LYS A HE3  1 
ATOM   1551 H HZ1  . LYS A 1 101 ? 1.265  40.109 42.260 1.00 53.20 ?  106 LYS A HZ1  1 
ATOM   1552 H HZ2  . LYS A 1 101 ? 2.623  40.586 42.095 1.00 53.20 ?  106 LYS A HZ2  1 
ATOM   1553 H HZ3  . LYS A 1 101 ? 1.827  41.041 43.216 1.00 53.20 ?  106 LYS A HZ3  1 
ATOM   1554 N N    . HIS A 1 102 ? 4.448  47.794 39.137 1.00 17.78 ?  107 HIS A N    1 
ATOM   1555 C CA   . HIS A 1 102 ? 5.399  48.893 39.134 1.00 21.43 ?  107 HIS A CA   1 
ATOM   1556 C C    . HIS A 1 102 ? 5.003  49.995 38.146 1.00 16.86 ?  107 HIS A C    1 
ATOM   1557 O O    . HIS A 1 102 ? 5.727  50.986 38.029 1.00 22.73 ?  107 HIS A O    1 
ATOM   1558 C CB   . HIS A 1 102 ? 6.777  48.373 38.736 1.00 21.21 ?  107 HIS A CB   1 
ATOM   1559 C CG   . HIS A 1 102 ? 7.363  47.402 39.701 1.00 18.43 ?  107 HIS A CG   1 
ATOM   1560 N ND1  . HIS A 1 102 ? 8.250  47.786 40.684 1.00 25.72 ?  107 HIS A ND1  1 
ATOM   1561 C CD2  . HIS A 1 102 ? 7.194  46.065 39.841 1.00 20.86 ?  107 HIS A CD2  1 
ATOM   1562 C CE1  . HIS A 1 102 ? 8.602  46.731 41.389 1.00 29.10 ?  107 HIS A CE1  1 
ATOM   1563 N NE2  . HIS A 1 102 ? 7.963  45.675 40.922 1.00 28.45 ?  107 HIS A NE2  1 
ATOM   1564 H H    . HIS A 1 102 ? 4.631  47.197 38.546 1.00 21.32 ?  107 HIS A H    1 
ATOM   1565 H HA   . HIS A 1 102 ? 5.448  49.270 40.027 1.00 25.71 ?  107 HIS A HA   1 
ATOM   1566 H HB2  . HIS A 1 102 ? 6.704  47.927 37.877 1.00 25.44 ?  107 HIS A HB2  1 
ATOM   1567 H HB3  . HIS A 1 102 ? 7.385  49.125 38.668 1.00 25.44 ?  107 HIS A HB3  1 
ATOM   1568 H HD1  . HIS A 1 102 ? 8.530  48.588 40.815 1.00 30.85 ?  107 HIS A HD1  1 
ATOM   1569 H HD2  . HIS A 1 102 ? 6.662  45.515 39.313 1.00 25.03 ?  107 HIS A HD2  1 
ATOM   1570 H HE1  . HIS A 1 102 ? 9.202  46.731 42.100 1.00 34.91 ?  107 HIS A HE1  1 
ATOM   1571 N N    . SER A 1 103 ? 3.889  49.866 37.444 1.00 17.65 ?  108 SER A N    1 
ATOM   1572 C CA   . SER A 1 103 ? 3.464  50.876 36.478 1.00 17.50 ?  108 SER A CA   1 
ATOM   1573 C C    . SER A 1 103 ? 4.556  51.073 35.425 1.00 16.67 ?  108 SER A C    1 
ATOM   1574 O O    . SER A 1 103 ? 4.860  52.183 35.002 1.00 16.60 ?  108 SER A O    1 
ATOM   1575 C CB   . SER A 1 103 ? 3.019  52.180 37.179 1.00 23.44 ?  108 SER A CB   1 
ATOM   1576 O OG   . SER A 1 103 ? 1.695  52.046 37.778 1.00 17.53 ?  108 SER A OG   1 
ATOM   1577 H H    . SER A 1 103 ? 3.354  49.195 37.506 1.00 21.17 ?  108 SER A H    1 
ATOM   1578 H HA   . SER A 1 103 ? 2.675  50.576 36.000 1.00 21.00 ?  108 SER A HA   1 
ATOM   1579 H HB2  . SER A 1 103 ? 3.658  52.392 37.877 1.00 28.12 ?  108 SER A HB2  1 
ATOM   1580 H HB3  . SER A 1 103 ? 2.994  52.894 36.523 1.00 28.12 ?  108 SER A HB3  1 
ATOM   1581 H HG   . SER A 1 103 ? 1.428  52.792 38.054 1.00 21.03 ?  108 SER A HG   1 
ATOM   1582 N N    . ALA A 1 104 ? 5.191  49.979 35.011 1.00 13.16 ?  109 ALA A N    1 
ATOM   1583 C CA   . ALA A 1 104 ? 6.223  50.077 33.986 1.00 11.28 ?  109 ALA A CA   1 
ATOM   1584 C C    . ALA A 1 104 ? 5.609  50.549 32.688 1.00 12.27 ?  109 ALA A C    1 
ATOM   1585 O O    . ALA A 1 104 ? 4.521  50.129 32.269 1.00 13.13 ?  109 ALA A O    1 
ATOM   1586 C CB   . ALA A 1 104 ? 6.860  48.718 33.786 1.00 10.90 ?  109 ALA A CB   1 
ATOM   1587 H H    . ALA A 1 104 ? 5.044  49.184 35.304 1.00 15.79 ?  109 ALA A H    1 
ATOM   1588 H HA   . ALA A 1 104 ? 6.908  50.708 34.256 1.00 13.53 ?  109 ALA A HA   1 
ATOM   1589 H HB1  . ALA A 1 104 ? 7.559  48.792 33.118 1.00 13.08 ?  109 ALA A HB1  1 
ATOM   1590 H HB2  . ALA A 1 104 ? 7.239  48.420 34.628 1.00 13.08 ?  109 ALA A HB2  1 
ATOM   1591 H HB3  . ALA A 1 104 ? 6.182  48.091 33.489 1.00 13.08 ?  109 ALA A HB3  1 
ATOM   1592 N N    . GLY A 1 105 ? 6.291  51.414 31.983 1.00 10.05 ?  110 GLY A N    1 
ATOM   1593 C CA   . GLY A 1 105 ? 5.718  51.961 30.757 1.00 12.41 ?  110 GLY A CA   1 
ATOM   1594 C C    . GLY A 1 105 ? 6.013  51.160 29.510 1.00 11.81 ?  110 GLY A C    1 
ATOM   1595 O O    . GLY A 1 105 ? 5.380  51.349 28.460 1.00 12.54 ?  110 GLY A O    1 
ATOM   1596 H H    . GLY A 1 105 ? 7.077  51.702 32.180 1.00 12.05 ?  110 GLY A H    1 
ATOM   1597 H HA2  . GLY A 1 105 ? 4.754  52.008 30.859 1.00 14.88 ?  110 GLY A HA2  1 
ATOM   1598 H HA3  . GLY A 1 105 ? 6.066  52.856 30.624 1.00 14.88 ?  110 GLY A HA3  1 
ATOM   1599 N N    . GLU A 1 106 ? 6.895  50.202 29.617 1.00 10.59 ?  111 GLU A N    1 
ATOM   1600 C CA   . GLU A 1 106 ? 7.349  49.423 28.476 1.00 11.69 ?  111 GLU A CA   1 
ATOM   1601 C C    . GLU A 1 106 ? 8.081  48.185 28.982 1.00 9.77  ?  111 GLU A C    1 
ATOM   1602 O O    . GLU A 1 106 ? 8.673  48.197 30.050 1.00 11.50 ?  111 GLU A O    1 
ATOM   1603 C CB   . GLU A 1 106 ? 8.250  50.276 27.547 1.00 13.71 ?  111 GLU A CB   1 
ATOM   1604 C CG   . GLU A 1 106 ? 8.636  49.658 26.259 1.00 16.20 ?  111 GLU A CG   1 
ATOM   1605 C CD   . GLU A 1 106 ? 9.373  50.631 25.389 1.00 20.59 ?  111 GLU A CD   1 
ATOM   1606 O OE1  . GLU A 1 106 ? 8.706  51.478 24.785 1.00 24.27 ?  111 GLU A OE1  1 
ATOM   1607 O OE2  . GLU A 1 106 ? 10.619 50.557 25.324 1.00 21.83 -1 111 GLU A OE2  1 
ATOM   1608 H H    . GLU A 1 106 ? 7.263  49.969 30.359 1.00 12.70 ?  111 GLU A H    1 
ATOM   1609 H HA   . GLU A 1 106 ? 6.590  49.116 27.957 1.00 14.02 ?  111 GLU A HA   1 
ATOM   1610 H HB2  . GLU A 1 106 ? 7.777  51.097 27.338 1.00 16.45 ?  111 GLU A HB2  1 
ATOM   1611 H HB3  . GLU A 1 106 ? 9.070  50.478 28.024 1.00 16.45 ?  111 GLU A HB3  1 
ATOM   1612 H HG2  . GLU A 1 106 ? 9.215  48.898 26.428 1.00 19.43 ?  111 GLU A HG2  1 
ATOM   1613 H HG3  . GLU A 1 106 ? 7.838  49.369 25.789 1.00 19.43 ?  111 GLU A HG3  1 
ATOM   1614 N N    . LEU A 1 107 ? 8.044  47.118 28.204 1.00 9.90  ?  112 LEU A N    1 
ATOM   1615 C CA   . LEU A 1 107 ? 8.910  45.953 28.351 1.00 8.62  ?  112 LEU A CA   1 
ATOM   1616 C C    . LEU A 1 107 ? 9.805  45.861 27.145 1.00 9.21  ?  112 LEU A C    1 
ATOM   1617 O O    . LEU A 1 107 ? 9.321  45.997 26.013 1.00 10.51 ?  112 LEU A O    1 
ATOM   1618 C CB   . LEU A 1 107 ? 8.120  44.655 28.449 1.00 12.35 ?  112 LEU A CB   1 
ATOM   1619 C CG   . LEU A 1 107 ? 8.917  43.361 28.682 1.00 10.29 ?  112 LEU A CG   1 
ATOM   1620 C CD1  . LEU A 1 107 ? 9.688  43.397 30.012 1.00 11.27 ?  112 LEU A CD1  1 
ATOM   1621 C CD2  . LEU A 1 107 ? 8.034  42.141 28.609 1.00 13.53 ?  112 LEU A CD2  1 
ATOM   1622 H H    . LEU A 1 107 ? 7.497  47.034 27.545 1.00 11.88 ?  112 LEU A H    1 
ATOM   1623 H HA   . LEU A 1 107 ? 9.433  46.054 29.162 1.00 10.34 ?  112 LEU A HA   1 
ATOM   1624 H HB2  . LEU A 1 107 ? 7.499  44.741 29.189 1.00 14.81 ?  112 LEU A HB2  1 
ATOM   1625 H HB3  . LEU A 1 107 ? 7.633  44.541 27.618 1.00 14.81 ?  112 LEU A HB3  1 
ATOM   1626 H HG   . LEU A 1 107 ? 9.570  43.292 27.968 1.00 12.34 ?  112 LEU A HG   1 
ATOM   1627 H HD11 . LEU A 1 107 ? 10.129 42.543 30.144 1.00 13.52 ?  112 LEU A HD11 1 
ATOM   1628 H HD12 . LEU A 1 107 ? 10.347 44.107 29.976 1.00 13.52 ?  112 LEU A HD12 1 
ATOM   1629 H HD13 . LEU A 1 107 ? 9.063  43.562 30.735 1.00 13.52 ?  112 LEU A HD13 1 
ATOM   1630 H HD21 . LEU A 1 107 ? 8.581  41.348 28.722 1.00 16.23 ?  112 LEU A HD21 1 
ATOM   1631 H HD22 . LEU A 1 107 ? 7.371  42.188 29.316 1.00 16.23 ?  112 LEU A HD22 1 
ATOM   1632 H HD23 . LEU A 1 107 ? 7.595  42.120 27.745 1.00 16.23 ?  112 LEU A HD23 1 
ATOM   1633 N N    . GLN A 1 108 ? 11.073 45.610 27.370 1.00 9.76  ?  113 GLN A N    1 
ATOM   1634 C CA   . GLN A 1 108 ? 12.075 45.439 26.334 1.00 9.78  ?  113 GLN A CA   1 
ATOM   1635 C C    . GLN A 1 108 ? 12.723 44.062 26.505 1.00 10.25 ?  113 GLN A C    1 
ATOM   1636 O O    . GLN A 1 108 ? 12.909 43.557 27.610 1.00 10.90 ?  113 GLN A O    1 
ATOM   1637 C CB   . GLN A 1 108 ? 13.173 46.513 26.447 1.00 10.47 ?  113 GLN A CB   1 
ATOM   1638 C CG   . GLN A 1 108 ? 12.663 47.923 26.362 1.00 12.75 ?  113 GLN A CG   1 
ATOM   1639 C CD   . GLN A 1 108 ? 13.739 48.941 26.356 1.00 18.25 ?  113 GLN A CD   1 
ATOM   1640 O OE1  . GLN A 1 108 ? 14.752 48.694 26.919 1.00 18.56 ?  113 GLN A OE1  1 
ATOM   1641 N NE2  . GLN A 1 108 ? 13.464 50.148 25.879 1.00 21.51 ?  113 GLN A NE2  1 
ATOM   1642 H H    . GLN A 1 108 ? 11.401 45.527 28.161 1.00 11.71 ?  113 GLN A H    1 
ATOM   1643 H HA   . GLN A 1 108 ? 11.662 45.504 25.458 1.00 11.73 ?  113 GLN A HA   1 
ATOM   1644 H HB2  . GLN A 1 108 ? 13.619 46.411 27.302 1.00 12.56 ?  113 GLN A HB2  1 
ATOM   1645 H HB3  . GLN A 1 108 ? 13.808 46.385 25.724 1.00 12.56 ?  113 GLN A HB3  1 
ATOM   1646 H HG2  . GLN A 1 108 ? 12.155 48.024 25.542 1.00 15.29 ?  113 GLN A HG2  1 
ATOM   1647 H HG3  . GLN A 1 108 ? 12.094 48.097 27.128 1.00 15.29 ?  113 GLN A HG3  1 
ATOM   1648 H HE21 . GLN A 1 108 ? 12.676 50.324 25.582 1.00 25.80 ?  113 GLN A HE21 1 
ATOM   1649 H HE22 . GLN A 1 108 ? 14.073 50.755 25.865 1.00 25.80 ?  113 GLN A HE22 1 
ATOM   1650 N N    . ILE A 1 109 ? 13.123 43.458 25.400 1.00 10.96 ?  114 ILE A N    1 
ATOM   1651 C CA   . ILE A 1 109 ? 13.810 42.172 25.403 1.00 9.74  ?  114 ILE A CA   1 
ATOM   1652 C C    . ILE A 1 109 ? 14.843 42.171 24.270 1.00 12.13 ?  114 ILE A C    1 
ATOM   1653 O O    . ILE A 1 109 ? 14.498 42.577 23.156 1.00 14.34 ?  114 ILE A O    1 
ATOM   1654 C CB   . ILE A 1 109 ? 12.852 40.985 25.176 1.00 12.43 ?  114 ILE A CB   1 
ATOM   1655 C CG1  . ILE A 1 109 ? 11.515 41.177 25.901 1.00 13.78 ?  114 ILE A CG1  1 
ATOM   1656 C CG2  . ILE A 1 109 ? 13.560 39.684 25.543 1.00 14.25 ?  114 ILE A CG2  1 
ATOM   1657 C CD1  . ILE A 1 109 ? 10.600 39.987 25.767 1.00 15.99 ?  114 ILE A CD1  1 
ATOM   1658 H H    . ILE A 1 109 ? 13.005 43.780 24.611 1.00 13.15 ?  114 ILE A H    1 
ATOM   1659 H HA   . ILE A 1 109 ? 14.250 42.072 26.261 1.00 11.67 ?  114 ILE A HA   1 
ATOM   1660 H HB   . ILE A 1 109 ? 12.621 40.942 24.235 1.00 14.91 ?  114 ILE A HB   1 
ATOM   1661 H HG12 . ILE A 1 109 ? 11.686 41.318 26.845 1.00 16.53 ?  114 ILE A HG12 1 
ATOM   1662 H HG13 . ILE A 1 109 ? 11.061 41.948 25.527 1.00 16.53 ?  114 ILE A HG13 1 
ATOM   1663 H HG21 . ILE A 1 109 ? 12.985 38.937 25.317 1.00 17.10 ?  114 ILE A HG21 1 
ATOM   1664 H HG22 . ILE A 1 109 ? 14.391 39.625 25.046 1.00 17.10 ?  114 ILE A HG22 1 
ATOM   1665 H HG23 . ILE A 1 109 ? 13.745 39.683 26.496 1.00 17.10 ?  114 ILE A HG23 1 
ATOM   1666 H HD11 . ILE A 1 109 ? 9.755  40.188 26.199 1.00 19.18 ?  114 ILE A HD11 1 
ATOM   1667 H HD12 . ILE A 1 109 ? 10.455 39.805 24.826 1.00 19.18 ?  114 ILE A HD12 1 
ATOM   1668 H HD13 . ILE A 1 109 ? 11.015 39.220 26.193 1.00 19.18 ?  114 ILE A HD13 1 
ATOM   1669 N N    . ASN A 1 110 ? 16.092 41.790 24.567 1.00 13.25 ?  115 ASN A N    1 
ATOM   1670 C CA   . ASN A 1 110 ? 17.219 41.519 23.631 1.00 11.05 ?  115 ASN A CA   1 
ATOM   1671 C C    . ASN A 1 110 ? 17.089 40.090 23.152 1.00 12.81 ?  115 ASN A C    1 
ATOM   1672 O O    . ASN A 1 110 ? 17.041 39.165 23.960 1.00 15.80 ?  115 ASN A O    1 
ATOM   1673 C CB   . ASN A 1 110 ? 18.514 41.773 24.438 1.00 14.88 ?  115 ASN A CB   1 
ATOM   1674 C CG   . ASN A 1 110 ? 19.834 41.328 23.782 1.00 17.66 ?  115 ASN A CG   1 
ATOM   1675 O OD1  . ASN A 1 110 ? 19.894 40.515 22.894 1.00 18.21 ?  115 ASN A OD1  1 
ATOM   1676 N ND2  . ASN A 1 110 ? 20.920 41.884 24.299 1.00 17.66 ?  115 ASN A ND2  1 
ATOM   1677 H H    . ASN A 1 110 ? 16.347 41.666 25.379 1.00 15.89 ?  115 ASN A H    1 
ATOM   1678 H HA   . ASN A 1 110 ? 17.222 42.079 22.840 1.00 13.26 ?  115 ASN A HA   1 
ATOM   1679 H HB2  . ASN A 1 110 ? 18.586 42.726 24.600 1.00 17.85 ?  115 ASN A HB2  1 
ATOM   1680 H HB3  . ASN A 1 110 ? 18.442 41.297 25.280 1.00 17.85 ?  115 ASN A HB3  1 
ATOM   1681 H HD21 . ASN A 1 110 ? 20.848 42.443 24.949 1.00 21.18 ?  115 ASN A HD21 1 
ATOM   1682 H HD22 . ASN A 1 110 ? 21.696 41.686 23.986 1.00 21.18 ?  115 ASN A HD22 1 
ATOM   1683 N N    . VAL A 1 111 ? 17.004 39.894 21.826 1.00 13.51 ?  116 VAL A N    1 
ATOM   1684 C CA   . VAL A 1 111 ? 16.766 38.561 21.274 1.00 15.62 ?  116 VAL A CA   1 
ATOM   1685 C C    . VAL A 1 111 ? 17.746 38.371 20.105 1.00 14.34 ?  116 VAL A C    1 
ATOM   1686 O O    . VAL A 1 111 ? 17.811 39.224 19.224 1.00 14.69 ?  116 VAL A O    1 
ATOM   1687 C CB   . VAL A 1 111 ? 15.292 38.414 20.773 1.00 15.01 ?  116 VAL A CB   1 
ATOM   1688 C CG1  . VAL A 1 111 ? 15.009 37.027 20.332 1.00 21.86 ?  116 VAL A CG1  1 
ATOM   1689 C CG2  . VAL A 1 111 ? 14.267 38.859 21.864 1.00 19.04 ?  116 VAL A CG2  1 
ATOM   1690 H H    . VAL A 1 111 ? 17.082 40.514 21.235 1.00 16.20 ?  116 VAL A H    1 
ATOM   1691 H HA   . VAL A 1 111 ? 16.934 37.882 21.945 1.00 18.73 ?  116 VAL A HA   1 
ATOM   1692 H HB   . VAL A 1 111 ? 15.185 39.000 20.008 1.00 18.01 ?  116 VAL A HB   1 
ATOM   1693 H HG11 . VAL A 1 111 ? 14.055 36.929 20.189 1.00 26.23 ?  116 VAL A HG11 1 
ATOM   1694 H HG12 . VAL A 1 111 ? 15.487 36.854 19.506 1.00 26.23 ?  116 VAL A HG12 1 
ATOM   1695 H HG13 . VAL A 1 111 ? 15.305 36.410 21.020 1.00 26.23 ?  116 VAL A HG13 1 
ATOM   1696 H HG21 . VAL A 1 111 ? 13.368 38.757 21.513 1.00 22.85 ?  116 VAL A HG21 1 
ATOM   1697 H HG22 . VAL A 1 111 ? 14.380 38.302 22.650 1.00 22.85 ?  116 VAL A HG22 1 
ATOM   1698 H HG23 . VAL A 1 111 ? 14.430 39.788 22.090 1.00 22.85 ?  116 VAL A HG23 1 
ATOM   1699 N N    . ASP A 1 112 ? 18.423 37.248 20.087 1.00 13.91 ?  117 ASP A N    1 
ATOM   1700 C CA   . ASP A 1 112 ? 19.314 36.974 18.969 1.00 14.79 ?  117 ASP A CA   1 
ATOM   1701 C C    . ASP A 1 112 ? 18.488 36.613 17.749 1.00 16.08 ?  117 ASP A C    1 
ATOM   1702 O O    . ASP A 1 112 ? 17.597 35.755 17.804 1.00 16.92 ?  117 ASP A O    1 
ATOM   1703 C CB   . ASP A 1 112 ? 20.297 35.862 19.333 1.00 15.13 ?  117 ASP A CB   1 
ATOM   1704 C CG   . ASP A 1 112 ? 21.006 36.127 20.629 1.00 22.91 ?  117 ASP A CG   1 
ATOM   1705 O OD1  . ASP A 1 112 ? 21.340 37.311 20.868 1.00 17.63 ?  117 ASP A OD1  1 
ATOM   1706 O OD2  . ASP A 1 112 ? 21.267 35.141 21.369 1.00 23.43 -1 117 ASP A OD2  1 
ATOM   1707 H H    . ASP A 1 112 ? 18.390 36.638 20.692 1.00 16.69 ?  117 ASP A H    1 
ATOM   1708 H HA   . ASP A 1 112 ? 19.843 37.758 18.756 1.00 17.74 ?  117 ASP A HA   1 
ATOM   1709 H HB2  . ASP A 1 112 ? 19.814 35.026 19.420 1.00 18.15 ?  117 ASP A HB2  1 
ATOM   1710 H HB3  . ASP A 1 112 ? 20.966 35.788 18.634 1.00 18.15 ?  117 ASP A HB3  1 
ATOM   1711 N N    . GLU A 1 113 ? 18.831 37.222 16.614 1.00 14.34 ?  118 GLU A N    1 
ATOM   1712 C CA   . GLU A 1 113 ? 18.040 37.051 15.420 1.00 16.31 ?  118 GLU A CA   1 
ATOM   1713 C C    . GLU A 1 113 ? 17.883 35.577 15.052 1.00 20.98 ?  118 GLU A C    1 
ATOM   1714 O O    . GLU A 1 113 ? 16.835 35.167 14.505 1.00 21.06 ?  118 GLU A O    1 
ATOM   1715 C CB   . GLU A 1 113 ? 18.741 37.822 14.297 1.00 16.75 ?  118 GLU A CB   1 
ATOM   1716 C CG   . GLU A 1 113 ? 18.017 37.912 12.943 1.00 19.50 ?  118 GLU A CG   1 
ATOM   1717 C CD   . GLU A 1 113 ? 18.750 38.893 12.022 1.00 20.64 ?  118 GLU A CD   1 
ATOM   1718 O OE1  . GLU A 1 113 ? 19.870 38.648 11.545 1.00 30.26 ?  118 GLU A OE1  1 
ATOM   1719 O OE2  . GLU A 1 113 ? 18.207 39.993 11.817 1.00 36.15 -1 118 GLU A OE2  1 
ATOM   1720 H H    . GLU A 1 113 ? 19.549 37.684 16.505 1.00 17.20 ?  118 GLU A H    1 
ATOM   1721 H HA   . GLU A 1 113 ? 17.145 37.400 15.552 1.00 19.57 ?  118 GLU A HA   1 
ATOM   1722 H HB2  . GLU A 1 113 ? 18.879 38.733 14.602 1.00 20.09 ?  118 GLU A HB2  1 
ATOM   1723 H HB3  . GLU A 1 113 ? 19.596 37.395 14.130 1.00 20.09 ?  118 GLU A HB3  1 
ATOM   1724 H HG2  . GLU A 1 113 ? 18.004 37.039 12.521 1.00 23.40 ?  118 GLU A HG2  1 
ATOM   1725 H HG3  . GLU A 1 113 ? 17.110 38.230 13.078 1.00 23.40 ?  118 GLU A HG3  1 
ATOM   1726 N N    . VAL A 1 114 ? 18.922 34.764 15.278 1.00 18.12 ?  119 VAL A N    1 
ATOM   1727 C CA   . VAL A 1 114 ? 18.879 33.363 14.903 1.00 22.02 ?  119 VAL A CA   1 
ATOM   1728 C C    . VAL A 1 114 ? 17.884 32.574 15.698 1.00 21.61 ?  119 VAL A C    1 
ATOM   1729 O O    . VAL A 1 114 ? 17.538 31.441 15.281 1.00 25.41 ?  119 VAL A O    1 
ATOM   1730 C CB   . VAL A 1 114 ? 20.245 32.687 15.052 1.00 23.26 ?  119 VAL A CB   1 
ATOM   1731 C CG1  . VAL A 1 114 ? 21.179 33.294 14.085 1.00 35.35 ?  119 VAL A CG1  1 
ATOM   1732 C CG2  . VAL A 1 114 ? 20.820 32.767 16.448 1.00 22.42 ?  119 VAL A CG2  1 
ATOM   1733 H H    . VAL A 1 114 ? 19.660 35.006 15.647 1.00 21.74 ?  119 VAL A H    1 
ATOM   1734 H HA   . VAL A 1 114 ? 18.619 33.360 13.969 1.00 26.42 ?  119 VAL A HA   1 
ATOM   1735 H HB   . VAL A 1 114 ? 20.125 31.741 14.876 1.00 27.91 ?  119 VAL A HB   1 
ATOM   1736 H HG11 . VAL A 1 114 ? 21.863 32.645 13.858 1.00 42.41 ?  119 VAL A HG11 1 
ATOM   1737 H HG12 . VAL A 1 114 ? 20.687 33.549 13.289 1.00 42.41 ?  119 VAL A HG12 1 
ATOM   1738 H HG13 . VAL A 1 114 ? 21.586 34.077 14.488 1.00 42.41 ?  119 VAL A HG13 1 
ATOM   1739 H HG21 . VAL A 1 114 ? 21.644 32.257 16.480 1.00 26.90 ?  119 VAL A HG21 1 
ATOM   1740 H HG22 . VAL A 1 114 ? 20.998 33.696 16.663 1.00 26.90 ?  119 VAL A HG22 1 
ATOM   1741 H HG23 . VAL A 1 114 ? 20.178 32.399 17.075 1.00 26.90 ?  119 VAL A HG23 1 
ATOM   1742 N N    . ASP A 1 115 ? 17.432 33.113 16.812 1.00 22.22 ?  120 ASP A N    1 
ATOM   1743 C CA   . ASP A 1 115 ? 16.522 32.384 17.705 1.00 23.00 ?  120 ASP A CA   1 
ATOM   1744 C C    . ASP A 1 115 ? 15.092 32.525 17.216 1.00 26.86 ?  120 ASP A C    1 
ATOM   1745 O O    . ASP A 1 115 ? 14.244 33.154 17.852 1.00 24.73 ?  120 ASP A O    1 
ATOM   1746 C CB   . ASP A 1 115 ? 16.693 32.872 19.111 1.00 23.12 ?  120 ASP A CB   1 
ATOM   1747 C CG   . ASP A 1 115 ? 17.989 32.412 19.721 1.00 34.68 ?  120 ASP A CG   1 
ATOM   1748 O OD1  . ASP A 1 115 ? 18.686 31.597 19.071 1.00 40.86 ?  120 ASP A OD1  1 
ATOM   1749 O OD2  . ASP A 1 115 ? 18.339 32.934 20.798 1.00 42.45 -1 120 ASP A OD2  1 
ATOM   1750 H H    . ASP A 1 115 ? 17.632 33.905 17.083 1.00 26.66 ?  120 ASP A H    1 
ATOM   1751 H HA   . ASP A 1 115 ? 16.739 31.439 17.678 1.00 27.59 ?  120 ASP A HA   1 
ATOM   1752 H HB2  . ASP A 1 115 ? 16.685 33.842 19.113 1.00 27.74 ?  120 ASP A HB2  1 
ATOM   1753 H HB3  . ASP A 1 115 ? 15.965 32.533 19.656 1.00 27.74 ?  120 ASP A HB3  1 
ATOM   1754 N N    . THR A 1 116 ? 14.817 31.853 16.096 1.00 29.11 ?  121 THR A N    1 
ATOM   1755 C CA   . THR A 1 116 ? 13.547 32.034 15.394 1.00 29.43 ?  121 THR A CA   1 
ATOM   1756 C C    . THR A 1 116 ? 12.376 31.514 16.215 1.00 33.56 ?  121 THR A C    1 
ATOM   1757 O O    . THR A 1 116 ? 11.295 32.122 16.220 1.00 25.97 ?  121 THR A O    1 
ATOM   1758 C CB   . THR A 1 116 ? 13.570 31.317 14.045 1.00 40.08 ?  121 THR A CB   1 
ATOM   1759 O OG1  . THR A 1 116 ? 13.756 29.925 14.275 1.00 44.25 ?  121 THR A OG1  1 
ATOM   1760 C CG2  . THR A 1 116 ? 14.674 31.783 13.180 1.00 44.83 ?  121 THR A CG2  1 
ATOM   1761 H H    . THR A 1 116 ? 15.347 31.288 15.722 1.00 34.92 ?  121 THR A H    1 
ATOM   1762 H HA   . THR A 1 116 ? 13.429 32.985 15.240 1.00 35.31 ?  121 THR A HA   1 
ATOM   1763 H HB   . THR A 1 116 ? 12.735 31.498 13.585 1.00 48.09 ?  121 THR A HB   1 
ATOM   1764 H HG1  . THR A 1 116 ? 13.746 29.509 13.546 1.00 53.09 ?  121 THR A HG1  1 
ATOM   1765 H HG21 . THR A 1 116 ? 14.661 31.303 12.337 1.00 53.79 ?  121 THR A HG21 1 
ATOM   1766 H HG22 . THR A 1 116 ? 14.578 32.732 13.003 1.00 53.79 ?  121 THR A HG22 1 
ATOM   1767 H HG23 . THR A 1 116 ? 15.526 31.629 13.617 1.00 53.79 ?  121 THR A HG23 1 
ATOM   1768 N N    . ASP A 1 117 ? 12.566 30.397 16.917 1.00 33.60 ?  122 ASP A N    1 
ATOM   1769 C CA   . ASP A 1 117 ? 11.475 29.872 17.737 1.00 33.85 ?  122 ASP A CA   1 
ATOM   1770 C C    . ASP A 1 117 ? 11.183 30.807 18.916 1.00 27.90 ?  122 ASP A C    1 
ATOM   1771 O O    . ASP A 1 117 ? 10.011 31.048 19.241 1.00 30.71 ?  122 ASP A O    1 
ATOM   1772 C CB   . ASP A 1 117 ? 11.786 28.437 18.197 1.00 38.46 ?  122 ASP A CB   1 
ATOM   1773 C CG   . ASP A 1 117 ? 11.906 27.448 17.044 1.00 47.59 ?  122 ASP A CG   1 
ATOM   1774 O OD1  . ASP A 1 117 ? 11.167 27.556 16.047 1.00 36.88 ?  122 ASP A OD1  1 
ATOM   1775 O OD2  . ASP A 1 117 ? 12.795 26.573 17.114 1.00 53.58 -1 122 ASP A OD2  1 
ATOM   1776 H H    . ASP A 1 117 ? 13.293 29.937 16.935 1.00 40.32 ?  122 ASP A H    1 
ATOM   1777 H HA   . ASP A 1 117 ? 10.669 29.819 17.201 1.00 40.61 ?  122 ASP A HA   1 
ATOM   1778 H HB2  . ASP A 1 117 ? 12.628 28.437 18.679 1.00 46.15 ?  122 ASP A HB2  1 
ATOM   1779 H HB3  . ASP A 1 117 ? 11.071 28.132 18.778 1.00 46.15 ?  122 ASP A HB3  1 
ATOM   1780 N N    . ALA A 1 118 ? 12.214 31.394 19.559 1.00 25.14 ?  123 ALA A N    1 
ATOM   1781 C CA   . ALA A 1 118 ? 11.959 32.352 20.639 1.00 22.72 ?  123 ALA A CA   1 
ATOM   1782 C C    . ALA A 1 118 ? 11.285 33.612 20.110 1.00 24.32 ?  123 ALA A C    1 
ATOM   1783 O O    . ALA A 1 118 ? 10.407 34.202 20.762 1.00 20.35 ?  123 ALA A O    1 
ATOM   1784 C CB   . ALA A 1 118 ? 13.253 32.757 21.342 1.00 28.48 ?  123 ALA A CB   1 
ATOM   1785 H H    . ALA A 1 118 ? 13.046 31.255 19.389 1.00 30.16 ?  123 ALA A H    1 
ATOM   1786 H HA   . ALA A 1 118 ? 11.382 31.912 21.283 1.00 27.26 ?  123 ALA A HA   1 
ATOM   1787 H HB1  . ALA A 1 118 ? 13.043 33.374 22.060 1.00 34.17 ?  123 ALA A HB1  1 
ATOM   1788 H HB2  . ALA A 1 118 ? 13.679 31.963 21.702 1.00 34.17 ?  123 ALA A HB2  1 
ATOM   1789 H HB3  . ALA A 1 118 ? 13.841 33.184 20.699 1.00 34.17 ?  123 ALA A HB3  1 
ATOM   1790 N N    . ARG A 1 119 ? 11.702 34.062 18.938 1.00 21.23 ?  124 ARG A N    1 
ATOM   1791 C CA   . ARG A 1 119 ? 11.085 35.223 18.324 1.00 19.95 ?  124 ARG A CA   1 
ATOM   1792 C C    . ARG A 1 119 ? 9.627  34.997 17.997 1.00 20.62 ?  124 ARG A C    1 
ATOM   1793 O O    . ARG A 1 119 ? 8.835  35.907 18.171 1.00 19.17 ?  124 ARG A O    1 
ATOM   1794 C CB   . ARG A 1 119 ? 11.847 35.631 17.061 1.00 21.12 ?  124 ARG A CB   1 
ATOM   1795 C CG   . ARG A 1 119 ? 13.229 36.208 17.362 1.00 17.98 ?  124 ARG A CG   1 
ATOM   1796 C CD   . ARG A 1 119 ? 14.083 36.431 16.066 1.00 20.17 ?  124 ARG A CD   1 
ATOM   1797 N NE   . ARG A 1 119 ? 13.403 37.410 15.199 1.00 19.43 ?  124 ARG A NE   1 
ATOM   1798 C CZ   . ARG A 1 119 ? 13.699 37.559 13.928 1.00 22.47 ?  124 ARG A CZ   1 
ATOM   1799 N NH1  . ARG A 1 119 ? 14.605 36.806 13.366 1.00 24.55 ?  124 ARG A NH1  1 
ATOM   1800 N NH2  . ARG A 1 119 ? 13.058 38.478 13.197 1.00 25.92 ?  124 ARG A NH2  1 
ATOM   1801 H H    . ARG A 1 119 ? 12.340 33.714 18.478 1.00 25.47 ?  124 ARG A H    1 
ATOM   1802 H HA   . ARG A 1 119 ? 11.135 35.950 18.964 1.00 23.93 ?  124 ARG A HA   1 
ATOM   1803 H HB2  . ARG A 1 119 ? 11.964 34.851 16.497 1.00 25.34 ?  124 ARG A HB2  1 
ATOM   1804 H HB3  . ARG A 1 119 ? 11.336 36.308 16.590 1.00 25.34 ?  124 ARG A HB3  1 
ATOM   1805 H HG2  . ARG A 1 119 ? 13.126 37.065 17.804 1.00 21.57 ?  124 ARG A HG2  1 
ATOM   1806 H HG3  . ARG A 1 119 ? 13.711 35.593 17.937 1.00 21.57 ?  124 ARG A HG3  1 
ATOM   1807 H HD2  . ARG A 1 119 ? 14.958 36.776 16.304 1.00 24.19 ?  124 ARG A HD2  1 
ATOM   1808 H HD3  . ARG A 1 119 ? 14.175 35.594 15.584 1.00 24.19 ?  124 ARG A HD3  1 
ATOM   1809 H HE   . ARG A 1 119 ? 12.786 37.904 15.539 1.00 23.32 ?  124 ARG A HE   1 
ATOM   1810 H HH11 . ARG A 1 119 ? 15.013 36.207 13.829 1.00 29.45 ?  124 ARG A HH11 1 
ATOM   1811 H HH12 . ARG A 1 119 ? 14.794 36.909 12.534 1.00 29.45 ?  124 ARG A HH12 1 
ATOM   1812 H HH21 . ARG A 1 119 ? 12.452 38.970 13.559 1.00 31.10 ?  124 ARG A HH21 1 
ATOM   1813 H HH22 . ARG A 1 119 ? 13.251 38.577 12.364 1.00 31.10 ?  124 ARG A HH22 1 
ATOM   1814 N N    . ARG A 1 120 ? 9.258  33.814 17.499 1.00 21.67 ?  125 ARG A N    1 
ATOM   1815 C CA   . ARG A 1 120 ? 7.860  33.507 17.254 1.00 21.27 ?  125 ARG A CA   1 
ATOM   1816 C C    . ARG A 1 120 ? 7.066  33.559 18.557 1.00 22.95 ?  125 ARG A C    1 
ATOM   1817 O O    . ARG A 1 120 ? 5.984  34.145 18.606 1.00 22.01 ?  125 ARG A O    1 
ATOM   1818 C CB   . ARG A 1 120 ? 7.794  32.110 16.642 1.00 26.98 ?  125 ARG A CB   1 
ATOM   1819 C CG   . ARG A 1 120 ? 6.419  31.649 16.189 1.00 32.97 ?  125 ARG A CG   1 
ATOM   1820 C CD   . ARG A 1 120 ? 6.500  30.343 15.334 1.00 44.66 ?  125 ARG A CD   1 
ATOM   1821 N NE   . ARG A 1 120 ? 6.991  29.203 16.110 1.00 44.28 ?  125 ARG A NE   1 
ATOM   1822 C CZ   . ARG A 1 120 ? 8.186  28.643 15.959 1.00 44.79 ?  125 ARG A CZ   1 
ATOM   1823 N NH1  . ARG A 1 120 ? 9.061  29.095 15.069 1.00 47.37 ?  125 ARG A NH1  1 
ATOM   1824 N NH2  . ARG A 1 120 ? 8.528  27.620 16.738 1.00 46.41 ?  125 ARG A NH2  1 
ATOM   1825 H H    . ARG A 1 120 ? 9.800  33.177 17.296 1.00 25.99 ?  125 ARG A H    1 
ATOM   1826 H HA   . ARG A 1 120 ? 7.466  34.148 16.642 1.00 25.52 ?  125 ARG A HA   1 
ATOM   1827 H HB2  . ARG A 1 120 ? 8.374  32.092 15.864 1.00 32.37 ?  125 ARG A HB2  1 
ATOM   1828 H HB3  . ARG A 1 120 ? 8.107  31.473 17.304 1.00 32.37 ?  125 ARG A HB3  1 
ATOM   1829 H HG2  . ARG A 1 120 ? 5.869  31.469 16.967 1.00 39.56 ?  125 ARG A HG2  1 
ATOM   1830 H HG3  . ARG A 1 120 ? 6.011  32.342 15.647 1.00 39.56 ?  125 ARG A HG3  1 
ATOM   1831 H HD2  . ARG A 1 120 ? 5.616  30.124 15.003 1.00 53.58 ?  125 ARG A HD2  1 
ATOM   1832 H HD3  . ARG A 1 120 ? 7.107  30.486 14.591 1.00 53.58 ?  125 ARG A HD3  1 
ATOM   1833 H HE   . ARG A 1 120 ? 6.468  28.871 16.707 1.00 53.13 ?  125 ARG A HE   1 
ATOM   1834 H HH11 . ARG A 1 120 ? 8.860  29.767 14.572 1.00 56.83 ?  125 ARG A HH11 1 
ATOM   1835 H HH12 . ARG A 1 120 ? 9.829  28.716 14.990 1.00 56.83 ?  125 ARG A HH12 1 
ATOM   1836 H HH21 . ARG A 1 120 ? 7.977  27.329 17.331 1.00 55.68 ?  125 ARG A HH21 1 
ATOM   1837 H HH22 . ARG A 1 120 ? 9.299  27.251 16.649 1.00 55.68 ?  125 ARG A HH22 1 
ATOM   1838 N N    . PHE A 1 121 ? 7.631  33.005 19.629 1.00 19.94 ?  126 PHE A N    1 
ATOM   1839 C CA   . PHE A 1 121 ? 7.040  33.074 20.963 1.00 19.72 ?  126 PHE A CA   1 
ATOM   1840 C C    . PHE A 1 121 ? 6.784  34.524 21.373 1.00 17.19 ?  126 PHE A C    1 
ATOM   1841 O O    . PHE A 1 121 ? 5.672  34.878 21.771 1.00 17.75 ?  126 PHE A O    1 
ATOM   1842 C CB   . PHE A 1 121 ? 7.949  32.299 21.942 1.00 24.01 ?  126 PHE A CB   1 
ATOM   1843 C CG   . PHE A 1 121 ? 7.602  32.501 23.375 1.00 22.09 ?  126 PHE A CG   1 
ATOM   1844 C CD1  . PHE A 1 121 ? 6.665  31.711 23.935 1.00 21.28 ?  126 PHE A CD1  1 
ATOM   1845 C CD2  . PHE A 1 121 ? 8.228  33.448 24.155 1.00 19.01 ?  126 PHE A CD2  1 
ATOM   1846 C CE1  . PHE A 1 121 ? 6.259  31.894 25.252 1.00 22.29 ?  126 PHE A CE1  1 
ATOM   1847 C CE2  . PHE A 1 121 ? 7.846  33.627 25.486 1.00 18.73 ?  126 PHE A CE2  1 
ATOM   1848 C CZ   . PHE A 1 121 ? 6.867  32.858 26.017 1.00 18.03 ?  126 PHE A CZ   1 
ATOM   1849 H H    . PHE A 1 121 ? 8.374  32.573 19.611 1.00 23.92 ?  126 PHE A H    1 
ATOM   1850 H HA   . PHE A 1 121 ? 6.171  32.643 20.984 1.00 23.66 ?  126 PHE A HA   1 
ATOM   1851 H HB2  . PHE A 1 121 ? 7.875  31.351 21.751 1.00 28.81 ?  126 PHE A HB2  1 
ATOM   1852 H HB3  . PHE A 1 121 ? 8.864  32.593 21.816 1.00 28.81 ?  126 PHE A HB3  1 
ATOM   1853 H HD1  . PHE A 1 121 ? 6.283  31.030 23.430 1.00 25.53 ?  126 PHE A HD1  1 
ATOM   1854 H HD2  . PHE A 1 121 ? 8.907  33.971 23.794 1.00 22.80 ?  126 PHE A HD2  1 
ATOM   1855 H HE1  . PHE A 1 121 ? 5.581  31.368 25.612 1.00 26.74 ?  126 PHE A HE1  1 
ATOM   1856 H HE2  . PHE A 1 121 ? 8.264  34.274 26.007 1.00 22.47 ?  126 PHE A HE2  1 
ATOM   1857 H HZ   . PHE A 1 121 ? 6.606  32.982 26.901 1.00 21.63 ?  126 PHE A HZ   1 
ATOM   1858 N N    . TYR A 1 122 ? 7.770  35.394 21.276 1.00 16.84 ?  127 TYR A N    1 
ATOM   1859 C CA   . TYR A 1 122 ? 7.554  36.773 21.684 1.00 13.37 ?  127 TYR A CA   1 
ATOM   1860 C C    . TYR A 1 122 ? 6.545  37.490 20.791 1.00 15.43 ?  127 TYR A C    1 
ATOM   1861 O O    . TYR A 1 122 ? 5.716  38.296 21.272 1.00 16.33 ?  127 TYR A O    1 
ATOM   1862 C CB   . TYR A 1 122 ? 8.905  37.492 21.693 1.00 17.25 ?  127 TYR A CB   1 
ATOM   1863 C CG   . TYR A 1 122 ? 9.806  37.102 22.820 1.00 16.00 ?  127 TYR A CG   1 
ATOM   1864 C CD1  . TYR A 1 122 ? 9.314  37.002 24.114 1.00 18.14 ?  127 TYR A CD1  1 
ATOM   1865 C CD2  . TYR A 1 122 ? 11.121 36.849 22.598 1.00 22.97 ?  127 TYR A CD2  1 
ATOM   1866 C CE1  . TYR A 1 122 ? 10.147 36.697 25.170 1.00 23.84 ?  127 TYR A CE1  1 
ATOM   1867 C CE2  . TYR A 1 122 ? 11.965 36.490 23.672 1.00 17.30 ?  127 TYR A CE2  1 
ATOM   1868 C CZ   . TYR A 1 122 ? 11.424 36.411 24.928 1.00 19.30 ?  127 TYR A CZ   1 
ATOM   1869 O OH   . TYR A 1 122 ? 12.326 36.115 25.958 1.00 27.82 ?  127 TYR A OH   1 
ATOM   1870 H H    . TYR A 1 122 ? 8.560  35.219 20.983 1.00 20.21 ?  127 TYR A H    1 
ATOM   1871 H HA   . TYR A 1 122 ? 7.182  36.791 22.579 1.00 16.04 ?  127 TYR A HA   1 
ATOM   1872 H HB2  . TYR A 1 122 ? 9.368  37.291 20.865 1.00 20.70 ?  127 TYR A HB2  1 
ATOM   1873 H HB3  . TYR A 1 122 ? 8.746  38.446 21.761 1.00 20.70 ?  127 TYR A HB3  1 
ATOM   1874 H HD1  . TYR A 1 122 ? 8.408  37.142 24.271 1.00 21.76 ?  127 TYR A HD1  1 
ATOM   1875 H HD2  . TYR A 1 122 ? 11.466 36.911 21.737 1.00 27.56 ?  127 TYR A HD2  1 
ATOM   1876 H HE1  . TYR A 1 122 ? 9.820  36.691 26.041 1.00 28.60 ?  127 TYR A HE1  1 
ATOM   1877 H HE2  . TYR A 1 122 ? 12.866 36.311 23.530 1.00 20.76 ?  127 TYR A HE2  1 
ATOM   1878 H HH   . TYR A 1 122 ? 11.964 36.247 26.704 1.00 33.37 ?  127 TYR A HH   1 
ATOM   1879 N N    . GLU A 1 123 ? 6.582  37.256 19.499 1.00 15.99 ?  128 GLU A N    1 
ATOM   1880 C CA   . GLU A 1 123 ? 5.626  37.941 18.607 1.00 17.17 ?  128 GLU A CA   1 
ATOM   1881 C C    . GLU A 1 123 ? 4.215  37.452 18.856 1.00 22.68 ?  128 GLU A C    1 
ATOM   1882 O O    . GLU A 1 123 ? 3.272  38.257 18.804 1.00 25.86 ?  128 GLU A O    1 
ATOM   1883 C CB   . GLU A 1 123 ? 6.075  37.747 17.148 1.00 20.62 ?  128 GLU A CB   1 
ATOM   1884 C CG   . GLU A 1 123 ? 7.416  38.472 16.816 1.00 20.91 ?  128 GLU A CG   1 
ATOM   1885 C CD   . GLU A 1 123 ? 7.876  38.278 15.422 1.00 25.74 ?  128 GLU A CD   1 
ATOM   1886 O OE1  . GLU A 1 123 ? 7.180  37.553 14.686 1.00 29.15 ?  128 GLU A OE1  1 
ATOM   1887 O OE2  . GLU A 1 123 ? 8.996  38.745 15.073 1.00 25.47 -1 128 GLU A OE2  1 
ATOM   1888 H H    . GLU A 1 123 ? 7.130  36.721 19.107 1.00 19.19 ?  128 GLU A H    1 
ATOM   1889 H HA   . GLU A 1 123 ? 5.621  38.896 18.773 1.00 20.60 ?  128 GLU A HA   1 
ATOM   1890 H HB2  . GLU A 1 123 ? 6.199  36.800 16.981 1.00 24.74 ?  128 GLU A HB2  1 
ATOM   1891 H HB3  . GLU A 1 123 ? 5.390  38.102 16.560 1.00 24.74 ?  128 GLU A HB3  1 
ATOM   1892 H HG2  . GLU A 1 123 ? 7.298  39.425 16.957 1.00 25.08 ?  128 GLU A HG2  1 
ATOM   1893 H HG3  . GLU A 1 123 ? 8.107  38.133 17.405 1.00 25.08 ?  128 GLU A HG3  1 
ATOM   1894 N N    . ARG A 1 124 ? 4.071  36.170 19.214 1.00 19.23 ?  129 ARG A N    1 
ATOM   1895 C CA   . ARG A 1 124 ? 2.738  35.655 19.516 1.00 22.04 ?  129 ARG A CA   1 
ATOM   1896 C C    . ARG A 1 124 ? 2.181  36.258 20.787 1.00 24.56 ?  129 ARG A C    1 
ATOM   1897 O O    . ARG A 1 124 ? 0.975  36.220 21.000 1.00 25.31 ?  129 ARG A O    1 
ATOM   1898 C CB   . ARG A 1 124 ? 2.819  34.141 19.634 1.00 26.31 ?  129 ARG A CB   1 
ATOM   1899 H H    . ARG A 1 124 ? 4.710  35.599 19.286 1.00 23.08 ?  129 ARG A H    1 
ATOM   1900 H HA   . ARG A 1 124 ? 2.122  35.873 18.799 1.00 26.45 ?  129 ARG A HA   1 
ATOM   1901 N N    . HIS A 1 125 ? 3.030  36.825 21.646 1.00 18.32 ?  130 HIS A N    1 
ATOM   1902 C CA   . HIS A 1 125 ? 2.601  37.350 22.939 1.00 18.12 ?  130 HIS A CA   1 
ATOM   1903 C C    . HIS A 1 125 ? 2.787  38.870 23.006 1.00 17.39 ?  130 HIS A C    1 
ATOM   1904 O O    . HIS A 1 125 ? 2.879  39.443 24.099 1.00 25.43 ?  130 HIS A O    1 
ATOM   1905 C CB   . HIS A 1 125 ? 3.395  36.655 24.053 1.00 21.59 ?  130 HIS A CB   1 
ATOM   1906 C CG   . HIS A 1 125 ? 3.091  35.203 24.157 1.00 19.64 ?  130 HIS A CG   1 
ATOM   1907 N ND1  . HIS A 1 125 ? 1.834  34.752 24.501 1.00 27.28 ?  130 HIS A ND1  1 
ATOM   1908 C CD2  . HIS A 1 125 ? 3.809  34.098 23.857 1.00 30.01 ?  130 HIS A CD2  1 
ATOM   1909 C CE1  . HIS A 1 125 ? 1.810  33.436 24.435 1.00 28.72 ?  130 HIS A CE1  1 
ATOM   1910 N NE2  . HIS A 1 125 ? 3.003  33.010 24.083 1.00 35.63 ?  130 HIS A NE2  1 
ATOM   1911 H H    . HIS A 1 125 ? 3.872  36.917 21.498 1.00 21.98 ?  130 HIS A H    1 
ATOM   1912 H HA   . HIS A 1 125 ? 1.656  37.170 23.071 1.00 21.74 ?  130 HIS A HA   1 
ATOM   1913 H HB2  . HIS A 1 125 ? 4.343  36.751 23.872 1.00 25.90 ?  130 HIS A HB2  1 
ATOM   1914 H HB3  . HIS A 1 125 ? 3.177  37.069 24.903 1.00 25.90 ?  130 HIS A HB3  1 
ATOM   1915 H HD1  . HIS A 1 125 ? 1.171  35.251 24.725 1.00 32.73 ?  130 HIS A HD1  1 
ATOM   1916 H HD2  . HIS A 1 125 ? 4.688  34.079 23.554 1.00 36.00 ?  130 HIS A HD2  1 
ATOM   1917 H HE1  . HIS A 1 125 ? 1.071  32.899 24.608 1.00 34.45 ?  130 HIS A HE1  1 
ATOM   1918 N N    . GLY A 1 126 ? 2.762  39.543 21.849 1.00 19.81 ?  131 GLY A N    1 
ATOM   1919 C CA   . GLY A 1 126 ? 2.551  40.978 21.841 1.00 21.56 ?  131 GLY A CA   1 
ATOM   1920 C C    . GLY A 1 126 ? 3.790  41.838 21.809 1.00 18.72 ?  131 GLY A C    1 
ATOM   1921 O O    . GLY A 1 126 ? 3.687  43.047 22.018 1.00 17.92 ?  131 GLY A O    1 
ATOM   1922 H H    . GLY A 1 126 ? 2.864  39.188 21.072 1.00 23.76 ?  131 GLY A H    1 
ATOM   1923 H HA2  . GLY A 1 126 ? 2.022  41.204 21.060 1.00 25.86 ?  131 GLY A HA2  1 
ATOM   1924 H HA3  . GLY A 1 126 ? 2.054  41.217 22.639 1.00 25.86 ?  131 GLY A HA3  1 
ATOM   1925 N N    . LEU A 1 127 ? 4.929  41.253 21.595 1.00 15.77 ?  132 LEU A N    1 
ATOM   1926 C CA   . LEU A 1 127 ? 6.145  42.042 21.435 1.00 13.50 ?  132 LEU A CA   1 
ATOM   1927 C C    . LEU A 1 127 ? 6.404  42.278 19.959 1.00 14.99 ?  132 LEU A C    1 
ATOM   1928 O O    . LEU A 1 127 ? 5.977  41.494 19.121 1.00 16.57 ?  132 LEU A O    1 
ATOM   1929 C CB   . LEU A 1 127 ? 7.345  41.325 22.021 1.00 16.69 ?  132 LEU A CB   1 
ATOM   1930 C CG   . LEU A 1 127 ? 7.086  41.497 23.526 1.00 23.23 ?  132 LEU A CG   1 
ATOM   1931 C CD1  . LEU A 1 127 ? 6.612  40.192 24.254 1.00 17.26 ?  132 LEU A CD1  1 
ATOM   1932 C CD2  . LEU A 1 127 ? 8.124  42.227 24.244 1.00 15.75 ?  132 LEU A CD2  1 
ATOM   1933 H H    . LEU A 1 127 ? 5.039  40.402 21.535 1.00 18.92 ?  132 LEU A H    1 
ATOM   1934 H HA   . LEU A 1 127 ? 6.036  42.890 21.892 1.00 16.19 ?  132 LEU A HA   1 
ATOM   1935 H HB2  . LEU A 1 127 ? 7.357  40.387 21.774 1.00 20.02 ?  132 LEU A HB2  1 
ATOM   1936 H HB3  . LEU A 1 127 ? 8.178  41.748 21.760 1.00 20.02 ?  132 LEU A HB3  1 
ATOM   1937 H HG   . LEU A 1 127 ? 6.318  42.087 23.569 1.00 27.87 ?  132 LEU A HG   1 
ATOM   1938 H HD11 . LEU A 1 127 ? 6.509  40.378 25.200 1.00 20.71 ?  132 LEU A HD11 1 
ATOM   1939 H HD12 . LEU A 1 127 ? 5.762  39.912 23.878 1.00 20.71 ?  132 LEU A HD12 1 
ATOM   1940 H HD13 . LEU A 1 127 ? 7.276  39.498 24.123 1.00 20.71 ?  132 LEU A HD13 1 
ATOM   1941 H HD21 . LEU A 1 127 ? 7.835  42.368 25.159 1.00 18.90 ?  132 LEU A HD21 1 
ATOM   1942 H HD22 . LEU A 1 127 ? 8.942  41.706 24.232 1.00 18.90 ?  132 LEU A HD22 1 
ATOM   1943 H HD23 . LEU A 1 127 ? 8.269  43.081 23.807 1.00 18.90 ?  132 LEU A HD23 1 
ATOM   1944 N N    . THR A 1 128 ? 7.033  43.421 19.682 1.00 14.51 ?  133 THR A N    1 
ATOM   1945 C CA   . THR A 1 128 ? 7.334  43.813 18.307 1.00 13.13 ?  133 THR A CA   1 
ATOM   1946 C C    . THR A 1 128 ? 8.773  44.259 18.180 1.00 13.08 ?  133 THR A C    1 
ATOM   1947 O O    . THR A 1 128 ? 9.360  44.867 19.081 1.00 12.93 ?  133 THR A O    1 
ATOM   1948 C CB   . THR A 1 128 ? 6.420  44.907 17.790 1.00 18.35 ?  133 THR A CB   1 
ATOM   1949 O OG1  . THR A 1 128 ? 6.766  45.080 16.401 1.00 18.24 ?  133 THR A OG1  1 
ATOM   1950 C CG2  . THR A 1 128 ? 6.551  46.219 18.546 1.00 16.79 ?  133 THR A CG2  1 
ATOM   1951 H H    . THR A 1 128 ? 7.296  43.985 20.276 1.00 17.41 ?  133 THR A H    1 
ATOM   1952 H HA   . THR A 1 128 ? 7.205  43.031 17.748 1.00 15.75 ?  133 THR A HA   1 
ATOM   1953 H HB   . THR A 1 128 ? 5.490  44.658 17.909 1.00 22.01 ?  133 THR A HB   1 
ATOM   1954 H HG1  . THR A 1 128 ? 6.335  45.724 16.076 1.00 21.89 ?  133 THR A HG1  1 
ATOM   1955 H HG21 . THR A 1 128 ? 5.867  46.840 18.253 1.00 20.14 ?  133 THR A HG21 1 
ATOM   1956 H HG22 . THR A 1 128 ? 6.450  46.064 19.498 1.00 20.14 ?  133 THR A HG22 1 
ATOM   1957 H HG23 . THR A 1 128 ? 7.423  46.611 18.381 1.00 20.14 ?  133 THR A HG23 1 
ATOM   1958 N N    . ASN A 1 129 ? 9.406  43.897 17.065 1.00 15.59 ?  134 ASN A N    1 
ATOM   1959 C CA   . ASN A 1 129 ? 10.728 44.371 16.685 1.00 15.40 ?  134 ASN A CA   1 
ATOM   1960 C C    . ASN A 1 129 ? 10.673 45.589 15.800 1.00 15.08 ?  134 ASN A C    1 
ATOM   1961 O O    . ASN A 1 129 ? 11.747 46.051 15.356 1.00 15.01 ?  134 ASN A O    1 
ATOM   1962 C CB   . ASN A 1 129 ? 11.446 43.201 15.963 1.00 16.24 ?  134 ASN A CB   1 
ATOM   1963 C CG   . ASN A 1 129 ? 12.851 43.512 15.497 1.00 14.97 ?  134 ASN A CG   1 
ATOM   1964 O OD1  . ASN A 1 129 ? 13.152 43.321 14.315 1.00 16.50 ?  134 ASN A OD1  1 
ATOM   1965 N ND2  . ASN A 1 129 ? 13.721 43.936 16.370 1.00 13.40 ?  134 ASN A ND2  1 
ATOM   1966 H H    . ASN A 1 129 ? 9.071  43.354 16.488 1.00 18.70 ?  134 ASN A H    1 
ATOM   1967 H HA   . ASN A 1 129 ? 11.244 44.624 17.466 1.00 18.47 ?  134 ASN A HA   1 
ATOM   1968 H HB2  . ASN A 1 129 ? 11.501 42.449 16.573 1.00 19.49 ?  134 ASN A HB2  1 
ATOM   1969 H HB3  . ASN A 1 129 ? 10.926 42.956 15.181 1.00 19.49 ?  134 ASN A HB3  1 
ATOM   1970 H HD21 . ASN A 1 129 ? 14.525 44.118 16.123 1.00 16.08 ?  134 ASN A HD21 1 
ATOM   1971 H HD22 . ASN A 1 129 ? 13.492 44.035 17.193 1.00 16.08 ?  134 ASN A HD22 1 
ATOM   1972 N N    . ILE A 1 130 ? 9.496  46.108 15.489 1.00 16.08 ?  135 ILE A N    1 
ATOM   1973 C CA   . ILE A 1 130 ? 9.325  47.150 14.482 1.00 16.79 ?  135 ILE A CA   1 
ATOM   1974 C C    . ILE A 1 130 ? 8.942  48.477 15.122 1.00 18.53 ?  135 ILE A C    1 
ATOM   1975 O O    . ILE A 1 130 ? 8.005  48.548 15.943 1.00 20.08 ?  135 ILE A O    1 
ATOM   1976 C CB   . ILE A 1 130 ? 8.301  46.736 13.413 1.00 19.69 ?  135 ILE A CB   1 
ATOM   1977 C CG1  . ILE A 1 130 ? 8.607  45.347 12.862 1.00 21.70 ?  135 ILE A CG1  1 
ATOM   1978 C CG2  . ILE A 1 130 ? 8.236  47.786 12.279 1.00 25.31 ?  135 ILE A CG2  1 
ATOM   1979 C CD1  . ILE A 1 130 ? 9.984  45.147 12.235 1.00 28.03 ?  135 ILE A CD1  1 
ATOM   1980 H H    . ILE A 1 130 ? 8.757  45.867 15.858 1.00 19.29 ?  135 ILE A H    1 
ATOM   1981 H HA   . ILE A 1 130 ? 10.188 47.290 14.063 1.00 20.14 ?  135 ILE A HA   1 
ATOM   1982 H HB   . ILE A 1 130 ? 7.429  46.697 13.838 1.00 23.63 ?  135 ILE A HB   1 
ATOM   1983 H HG12 . ILE A 1 130 ? 8.532  44.711 13.591 1.00 26.03 ?  135 ILE A HG12 1 
ATOM   1984 H HG13 . ILE A 1 130 ? 7.951  45.144 12.176 1.00 26.03 ?  135 ILE A HG13 1 
ATOM   1985 H HG21 . ILE A 1 130 ? 7.674  47.446 11.566 1.00 30.36 ?  135 ILE A HG21 1 
ATOM   1986 H HG22 . ILE A 1 130 ? 7.862  48.609 12.631 1.00 30.36 ?  135 ILE A HG22 1 
ATOM   1987 H HG23 . ILE A 1 130 ? 9.133  47.946 11.946 1.00 30.36 ?  135 ILE A HG23 1 
ATOM   1988 H HD11 . ILE A 1 130 ? 10.057 44.233 11.917 1.00 33.63 ?  135 ILE A HD11 1 
ATOM   1989 H HD12 . ILE A 1 130 ? 10.087 45.764 11.494 1.00 33.63 ?  135 ILE A HD12 1 
ATOM   1990 H HD13 . ILE A 1 130 ? 10.664 45.319 12.905 1.00 33.63 ?  135 ILE A HD13 1 
ATOM   1991 N N    . GLU A 1 131 ? 9.609  49.546 14.675 1.00 19.99 ?  136 GLU A N    1 
ATOM   1992 C CA   . GLU A 1 131 ? 9.301  50.912 15.101 1.00 22.73 ?  136 GLU A CA   1 
ATOM   1993 C C    . GLU A 1 131 ? 9.377  51.772 13.850 1.00 24.46 ?  136 GLU A C    1 
ATOM   1994 O O    . GLU A 1 131 ? 10.399 51.787 13.165 1.00 27.55 ?  136 GLU A O    1 
ATOM   1995 C CB   . GLU A 1 131 ? 10.407 51.273 16.097 1.00 38.19 ?  136 GLU A CB   1 
ATOM   1996 C CG   . GLU A 1 131 ? 10.765 52.679 16.287 1.00 46.54 ?  136 GLU A CG   1 
ATOM   1997 C CD   . GLU A 1 131 ? 11.507 52.822 17.594 1.00 47.91 ?  136 GLU A CD   1 
ATOM   1998 O OE1  . GLU A 1 131 ? 12.644 52.326 17.701 1.00 43.72 ?  136 GLU A OE1  1 
ATOM   1999 O OE2  . GLU A 1 131 ? 10.895 53.281 18.576 1.00 53.10 -1 136 GLU A OE2  1 
ATOM   2000 H H    . GLU A 1 131 ? 10.258 49.503 14.113 1.00 23.99 ?  136 GLU A H    1 
ATOM   2001 H HA   . GLU A 1 131 ? 8.422  51.037 15.493 1.00 27.27 ?  136 GLU A HA   1 
ATOM   2002 H HB2  . GLU A 1 131 ? 10.134 50.941 16.966 1.00 45.83 ?  136 GLU A HB2  1 
ATOM   2003 H HB3  . GLU A 1 131 ? 11.216 50.822 15.808 1.00 45.83 ?  136 GLU A HB3  1 
ATOM   2004 H HG2  . GLU A 1 131 ? 11.339 52.975 15.563 1.00 55.84 ?  136 GLU A HG2  1 
ATOM   2005 H HG3  . GLU A 1 131 ? 9.963  53.224 16.317 1.00 55.84 ?  136 GLU A HG3  1 
ATOM   2006 N N    . GLN A 1 132 ? 8.281  52.438 13.495 1.00 28.10 ?  137 GLN A N    1 
ATOM   2007 C CA   . GLN A 1 132 ? 8.258  53.296 12.308 1.00 38.60 ?  137 GLN A CA   1 
ATOM   2008 C C    . GLN A 1 132 ? 8.802  52.597 11.057 1.00 30.32 ?  137 GLN A C    1 
ATOM   2009 O O    . GLN A 1 132 ? 9.542  53.179 10.249 1.00 33.35 ?  137 GLN A O    1 
ATOM   2010 C CB   . GLN A 1 132 ? 9.008  54.593 12.579 1.00 34.57 ?  137 GLN A CB   1 
ATOM   2011 C CG   . GLN A 1 132 ? 8.266  55.498 13.494 1.00 52.01 ?  137 GLN A CG   1 
ATOM   2012 C CD   . GLN A 1 132 ? 9.188  56.396 14.265 1.00 62.60 ?  137 GLN A CD   1 
ATOM   2013 O OE1  . GLN A 1 132 ? 9.655  57.424 13.753 1.00 62.76 ?  137 GLN A OE1  1 
ATOM   2014 N NE2  . GLN A 1 132 ? 9.444  56.031 15.523 1.00 58.67 ?  137 GLN A NE2  1 
ATOM   2015 H H    . GLN A 1 132 ? 7.536  52.410 13.925 1.00 33.72 ?  137 GLN A H    1 
ATOM   2016 H HA   . GLN A 1 132 ? 7.331  53.503 12.114 1.00 46.32 ?  137 GLN A HA   1 
ATOM   2017 H HB2  . GLN A 1 132 ? 9.863  54.386 12.987 1.00 41.47 ?  137 GLN A HB2  1 
ATOM   2018 H HB3  . GLN A 1 132 ? 9.146  55.060 11.740 1.00 41.47 ?  137 GLN A HB3  1 
ATOM   2019 H HG2  . GLN A 1 132 ? 7.666  56.055 12.974 1.00 62.41 ?  137 GLN A HG2  1 
ATOM   2020 H HG3  . GLN A 1 132 ? 7.760  54.966 14.128 1.00 62.41 ?  137 GLN A HG3  1 
ATOM   2021 H HE21 . GLN A 1 132 ? 9.086  55.318 15.845 1.00 70.40 ?  137 GLN A HE21 1 
ATOM   2022 H HE22 . GLN A 1 132 ? 9.966  56.508 16.012 1.00 70.40 ?  137 GLN A HE22 1 
ATOM   2023 N N    . GLY A 1 133 ? 8.419  51.340 10.883 1.00 30.48 ?  138 GLY A N    1 
ATOM   2024 C CA   . GLY A 1 133 ? 8.774  50.620 9.697  1.00 27.90 ?  138 GLY A CA   1 
ATOM   2025 C C    . GLY A 1 133 ? 10.171 50.054 9.697  1.00 25.26 ?  138 GLY A C    1 
ATOM   2026 O O    . GLY A 1 133 ? 10.584 49.494 8.689  1.00 31.33 ?  138 GLY A O    1 
ATOM   2027 H H    . GLY A 1 133 ? 7.950  50.890 11.447 1.00 36.56 ?  138 GLY A H    1 
ATOM   2028 H HA2  . GLY A 1 133 ? 8.155  49.881 9.584  1.00 33.47 ?  138 GLY A HA2  1 
ATOM   2029 H HA3  . GLY A 1 133 ? 8.696  51.216 8.936  1.00 33.47 ?  138 GLY A HA3  1 
ATOM   2030 N N    . SER A 1 134 ? 10.920 50.196 10.788 1.00 23.06 ?  139 SER A N    1 
ATOM   2031 C CA   . SER A 1 134 ? 12.306 49.726 10.864 1.00 22.36 ?  139 SER A CA   1 
ATOM   2032 C C    . SER A 1 134 ? 12.413 48.695 11.973 1.00 21.63 ?  139 SER A C    1 
ATOM   2033 O O    . SER A 1 134 ? 11.757 48.835 13.026 1.00 18.14 ?  139 SER A O    1 
ATOM   2034 C CB   . SER A 1 134 ? 13.222 50.888 11.186 1.00 23.23 ?  139 SER A CB   1 
ATOM   2035 O OG   . SER A 1 134 ? 14.554 50.409 11.412 1.00 21.96 ?  139 SER A OG   1 
ATOM   2036 H H    . SER A 1 134 ? 10.643 50.568 11.512 1.00 27.66 ?  139 SER A H    1 
ATOM   2037 H HA   . SER A 1 134 ? 12.576 49.321 10.025 1.00 26.83 ?  139 SER A HA   1 
ATOM   2038 H HB2  . SER A 1 134 ? 13.227 51.507 10.440 1.00 27.88 ?  139 SER A HB2  1 
ATOM   2039 H HB3  . SER A 1 134 ? 12.903 51.334 11.986 1.00 27.88 ?  139 SER A HB3  1 
ATOM   2040 H HG   . SER A 1 134 ? 14.752 49.829 10.838 1.00 26.34 ?  139 SER A HG   1 
ATOM   2041 N N    . ARG A 1 135 ? 13.243 47.685 11.762 1.00 16.77 ?  140 ARG A N    1 
ATOM   2042 C CA   . ARG A 1 135 ? 13.660 46.801 12.837 1.00 15.15 ?  140 ARG A CA   1 
ATOM   2043 C C    . ARG A 1 135 ? 14.508 47.567 13.829 1.00 16.68 ?  140 ARG A C    1 
ATOM   2044 O O    . ARG A 1 135 ? 15.183 48.548 13.495 1.00 15.41 ?  140 ARG A O    1 
ATOM   2045 C CB   . ARG A 1 135 ? 14.457 45.658 12.267 1.00 15.14 ?  140 ARG A CB   1 
ATOM   2046 C CG   . ARG A 1 135 ? 13.718 44.835 11.286 1.00 17.16 ?  140 ARG A CG   1 
ATOM   2047 C CD   . ARG A 1 135 ? 14.317 43.489 11.142 1.00 17.36 ?  140 ARG A CD   1 
ATOM   2048 N NE   . ARG A 1 135 ? 15.702 43.575 10.673 1.00 17.75 ?  140 ARG A NE   1 
ATOM   2049 C CZ   . ARG A 1 135 ? 16.568 42.572 10.803 1.00 19.74 ?  140 ARG A CZ   1 
ATOM   2050 N NH1  . ARG A 1 135 ? 16.169 41.377 11.210 1.00 25.03 ?  140 ARG A NH1  1 
ATOM   2051 N NH2  . ARG A 1 135 ? 17.860 42.762 10.520 1.00 23.42 ?  140 ARG A NH2  1 
ATOM   2052 H H    . ARG A 1 135 ? 13.584 47.488 10.998 1.00 20.11 ?  140 ARG A H    1 
ATOM   2053 H HA   . ARG A 1 135 ? 12.887 46.441 13.299 1.00 18.18 ?  140 ARG A HA   1 
ATOM   2054 H HB2  . ARG A 1 135 ? 15.239 46.019 11.819 1.00 18.16 ?  140 ARG A HB2  1 
ATOM   2055 H HB3  . ARG A 1 135 ? 14.730 45.077 12.994 1.00 18.16 ?  140 ARG A HB3  1 
ATOM   2056 H HG2  . ARG A 1 135 ? 12.801 44.729 11.583 1.00 20.59 ?  140 ARG A HG2  1 
ATOM   2057 H HG3  . ARG A 1 135 ? 13.739 45.271 10.420 1.00 20.59 ?  140 ARG A HG3  1 
ATOM   2058 H HD2  . ARG A 1 135 ? 14.312 43.039 12.002 1.00 20.83 ?  140 ARG A HD2  1 
ATOM   2059 H HD3  . ARG A 1 135 ? 13.806 42.976 10.496 1.00 20.83 ?  140 ARG A HD3  1 
ATOM   2060 H HE   . ARG A 1 135 ? 15.966 44.302 10.298 1.00 21.29 ?  140 ARG A HE   1 
ATOM   2061 H HH11 . ARG A 1 135 ? 15.341 41.240 11.395 1.00 30.03 ?  140 ARG A HH11 1 
ATOM   2062 H HH12 . ARG A 1 135 ? 16.739 40.738 11.290 1.00 30.03 ?  140 ARG A HH12 1 
ATOM   2063 H HH21 . ARG A 1 135 ? 18.133 43.533 10.254 1.00 28.10 ?  140 ARG A HH21 1 
ATOM   2064 H HH22 . ARG A 1 135 ? 18.419 42.114 10.604 1.00 28.10 ?  140 ARG A HH22 1 
ATOM   2065 N N    . MET A 1 136 ? 14.450 47.118 15.080 1.00 13.78 ?  141 MET A N    1 
ATOM   2066 C CA   . MET A 1 136 ? 15.245 47.648 16.162 1.00 14.18 ?  141 MET A CA   1 
ATOM   2067 C C    . MET A 1 136 ? 16.376 46.691 16.467 1.00 14.06 ?  141 MET A C    1 
ATOM   2068 O O    . MET A 1 136 ? 16.141 45.500 16.634 1.00 14.66 ?  141 MET A O    1 
ATOM   2069 C CB   . MET A 1 136 ? 14.400 47.947 17.405 1.00 17.30 ?  141 MET A CB   1 
ATOM   2070 C CG   . MET A 1 136 ? 13.339 48.988 17.120 1.00 17.46 ?  141 MET A CG   1 
ATOM   2071 S SD   . MET A 1 136 ? 12.188 49.256 18.488 1.00 21.45 ?  141 MET A SD   1 
ATOM   2072 C CE   . MET A 1 136 ? 11.165 47.708 18.478 1.00 20.26 ?  141 MET A CE   1 
ATOM   2073 H H    . MET A 1 136 ? 13.932 46.478 15.329 1.00 16.53 ?  141 MET A H    1 
ATOM   2074 H HA   . MET A 1 136 ? 15.628 48.496 15.888 1.00 17.01 ?  141 MET A HA   1 
ATOM   2075 H HB2  . MET A 1 136 ? 13.959 47.133 17.696 1.00 20.76 ?  141 MET A HB2  1 
ATOM   2076 H HB3  . MET A 1 136 ? 14.975 48.282 18.111 1.00 20.76 ?  141 MET A HB3  1 
ATOM   2077 H HG2  . MET A 1 136 ? 13.775 49.833 16.932 1.00 20.95 ?  141 MET A HG2  1 
ATOM   2078 H HG3  . MET A 1 136 ? 12.822 48.703 16.351 1.00 20.95 ?  141 MET A HG3  1 
ATOM   2079 H HE1  . MET A 1 136 ? 10.529 47.745 19.209 1.00 24.31 ?  141 MET A HE1  1 
ATOM   2080 H HE2  . MET A 1 136 ? 10.694 47.647 17.632 1.00 24.31 ?  141 MET A HE2  1 
ATOM   2081 H HE3  . MET A 1 136 ? 11.750 46.942 18.587 1.00 24.31 ?  141 MET A HE3  1 
ATOM   2082 N N    . LEU A 1 137 ? 17.594 47.228 16.597 1.00 15.00 ?  142 LEU A N    1 
ATOM   2083 C CA   . LEU A 1 137 ? 18.819 46.465 16.823 1.00 13.47 ?  142 LEU A CA   1 
ATOM   2084 C C    . LEU A 1 137 ? 19.457 46.844 18.169 1.00 14.48 ?  142 LEU A C    1 
ATOM   2085 O O    . LEU A 1 137 ? 19.211 47.937 18.695 1.00 18.64 ?  142 LEU A O    1 
ATOM   2086 C CB   . LEU A 1 137 ? 19.839 46.802 15.762 1.00 15.43 ?  142 LEU A CB   1 
ATOM   2087 C CG   . LEU A 1 137 ? 19.389 46.621 14.324 1.00 12.86 ?  142 LEU A CG   1 
ATOM   2088 C CD1  . LEU A 1 137 ? 20.495 47.083 13.440 1.00 15.98 ?  142 LEU A CD1  1 
ATOM   2089 C CD2  . LEU A 1 137 ? 19.003 45.190 14.119 1.00 16.08 ?  142 LEU A CD2  1 
ATOM   2090 H H    . LEU A 1 137 ? 17.739 48.075 16.556 1.00 17.99 ?  142 LEU A H    1 
ATOM   2091 H HA   . LEU A 1 137 ? 18.599 45.520 16.822 1.00 16.16 ?  142 LEU A HA   1 
ATOM   2092 H HB2  . LEU A 1 137 ? 20.091 47.732 15.869 1.00 18.51 ?  142 LEU A HB2  1 
ATOM   2093 H HB3  . LEU A 1 137 ? 20.612 46.231 15.894 1.00 18.51 ?  142 LEU A HB3  1 
ATOM   2094 H HG   . LEU A 1 137 ? 18.605 47.147 14.099 1.00 15.43 ?  142 LEU A HG   1 
ATOM   2095 H HD11 . LEU A 1 137 ? 20.236 46.949 12.515 1.00 19.17 ?  142 LEU A HD11 1 
ATOM   2096 H HD12 . LEU A 1 137 ? 20.659 48.024 13.605 1.00 19.17 ?  142 LEU A HD12 1 
ATOM   2097 H HD13 . LEU A 1 137 ? 21.293 46.568 13.638 1.00 19.17 ?  142 LEU A HD13 1 
ATOM   2098 H HD21 . LEU A 1 137 ? 18.811 45.047 13.179 1.00 19.28 ?  142 LEU A HD21 1 
ATOM   2099 H HD22 . LEU A 1 137 ? 19.738 44.622 14.397 1.00 19.28 ?  142 LEU A HD22 1 
ATOM   2100 H HD23 . LEU A 1 137 ? 18.215 44.996 14.651 1.00 19.28 ?  142 LEU A HD23 1 
ATOM   2101 N N    . LEU A 1 138 ? 20.154 45.886 18.755 1.00 14.16 ?  143 LEU A N    1 
ATOM   2102 C CA   . LEU A 1 138 ? 20.953 46.136 19.943 1.00 14.26 ?  143 LEU A CA   1 
ATOM   2103 C C    . LEU A 1 138 ? 22.434 46.091 19.607 1.00 13.66 ?  143 LEU A C    1 
ATOM   2104 O O    . LEU A 1 138 ? 22.933 45.113 19.018 1.00 13.91 ?  143 LEU A O    1 
ATOM   2105 C CB   . LEU A 1 138 ? 20.699 45.064 21.003 1.00 15.34 ?  143 LEU A CB   1 
ATOM   2106 C CG   . LEU A 1 138 ? 21.588 45.185 22.269 1.00 21.52 ?  143 LEU A CG   1 
ATOM   2107 C CD1  . LEU A 1 138 ? 20.941 46.245 23.116 1.00 31.77 ?  143 LEU A CD1  1 
ATOM   2108 C CD2  . LEU A 1 138 ? 21.624 43.920 22.970 1.00 25.81 ?  143 LEU A CD2  1 
ATOM   2109 H H    . LEU A 1 138 ? 20.181 45.072 18.480 1.00 16.99 ?  143 LEU A H    1 
ATOM   2110 H HA   . LEU A 1 138 ? 20.720 47.016 20.279 1.00 17.10 ?  143 LEU A HA   1 
ATOM   2111 H HB2  . LEU A 1 138 ? 19.774 45.125 21.288 1.00 18.41 ?  143 LEU A HB2  1 
ATOM   2112 H HB3  . LEU A 1 138 ? 20.868 44.194 20.608 1.00 18.41 ?  143 LEU A HB3  1 
ATOM   2113 H HG   . LEU A 1 138 ? 22.506 45.416 22.060 1.00 25.81 ?  143 LEU A HG   1 
ATOM   2114 H HD11 . LEU A 1 138 ? 21.434 46.329 23.948 1.00 38.12 ?  143 LEU A HD11 1 
ATOM   2115 H HD12 . LEU A 1 138 ? 20.958 47.087 22.635 1.00 38.12 ?  143 LEU A HD12 1 
ATOM   2116 H HD13 . LEU A 1 138 ? 20.025 45.987 23.300 1.00 38.12 ?  143 LEU A HD13 1 
ATOM   2117 H HD21 . LEU A 1 138 ? 21.342 44.059 23.888 1.00 30.96 ?  143 LEU A HD21 1 
ATOM   2118 H HD22 . LEU A 1 138 ? 21.024 43.298 22.530 1.00 30.96 ?  143 LEU A HD22 1 
ATOM   2119 H HD23 . LEU A 1 138 ? 22.530 43.574 22.951 1.00 30.96 ?  143 LEU A HD23 1 
ATOM   2120 N N    . TYR A 1 139 ? 23.152 47.151 20.030 1.00 13.39 ?  144 TYR A N    1 
ATOM   2121 C CA   . TYR A 1 139 ? 24.613 47.213 19.952 1.00 13.31 ?  144 TYR A CA   1 
ATOM   2122 C C    . TYR A 1 139 ? 25.200 47.203 21.353 1.00 12.74 ?  144 TYR A C    1 
ATOM   2123 O O    . TYR A 1 139 ? 24.645 47.782 22.272 1.00 12.76 ?  144 TYR A O    1 
ATOM   2124 C CB   . TYR A 1 139 ? 25.055 48.499 19.253 1.00 13.73 ?  144 TYR A CB   1 
ATOM   2125 C CG   . TYR A 1 139 ? 24.920 48.455 17.757 1.00 13.15 ?  144 TYR A CG   1 
ATOM   2126 C CD1  . TYR A 1 139 ? 23.677 48.582 17.103 1.00 14.04 ?  144 TYR A CD1  1 
ATOM   2127 C CD2  . TYR A 1 139 ? 26.020 48.269 16.991 1.00 13.84 ?  144 TYR A CD2  1 
ATOM   2128 C CE1  . TYR A 1 139 ? 23.573 48.504 15.754 1.00 14.45 ?  144 TYR A CE1  1 
ATOM   2129 C CE2  . TYR A 1 139 ? 25.931 48.199 15.611 1.00 16.30 ?  144 TYR A CE2  1 
ATOM   2130 C CZ   . TYR A 1 139 ? 24.705 48.301 15.031 1.00 15.84 ?  144 TYR A CZ   1 
ATOM   2131 O OH   . TYR A 1 139 ? 24.548 48.248 13.629 1.00 19.73 ?  144 TYR A OH   1 
ATOM   2132 H H    . TYR A 1 139 ? 22.801 47.858 20.372 1.00 16.06 ?  144 TYR A H    1 
ATOM   2133 H HA   . TYR A 1 139 ? 24.945 46.444 19.462 1.00 15.97 ?  144 TYR A HA   1 
ATOM   2134 H HB2  . TYR A 1 139 ? 24.510 49.233 19.577 1.00 16.47 ?  144 TYR A HB2  1 
ATOM   2135 H HB3  . TYR A 1 139 ? 25.988 48.662 19.461 1.00 16.47 ?  144 TYR A HB3  1 
ATOM   2136 H HD1  . TYR A 1 139 ? 22.910 48.722 17.610 1.00 16.84 ?  144 TYR A HD1  1 
ATOM   2137 H HD2  . TYR A 1 139 ? 26.851 48.185 17.400 1.00 16.60 ?  144 TYR A HD2  1 
ATOM   2138 H HE1  . TYR A 1 139 ? 22.748 48.588 15.333 1.00 17.33 ?  144 TYR A HE1  1 
ATOM   2139 H HE2  . TYR A 1 139 ? 26.694 48.086 15.091 1.00 19.55 ?  144 TYR A HE2  1 
ATOM   2140 H HH   . TYR A 1 139 ? 25.290 48.107 13.262 1.00 23.66 ?  144 TYR A HH   1 
ATOM   2141 N N    . ILE A 1 140 ? 26.306 46.479 21.506 1.00 12.81 ?  145 ILE A N    1 
ATOM   2142 C CA   . ILE A 1 140 ? 26.937 46.353 22.808 1.00 12.58 ?  145 ILE A CA   1 
ATOM   2143 C C    . ILE A 1 140 ? 28.440 46.576 22.674 1.00 12.27 ?  145 ILE A C    1 
ATOM   2144 O O    . ILE A 1 140 ? 29.050 46.373 21.628 1.00 12.76 ?  145 ILE A O    1 
ATOM   2145 C CB   . ILE A 1 140 ? 26.678 45.011 23.500 1.00 13.31 ?  145 ILE A CB   1 
ATOM   2146 C CG1  . ILE A 1 140 ? 27.421 43.888 22.787 1.00 15.00 ?  145 ILE A CG1  1 
ATOM   2147 C CG2  . ILE A 1 140 ? 25.168 44.737 23.576 1.00 14.06 ?  145 ILE A CG2  1 
ATOM   2148 C CD1  . ILE A 1 140 ? 27.372 42.567 23.454 1.00 20.70 ?  145 ILE A CD1  1 
ATOM   2149 H H    . ILE A 1 140 ? 26.704 46.056 20.872 1.00 15.36 ?  145 ILE A H    1 
ATOM   2150 H HA   . ILE A 1 140 ? 26.566 47.051 23.370 1.00 15.09 ?  145 ILE A HA   1 
ATOM   2151 H HB   . ILE A 1 140 ? 27.020 45.055 24.406 1.00 15.97 ?  145 ILE A HB   1 
ATOM   2152 H HG12 . ILE A 1 140 ? 27.034 43.779 21.904 1.00 17.99 ?  145 ILE A HG12 1 
ATOM   2153 H HG13 . ILE A 1 140 ? 28.354 44.140 22.712 1.00 17.99 ?  145 ILE A HG13 1 
ATOM   2154 H HG21 . ILE A 1 140 ? 25.010 44.012 24.201 1.00 16.87 ?  145 ILE A HG21 1 
ATOM   2155 H HG22 . ILE A 1 140 ? 24.716 45.540 23.879 1.00 16.87 ?  145 ILE A HG22 1 
ATOM   2156 H HG23 . ILE A 1 140 ? 24.847 44.490 22.694 1.00 16.87 ?  145 ILE A HG23 1 
ATOM   2157 H HD11 . ILE A 1 140 ? 27.892 41.932 22.936 1.00 24.83 ?  145 ILE A HD11 1 
ATOM   2158 H HD12 . ILE A 1 140 ? 27.745 42.650 24.346 1.00 24.83 ?  145 ILE A HD12 1 
ATOM   2159 H HD13 . ILE A 1 140 ? 26.449 42.274 23.508 1.00 24.83 ?  145 ILE A HD13 1 
ATOM   2160 N N    . ARG A 1 141 ? 29.063 46.861 23.821 1.00 11.69 ?  146 ARG A N    1 
ATOM   2161 C CA   . ARG A 1 141 ? 30.528 46.702 23.979 1.00 11.54 ?  146 ARG A CA   1 
ATOM   2162 C C    . ARG A 1 141 ? 30.746 46.115 25.363 1.00 11.18 ?  146 ARG A C    1 
ATOM   2163 O O    . ARG A 1 141 ? 30.373 46.705 26.369 1.00 10.55 ?  146 ARG A O    1 
ATOM   2164 C CB   . ARG A 1 141 ? 31.261 48.003 23.850 1.00 11.51 ?  146 ARG A CB   1 
ATOM   2165 C CG   . ARG A 1 141 ? 32.800 47.728 23.945 1.00 11.33 ?  146 ARG A CG   1 
ATOM   2166 C CD   . ARG A 1 141 ? 33.595 48.966 23.654 1.00 14.31 ?  146 ARG A CD   1 
ATOM   2167 N NE   . ARG A 1 141 ? 35.037 48.667 23.715 1.00 13.00 ?  146 ARG A NE   1 
ATOM   2168 C CZ   . ARG A 1 141 ? 35.742 48.126 22.750 1.00 13.16 ?  146 ARG A CZ   1 
ATOM   2169 N NH1  . ARG A 1 141 ? 35.204 47.816 21.590 1.00 15.45 ?  146 ARG A NH1  1 
ATOM   2170 N NH2  . ARG A 1 141 ? 37.025 47.888 22.943 1.00 15.51 ?  146 ARG A NH2  1 
ATOM   2171 H H    . ARG A 1 141 ? 28.666 47.149 24.527 1.00 14.02 ?  146 ARG A H    1 
ATOM   2172 H HA   . ARG A 1 141 ? 30.875 46.108 23.295 1.00 13.84 ?  146 ARG A HA   1 
ATOM   2173 H HB2  . ARG A 1 141 ? 31.064 48.410 22.992 1.00 13.80 ?  146 ARG A HB2  1 
ATOM   2174 H HB3  . ARG A 1 141 ? 31.001 48.601 24.568 1.00 13.80 ?  146 ARG A HB3  1 
ATOM   2175 H HG2  . ARG A 1 141 ? 33.019 47.428 24.841 1.00 13.59 ?  146 ARG A HG2  1 
ATOM   2176 H HG3  . ARG A 1 141 ? 33.046 47.048 23.299 1.00 13.59 ?  146 ARG A HG3  1 
ATOM   2177 H HD2  . ARG A 1 141 ? 33.381 49.289 22.765 1.00 17.17 ?  146 ARG A HD2  1 
ATOM   2178 H HD3  . ARG A 1 141 ? 33.390 49.648 24.313 1.00 17.17 ?  146 ARG A HD3  1 
ATOM   2179 H HE   . ARG A 1 141 ? 35.450 48.864 24.443 1.00 15.59 ?  146 ARG A HE   1 
ATOM   2180 H HH11 . ARG A 1 141 ? 34.369 47.967 21.449 1.00 18.53 ?  146 ARG A HH11 1 
ATOM   2181 H HH12 . ARG A 1 141 ? 35.687 47.462 20.972 1.00 18.53 ?  146 ARG A HH12 1 
ATOM   2182 H HH21 . ARG A 1 141 ? 37.391 48.088 23.695 1.00 18.60 ?  146 ARG A HH21 1 
ATOM   2183 H HH22 . ARG A 1 141 ? 37.496 47.534 22.316 1.00 18.60 ?  146 ARG A HH22 1 
ATOM   2184 N N    . GLU A 1 142 ? 31.363 44.932 25.422 1.00 11.82 ?  147 GLU A N    1 
ATOM   2185 C CA   . GLU A 1 142 ? 31.810 44.323 26.665 1.00 11.58 ?  147 GLU A CA   1 
ATOM   2186 C C    . GLU A 1 142 ? 33.001 45.074 27.221 1.00 12.46 ?  147 GLU A C    1 
ATOM   2187 O O    . GLU A 1 142 ? 33.918 45.414 26.451 1.00 11.84 ?  147 GLU A O    1 
ATOM   2188 C CB   . GLU A 1 142 ? 32.119 42.833 26.450 1.00 14.54 ?  147 GLU A CB   1 
ATOM   2189 C CG   . GLU A 1 142 ? 30.902 42.020 26.060 1.00 18.00 ?  147 GLU A CG   1 
ATOM   2190 C CD   . GLU A 1 142 ? 31.145 40.503 25.891 1.00 35.88 ?  147 GLU A CD   1 
ATOM   2191 O OE1  . GLU A 1 142 ? 31.068 39.755 26.886 1.00 45.17 ?  147 GLU A OE1  1 
ATOM   2192 O OE2  . GLU A 1 142 ? 31.256 40.043 24.735 1.00 38.04 -1 147 GLU A OE2  1 
ATOM   2193 H H    . GLU A 1 142 ? 31.538 44.450 24.732 1.00 14.18 ?  147 GLU A H    1 
ATOM   2194 H HA   . GLU A 1 142 ? 31.107 44.369 27.332 1.00 13.89 ?  147 GLU A HA   1 
ATOM   2195 H HB2  . GLU A 1 142 ? 32.774 42.748 25.740 1.00 17.44 ?  147 GLU A HB2  1 
ATOM   2196 H HB3  . GLU A 1 142 ? 32.473 42.464 27.274 1.00 17.44 ?  147 GLU A HB3  1 
ATOM   2197 H HG2  . GLU A 1 142 ? 30.227 42.129 26.749 1.00 21.60 ?  147 GLU A HG2  1 
ATOM   2198 H HG3  . GLU A 1 142 ? 30.568 42.355 25.213 1.00 21.60 ?  147 GLU A HG3  1 
ATOM   2199 N N    . LEU A 1 143 ? 33.074 45.221 28.505 1.00 12.48 ?  148 LEU A N    1 
ATOM   2200 C CA   . LEU A 1 143 ? 34.082 46.068 29.139 1.00 12.03 ?  148 LEU A CA   1 
ATOM   2201 C C    . LEU A 1 143 ? 34.788 45.335 30.253 1.00 15.89 ?  148 LEU A C    1 
ATOM   2202 O O    . LEU A 1 143 ? 35.187 45.915 31.213 1.00 20.17 ?  148 LEU A O    1 
ATOM   2203 C CB   . LEU A 1 143 ? 33.434 47.397 29.623 1.00 12.19 ?  148 LEU A CB   1 
ATOM   2204 C CG   . LEU A 1 143 ? 32.699 48.176 28.558 1.00 12.19 ?  148 LEU A CG   1 
ATOM   2205 C CD1  . LEU A 1 143 ? 31.803 49.238 29.159 1.00 13.60 ?  148 LEU A CD1  1 
ATOM   2206 C CD2  . LEU A 1 143 ? 33.702 48.797 27.642 1.00 14.56 ?  148 LEU A CD2  1 
ATOM   2207 O OXT  . LEU A 1 143 ? 34.942 44.123 30.203 1.00 22.09 -1 148 LEU A OXT  1 
ATOM   2208 H H    . LEU A 1 143 ? 32.545 44.839 29.065 1.00 14.96 ?  148 LEU A H    1 
ATOM   2209 H HA   . LEU A 1 143 ? 34.768 46.307 28.496 1.00 14.42 ?  148 LEU A HA   1 
ATOM   2210 H HB2  . LEU A 1 143 ? 32.797 47.190 30.324 1.00 14.62 ?  148 LEU A HB2  1 
ATOM   2211 H HB3  . LEU A 1 143 ? 34.135 47.970 29.970 1.00 14.62 ?  148 LEU A HB3  1 
ATOM   2212 H HG   . LEU A 1 143 ? 32.123 47.576 28.058 1.00 14.62 ?  148 LEU A HG   1 
ATOM   2213 H HD11 . LEU A 1 143 ? 31.319 49.683 28.446 1.00 16.31 ?  148 LEU A HD11 1 
ATOM   2214 H HD12 . LEU A 1 143 ? 31.179 48.816 29.770 1.00 16.31 ?  148 LEU A HD12 1 
ATOM   2215 H HD13 . LEU A 1 143 ? 32.351 49.879 29.638 1.00 16.31 ?  148 LEU A HD13 1 
ATOM   2216 H HD21 . LEU A 1 143 ? 33.235 49.287 26.947 1.00 17.46 ?  148 LEU A HD21 1 
ATOM   2217 H HD22 . LEU A 1 143 ? 34.263 49.402 28.152 1.00 17.46 ?  148 LEU A HD22 1 
ATOM   2218 H HD23 . LEU A 1 143 ? 34.244 48.097 27.246 1.00 17.46 ?  148 LEU A HD23 1 
ATOM   2219 N N    . ASN B 2 1   ? 32.201 72.041 26.353 1.00 47.06 ?  6   ASN B N    1 
ATOM   2220 C CA   . ASN B 2 1   ? 32.886 70.989 27.096 1.00 48.94 ?  6   ASN B CA   1 
ATOM   2221 C C    . ASN B 2 1   ? 31.798 70.034 27.595 1.00 34.05 ?  6   ASN B C    1 
ATOM   2222 O O    . ASN B 2 1   ? 30.614 70.420 27.692 1.00 38.43 ?  6   ASN B O    1 
ATOM   2223 C CB   . ASN B 2 1   ? 33.678 71.569 28.258 1.00 34.17 ?  6   ASN B CB   1 
ATOM   2224 H HA   . ASN B 2 1   ? 33.534 70.518 26.548 1.00 58.72 ?  6   ASN B HA   1 
ATOM   2225 N N    . ILE B 2 2   ? 32.152 68.806 27.904 1.00 28.74 ?  7   ILE B N    1 
ATOM   2226 C CA   . ILE B 2 2   ? 31.166 67.868 28.441 1.00 26.56 ?  7   ILE B CA   1 
ATOM   2227 C C    . ILE B 2 2   ? 31.116 67.973 29.954 1.00 23.93 ?  7   ILE B C    1 
ATOM   2228 O O    . ILE B 2 2   ? 32.152 68.028 30.618 1.00 26.61 ?  7   ILE B O    1 
ATOM   2229 C CB   . ILE B 2 2   ? 31.456 66.409 28.019 1.00 27.70 ?  7   ILE B CB   1 
ATOM   2230 C CG1  . ILE B 2 2   ? 31.926 66.304 26.554 1.00 34.74 ?  7   ILE B CG1  1 
ATOM   2231 C CG2  . ILE B 2 2   ? 30.288 65.561 28.398 1.00 22.41 ?  7   ILE B CG2  1 
ATOM   2232 C CD1  . ILE B 2 2   ? 30.948 66.520 25.594 1.00 29.79 ?  7   ILE B CD1  1 
ATOM   2233 H H    . ILE B 2 2   ? 32.946 68.487 27.816 1.00 34.48 ?  7   ILE B H    1 
ATOM   2234 H HA   . ILE B 2 2   ? 30.304 68.127 28.079 1.00 31.86 ?  7   ILE B HA   1 
ATOM   2235 H HB   . ILE B 2 2   ? 32.219 66.060 28.505 1.00 33.23 ?  7   ILE B HB   1 
ATOM   2236 H HG12 . ILE B 2 2   ? 32.622 66.964 26.409 1.00 41.68 ?  7   ILE B HG12 1 
ATOM   2237 H HG13 . ILE B 2 2   ? 32.279 65.412 26.410 1.00 41.68 ?  7   ILE B HG13 1 
ATOM   2238 H HG21 . ILE B 2 2   ? 30.430 64.661 28.066 1.00 26.88 ?  7   ILE B HG21 1 
ATOM   2239 H HG22 . ILE B 2 2   ? 30.207 65.549 29.364 1.00 26.88 ?  7   ILE B HG22 1 
ATOM   2240 H HG23 . ILE B 2 2   ? 29.485 65.936 28.004 1.00 26.88 ?  7   ILE B HG23 1 
ATOM   2241 H HD11 . ILE B 2 2   ? 31.365 66.547 24.719 1.00 35.74 ?  7   ILE B HD11 1 
ATOM   2242 H HD12 . ILE B 2 2   ? 30.304 65.796 25.631 1.00 35.74 ?  7   ILE B HD12 1 
ATOM   2243 H HD13 . ILE B 2 2   ? 30.508 67.365 25.777 1.00 35.74 ?  7   ILE B HD13 1 
ATOM   2244 N N    . ARG B 2 3   ? 29.917 67.952 30.520 1.00 20.26 ?  8   ARG B N    1 
ATOM   2245 C CA   . ARG B 2 3   ? 29.809 67.954 31.971 1.00 24.41 ?  8   ARG B CA   1 
ATOM   2246 C C    . ARG B 2 3   ? 28.649 67.073 32.364 1.00 20.28 ?  8   ARG B C    1 
ATOM   2247 O O    . ARG B 2 3   ? 27.775 66.770 31.559 1.00 17.73 ?  8   ARG B O    1 
ATOM   2248 C CB   . ARG B 2 3   ? 29.576 69.352 32.539 1.00 30.37 ?  8   ARG B CB   1 
ATOM   2249 C CG   . ARG B 2 3   ? 28.408 70.054 31.943 1.00 27.29 ?  8   ARG B CG   1 
ATOM   2250 C CD   . ARG B 2 3   ? 28.282 71.442 32.539 1.00 29.94 ?  8   ARG B CD   1 
ATOM   2251 N NE   . ARG B 2 3   ? 27.013 72.076 32.206 1.00 28.76 ?  8   ARG B NE   1 
ATOM   2252 C CZ   . ARG B 2 3   ? 25.908 71.969 32.927 1.00 33.97 ?  8   ARG B CZ   1 
ATOM   2253 N NH1  . ARG B 2 3   ? 25.866 71.219 34.023 1.00 28.12 ?  8   ARG B NH1  1 
ATOM   2254 N NH2  . ARG B 2 3   ? 24.813 72.622 32.535 1.00 39.54 ?  8   ARG B NH2  1 
ATOM   2255 H H    . ARG B 2 3   ? 29.169 67.936 30.095 1.00 24.31 ?  8   ARG B H    1 
ATOM   2256 H HA   . ARG B 2 3   ? 30.634 67.607 32.345 1.00 29.29 ?  8   ARG B HA   1 
ATOM   2257 H HB2  . ARG B 2 3   ? 29.422 69.279 33.494 1.00 36.44 ?  8   ARG B HB2  1 
ATOM   2258 H HB3  . ARG B 2 3   ? 30.363 69.893 32.370 1.00 36.44 ?  8   ARG B HB3  1 
ATOM   2259 H HG2  . ARG B 2 3   ? 28.529 70.137 30.984 1.00 32.74 ?  8   ARG B HG2  1 
ATOM   2260 H HG3  . ARG B 2 3   ? 27.596 69.559 32.134 1.00 32.74 ?  8   ARG B HG3  1 
ATOM   2261 H HD2  . ARG B 2 3   ? 28.343 71.380 33.505 1.00 35.91 ?  8   ARG B HD2  1 
ATOM   2262 H HD3  . ARG B 2 3   ? 28.997 72.001 32.196 1.00 35.91 ?  8   ARG B HD3  1 
ATOM   2263 H HE   . ARG B 2 3   ? 26.980 72.553 31.491 1.00 34.51 ?  8   ARG B HE   1 
ATOM   2264 H HH11 . ARG B 2 3   ? 26.567 70.790 34.277 1.00 33.74 ?  8   ARG B HH11 1 
ATOM   2265 H HH12 . ARG B 2 3   ? 25.138 71.163 34.478 1.00 33.74 ?  8   ARG B HH12 1 
ATOM   2266 H HH21 . ARG B 2 3   ? 24.831 73.104 31.823 1.00 47.45 ?  8   ARG B HH21 1 
ATOM   2267 H HH22 . ARG B 2 3   ? 24.088 72.561 32.995 1.00 47.45 ?  8   ARG B HH22 1 
ATOM   2268 N N    . VAL B 2 4   ? 28.641 66.680 33.629 1.00 21.22 ?  9   VAL B N    1 
ATOM   2269 C CA   . VAL B 2 4   ? 27.576 65.858 34.172 1.00 21.98 ?  9   VAL B CA   1 
ATOM   2270 C C    . VAL B 2 4   ? 26.453 66.805 34.585 1.00 19.95 ?  9   VAL B C    1 
ATOM   2271 O O    . VAL B 2 4   ? 26.684 67.781 35.307 1.00 22.48 ?  9   VAL B O    1 
ATOM   2272 C CB   . VAL B 2 4   ? 28.059 65.021 35.355 1.00 22.29 ?  9   VAL B CB   1 
ATOM   2273 C CG1  . VAL B 2 4   ? 26.891 64.292 35.983 1.00 20.21 ?  9   VAL B CG1  1 
ATOM   2274 C CG2  . VAL B 2 4   ? 29.131 64.038 34.916 1.00 28.28 ?  9   VAL B CG2  1 
ATOM   2275 H H    . VAL B 2 4   ? 29.252 66.881 34.201 1.00 25.46 ?  9   VAL B H    1 
ATOM   2276 H HA   . VAL B 2 4   ? 27.252 65.241 33.496 1.00 26.37 ?  9   VAL B HA   1 
ATOM   2277 H HB   . VAL B 2 4   ? 28.449 65.609 36.021 1.00 26.74 ?  9   VAL B HB   1 
ATOM   2278 H HG11 . VAL B 2 4   ? 27.231 63.592 36.563 1.00 24.25 ?  9   VAL B HG11 1 
ATOM   2279 H HG12 . VAL B 2 4   ? 26.366 64.923 36.499 1.00 24.25 ?  9   VAL B HG12 1 
ATOM   2280 H HG13 . VAL B 2 4   ? 26.347 63.904 35.281 1.00 24.25 ?  9   VAL B HG13 1 
ATOM   2281 H HG21 . VAL B 2 4   ? 29.412 63.514 35.683 1.00 33.93 ?  9   VAL B HG21 1 
ATOM   2282 H HG22 . VAL B 2 4   ? 28.765 63.455 34.233 1.00 33.93 ?  9   VAL B HG22 1 
ATOM   2283 H HG23 . VAL B 2 4   ? 29.886 64.533 34.559 1.00 33.93 ?  9   VAL B HG23 1 
ATOM   2284 N N    . ALA B 2 5   ? 25.258 66.571 34.066 1.00 17.37 ?  10  ALA B N    1 
ATOM   2285 C CA   . ALA B 2 5   ? 24.108 67.409 34.387 1.00 17.73 ?  10  ALA B CA   1 
ATOM   2286 C C    . ALA B 2 5   ? 23.734 67.328 35.845 1.00 20.16 ?  10  ALA B C    1 
ATOM   2287 O O    . ALA B 2 5   ? 23.777 66.260 36.469 1.00 20.70 ?  10  ALA B O    1 
ATOM   2288 C CB   . ALA B 2 5   ? 22.903 66.936 33.577 1.00 19.37 ?  10  ALA B CB   1 
ATOM   2289 H H    . ALA B 2 5   ? 25.081 65.930 33.521 1.00 20.84 ?  10  ALA B H    1 
ATOM   2290 H HA   . ALA B 2 5   ? 24.337 68.328 34.176 1.00 21.27 ?  10  ALA B HA   1 
ATOM   2291 H HB1  . ALA B 2 5   ? 22.161 67.541 33.734 1.00 23.24 ?  10  ALA B HB1  1 
ATOM   2292 H HB2  . ALA B 2 5   ? 23.136 66.935 32.636 1.00 23.24 ?  10  ALA B HB2  1 
ATOM   2293 H HB3  . ALA B 2 5   ? 22.664 66.040 33.861 1.00 23.24 ?  10  ALA B HB3  1 
ATOM   2294 N N    . GLU B 2 6   ? 23.381 68.488 36.398 1.00 19.88 ?  11  GLU B N    1 
ATOM   2295 C CA   . GLU B 2 6   ? 22.803 68.596 37.722 1.00 19.59 ?  11  GLU B CA   1 
ATOM   2296 C C    . GLU B 2 6   ? 21.280 68.703 37.604 1.00 18.59 ?  11  GLU B C    1 
ATOM   2297 O O    . GLU B 2 6   ? 20.704 68.860 36.524 1.00 19.12 ?  11  GLU B O    1 
ATOM   2298 C CB   . GLU B 2 6   ? 23.387 69.829 38.407 1.00 23.52 ?  11  GLU B CB   1 
ATOM   2299 C CG   . GLU B 2 6   ? 24.904 69.814 38.523 1.00 22.55 ?  11  GLU B CG   1 
ATOM   2300 C CD   . GLU B 2 6   ? 25.424 70.939 39.368 1.00 30.38 ?  11  GLU B CD   1 
ATOM   2301 O OE1  . GLU B 2 6   ? 25.605 72.033 38.807 1.00 31.16 ?  11  GLU B OE1  1 
ATOM   2302 O OE2  . GLU B 2 6   ? 25.660 70.722 40.580 1.00 40.40 ?  11  GLU B OE2  1 
ATOM   2303 H H    . GLU B 2 6   ? 23.473 69.248 36.006 1.00 23.85 ?  11  GLU B H    1 
ATOM   2304 H HA   . GLU B 2 6   ? 23.006 67.816 38.260 1.00 23.50 ?  11  GLU B HA   1 
ATOM   2305 H HB2  . GLU B 2 6   ? 23.139 70.616 37.896 1.00 28.22 ?  11  GLU B HB2  1 
ATOM   2306 H HB3  . GLU B 2 6   ? 23.024 69.888 39.304 1.00 28.22 ?  11  GLU B HB3  1 
ATOM   2307 H HG2  . GLU B 2 6   ? 25.183 68.979 38.928 1.00 27.05 ?  11  GLU B HG2  1 
ATOM   2308 H HG3  . GLU B 2 6   ? 25.291 69.899 37.637 1.00 27.05 ?  11  GLU B HG3  1 
ATOM   2309 N N    . VAL B 2 7   ? 20.626 68.574 38.752 1.00 19.97 ?  12  VAL B N    1 
ATOM   2310 C CA   . VAL B 2 7   ? 19.173 68.625 38.775 1.00 22.22 ?  12  VAL B CA   1 
ATOM   2311 C C    . VAL B 2 7   ? 18.675 69.872 38.081 1.00 22.35 ?  12  VAL B C    1 
ATOM   2312 O O    . VAL B 2 7   ? 17.707 69.828 37.316 1.00 23.60 ?  12  VAL B O    1 
ATOM   2313 C CB   . VAL B 2 7   ? 18.659 68.502 40.223 1.00 24.01 ?  12  VAL B CB   1 
ATOM   2314 C CG1  . VAL B 2 7   ? 17.174 68.727 40.280 1.00 29.16 ?  12  VAL B CG1  1 
ATOM   2315 C CG2  . VAL B 2 7   ? 18.967 67.122 40.729 1.00 30.78 ?  12  VAL B CG2  1 
ATOM   2316 H H    . VAL B 2 7   ? 20.995 68.457 39.520 1.00 23.95 ?  12  VAL B H    1 
ATOM   2317 H HA   . VAL B 2 7   ? 18.823 67.866 38.282 1.00 26.66 ?  12  VAL B HA   1 
ATOM   2318 H HB   . VAL B 2 7   ? 19.093 69.170 40.777 1.00 28.80 ?  12  VAL B HB   1 
ATOM   2319 H HG11 . VAL B 2 7   ? 16.851 68.481 41.161 1.00 34.98 ?  12  VAL B HG11 1 
ATOM   2320 H HG12 . VAL B 2 7   ? 16.990 69.664 40.111 1.00 34.98 ?  12  VAL B HG12 1 
ATOM   2321 H HG13 . VAL B 2 7   ? 16.745 68.179 39.605 1.00 34.98 ?  12  VAL B HG13 1 
ATOM   2322 H HG21 . VAL B 2 7   ? 18.655 67.044 41.644 1.00 36.93 ?  12  VAL B HG21 1 
ATOM   2323 H HG22 . VAL B 2 7   ? 18.514 66.472 40.169 1.00 36.93 ?  12  VAL B HG22 1 
ATOM   2324 H HG23 . VAL B 2 7   ? 19.925 66.979 40.693 1.00 36.93 ?  12  VAL B HG23 1 
ATOM   2325 N N    . ALA B 2 8   ? 19.359 71.014 38.306 1.00 23.11 ?  13  ALA B N    1 
ATOM   2326 C CA   . ALA B 2 8   ? 18.922 72.281 37.737 1.00 23.88 ?  13  ALA B CA   1 
ATOM   2327 C C    . ALA B 2 8   ? 19.060 72.338 36.216 1.00 21.20 ?  13  ALA B C    1 
ATOM   2328 O O    . ALA B 2 8   ? 18.489 73.238 35.599 1.00 24.23 ?  13  ALA B O    1 
ATOM   2329 C CB   . ALA B 2 8   ? 19.661 73.438 38.425 1.00 25.56 ?  13  ALA B CB   1 
ATOM   2330 H H    . ALA B 2 8   ? 20.073 71.069 38.782 1.00 27.72 ?  13  ALA B H    1 
ATOM   2331 H HA   . ALA B 2 8   ? 17.977 72.407 37.918 1.00 28.65 ?  13  ALA B HA   1 
ATOM   2332 H HB1  . ALA B 2 8   ? 19.369 74.276 38.034 1.00 30.67 ?  13  ALA B HB1  1 
ATOM   2333 H HB2  . ALA B 2 8   ? 19.453 73.426 39.373 1.00 30.67 ?  13  ALA B HB2  1 
ATOM   2334 H HB3  . ALA B 2 8   ? 20.615 73.326 38.294 1.00 30.67 ?  13  ALA B HB3  1 
ATOM   2335 N N    . ASP B 2 9   ? 19.761 71.393 35.600 1.00 20.44 ?  14  ASP B N    1 
ATOM   2336 C CA   . ASP B 2 9   ? 19.896 71.329 34.156 1.00 20.87 ?  14  ASP B CA   1 
ATOM   2337 C C    . ASP B 2 9   ? 18.768 70.538 33.499 1.00 20.62 ?  14  ASP B C    1 
ATOM   2338 O O    . ASP B 2 9   ? 18.803 70.361 32.280 1.00 21.03 ?  14  ASP B O    1 
ATOM   2339 C CB   . ASP B 2 9   ? 21.217 70.619 33.785 1.00 20.54 ?  14  ASP B CB   1 
ATOM   2340 C CG   . ASP B 2 9   ? 22.455 71.414 34.232 1.00 21.42 ?  14  ASP B CG   1 
ATOM   2341 O OD1  . ASP B 2 9   ? 22.572 72.609 33.919 1.00 22.50 ?  14  ASP B OD1  1 
ATOM   2342 O OD2  . ASP B 2 9   ? 23.318 70.868 34.954 1.00 23.04 -1 14  ASP B OD2  1 
ATOM   2343 H H    . ASP B 2 9   ? 20.177 70.762 36.010 1.00 24.52 ?  14  ASP B H    1 
ATOM   2344 H HA   . ASP B 2 9   ? 19.904 72.237 33.813 1.00 25.03 ?  14  ASP B HA   1 
ATOM   2345 H HB2  . ASP B 2 9   ? 21.243 69.751 34.218 1.00 24.64 ?  14  ASP B HB2  1 
ATOM   2346 H HB3  . ASP B 2 9   ? 21.259 70.510 32.822 1.00 24.64 ?  14  ASP B HB3  1 
ATOM   2347 N N    . ALA B 2 10  ? 17.820 70.013 34.275 1.00 18.94 ?  15  ALA B N    1 
ATOM   2348 C CA   . ALA B 2 10  ? 16.771 69.190 33.684 1.00 18.44 ?  15  ALA B CA   1 
ATOM   2349 C C    . ALA B 2 10  ? 16.060 69.888 32.533 1.00 20.97 ?  15  ALA B C    1 
ATOM   2350 O O    . ALA B 2 10  ? 15.625 69.224 31.597 1.00 19.42 ?  15  ALA B O    1 
ATOM   2351 C CB   . ALA B 2 10  ? 15.756 68.767 34.758 1.00 20.45 ?  15  ALA B CB   1 
ATOM   2352 H H    . ALA B 2 10  ? 17.763 70.116 35.126 1.00 22.72 ?  15  ALA B H    1 
ATOM   2353 H HA   . ALA B 2 10  ? 17.184 68.388 33.327 1.00 22.12 ?  15  ALA B HA   1 
ATOM   2354 H HB1  . ALA B 2 10  ? 15.087 68.194 34.351 1.00 24.53 ?  15  ALA B HB1  1 
ATOM   2355 H HB2  . ALA B 2 10  ? 16.221 68.286 35.460 1.00 24.53 ?  15  ALA B HB2  1 
ATOM   2356 H HB3  . ALA B 2 10  ? 15.334 69.561 35.123 1.00 24.53 ?  15  ALA B HB3  1 
ATOM   2357 N N    . GLY B 2 11  ? 15.905 71.214 32.589 1.00 23.38 ?  16  GLY B N    1 
ATOM   2358 C CA   . GLY B 2 11  ? 15.153 71.917 31.553 1.00 23.49 ?  16  GLY B CA   1 
ATOM   2359 C C    . GLY B 2 11  ? 15.852 71.887 30.210 1.00 22.48 ?  16  GLY B C    1 
ATOM   2360 O O    . GLY B 2 11  ? 15.217 71.689 29.169 1.00 22.18 ?  16  GLY B O    1 
ATOM   2361 H H    . GLY B 2 11  ? 16.221 71.722 33.208 1.00 28.05 ?  16  GLY B H    1 
ATOM   2362 H HA2  . GLY B 2 11  ? 14.282 71.503 31.453 1.00 28.19 ?  16  GLY B HA2  1 
ATOM   2363 H HA3  . GLY B 2 11  ? 15.035 72.843 31.816 1.00 28.19 ?  16  GLY B HA3  1 
ATOM   2364 N N    . VAL B 2 12  ? 17.174 72.035 30.219 1.00 24.50 ?  17  VAL B N    1 
ATOM   2365 C CA   . VAL B 2 12  ? 17.973 71.941 28.998 1.00 22.35 ?  17  VAL B CA   1 
ATOM   2366 C C    . VAL B 2 12  ? 17.928 70.526 28.418 1.00 18.67 ?  17  VAL B C    1 
ATOM   2367 O O    . VAL B 2 12  ? 17.810 70.342 27.196 1.00 21.03 ?  17  VAL B O    1 
ATOM   2368 C CB   . VAL B 2 12  ? 19.425 72.341 29.319 1.00 27.96 ?  17  VAL B CB   1 
ATOM   2369 C CG1  . VAL B 2 12  ? 20.295 72.083 28.143 1.00 27.75 ?  17  VAL B CG1  1 
ATOM   2370 C CG2  . VAL B 2 12  ? 19.484 73.786 29.727 1.00 37.25 ?  17  VAL B CG2  1 
ATOM   2371 H H    . VAL B 2 12  ? 17.639 72.191 30.925 1.00 29.40 ?  17  VAL B H    1 
ATOM   2372 H HA   . VAL B 2 12  ? 17.601 72.545 28.337 1.00 26.81 ?  17  VAL B HA   1 
ATOM   2373 H HB   . VAL B 2 12  ? 19.753 71.808 30.060 1.00 33.54 ?  17  VAL B HB   1 
ATOM   2374 H HG11 . VAL B 2 12  ? 21.141 72.542 28.269 1.00 33.29 ?  17  VAL B HG11 1 
ATOM   2375 H HG12 . VAL B 2 12  ? 20.446 71.128 28.065 1.00 33.29 ?  17  VAL B HG12 1 
ATOM   2376 H HG13 . VAL B 2 12  ? 19.855 72.414 27.345 1.00 33.29 ?  17  VAL B HG13 1 
ATOM   2377 H HG21 . VAL B 2 12  ? 20.406 74.024 29.915 1.00 44.69 ?  17  VAL B HG21 1 
ATOM   2378 H HG22 . VAL B 2 12  ? 19.143 74.334 29.003 1.00 44.69 ?  17  VAL B HG22 1 
ATOM   2379 H HG23 . VAL B 2 12  ? 18.942 73.913 30.521 1.00 44.69 ?  17  VAL B HG23 1 
ATOM   2380 N N    . VAL B 2 13  ? 18.121 69.498 29.259 1.00 18.51 ?  18  VAL B N    1 
ATOM   2381 C CA   . VAL B 2 13  ? 18.015 68.126 28.809 1.00 16.66 ?  18  VAL B CA   1 
ATOM   2382 C C    . VAL B 2 13  ? 16.654 67.869 28.178 1.00 18.70 ?  18  VAL B C    1 
ATOM   2383 O O    . VAL B 2 13  ? 16.565 67.271 27.109 1.00 18.52 ?  18  VAL B O    1 
ATOM   2384 C CB   . VAL B 2 13  ? 18.277 67.155 29.979 1.00 18.50 ?  18  VAL B CB   1 
ATOM   2385 C CG1  . VAL B 2 13  ? 18.194 65.731 29.464 1.00 18.52 ?  18  VAL B CG1  1 
ATOM   2386 C CG2  . VAL B 2 13  ? 19.560 67.501 30.711 1.00 19.24 ?  18  VAL B CG2  1 
ATOM   2387 H H    . VAL B 2 13  ? 18.313 69.580 30.093 1.00 22.21 ?  18  VAL B H    1 
ATOM   2388 H HA   . VAL B 2 13  ? 18.693 67.979 28.131 1.00 19.99 ?  18  VAL B HA   1 
ATOM   2389 H HB   . VAL B 2 13  ? 17.595 67.239 30.663 1.00 22.20 ?  18  VAL B HB   1 
ATOM   2390 H HG11 . VAL B 2 13  ? 18.442 65.122 30.177 1.00 22.21 ?  18  VAL B HG11 1 
ATOM   2391 H HG12 . VAL B 2 13  ? 17.285 65.552 29.178 1.00 22.21 ?  18  VAL B HG12 1 
ATOM   2392 H HG13 . VAL B 2 13  ? 18.803 65.630 28.716 1.00 22.21 ?  18  VAL B HG13 1 
ATOM   2393 H HG21 . VAL B 2 13  ? 19.775 66.785 31.328 1.00 23.08 ?  18  VAL B HG21 1 
ATOM   2394 H HG22 . VAL B 2 13  ? 20.274 67.605 30.063 1.00 23.08 ?  18  VAL B HG22 1 
ATOM   2395 H HG23 . VAL B 2 13  ? 19.431 68.330 31.198 1.00 23.08 ?  18  VAL B HG23 1 
ATOM   2396 N N    . ALA B 2 14  ? 15.572 68.284 28.848 1.00 18.29 ?  19  ALA B N    1 
ATOM   2397 C CA   . ALA B 2 14  ? 14.229 68.057 28.309 1.00 18.14 ?  19  ALA B CA   1 
ATOM   2398 C C    . ALA B 2 14  ? 14.050 68.725 26.960 1.00 18.36 ?  19  ALA B C    1 
ATOM   2399 O O    . ALA B 2 14  ? 13.429 68.149 26.061 1.00 21.05 ?  19  ALA B O    1 
ATOM   2400 C CB   . ALA B 2 14  ? 13.217 68.620 29.279 1.00 19.62 ?  19  ALA B CB   1 
ATOM   2401 H H    . ALA B 2 14  ? 15.589 68.693 29.604 1.00 21.95 ?  19  ALA B H    1 
ATOM   2402 H HA   . ALA B 2 14  ? 14.089 67.104 28.197 1.00 21.76 ?  19  ALA B HA   1 
ATOM   2403 H HB1  . ALA B 2 14  ? 12.325 68.445 28.942 1.00 23.54 ?  19  ALA B HB1  1 
ATOM   2404 H HB2  . ALA B 2 14  ? 13.335 68.192 30.142 1.00 23.54 ?  19  ALA B HB2  1 
ATOM   2405 H HB3  . ALA B 2 14  ? 13.358 69.577 29.363 1.00 23.54 ?  19  ALA B HB3  1 
ATOM   2406 N N    . LYS B 2 15  ? 14.551 69.955 26.808 1.00 18.86 ?  20  LYS B N    1 
ATOM   2407 C CA   . LYS B 2 15  ? 14.458 70.669 25.533 1.00 21.24 ?  20  LYS B CA   1 
ATOM   2408 C C    . LYS B 2 15  ? 15.162 69.901 24.433 1.00 23.40 ?  20  LYS B C    1 
ATOM   2409 O O    . LYS B 2 15  ? 14.651 69.777 23.316 1.00 20.62 ?  20  LYS B O    1 
ATOM   2410 C CB   . LYS B 2 15  ? 15.032 72.083 25.704 1.00 25.51 ?  20  LYS B CB   1 
ATOM   2411 C CG   . LYS B 2 15  ? 14.955 73.048 24.527 1.00 43.30 ?  20  LYS B CG   1 
ATOM   2412 C CD   . LYS B 2 15  ? 15.936 72.787 23.398 1.00 40.49 ?  20  LYS B CD   1 
ATOM   2413 C CE   . LYS B 2 15  ? 15.795 73.865 22.264 1.00 42.69 ?  20  LYS B CE   1 
ATOM   2414 N NZ   . LYS B 2 15  ? 17.094 74.060 21.515 1.00 42.20 ?  20  LYS B NZ   1 
ATOM   2415 H H    . LYS B 2 15  ? 14.951 70.398 27.427 1.00 22.63 ?  20  LYS B H    1 
ATOM   2416 H HA   . LYS B 2 15  ? 13.529 70.761 25.268 1.00 25.49 ?  20  LYS B HA   1 
ATOM   2417 H HB2  . LYS B 2 15  ? 14.558 72.505 26.437 1.00 30.60 ?  20  LYS B HB2  1 
ATOM   2418 H HB3  . LYS B 2 15  ? 15.972 71.993 25.925 1.00 30.60 ?  20  LYS B HB3  1 
ATOM   2419 H HG2  . LYS B 2 15  ? 14.063 72.998 24.149 1.00 51.95 ?  20  LYS B HG2  1 
ATOM   2420 H HG3  . LYS B 2 15  ? 15.127 73.944 24.855 1.00 51.95 ?  20  LYS B HG3  1 
ATOM   2421 H HD2  . LYS B 2 15  ? 16.841 72.822 23.742 1.00 48.58 ?  20  LYS B HD2  1 
ATOM   2422 H HD3  . LYS B 2 15  ? 15.760 71.914 23.013 1.00 48.58 ?  20  LYS B HD3  1 
ATOM   2423 H HE2  . LYS B 2 15  ? 15.118 73.578 21.631 1.00 51.22 ?  20  LYS B HE2  1 
ATOM   2424 H HE3  . LYS B 2 15  ? 15.541 74.714 22.659 1.00 51.22 ?  20  LYS B HE3  1 
ATOM   2425 H HZ1  . LYS B 2 15  ? 16.984 74.661 20.866 1.00 50.63 ?  20  LYS B HZ1  1 
ATOM   2426 H HZ2  . LYS B 2 15  ? 17.726 74.348 22.071 1.00 50.63 ?  20  LYS B HZ2  1 
ATOM   2427 H HZ3  . LYS B 2 15  ? 17.356 73.290 21.154 1.00 50.63 ?  20  LYS B HZ3  1 
ATOM   2428 N N    . LEU B 2 16  ? 16.351 69.358 24.730 1.00 20.71 ?  21  LEU B N    1 
ATOM   2429 C CA   . LEU B 2 16  ? 17.063 68.622 23.714 1.00 17.77 ?  21  LEU B CA   1 
ATOM   2430 C C    . LEU B 2 16  ? 16.341 67.332 23.365 1.00 16.50 ?  21  LEU B C    1 
ATOM   2431 O O    . LEU B 2 16  ? 16.286 66.968 22.191 1.00 17.33 ?  21  LEU B O    1 
ATOM   2432 C CB   . LEU B 2 16  ? 18.488 68.343 24.197 1.00 17.06 ?  21  LEU B CB   1 
ATOM   2433 C CG   . LEU B 2 16  ? 19.340 69.602 24.260 1.00 19.12 ?  21  LEU B CG   1 
ATOM   2434 C CD1  . LEU B 2 16  ? 20.580 69.251 25.046 1.00 19.84 ?  21  LEU B CD1  1 
ATOM   2435 C CD2  . LEU B 2 16  ? 19.700 70.076 22.897 1.00 26.22 ?  21  LEU B CD2  1 
ATOM   2436 H H    . LEU B 2 16  ? 16.744 69.406 25.494 1.00 24.84 ?  21  LEU B H    1 
ATOM   2437 H HA   . LEU B 2 16  ? 17.118 69.155 22.905 1.00 21.32 ?  21  LEU B HA   1 
ATOM   2438 H HB2  . LEU B 2 16  ? 18.450 67.959 25.086 1.00 20.46 ?  21  LEU B HB2  1 
ATOM   2439 H HB3  . LEU B 2 16  ? 18.912 67.722 23.584 1.00 20.46 ?  21  LEU B HB3  1 
ATOM   2440 H HG   . LEU B 2 16  ? 18.859 70.329 24.685 1.00 22.94 ?  21  LEU B HG   1 
ATOM   2441 H HD11 . LEU B 2 16  ? 21.139 70.040 25.125 1.00 23.81 ?  21  LEU B HD11 1 
ATOM   2442 H HD12 . LEU B 2 16  ? 20.319 68.941 25.927 1.00 23.81 ?  21  LEU B HD12 1 
ATOM   2443 H HD13 . LEU B 2 16  ? 21.062 68.550 24.579 1.00 23.81 ?  21  LEU B HD13 1 
ATOM   2444 H HD21 . LEU B 2 16  ? 20.391 70.753 22.970 1.00 31.46 ?  21  LEU B HD21 1 
ATOM   2445 H HD22 . LEU B 2 16  ? 20.027 69.324 22.378 1.00 31.46 ?  21  LEU B HD22 1 
ATOM   2446 H HD23 . LEU B 2 16  ? 18.912 70.451 22.475 1.00 31.46 ?  21  LEU B HD23 1 
ATOM   2447 N N    . LEU B 2 17  ? 15.773 66.653 24.359 1.00 17.61 ?  22  LEU B N    1 
ATOM   2448 C CA   . LEU B 2 17  ? 14.989 65.449 24.067 1.00 15.58 ?  22  LEU B CA   1 
ATOM   2449 C C    . LEU B 2 17  ? 13.765 65.777 23.231 1.00 19.08 ?  22  LEU B C    1 
ATOM   2450 O O    . LEU B 2 17  ? 13.415 65.010 22.316 1.00 19.44 ?  22  LEU B O    1 
ATOM   2451 C CB   . LEU B 2 17  ? 14.614 64.732 25.361 1.00 16.98 ?  22  LEU B CB   1 
ATOM   2452 C CG   . LEU B 2 17  ? 13.896 63.398 25.152 1.00 14.53 ?  22  LEU B CG   1 
ATOM   2453 C CD1  . LEU B 2 17  ? 14.625 62.452 24.186 1.00 16.06 ?  22  LEU B CD1  1 
ATOM   2454 C CD2  . LEU B 2 17  ? 13.665 62.687 26.430 1.00 18.90 ?  22  LEU B CD2  1 
ATOM   2455 H H    . LEU B 2 17  ? 15.822 66.861 25.193 1.00 21.13 ?  22  LEU B H    1 
ATOM   2456 H HA   . LEU B 2 17  ? 15.535 64.835 23.550 1.00 18.69 ?  22  LEU B HA   1 
ATOM   2457 H HB2  . LEU B 2 17  ? 15.425 64.556 25.863 1.00 20.37 ?  22  LEU B HB2  1 
ATOM   2458 H HB3  . LEU B 2 17  ? 14.024 65.308 25.873 1.00 20.37 ?  22  LEU B HB3  1 
ATOM   2459 H HG   . LEU B 2 17  ? 13.044 63.629 24.752 1.00 17.43 ?  22  LEU B HG   1 
ATOM   2460 H HD11 . LEU B 2 17  ? 14.192 61.584 24.208 1.00 19.26 ?  22  LEU B HD11 1 
ATOM   2461 H HD12 . LEU B 2 17  ? 14.580 62.821 23.290 1.00 19.26 ?  22  LEU B HD12 1 
ATOM   2462 H HD13 . LEU B 2 17  ? 15.550 62.368 24.463 1.00 19.26 ?  22  LEU B HD13 1 
ATOM   2463 H HD21 . LEU B 2 17  ? 13.197 61.857 26.249 1.00 22.67 ?  22  LEU B HD21 1 
ATOM   2464 H HD22 . LEU B 2 17  ? 14.521 62.501 26.847 1.00 22.67 ?  22  LEU B HD22 1 
ATOM   2465 H HD23 . LEU B 2 17  ? 13.129 63.249 27.011 1.00 22.67 ?  22  LEU B HD23 1 
ATOM   2466 N N    . ARG B 2 18  ? 13.084 66.884 23.532 1.00 18.49 ?  23  ARG B N    1 
ATOM   2467 C CA   . ARG B 2 18  ? 11.972 67.326 22.697 1.00 21.69 ?  23  ARG B CA   1 
ATOM   2468 C C    . ARG B 2 18  ? 12.446 67.563 21.274 1.00 23.53 ?  23  ARG B C    1 
ATOM   2469 O O    . ARG B 2 18  ? 11.793 67.131 20.316 1.00 25.03 ?  23  ARG B O    1 
ATOM   2470 C CB   . ARG B 2 18  ? 11.396 68.608 23.282 1.00 22.07 ?  23  ARG B CB   1 
ATOM   2471 C CG   . ARG B 2 18  ? 10.683 68.462 24.617 1.00 27.94 ?  23  ARG B CG   1 
ATOM   2472 C CD   . ARG B 2 18  ? 9.468  69.414 24.751 1.00 36.46 ?  23  ARG B CD   1 
ATOM   2473 N NE   . ARG B 2 18  ? 9.033  69.396 26.142 1.00 48.42 ?  23  ARG B NE   1 
ATOM   2474 C CZ   . ARG B 2 18  ? 9.699  69.958 27.146 1.00 46.70 ?  23  ARG B CZ   1 
ATOM   2475 N NH1  . ARG B 2 18  ? 10.738 70.763 26.929 1.00 43.18 ?  23  ARG B NH1  1 
ATOM   2476 N NH2  . ARG B 2 18  ? 9.318  69.703 28.400 1.00 49.47 ?  23  ARG B NH2  1 
ATOM   2477 H H    . ARG B 2 18  ? 13.245 67.391 24.208 1.00 22.18 ?  23  ARG B H    1 
ATOM   2478 H HA   . ARG B 2 18  ? 11.278 66.648 22.681 1.00 26.02 ?  23  ARG B HA   1 
ATOM   2479 H HB2  . ARG B 2 18  ? 12.124 69.237 23.412 1.00 26.47 ?  23  ARG B HB2  1 
ATOM   2480 H HB3  . ARG B 2 18  ? 10.755 68.970 22.651 1.00 26.47 ?  23  ARG B HB3  1 
ATOM   2481 H HG2  . ARG B 2 18  ? 10.362 67.551 24.707 1.00 33.52 ?  23  ARG B HG2  1 
ATOM   2482 H HG3  . ARG B 2 18  ? 11.305 68.667 25.333 1.00 33.52 ?  23  ARG B HG3  1 
ATOM   2483 H HD2  . ARG B 2 18  ? 9.723  70.317 24.508 1.00 43.74 ?  23  ARG B HD2  1 
ATOM   2484 H HD3  . ARG B 2 18  ? 8.741  69.110 24.185 1.00 43.74 ?  23  ARG B HD3  1 
ATOM   2485 H HE   . ARG B 2 18  ? 8.294  68.995 26.326 1.00 58.09 ?  23  ARG B HE   1 
ATOM   2486 H HH11 . ARG B 2 18  ? 10.992 70.929 26.124 1.00 51.81 ?  23  ARG B HH11 1 
ATOM   2487 H HH12 . ARG B 2 18  ? 11.155 71.115 27.593 1.00 51.81 ?  23  ARG B HH12 1 
ATOM   2488 H HH21 . ARG B 2 18  ? 8.650  69.182 28.549 1.00 59.35 ?  23  ARG B HH21 1 
ATOM   2489 H HH22 . ARG B 2 18  ? 9.740  70.059 29.059 1.00 59.35 ?  23  ARG B HH22 1 
ATOM   2490 N N    . ASP B 2 19  ? 13.574 68.252 21.103 1.00 20.87 ?  24  ASP B N    1 
ATOM   2491 C CA   . ASP B 2 19  ? 14.092 68.493 19.758 1.00 19.53 ?  24  ASP B CA   1 
ATOM   2492 C C    . ASP B 2 19  ? 14.342 67.191 19.029 1.00 26.40 ?  24  ASP B C    1 
ATOM   2493 O O    . ASP B 2 19  ? 14.028 67.057 17.848 1.00 23.55 ?  24  ASP B O    1 
ATOM   2494 C CB   . ASP B 2 19  ? 15.383 69.305 19.828 1.00 24.85 ?  24  ASP B CB   1 
ATOM   2495 C CG   . ASP B 2 19  ? 15.140 70.732 20.239 1.00 34.65 ?  24  ASP B CG   1 
ATOM   2496 O OD1  . ASP B 2 19  ? 13.956 71.125 20.252 1.00 32.77 ?  24  ASP B OD1  1 
ATOM   2497 O OD2  . ASP B 2 19  ? 16.126 71.426 20.556 1.00 38.57 -1 24  ASP B OD2  1 
ATOM   2498 H H    . ASP B 2 19  ? 14.049 68.586 21.737 1.00 25.04 ?  24  ASP B H    1 
ATOM   2499 H HA   . ASP B 2 19  ? 13.433 69.004 19.263 1.00 23.43 ?  24  ASP B HA   1 
ATOM   2500 H HB2  . ASP B 2 19  ? 15.978 68.901 20.480 1.00 29.81 ?  24  ASP B HB2  1 
ATOM   2501 H HB3  . ASP B 2 19  ? 15.804 69.309 18.954 1.00 29.81 ?  24  ASP B HB3  1 
ATOM   2502 N N    . PHE B 2 20  ? 14.971 66.229 19.717 1.00 21.62 ?  25  PHE B N    1 
ATOM   2503 C CA   . PHE B 2 20  ? 15.221 64.906 19.155 1.00 19.93 ?  25  PHE B CA   1 
ATOM   2504 C C    . PHE B 2 20  ? 13.939 64.267 18.662 1.00 21.74 ?  25  PHE B C    1 
ATOM   2505 O O    . PHE B 2 20  ? 13.865 63.791 17.520 1.00 23.41 ?  25  PHE B O    1 
ATOM   2506 C CB   . PHE B 2 20  ? 15.889 64.084 20.274 1.00 19.71 ?  25  PHE B CB   1 
ATOM   2507 C CG   . PHE B 2 20  ? 16.468 62.747 19.864 1.00 21.29 ?  25  PHE B CG   1 
ATOM   2508 C CD1  . PHE B 2 20  ? 16.435 62.283 18.587 1.00 27.70 ?  25  PHE B CD1  1 
ATOM   2509 C CD2  . PHE B 2 20  ? 17.107 61.976 20.832 1.00 19.13 ?  25  PHE B CD2  1 
ATOM   2510 C CE1  . PHE B 2 20  ? 17.004 61.053 18.254 1.00 32.14 ?  25  PHE B CE1  1 
ATOM   2511 C CE2  . PHE B 2 20  ? 17.672 60.739 20.505 1.00 24.97 ?  25  PHE B CE2  1 
ATOM   2512 C CZ   . PHE B 2 20  ? 17.618 60.279 19.212 1.00 29.40 ?  25  PHE B CZ   1 
ATOM   2513 H H    . PHE B 2 20  ? 15.264 66.322 20.520 1.00 25.94 ?  25  PHE B H    1 
ATOM   2514 H HA   . PHE B 2 20  ? 15.809 64.946 18.384 1.00 23.91 ?  25  PHE B HA   1 
ATOM   2515 H HB2  . PHE B 2 20  ? 16.616 64.610 20.643 1.00 23.65 ?  25  PHE B HB2  1 
ATOM   2516 H HB3  . PHE B 2 20  ? 15.225 63.910 20.959 1.00 23.65 ?  25  PHE B HB3  1 
ATOM   2517 H HD1  . PHE B 2 20  ? 16.027 62.793 17.925 1.00 33.24 ?  25  PHE B HD1  1 
ATOM   2518 H HD2  . PHE B 2 20  ? 17.158 62.288 21.707 1.00 22.95 ?  25  PHE B HD2  1 
ATOM   2519 H HE1  . PHE B 2 20  ? 16.968 60.753 17.374 1.00 38.56 ?  25  PHE B HE1  1 
ATOM   2520 H HE2  . PHE B 2 20  ? 18.084 60.227 21.164 1.00 29.96 ?  25  PHE B HE2  1 
ATOM   2521 H HZ   . PHE B 2 20  ? 17.991 59.457 18.987 1.00 35.28 ?  25  PHE B HZ   1 
ATOM   2522 N N    . ASN B 2 21  ? 12.894 64.265 19.494 1.00 20.23 ?  26  ASN B N    1 
ATOM   2523 C CA   . ASN B 2 21  ? 11.653 63.628 19.088 1.00 23.38 ?  26  ASN B CA   1 
ATOM   2524 C C    . ASN B 2 21  ? 11.022 64.401 17.936 1.00 23.20 ?  26  ASN B C    1 
ATOM   2525 O O    . ASN B 2 21  ? 10.538 63.800 16.976 1.00 28.72 ?  26  ASN B O    1 
ATOM   2526 C CB   . ASN B 2 21  ? 10.678 63.519 20.273 1.00 24.78 ?  26  ASN B CB   1 
ATOM   2527 C CG   . ASN B 2 21  ? 10.957 62.307 21.128 1.00 31.54 ?  26  ASN B CG   1 
ATOM   2528 O OD1  . ASN B 2 21  ? 10.530 61.201 20.838 1.00 32.12 ?  26  ASN B OD1  1 
ATOM   2529 N ND2  . ASN B 2 21  ? 11.748 62.509 22.147 1.00 25.31 ?  26  ASN B ND2  1 
ATOM   2530 H H    . ASN B 2 21  ? 12.883 64.617 20.279 1.00 24.26 ?  26  ASN B H    1 
ATOM   2531 H HA   . ASN B 2 21  ? 11.842 62.723 18.794 1.00 28.04 ?  26  ASN B HA   1 
ATOM   2532 H HB2  . ASN B 2 21  ? 10.765 64.308 20.830 1.00 29.73 ?  26  ASN B HB2  1 
ATOM   2533 H HB3  . ASN B 2 21  ? 9.772  63.449 19.935 1.00 29.73 ?  26  ASN B HB3  1 
ATOM   2534 H HD21 . ASN B 2 21  ? 11.946 61.858 22.673 1.00 30.36 ?  26  ASN B HD21 1 
ATOM   2535 H HD22 . ASN B 2 21  ? 12.071 63.292 22.292 1.00 30.36 ?  26  ASN B HD22 1 
ATOM   2536 N N    . THR B 2 22  ? 11.052 65.743 17.988 1.00 22.50 ?  27  THR B N    1 
ATOM   2537 C CA   . THR B 2 22  ? 10.511 66.526 16.874 1.00 25.00 ?  27  THR B CA   1 
ATOM   2538 C C    . THR B 2 22  ? 11.253 66.203 15.570 1.00 26.48 ?  27  THR B C    1 
ATOM   2539 O O    . THR B 2 22  ? 10.642 66.106 14.495 1.00 28.66 ?  27  THR B O    1 
ATOM   2540 C CB   . THR B 2 22  ? 10.662 68.016 17.188 1.00 26.60 ?  27  THR B CB   1 
ATOM   2541 O OG1  . THR B 2 22  ? 9.802  68.368 18.273 1.00 29.90 ?  27  THR B OG1  1 
ATOM   2542 C CG2  . THR B 2 22  ? 10.327 68.858 15.971 1.00 35.21 ?  27  THR B CG2  1 
ATOM   2543 H H    . THR B 2 22  ? 11.370 66.206 18.639 1.00 27.00 ?  27  THR B H    1 
ATOM   2544 H HA   . THR B 2 22  ? 9.572  66.316 16.759 1.00 30.00 ?  27  THR B HA   1 
ATOM   2545 H HB   . THR B 2 22  ? 11.581 68.203 17.437 1.00 31.91 ?  27  THR B HB   1 
ATOM   2546 H HG1  . THR B 2 22  ? 9.903  67.827 18.907 1.00 35.87 ?  27  THR B HG1  1 
ATOM   2547 H HG21 . THR B 2 22  ? 10.113 69.764 16.243 1.00 42.24 ?  27  THR B HG21 1 
ATOM   2548 H HG22 . THR B 2 22  ? 11.085 68.881 15.365 1.00 42.24 ?  27  THR B HG22 1 
ATOM   2549 H HG23 . THR B 2 22  ? 9.565  68.480 15.506 1.00 42.24 ?  27  THR B HG23 1 
ATOM   2550 N N    . GLU B 2 23  ? 12.577 66.052 15.630 1.00 27.51 ?  28  GLU B N    1 
ATOM   2551 C CA   . GLU B 2 23  ? 13.317 65.690 14.435 1.00 28.76 ?  28  GLU B CA   1 
ATOM   2552 C C    . GLU B 2 23  ? 12.810 64.389 13.842 1.00 27.30 ?  28  GLU B C    1 
ATOM   2553 O O    . GLU B 2 23  ? 12.785 64.225 12.610 1.00 30.57 ?  28  GLU B O    1 
ATOM   2554 C CB   . GLU B 2 23  ? 14.797 65.555 14.769 1.00 25.97 ?  28  GLU B CB   1 
ATOM   2555 C CG   . GLU B 2 23  ? 15.635 65.309 13.529 1.00 29.07 ?  28  GLU B CG   1 
ATOM   2556 C CD   . GLU B 2 23  ? 17.118 65.183 13.797 1.00 34.43 ?  28  GLU B CD   1 
ATOM   2557 O OE1  . GLU B 2 23  ? 17.542 65.636 14.873 1.00 28.19 ?  28  GLU B OE1  1 
ATOM   2558 O OE2  . GLU B 2 23  ? 17.834 64.687 12.885 1.00 36.62 -1 28  GLU B OE2  1 
ATOM   2559 H H    . GLU B 2 23  ? 13.056 66.152 16.338 1.00 33.00 ?  28  GLU B H    1 
ATOM   2560 H HA   . GLU B 2 23  ? 13.209 66.393 13.775 1.00 34.50 ?  28  GLU B HA   1 
ATOM   2561 H HB2  . GLU B 2 23  ? 15.106 66.374 15.187 1.00 31.16 ?  28  GLU B HB2  1 
ATOM   2562 H HB3  . GLU B 2 23  ? 14.921 64.807 15.373 1.00 31.16 ?  28  GLU B HB3  1 
ATOM   2563 H HG2  . GLU B 2 23  ? 15.340 64.484 13.114 1.00 34.87 ?  28  GLU B HG2  1 
ATOM   2564 H HG3  . GLU B 2 23  ? 15.509 66.052 12.917 1.00 34.87 ?  28  GLU B HG3  1 
ATOM   2565 N N    . PHE B 2 24  ? 12.314 63.492 14.686 1.00 28.48 ?  29  PHE B N    1 
ATOM   2566 C CA   . PHE B 2 24  ? 11.869 62.184 14.242 1.00 34.42 ?  29  PHE B CA   1 
ATOM   2567 C C    . PHE B 2 24  ? 10.351 62.062 14.159 1.00 43.11 ?  29  PHE B C    1 
ATOM   2568 O O    . PHE B 2 24  ? 9.827  60.953 14.033 1.00 41.92 ?  29  PHE B O    1 
ATOM   2569 C CB   . PHE B 2 24  ? 12.485 61.114 15.132 1.00 37.72 ?  29  PHE B CB   1 
ATOM   2570 C CG   . PHE B 2 24  ? 13.938 60.919 14.877 1.00 46.12 ?  29  PHE B CG   1 
ATOM   2571 C CD1  . PHE B 2 24  ? 14.827 61.977 15.021 1.00 41.04 ?  29  PHE B CD1  1 
ATOM   2572 C CD2  . PHE B 2 24  ? 14.412 59.707 14.410 1.00 56.59 ?  29  PHE B CD2  1 
ATOM   2573 C CE1  . PHE B 2 24  ? 16.163 61.820 14.739 1.00 48.14 ?  29  PHE B CE1  1 
ATOM   2574 C CE2  . PHE B 2 24  ? 15.753 59.532 14.136 1.00 45.14 ?  29  PHE B CE2  1 
ATOM   2575 C CZ   . PHE B 2 24  ? 16.625 60.587 14.288 1.00 52.09 ?  29  PHE B CZ   1 
ATOM   2576 H H    . PHE B 2 24  ? 12.225 63.622 15.531 1.00 34.17 ?  29  PHE B H    1 
ATOM   2577 H HA   . PHE B 2 24  ? 12.190 62.022 13.341 1.00 41.29 ?  29  PHE B HA   1 
ATOM   2578 H HB2  . PHE B 2 24  ? 12.375 61.373 16.060 1.00 45.25 ?  29  PHE B HB2  1 
ATOM   2579 H HB3  . PHE B 2 24  ? 12.035 60.270 14.969 1.00 45.25 ?  29  PHE B HB3  1 
ATOM   2580 H HD1  . PHE B 2 24  ? 14.514 62.803 15.312 1.00 49.24 ?  29  PHE B HD1  1 
ATOM   2581 H HD2  . PHE B 2 24  ? 13.820 59.002 14.280 1.00 67.89 ?  29  PHE B HD2  1 
ATOM   2582 H HE1  . PHE B 2 24  ? 16.753 62.530 14.848 1.00 57.76 ?  29  PHE B HE1  1 
ATOM   2583 H HE2  . PHE B 2 24  ? 16.067 58.705 13.850 1.00 54.16 ?  29  PHE B HE2  1 
ATOM   2584 H HZ   . PHE B 2 24  ? 17.526 60.475 14.088 1.00 62.51 ?  29  PHE B HZ   1 
ATOM   2585 N N    . ASP B 2 25  ? 9.648  63.180 14.192 1.00 44.09 ?  30  ASP B N    1 
ATOM   2586 C CA   . ASP B 2 25  ? 8.191  63.190 14.135 1.00 45.86 ?  30  ASP B CA   1 
ATOM   2587 C C    . ASP B 2 25  ? 7.574  62.245 15.158 1.00 45.91 ?  30  ASP B C    1 
ATOM   2588 O O    . ASP B 2 25  ? 6.612  61.518 14.877 1.00 51.71 ?  30  ASP B O    1 
ATOM   2589 C CB   . ASP B 2 25  ? 7.682  62.880 12.730 1.00 50.43 ?  30  ASP B CB   1 
ATOM   2590 C CG   . ASP B 2 25  ? 6.222  63.254 12.556 1.00 61.69 ?  30  ASP B CG   1 
ATOM   2591 O OD1  . ASP B 2 25  ? 5.851  64.376 12.976 1.00 66.95 ?  30  ASP B OD1  1 
ATOM   2592 O OD2  . ASP B 2 25  ? 5.444  62.444 11.999 1.00 64.73 -1 30  ASP B OD2  1 
ATOM   2593 H H    . ASP B 2 25  ? 9.996  63.964 14.248 1.00 52.91 ?  30  ASP B H    1 
ATOM   2594 H HA   . ASP B 2 25  ? 7.903  64.087 14.365 1.00 55.02 ?  30  ASP B HA   1 
ATOM   2595 H HB2  . ASP B 2 25  ? 8.203  63.383 12.085 1.00 60.51 ?  30  ASP B HB2  1 
ATOM   2596 H HB3  . ASP B 2 25  ? 7.773  61.929 12.561 1.00 60.51 ?  30  ASP B HB3  1 
ATOM   2597 N N    . THR B 2 26  ? 8.078  62.313 16.380 1.00 41.90 ?  31  THR B N    1 
ATOM   2598 C CA   . THR B 2 26  ? 7.508  61.549 17.477 1.00 43.14 ?  31  THR B CA   1 
ATOM   2599 C C    . THR B 2 26  ? 6.980  62.489 18.548 1.00 43.94 ?  31  THR B C    1 
ATOM   2600 O O    . THR B 2 26  ? 7.729  63.359 19.026 1.00 39.45 ?  31  THR B O    1 
ATOM   2601 C CB   . THR B 2 26  ? 8.562  60.616 18.047 1.00 49.31 ?  31  THR B CB   1 
ATOM   2602 O OG1  . THR B 2 26  ? 8.963  59.713 17.012 1.00 52.19 ?  31  THR B OG1  1 
ATOM   2603 C CG2  . THR B 2 26  ? 8.008  59.852 19.230 1.00 52.38 ?  31  THR B CG2  1 
ATOM   2604 H H    . THR B 2 26  ? 8.753  62.798 16.601 1.00 50.28 ?  31  THR B H    1 
ATOM   2605 H HA   . THR B 2 26  ? 6.756  61.025 17.158 1.00 51.76 ?  31  THR B HA   1 
ATOM   2606 H HB   . THR B 2 26  ? 9.332  61.115 18.361 1.00 59.16 ?  31  THR B HB   1 
ATOM   2607 H HG1  . THR B 2 26  ? 9.578  59.212 17.290 1.00 62.61 ?  31  THR B HG1  1 
ATOM   2608 H HG21 . THR B 2 26  ? 8.668  59.219 19.555 1.00 62.85 ?  31  THR B HG21 1 
ATOM   2609 H HG22 . THR B 2 26  ? 7.783  60.466 19.946 1.00 62.85 ?  31  THR B HG22 1 
ATOM   2610 H HG23 . THR B 2 26  ? 7.210  59.367 18.968 1.00 62.85 ?  31  THR B HG23 1 
ATOM   2611 N N    . PRO B 2 27  ? 5.705  62.393 18.930 1.00 45.35 ?  32  PRO B N    1 
ATOM   2612 C CA   . PRO B 2 27  ? 5.202  63.217 20.030 1.00 44.87 ?  32  PRO B CA   1 
ATOM   2613 C C    . PRO B 2 27  ? 5.762  62.731 21.355 1.00 52.52 ?  32  PRO B C    1 
ATOM   2614 O O    . PRO B 2 27  ? 6.132  61.568 21.530 1.00 53.15 ?  32  PRO B O    1 
ATOM   2615 C CB   . PRO B 2 27  ? 3.681  63.004 19.966 1.00 50.21 ?  32  PRO B CB   1 
ATOM   2616 C CG   . PRO B 2 27  ? 3.429  62.604 18.546 1.00 55.66 ?  32  PRO B CG   1 
ATOM   2617 C CD   . PRO B 2 27  ? 4.600  61.721 18.219 1.00 55.34 ?  32  PRO B CD   1 
ATOM   2618 H HA   . PRO B 2 27  ? 5.406  64.156 19.896 1.00 53.84 ?  32  PRO B HA   1 
ATOM   2619 H HB2  . PRO B 2 27  ? 3.416  62.301 20.580 1.00 60.24 ?  32  PRO B HB2  1 
ATOM   2620 H HB3  . PRO B 2 27  ? 3.219  63.828 20.185 1.00 60.24 ?  32  PRO B HB3  1 
ATOM   2621 H HG2  . PRO B 2 27  ? 2.592  62.119 18.477 1.00 66.79 ?  32  PRO B HG2  1 
ATOM   2622 H HG3  . PRO B 2 27  ? 3.407  63.387 17.974 1.00 66.79 ?  32  PRO B HG3  1 
ATOM   2623 H HD2  . PRO B 2 27  ? 4.465  60.821 18.555 1.00 66.40 ?  32  PRO B HD2  1 
ATOM   2624 H HD3  . PRO B 2 27  ? 4.764  61.697 17.263 1.00 66.40 ?  32  PRO B HD3  1 
ATOM   2625 N N    . VAL B 2 28  ? 5.807  63.650 22.305 1.00 51.66 ?  33  VAL B N    1 
ATOM   2626 C CA   . VAL B 2 28  ? 6.474  63.397 23.574 1.00 44.96 ?  33  VAL B CA   1 
ATOM   2627 C C    . VAL B 2 28  ? 5.421  63.578 24.654 1.00 46.13 ?  33  VAL B C    1 
ATOM   2628 O O    . VAL B 2 28  ? 4.502  64.379 24.477 1.00 35.78 ?  33  VAL B O    1 
ATOM   2629 C CB   . VAL B 2 28  ? 7.629  64.380 23.758 1.00 44.99 ?  33  VAL B CB   1 
ATOM   2630 C CG1  . VAL B 2 28  ? 8.859  63.865 23.004 1.00 50.91 ?  33  VAL B CG1  1 
ATOM   2631 C CG2  . VAL B 2 28  ? 7.228  65.755 23.269 1.00 49.84 ?  33  VAL B CG2  1 
ATOM   2632 H H    . VAL B 2 28  ? 5.458  64.433 22.239 1.00 61.99 ?  33  VAL B H    1 
ATOM   2633 H HA   . VAL B 2 28  ? 6.830  62.496 23.616 1.00 53.94 ?  33  VAL B HA   1 
ATOM   2634 H HB   . VAL B 2 28  ? 7.854  64.456 24.699 1.00 53.98 ?  33  VAL B HB   1 
ATOM   2635 H HG11 . VAL B 2 28  ? 9.586  64.498 23.117 1.00 61.09 ?  33  VAL B HG11 1 
ATOM   2636 H HG12 . VAL B 2 28  ? 9.112  63.002 23.366 1.00 61.09 ?  33  VAL B HG12 1 
ATOM   2637 H HG13 . VAL B 2 28  ? 8.639  63.778 22.064 1.00 61.09 ?  33  VAL B HG13 1 
ATOM   2638 H HG21 . VAL B 2 28  ? 7.973  66.364 23.394 1.00 59.80 ?  33  VAL B HG21 1 
ATOM   2639 H HG22 . VAL B 2 28  ? 6.999  65.701 22.328 1.00 59.80 ?  33  VAL B HG22 1 
ATOM   2640 H HG23 . VAL B 2 28  ? 6.462  66.060 23.780 1.00 59.80 ?  33  VAL B HG23 1 
ATOM   2641 N N    . PRO B 2 29  ? 5.513  62.876 25.775 1.00 35.76 ?  34  PRO B N    1 
ATOM   2642 C CA   . PRO B 2 29  ? 4.552  63.091 26.857 1.00 36.69 ?  34  PRO B CA   1 
ATOM   2643 C C    . PRO B 2 29  ? 4.858  64.399 27.556 1.00 32.49 ?  34  PRO B C    1 
ATOM   2644 O O    . PRO B 2 29  ? 5.927  64.981 27.396 1.00 28.15 ?  34  PRO B O    1 
ATOM   2645 C CB   . PRO B 2 29  ? 4.796  61.899 27.794 1.00 40.41 ?  34  PRO B CB   1 
ATOM   2646 C CG   . PRO B 2 29  ? 6.250  61.537 27.570 1.00 34.97 ?  34  PRO B CG   1 
ATOM   2647 C CD   . PRO B 2 29  ? 6.659  62.041 26.188 1.00 45.94 ?  34  PRO B CD   1 
ATOM   2648 H HA   . PRO B 2 29  ? 3.635  63.069 26.542 1.00 44.02 ?  34  PRO B HA   1 
ATOM   2649 H HB2  . PRO B 2 29  ? 4.639  62.162 28.714 1.00 48.49 ?  34  PRO B HB2  1 
ATOM   2650 H HB3  . PRO B 2 29  ? 4.212  61.162 27.555 1.00 48.49 ?  34  PRO B HB3  1 
ATOM   2651 H HG2  . PRO B 2 29  ? 6.792  61.959 28.255 1.00 41.96 ?  34  PRO B HG2  1 
ATOM   2652 H HG3  . PRO B 2 29  ? 6.348  60.573 27.617 1.00 41.96 ?  34  PRO B HG3  1 
ATOM   2653 H HD2  . PRO B 2 29  ? 7.470  62.571 26.241 1.00 55.13 ?  34  PRO B HD2  1 
ATOM   2654 H HD3  . PRO B 2 29  ? 6.786  61.301 25.575 1.00 55.13 ?  34  PRO B HD3  1 
ATOM   2655 N N    . GLU B 2 30  ? 3.892  64.871 28.333 1.00 34.86 ?  35  GLU B N    1 
ATOM   2656 C CA   . GLU B 2 30  ? 4.178  65.944 29.265 1.00 28.00 ?  35  GLU B CA   1 
ATOM   2657 C C    . GLU B 2 30  ? 5.168  65.460 30.314 1.00 29.72 ?  35  GLU B C    1 
ATOM   2658 O O    . GLU B 2 30  ? 5.396  64.256 30.485 1.00 30.05 ?  35  GLU B O    1 
ATOM   2659 C CB   . GLU B 2 30  ? 2.890  66.395 29.946 1.00 40.16 ?  35  GLU B CB   1 
ATOM   2660 H H    . GLU B 2 30  ? 3.079  64.590 28.338 1.00 41.83 ?  35  GLU B H    1 
ATOM   2661 H HA   . GLU B 2 30  ? 4.561  66.703 28.797 1.00 33.59 ?  35  GLU B HA   1 
ATOM   2662 N N    . GLY B 2 31  ? 5.836  66.422 30.951 1.00 28.37 ?  36  GLY B N    1 
ATOM   2663 C CA   . GLY B 2 31  ? 6.570  66.167 32.167 1.00 31.28 ?  36  GLY B CA   1 
ATOM   2664 C C    . GLY B 2 31  ? 8.012  65.768 32.018 1.00 29.05 ?  36  GLY B C    1 
ATOM   2665 O O    . GLY B 2 31  ? 8.604  65.292 32.996 1.00 26.97 ?  36  GLY B O    1 
ATOM   2666 H H    . GLY B 2 31  ? 5.873  67.239 30.687 1.00 34.04 ?  36  GLY B H    1 
ATOM   2667 H HA2  . GLY B 2 31  ? 6.549  66.972 32.708 1.00 37.53 ?  36  GLY B HA2  1 
ATOM   2668 H HA3  . GLY B 2 31  ? 6.123  65.453 32.648 1.00 37.53 ?  36  GLY B HA3  1 
ATOM   2669 N N    . LEU B 2 32  ? 8.599  65.862 30.817 1.00 26.54 ?  37  LEU B N    1 
ATOM   2670 C CA   . LEU B 2 32  ? 9.993  65.468 30.629 1.00 31.12 ?  37  LEU B CA   1 
ATOM   2671 C C    . LEU B 2 32  ? 10.906 66.160 31.637 1.00 22.64 ?  37  LEU B C    1 
ATOM   2672 O O    . LEU B 2 32  ? 11.770 65.522 32.230 1.00 23.26 ?  37  LEU B O    1 
ATOM   2673 C CB   . LEU B 2 32  ? 10.417 65.824 29.206 1.00 28.34 ?  37  LEU B CB   1 
ATOM   2674 C CG   . LEU B 2 32  ? 9.862  64.941 28.094 1.00 32.24 ?  37  LEU B CG   1 
ATOM   2675 C CD1  . LEU B 2 32  ? 10.490 65.463 26.811 1.00 31.89 ?  37  LEU B CD1  1 
ATOM   2676 C CD2  . LEU B 2 32  ? 10.136 63.468 28.281 1.00 33.01 ?  37  LEU B CD2  1 
ATOM   2677 H H    . LEU B 2 32  ? 8.212  66.148 30.104 1.00 31.84 ?  37  LEU B H    1 
ATOM   2678 H HA   . LEU B 2 32  ? 10.075 64.510 30.759 1.00 37.34 ?  37  LEU B HA   1 
ATOM   2679 H HB2  . LEU B 2 32  ? 10.126 66.731 29.023 1.00 34.00 ?  37  LEU B HB2  1 
ATOM   2680 H HB3  . LEU B 2 32  ? 11.385 65.769 29.158 1.00 34.00 ?  37  LEU B HB3  1 
ATOM   2681 H HG   . LEU B 2 32  ? 8.893  64.989 28.078 1.00 38.69 ?  37  LEU B HG   1 
ATOM   2682 H HD11 . LEU B 2 32  ? 10.207 64.904 26.071 1.00 38.27 ?  37  LEU B HD11 1 
ATOM   2683 H HD12 . LEU B 2 32  ? 10.199 66.377 26.666 1.00 38.27 ?  37  LEU B HD12 1 
ATOM   2684 H HD13 . LEU B 2 32  ? 11.456 65.433 26.897 1.00 38.27 ?  37  LEU B HD13 1 
ATOM   2685 H HD21 . LEU B 2 32  ? 9.968  63.007 27.444 1.00 39.60 ?  37  LEU B HD21 1 
ATOM   2686 H HD22 . LEU B 2 32  ? 11.062 63.350 28.544 1.00 39.60 ?  37  LEU B HD22 1 
ATOM   2687 H HD23 . LEU B 2 32  ? 9.549  63.123 28.972 1.00 39.60 ?  37  LEU B HD23 1 
ATOM   2688 N N    . GLU B 2 33  ? 10.762 67.466 31.810 1.00 24.06 ?  38  GLU B N    1 
ATOM   2689 C CA   . GLU B 2 33  ? 11.662 68.199 32.698 1.00 26.21 ?  38  GLU B CA   1 
ATOM   2690 C C    . GLU B 2 33  ? 11.559 67.707 34.133 1.00 23.33 ?  38  GLU B C    1 
ATOM   2691 O O    . GLU B 2 33  ? 12.567 67.407 34.775 1.00 23.08 ?  38  GLU B O    1 
ATOM   2692 C CB   . GLU B 2 33  ? 11.382 69.693 32.598 1.00 27.74 ?  38  GLU B CB   1 
ATOM   2693 C CG   . GLU B 2 33  ? 12.296 70.526 33.497 1.00 32.65 ?  38  GLU B CG   1 
ATOM   2694 C CD   . GLU B 2 33  ? 12.223 72.020 33.312 1.00 32.02 ?  38  GLU B CD   1 
ATOM   2695 O OE1  . GLU B 2 33  ? 11.598 72.517 32.344 1.00 38.69 ?  38  GLU B OE1  1 
ATOM   2696 O OE2  . GLU B 2 33  ? 12.823 72.698 34.174 1.00 35.55 -1 38  GLU B OE2  1 
ATOM   2697 H H    . GLU B 2 33  ? 10.160 67.949 31.431 1.00 28.86 ?  38  GLU B H    1 
ATOM   2698 H HA   . GLU B 2 33  ? 12.576 68.049 32.412 1.00 31.45 ?  38  GLU B HA   1 
ATOM   2699 H HB2  . GLU B 2 33  ? 11.519 69.979 31.682 1.00 33.28 ?  38  GLU B HB2  1 
ATOM   2700 H HB3  . GLU B 2 33  ? 10.464 69.861 32.864 1.00 33.28 ?  38  GLU B HB3  1 
ATOM   2701 H HG2  . GLU B 2 33  ? 12.064 70.341 34.421 1.00 39.18 ?  38  GLU B HG2  1 
ATOM   2702 H HG3  . GLU B 2 33  ? 13.213 70.261 33.326 1.00 39.18 ?  38  GLU B HG3  1 
ATOM   2703 N N    . GLU B 2 34  ? 10.335 67.589 34.638 1.00 22.28 ?  39  GLU B N    1 
ATOM   2704 C CA   . GLU B 2 34  ? 10.106 67.105 35.994 1.00 23.23 ?  39  GLU B CA   1 
ATOM   2705 C C    . GLU B 2 34  ? 10.656 65.704 36.175 1.00 21.13 ?  39  GLU B C    1 
ATOM   2706 O O    . GLU B 2 34  ? 11.214 65.374 37.224 1.00 24.07 ?  39  GLU B O    1 
ATOM   2707 C CB   . GLU B 2 34  ? 8.598  67.135 36.302 1.00 25.46 ?  39  GLU B CB   1 
ATOM   2708 H H    . GLU B 2 34  ? 9.613  67.784 34.213 1.00 26.73 ?  39  GLU B H    1 
ATOM   2709 H HA   . GLU B 2 34  ? 10.560 67.689 36.623 1.00 27.87 ?  39  GLU B HA   1 
ATOM   2710 N N    . ARG B 2 35  ? 10.473 64.828 35.190 1.00 19.94 ?  40  ARG B N    1 
ATOM   2711 C CA   . ARG B 2 35  ? 11.024 63.485 35.335 1.00 20.29 ?  40  ARG B CA   1 
ATOM   2712 C C    . ARG B 2 35  ? 12.543 63.487 35.281 1.00 20.70 ?  40  ARG B C    1 
ATOM   2713 O O    . ARG B 2 35  ? 13.197 62.768 36.045 1.00 18.55 ?  40  ARG B O    1 
ATOM   2714 C CB   . ARG B 2 35  ? 10.448 62.591 34.255 1.00 22.96 ?  40  ARG B CB   1 
ATOM   2715 C CG   . ARG B 2 35  ? 8.985  62.330 34.516 1.00 26.30 ?  40  ARG B CG   1 
ATOM   2716 C CD   . ARG B 2 35  ? 8.467  61.055 33.855 1.00 23.72 ?  40  ARG B CD   1 
ATOM   2717 N NE   . ARG B 2 35  ? 7.009  61.142 33.786 1.00 26.24 ?  40  ARG B NE   1 
ATOM   2718 C CZ   . ARG B 2 35  ? 6.365  61.702 32.778 1.00 27.62 ?  40  ARG B CZ   1 
ATOM   2719 N NH1  . ARG B 2 35  ? 7.012  62.147 31.720 1.00 27.73 ?  40  ARG B NH1  1 
ATOM   2720 N NH2  . ARG B 2 35  ? 5.024  61.809 32.832 1.00 32.15 ?  40  ARG B NH2  1 
ATOM   2721 H H    . ARG B 2 35  ? 10.050 64.980 34.456 1.00 23.92 ?  40  ARG B H    1 
ATOM   2722 H HA   . ARG B 2 35  ? 10.768 63.129 36.201 1.00 24.34 ?  40  ARG B HA   1 
ATOM   2723 H HB2  . ARG B 2 35  ? 10.538 63.025 33.392 1.00 27.54 ?  40  ARG B HB2  1 
ATOM   2724 H HB3  . ARG B 2 35  ? 10.919 61.742 34.250 1.00 27.54 ?  40  ARG B HB3  1 
ATOM   2725 H HG2  . ARG B 2 35  ? 8.847  62.245 35.473 1.00 31.55 ?  40  ARG B HG2  1 
ATOM   2726 H HG3  . ARG B 2 35  ? 8.467  63.075 34.171 1.00 31.55 ?  40  ARG B HG3  1 
ATOM   2727 H HD2  . ARG B 2 35  ? 8.825  60.974 32.957 1.00 28.45 ?  40  ARG B HD2  1 
ATOM   2728 H HD3  . ARG B 2 35  ? 8.716  60.279 34.382 1.00 28.45 ?  40  ARG B HD3  1 
ATOM   2729 H HE   . ARG B 2 35  ? 6.549  60.812 34.433 1.00 31.49 ?  40  ARG B HE   1 
ATOM   2730 H HH11 . ARG B 2 35  ? 7.868  62.074 31.677 1.00 33.27 ?  40  ARG B HH11 1 
ATOM   2731 H HH12 . ARG B 2 35  ? 6.579  62.509 31.071 1.00 33.27 ?  40  ARG B HH12 1 
ATOM   2732 H HH21 . ARG B 2 35  ? 4.596  61.514 33.517 1.00 38.57 ?  40  ARG B HH21 1 
ATOM   2733 H HH22 . ARG B 2 35  ? 4.595  62.173 32.181 1.00 38.57 ?  40  ARG B HH22 1 
ATOM   2734 N N    . PHE B 2 36  ? 13.138 64.267 34.381 1.00 18.95 ?  41  PHE B N    1 
ATOM   2735 C CA   . PHE B 2 36  ? 14.588 64.318 34.355 1.00 17.50 ?  41  PHE B CA   1 
ATOM   2736 C C    . PHE B 2 36  ? 15.149 64.864 35.673 1.00 17.79 ?  41  PHE B C    1 
ATOM   2737 O O    . PHE B 2 36  ? 16.180 64.357 36.135 1.00 18.57 ?  41  PHE B O    1 
ATOM   2738 C CB   . PHE B 2 36  ? 15.073 65.136 33.162 1.00 17.22 ?  41  PHE B CB   1 
ATOM   2739 C CG   . PHE B 2 36  ? 15.391 64.335 31.934 1.00 15.35 ?  41  PHE B CG   1 
ATOM   2740 C CD1  . PHE B 2 36  ? 16.239 63.229 31.955 1.00 15.20 ?  41  PHE B CD1  1 
ATOM   2741 C CD2  . PHE B 2 36  ? 14.831 64.698 30.717 1.00 17.15 ?  41  PHE B CD2  1 
ATOM   2742 C CE1  . PHE B 2 36  ? 16.560 62.560 30.751 1.00 13.89 ?  41  PHE B CE1  1 
ATOM   2743 C CE2  . PHE B 2 36  ? 15.106 64.027 29.575 1.00 17.16 ?  41  PHE B CE2  1 
ATOM   2744 C CZ   . PHE B 2 36  ? 15.914 62.993 29.571 1.00 15.08 ?  41  PHE B CZ   1 
ATOM   2745 H H    . PHE B 2 36  ? 12.736 64.756 33.798 1.00 22.74 ?  41  PHE B H    1 
ATOM   2746 H HA   . PHE B 2 36  ? 14.931 63.418 34.241 1.00 21.00 ?  41  PHE B HA   1 
ATOM   2747 H HB2  . PHE B 2 36  ? 14.380 65.771 32.924 1.00 20.66 ?  41  PHE B HB2  1 
ATOM   2748 H HB3  . PHE B 2 36  ? 15.881 65.606 33.420 1.00 20.66 ?  41  PHE B HB3  1 
ATOM   2749 H HD1  . PHE B 2 36  ? 16.593 62.931 32.762 1.00 18.23 ?  41  PHE B HD1  1 
ATOM   2750 H HD2  . PHE B 2 36  ? 14.251 65.423 30.686 1.00 20.58 ?  41  PHE B HD2  1 
ATOM   2751 H HE1  . PHE B 2 36  ? 17.173 61.861 30.737 1.00 16.66 ?  41  PHE B HE1  1 
ATOM   2752 H HE2  . PHE B 2 36  ? 14.715 64.304 28.777 1.00 20.58 ?  41  PHE B HE2  1 
ATOM   2753 H HZ   . PHE B 2 36  ? 16.064 62.535 28.776 1.00 18.08 ?  41  PHE B HZ   1 
ATOM   2754 N N    . ALA B 2 37  ? 14.488 65.844 36.290 1.00 19.38 ?  42  ALA B N    1 
ATOM   2755 C CA   . ALA B 2 37  ? 14.965 66.370 37.579 1.00 21.13 ?  42  ALA B CA   1 
ATOM   2756 C C    . ALA B 2 37  ? 14.996 65.272 38.621 1.00 23.45 ?  42  ALA B C    1 
ATOM   2757 O O    . ALA B 2 37  ? 15.995 65.091 39.317 1.00 21.16 ?  42  ALA B O    1 
ATOM   2758 C CB   . ALA B 2 37  ? 14.119 67.545 38.051 1.00 24.02 ?  42  ALA B CB   1 
ATOM   2759 H H    . ALA B 2 37  ? 13.773 66.219 35.994 1.00 23.25 ?  42  ALA B H    1 
ATOM   2760 H HA   . ALA B 2 37  ? 15.865 66.711 37.457 1.00 25.35 ?  42  ALA B HA   1 
ATOM   2761 H HB1  . ALA B 2 37  ? 14.468 67.865 38.897 1.00 28.81 ?  42  ALA B HB1  1 
ATOM   2762 H HB2  . ALA B 2 37  ? 14.161 68.251 37.387 1.00 28.81 ?  42  ALA B HB2  1 
ATOM   2763 H HB3  . ALA B 2 37  ? 13.202 67.249 38.162 1.00 28.81 ?  42  ALA B HB3  1 
ATOM   2764 N N    . GLN B 2 38  ? 13.938 64.447 38.664 1.00 20.26 ?  43  GLN B N    1 
ATOM   2765 C CA   . GLN B 2 38  ? 13.876 63.335 39.605 1.00 20.36 ?  43  GLN B CA   1 
ATOM   2766 C C    . GLN B 2 38  ? 14.945 62.304 39.313 1.00 21.03 ?  43  GLN B C    1 
ATOM   2767 O O    . GLN B 2 38  ? 15.581 61.785 40.238 1.00 20.32 ?  43  GLN B O    1 
ATOM   2768 C CB   . GLN B 2 38  ? 12.482 62.687 39.536 1.00 23.82 ?  43  GLN B CB   1 
ATOM   2769 C CG   . GLN B 2 38  ? 12.332 61.347 40.267 1.00 33.61 ?  43  GLN B CG   1 
ATOM   2770 C CD   . GLN B 2 38  ? 12.407 61.506 41.790 1.00 42.46 ?  43  GLN B CD   1 
ATOM   2771 O OE1  . GLN B 2 38  ? 12.214 62.618 42.326 1.00 46.34 ?  43  GLN B OE1  1 
ATOM   2772 N NE2  . GLN B 2 38  ? 12.612 60.380 42.504 1.00 42.16 ?  43  GLN B NE2  1 
ATOM   2773 H H    . GLN B 2 38  ? 13.247 64.514 38.158 1.00 24.31 ?  43  GLN B H    1 
ATOM   2774 H HA   . GLN B 2 38  ? 14.022 63.672 40.502 1.00 24.43 ?  43  GLN B HA   1 
ATOM   2775 H HB2  . GLN B 2 38  ? 11.842 63.301 39.928 1.00 28.58 ?  43  GLN B HB2  1 
ATOM   2776 H HB3  . GLN B 2 38  ? 12.265 62.531 38.604 1.00 28.58 ?  43  GLN B HB3  1 
ATOM   2777 H HG2  . GLN B 2 38  ? 11.471 60.959 40.046 1.00 40.32 ?  43  GLN B HG2  1 
ATOM   2778 H HG3  . GLN B 2 38  ? 13.046 60.752 39.990 1.00 40.32 ?  43  GLN B HG3  1 
ATOM   2779 H HE21 . GLN B 2 38  ? 12.692 59.624 42.101 1.00 50.58 ?  43  GLN B HE21 1 
ATOM   2780 H HE22 . GLN B 2 38  ? 12.662 60.418 43.362 1.00 50.58 ?  43  GLN B HE22 1 
ATOM   2781 N N    . ILE B 2 39  ? 15.139 61.961 38.040 1.00 17.28 ?  44  ILE B N    1 
ATOM   2782 C CA   . ILE B 2 39  ? 16.069 60.907 37.670 1.00 17.87 ?  44  ILE B CA   1 
ATOM   2783 C C    . ILE B 2 39  ? 17.494 61.325 37.983 1.00 20.59 ?  44  ILE B C    1 
ATOM   2784 O O    . ILE B 2 39  ? 18.250 60.552 38.584 1.00 18.35 ?  44  ILE B O    1 
ATOM   2785 C CB   . ILE B 2 39  ? 15.900 60.551 36.177 1.00 16.37 ?  44  ILE B CB   1 
ATOM   2786 C CG1  . ILE B 2 39  ? 14.515 59.909 35.905 1.00 20.45 ?  44  ILE B CG1  1 
ATOM   2787 C CG2  . ILE B 2 39  ? 17.067 59.697 35.680 1.00 16.57 ?  44  ILE B CG2  1 
ATOM   2788 C CD1  . ILE B 2 39  ? 14.220 59.845 34.410 1.00 16.63 ?  44  ILE B CD1  1 
ATOM   2789 H H    . ILE B 2 39  ? 14.741 62.327 37.370 1.00 20.73 ?  44  ILE B H    1 
ATOM   2790 H HA   . ILE B 2 39  ? 15.866 60.117 38.195 1.00 21.43 ?  44  ILE B HA   1 
ATOM   2791 H HB   . ILE B 2 39  ? 15.921 61.374 35.665 1.00 19.63 ?  44  ILE B HB   1 
ATOM   2792 H HG12 . ILE B 2 39  ? 14.504 59.005 36.258 1.00 24.53 ?  44  ILE B HG12 1 
ATOM   2793 H HG13 . ILE B 2 39  ? 13.825 60.440 36.331 1.00 24.53 ?  44  ILE B HG13 1 
ATOM   2794 H HG21 . ILE B 2 39  ? 16.865 59.376 34.787 1.00 19.87 ?  44  ILE B HG21 1 
ATOM   2795 H HG22 . ILE B 2 39  ? 17.871 60.241 35.661 1.00 19.87 ?  44  ILE B HG22 1 
ATOM   2796 H HG23 . ILE B 2 39  ? 17.189 58.947 36.282 1.00 19.87 ?  44  ILE B HG23 1 
ATOM   2797 H HD11 . ILE B 2 39  ? 13.334 59.473 34.278 1.00 19.95 ?  44  ILE B HD11 1 
ATOM   2798 H HD12 . ILE B 2 39  ? 14.261 60.742 34.042 1.00 19.95 ?  44  ILE B HD12 1 
ATOM   2799 H HD13 . ILE B 2 39  ? 14.883 59.281 33.981 1.00 19.95 ?  44  ILE B HD13 1 
ATOM   2800 N N    . ILE B 2 40  ? 17.848 62.559 37.648 1.00 17.62 ?  45  ILE B N    1 
ATOM   2801 C CA   . ILE B 2 40  ? 19.206 63.047 37.892 1.00 16.39 ?  45  ILE B CA   1 
ATOM   2802 C C    . ILE B 2 40  ? 19.504 63.074 39.371 1.00 21.35 ?  45  ILE B C    1 
ATOM   2803 O O    . ILE B 2 40  ? 20.623 62.742 39.778 1.00 21.22 ?  45  ILE B O    1 
ATOM   2804 C CB   . ILE B 2 40  ? 19.316 64.439 37.265 1.00 17.28 ?  45  ILE B CB   1 
ATOM   2805 C CG1  . ILE B 2 40  ? 19.333 64.316 35.747 1.00 17.37 ?  45  ILE B CG1  1 
ATOM   2806 C CG2  . ILE B 2 40  ? 20.595 65.170 37.759 1.00 22.54 ?  45  ILE B CG2  1 
ATOM   2807 C CD1  . ILE B 2 40  ? 19.091 65.626 34.959 1.00 19.68 ?  45  ILE B CD1  1 
ATOM   2808 H H    . ILE B 2 40  ? 17.327 63.135 37.280 1.00 21.13 ?  45  ILE B H    1 
ATOM   2809 H HA   . ILE B 2 40  ? 19.858 62.456 37.484 1.00 19.66 ?  45  ILE B HA   1 
ATOM   2810 H HB   . ILE B 2 40  ? 18.545 64.960 37.537 1.00 20.72 ?  45  ILE B HB   1 
ATOM   2811 H HG12 . ILE B 2 40  ? 20.202 63.977 35.479 1.00 20.84 ?  45  ILE B HG12 1 
ATOM   2812 H HG13 . ILE B 2 40  ? 18.638 63.692 35.485 1.00 20.84 ?  45  ILE B HG13 1 
ATOM   2813 H HG21 . ILE B 2 40  ? 20.763 65.934 37.185 1.00 27.04 ?  45  ILE B HG21 1 
ATOM   2814 H HG22 . ILE B 2 40  ? 20.457 65.465 38.672 1.00 27.04 ?  45  ILE B HG22 1 
ATOM   2815 H HG23 . ILE B 2 40  ? 21.345 64.556 37.719 1.00 27.04 ?  45  ILE B HG23 1 
ATOM   2816 H HD11 . ILE B 2 40  ? 19.019 65.418 34.014 1.00 23.61 ?  45  ILE B HD11 1 
ATOM   2817 H HD12 . ILE B 2 40  ? 18.269 66.035 35.271 1.00 23.61 ?  45  ILE B HD12 1 
ATOM   2818 H HD13 . ILE B 2 40  ? 19.838 66.227 35.109 1.00 23.61 ?  45  ILE B HD13 1 
ATOM   2819 N N    . ALA B 2 41  ? 18.497 63.364 40.202 1.00 21.60 ?  46  ALA B N    1 
ATOM   2820 C CA   . ALA B 2 41  ? 18.744 63.508 41.639 1.00 24.28 ?  46  ALA B CA   1 
ATOM   2821 C C    . ALA B 2 41  ? 18.893 62.171 42.336 1.00 30.44 ?  46  ALA B C    1 
ATOM   2822 O O    . ALA B 2 41  ? 19.749 62.026 43.218 1.00 31.69 ?  46  ALA B O    1 
ATOM   2823 C CB   . ALA B 2 41  ? 17.603 64.253 42.332 1.00 24.98 ?  46  ALA B CB   1 
ATOM   2824 H H    . ALA B 2 41  ? 17.679 63.479 39.963 1.00 25.91 ?  46  ALA B H    1 
ATOM   2825 H HA   . ALA B 2 41  ? 19.564 64.020 41.720 1.00 29.13 ?  46  ALA B HA   1 
ATOM   2826 H HB1  . ALA B 2 41  ? 17.811 64.341 43.275 1.00 29.97 ?  46  ALA B HB1  1 
ATOM   2827 H HB2  . ALA B 2 41  ? 17.509 65.130 41.930 1.00 29.97 ?  46  ALA B HB2  1 
ATOM   2828 H HB3  . ALA B 2 41  ? 16.783 63.748 42.220 1.00 29.97 ?  46  ALA B HB3  1 
ATOM   2829 N N    . HIS B 2 42  ? 18.020 61.206 42.012 1.00 25.92 ?  47  HIS B N    1 
ATOM   2830 C CA   . HIS B 2 42  ? 17.773 60.057 42.866 1.00 28.02 ?  47  HIS B CA   1 
ATOM   2831 C C    . HIS B 2 42  ? 18.147 58.712 42.289 1.00 34.68 ?  47  HIS B C    1 
ATOM   2832 O O    . HIS B 2 42  ? 18.356 57.774 43.065 1.00 35.31 ?  47  HIS B O    1 
ATOM   2833 C CB   . HIS B 2 42  ? 16.290 59.989 43.283 1.00 30.85 ?  47  HIS B CB   1 
ATOM   2834 C CG   . HIS B 2 42  ? 15.832 61.194 44.052 1.00 31.31 ?  47  HIS B CG   1 
ATOM   2835 N ND1  . HIS B 2 42  ? 14.922 62.115 43.569 1.00 36.90 ?  47  HIS B ND1  1 
ATOM   2836 C CD2  . HIS B 2 42  ? 16.187 61.634 45.285 1.00 34.09 ?  47  HIS B CD2  1 
ATOM   2837 C CE1  . HIS B 2 42  ? 14.738 63.071 44.465 1.00 33.62 ?  47  HIS B CE1  1 
ATOM   2838 N NE2  . HIS B 2 42  ? 15.484 62.796 45.517 1.00 37.45 ?  47  HIS B NE2  1 
ATOM   2839 H H    . HIS B 2 42  ? 17.556 61.203 41.288 1.00 31.09 ?  47  HIS B H    1 
ATOM   2840 H HA   . HIS B 2 42  ? 18.315 60.186 43.660 1.00 33.62 ?  47  HIS B HA   1 
ATOM   2841 H HB2  . HIS B 2 42  ? 15.743 59.920 42.485 1.00 37.01 ?  47  HIS B HB2  1 
ATOM   2842 H HB3  . HIS B 2 42  ? 16.158 59.209 43.844 1.00 37.01 ?  47  HIS B HB3  1 
ATOM   2843 H HD2  . HIS B 2 42  ? 16.791 61.229 45.864 1.00 40.90 ?  47  HIS B HD2  1 
ATOM   2844 H HE1  . HIS B 2 42  ? 14.180 63.808 44.369 1.00 40.34 ?  47  HIS B HE1  1 
ATOM   2845 H HE2  . HIS B 2 42  ? 15.526 63.268 46.235 1.00 44.94 ?  47  HIS B HE2  1 
ATOM   2846 N N    . ASP B 2 43  ? 18.245 58.577 40.974 1.00 22.23 ?  48  ASP B N    1 
ATOM   2847 C CA   . ASP B 2 43  ? 18.330 57.246 40.385 1.00 23.41 ?  48  ASP B CA   1 
ATOM   2848 C C    . ASP B 2 43  ? 19.764 56.859 40.010 1.00 25.61 ?  48  ASP B C    1 
ATOM   2849 O O    . ASP B 2 43  ? 20.697 57.675 40.034 1.00 26.52 ?  48  ASP B O    1 
ATOM   2850 C CB   . ASP B 2 43  ? 17.410 57.188 39.170 1.00 23.43 ?  48  ASP B CB   1 
ATOM   2851 C CG   . ASP B 2 43  ? 15.951 57.328 39.554 1.00 30.97 ?  48  ASP B CG   1 
ATOM   2852 O OD1  . ASP B 2 43  ? 15.592 57.184 40.751 1.00 31.78 ?  48  ASP B OD1  1 
ATOM   2853 O OD2  . ASP B 2 43  ? 15.119 57.621 38.677 1.00 24.45 -1 48  ASP B OD2  1 
ATOM   2854 H H    . ASP B 2 43  ? 18.265 59.228 40.413 1.00 26.66 ?  48  ASP B H    1 
ATOM   2855 H HA   . ASP B 2 43  ? 18.045 56.590 41.040 1.00 28.09 ?  48  ASP B HA   1 
ATOM   2856 H HB2  . ASP B 2 43  ? 17.634 57.912 38.565 1.00 28.11 ?  48  ASP B HB2  1 
ATOM   2857 H HB3  . ASP B 2 43  ? 17.525 56.335 38.723 1.00 28.11 ?  48  ASP B HB3  1 
ATOM   2858 N N    . ASP B 2 44  ? 19.917 55.583 39.638 1.00 25.01 ?  49  ASP B N    1 
ATOM   2859 C CA   . ASP B 2 44  ? 21.202 55.062 39.144 1.00 18.87 ?  49  ASP B CA   1 
ATOM   2860 C C    . ASP B 2 44  ? 21.289 55.332 37.634 1.00 16.07 ?  49  ASP B C    1 
ATOM   2861 O O    . ASP B 2 44  ? 21.113 54.479 36.790 1.00 17.42 ?  49  ASP B O    1 
ATOM   2862 C CB   . ASP B 2 44  ? 21.321 53.576 39.491 1.00 21.90 ?  49  ASP B CB   1 
ATOM   2863 C CG   . ASP B 2 44  ? 21.375 53.313 41.031 1.00 40.79 ?  49  ASP B CG   1 
ATOM   2864 O OD1  . ASP B 2 44  ? 21.902 54.152 41.790 1.00 42.02 ?  49  ASP B OD1  1 
ATOM   2865 O OD2  . ASP B 2 44  ? 20.796 52.297 41.496 1.00 41.45 ?  49  ASP B OD2  1 
ATOM   2866 H H    . ASP B 2 44  ? 19.290 54.996 39.661 1.00 30.01 ?  49  ASP B H    1 
ATOM   2867 H HA   . ASP B 2 44  ? 21.942 55.522 39.570 1.00 22.64 ?  49  ASP B HA   1 
ATOM   2868 H HB2  . ASP B 2 44  ? 20.551 53.106 39.134 1.00 26.27 ?  49  ASP B HB2  1 
ATOM   2869 H HB3  . ASP B 2 44  ? 22.135 53.225 39.099 1.00 26.27 ?  49  ASP B HB3  1 
ATOM   2870 N N    . ALA B 2 45  ? 21.466 56.620 37.331 1.00 15.57 ?  50  ALA B N    1 
ATOM   2871 C CA   . ALA B 2 45  ? 21.428 57.150 35.977 1.00 13.92 ?  50  ALA B CA   1 
ATOM   2872 C C    . ALA B 2 45  ? 22.094 58.514 35.967 1.00 11.79 ?  50  ALA B C    1 
ATOM   2873 O O    . ALA B 2 45  ? 22.229 59.157 37.002 1.00 16.22 ?  50  ALA B O    1 
ATOM   2874 C CB   . ALA B 2 45  ? 19.996 57.283 35.525 1.00 15.31 ?  50  ALA B CB   1 
ATOM   2875 H H    . ALA B 2 45  ? 21.617 57.229 37.919 1.00 18.67 ?  50  ALA B H    1 
ATOM   2876 H HA   . ALA B 2 45  ? 21.916 56.567 35.375 1.00 16.69 ?  50  ALA B HA   1 
ATOM   2877 H HB1  . ALA B 2 45  ? 19.981 57.651 34.627 1.00 18.36 ?  50  ALA B HB1  1 
ATOM   2878 H HB2  . ALA B 2 45  ? 19.580 56.406 35.530 1.00 18.36 ?  50  ALA B HB2  1 
ATOM   2879 H HB3  . ALA B 2 45  ? 19.526 57.875 36.133 1.00 18.36 ?  50  ALA B HB3  1 
ATOM   2880 N N    . PHE B 2 46  ? 22.566 58.915 34.798 1.00 13.23 ?  51  PHE B N    1 
ATOM   2881 C CA   . PHE B 2 46  ? 23.151 60.248 34.669 1.00 12.12 ?  51  PHE B CA   1 
ATOM   2882 C C    . PHE B 2 46  ? 22.921 60.801 33.285 1.00 11.73 ?  51  PHE B C    1 
ATOM   2883 O O    . PHE B 2 46  ? 22.652 60.053 32.348 1.00 12.09 ?  51  PHE B O    1 
ATOM   2884 C CB   . PHE B 2 46  ? 24.643 60.274 35.046 1.00 13.09 ?  51  PHE B CB   1 
ATOM   2885 C CG   . PHE B 2 46  ? 25.513 59.410 34.204 1.00 12.44 ?  51  PHE B CG   1 
ATOM   2886 C CD1  . PHE B 2 46  ? 26.069 59.866 33.006 1.00 14.60 ?  51  PHE B CD1  1 
ATOM   2887 C CD2  . PHE B 2 46  ? 25.776 58.085 34.578 1.00 14.71 ?  51  PHE B CD2  1 
ATOM   2888 C CE1  . PHE B 2 46  ? 26.854 59.070 32.230 1.00 14.19 ?  51  PHE B CE1  1 
ATOM   2889 C CE2  . PHE B 2 46  ? 26.576 57.310 33.799 1.00 14.72 ?  51  PHE B CE2  1 
ATOM   2890 C CZ   . PHE B 2 46  ? 27.090 57.795 32.600 1.00 14.18 ?  51  PHE B CZ   1 
ATOM   2891 H H    . PHE B 2 46  ? 22.562 58.447 34.077 1.00 15.87 ?  51  PHE B H    1 
ATOM   2892 H HA   . PHE B 2 46  ? 22.685 60.838 35.282 1.00 14.54 ?  51  PHE B HA   1 
ATOM   2893 H HB2  . PHE B 2 46  ? 24.966 61.184 34.961 1.00 15.70 ?  51  PHE B HB2  1 
ATOM   2894 H HB3  . PHE B 2 46  ? 24.734 59.973 35.964 1.00 15.70 ?  51  PHE B HB3  1 
ATOM   2895 H HD1  . PHE B 2 46  ? 25.897 60.737 32.731 1.00 17.51 ?  51  PHE B HD1  1 
ATOM   2896 H HD2  . PHE B 2 46  ? 25.404 57.737 35.357 1.00 17.64 ?  51  PHE B HD2  1 
ATOM   2897 H HE1  . PHE B 2 46  ? 27.228 59.405 31.447 1.00 17.02 ?  51  PHE B HE1  1 
ATOM   2898 H HE2  . PHE B 2 46  ? 26.784 56.445 34.071 1.00 17.65 ?  51  PHE B HE2  1 
ATOM   2899 H HZ   . PHE B 2 46  ? 27.596 57.239 32.053 1.00 17.01 ?  51  PHE B HZ   1 
ATOM   2900 N N    . VAL B 2 47  ? 23.083 62.111 33.152 1.00 12.54 ?  52  VAL B N    1 
ATOM   2901 C CA   . VAL B 2 47  ? 23.022 62.794 31.868 1.00 13.29 ?  52  VAL B CA   1 
ATOM   2902 C C    . VAL B 2 47  ? 24.310 63.583 31.697 1.00 12.84 ?  52  VAL B C    1 
ATOM   2903 O O    . VAL B 2 47  ? 24.794 64.194 32.659 1.00 14.60 ?  52  VAL B O    1 
ATOM   2904 C CB   . VAL B 2 47  ? 21.828 63.758 31.772 1.00 14.03 ?  52  VAL B CB   1 
ATOM   2905 C CG1  . VAL B 2 47  ? 21.899 64.558 30.486 1.00 18.20 ?  52  VAL B CG1  1 
ATOM   2906 C CG2  . VAL B 2 47  ? 20.530 62.956 31.790 1.00 14.60 ?  52  VAL B CG2  1 
ATOM   2907 H H    . VAL B 2 47  ? 23.234 62.641 33.812 1.00 15.04 ?  52  VAL B H    1 
ATOM   2908 H HA   . VAL B 2 47  ? 22.945 62.130 31.166 1.00 15.94 ?  52  VAL B HA   1 
ATOM   2909 H HB   . VAL B 2 47  ? 21.850 64.371 32.524 1.00 16.83 ?  52  VAL B HB   1 
ATOM   2910 H HG11 . VAL B 2 47  ? 21.041 64.981 30.330 1.00 21.83 ?  52  VAL B HG11 1 
ATOM   2911 H HG12 . VAL B 2 47  ? 22.590 65.233 30.571 1.00 21.83 ?  52  VAL B HG12 1 
ATOM   2912 H HG13 . VAL B 2 47  ? 22.110 63.959 29.753 1.00 21.83 ?  52  VAL B HG13 1 
ATOM   2913 H HG21 . VAL B 2 47  ? 19.779 63.570 31.815 1.00 17.51 ?  52  VAL B HG21 1 
ATOM   2914 H HG22 . VAL B 2 47  ? 20.484 62.410 30.989 1.00 17.51 ?  52  VAL B HG22 1 
ATOM   2915 H HG23 . VAL B 2 47  ? 20.520 62.389 32.577 1.00 17.51 ?  52  VAL B HG23 1 
ATOM   2916 N N    . LEU B 2 48  ? 24.916 63.473 30.524 1.00 13.50 ?  53  LEU B N    1 
ATOM   2917 C CA   . LEU B 2 48  ? 26.036 64.314 30.103 1.00 14.06 ?  53  LEU B CA   1 
ATOM   2918 C C    . LEU B 2 48  ? 25.533 65.336 29.122 1.00 13.69 ?  53  LEU B C    1 
ATOM   2919 O O    . LEU B 2 48  ? 24.732 65.022 28.230 1.00 15.63 ?  53  LEU B O    1 
ATOM   2920 C CB   . LEU B 2 48  ? 27.092 63.446 29.444 1.00 14.47 ?  53  LEU B CB   1 
ATOM   2921 C CG   . LEU B 2 48  ? 27.666 62.272 30.237 1.00 14.89 ?  53  LEU B CG   1 
ATOM   2922 C CD1  . LEU B 2 48  ? 28.608 61.470 29.341 1.00 16.66 ?  53  LEU B CD1  1 
ATOM   2923 C CD2  . LEU B 2 48  ? 28.327 62.759 31.449 1.00 18.12 ?  53  LEU B CD2  1 
ATOM   2924 H H    . LEU B 2 48  ? 24.690 62.896 29.927 1.00 16.20 ?  53  LEU B H    1 
ATOM   2925 H HA   . LEU B 2 48  ? 26.432 64.775 30.858 1.00 16.86 ?  53  LEU B HA   1 
ATOM   2926 H HB2  . LEU B 2 48  ? 26.703 63.072 28.638 1.00 17.36 ?  53  LEU B HB2  1 
ATOM   2927 H HB3  . LEU B 2 48  ? 27.841 64.019 29.216 1.00 17.36 ?  53  LEU B HB3  1 
ATOM   2928 H HG   . LEU B 2 48  ? 26.959 61.674 30.526 1.00 17.86 ?  53  LEU B HG   1 
ATOM   2929 H HD11 . LEU B 2 48  ? 28.975 60.731 29.851 1.00 19.99 ?  53  LEU B HD11 1 
ATOM   2930 H HD12 . LEU B 2 48  ? 28.109 61.132 28.581 1.00 19.99 ?  53  LEU B HD12 1 
ATOM   2931 H HD13 . LEU B 2 48  ? 29.323 62.050 29.036 1.00 19.99 ?  53  LEU B HD13 1 
ATOM   2932 H HD21 . LEU B 2 48  ? 28.849 62.038 31.835 1.00 21.74 ?  53  LEU B HD21 1 
ATOM   2933 H HD22 . LEU B 2 48  ? 28.908 63.500 31.216 1.00 21.74 ?  53  LEU B HD22 1 
ATOM   2934 H HD23 . LEU B 2 48  ? 27.652 63.054 32.080 1.00 21.74 ?  53  LEU B HD23 1 
ATOM   2935 N N    . LEU B 2 49  ? 25.982 66.569 29.308 1.00 15.67 ?  54  LEU B N    1 
ATOM   2936 C CA   . LEU B 2 49  ? 25.658 67.688 28.446 1.00 16.32 ?  54  LEU B CA   1 
ATOM   2937 C C    . LEU B 2 49  ? 26.914 68.219 27.774 1.00 20.69 ?  54  LEU B C    1 
ATOM   2938 O O    . LEU B 2 49  ? 27.939 68.418 28.430 1.00 20.67 ?  54  LEU B O    1 
ATOM   2939 C CB   . LEU B 2 49  ? 24.992 68.834 29.241 1.00 19.72 ?  54  LEU B CB   1 
ATOM   2940 C CG   . LEU B 2 49  ? 23.511 68.623 29.593 1.00 19.00 ?  54  LEU B CG   1 
ATOM   2941 C CD1  . LEU B 2 49  ? 23.175 69.604 30.651 1.00 21.93 ?  54  LEU B CD1  1 
ATOM   2942 C CD2  . LEU B 2 49  ? 22.696 68.819 28.332 1.00 19.72 ?  54  LEU B CD2  1 
ATOM   2943 H H    . LEU B 2 49  ? 26.500 66.789 29.958 1.00 18.80 ?  54  LEU B H    1 
ATOM   2944 H HA   . LEU B 2 49  ? 25.045 67.384 27.758 1.00 19.57 ?  54  LEU B HA   1 
ATOM   2945 H HB2  . LEU B 2 49  ? 25.475 68.946 30.075 1.00 23.66 ?  54  LEU B HB2  1 
ATOM   2946 H HB3  . LEU B 2 49  ? 25.051 69.645 28.712 1.00 23.66 ?  54  LEU B HB3  1 
ATOM   2947 H HG   . LEU B 2 49  ? 23.312 67.735 29.928 1.00 22.79 ?  54  LEU B HG   1 
ATOM   2948 H HD11 . LEU B 2 49  ? 22.249 69.481 30.912 1.00 26.32 ?  54  LEU B HD11 1 
ATOM   2949 H HD12 . LEU B 2 49  ? 23.756 69.457 31.414 1.00 26.32 ?  54  LEU B HD12 1 
ATOM   2950 H HD13 . LEU B 2 49  ? 23.305 70.500 30.303 1.00 26.32 ?  54  LEU B HD13 1 
ATOM   2951 H HD21 . LEU B 2 49  ? 21.755 68.721 28.546 1.00 23.66 ?  54  LEU B HD21 1 
ATOM   2952 H HD22 . LEU B 2 49  ? 22.865 69.707 27.981 1.00 23.66 ?  54  LEU B HD22 1 
ATOM   2953 H HD23 . LEU B 2 49  ? 22.958 68.150 27.679 1.00 23.66 ?  54  LEU B HD23 1 
ATOM   2954 N N    . ALA B 2 50  ? 26.795 68.496 26.480 1.00 18.24 ?  55  ALA B N    1 
ATOM   2955 C CA   . ALA B 2 50  ? 27.765 69.254 25.697 1.00 17.94 ?  55  ALA B CA   1 
ATOM   2956 C C    . ALA B 2 50  ? 27.217 70.646 25.484 1.00 19.63 ?  55  ALA B C    1 
ATOM   2957 O O    . ALA B 2 50  ? 26.323 70.852 24.652 1.00 22.32 ?  55  ALA B O    1 
ATOM   2958 C CB   . ALA B 2 50  ? 28.031 68.567 24.362 1.00 19.30 ?  55  ALA B CB   1 
ATOM   2959 H H    . ALA B 2 50  ? 26.124 68.240 26.006 1.00 21.88 ?  55  ALA B H    1 
ATOM   2960 H HA   . ALA B 2 50  ? 28.595 69.317 26.195 1.00 21.52 ?  55  ALA B HA   1 
ATOM   2961 H HB1  . ALA B 2 50  ? 28.683 69.086 23.865 1.00 23.16 ?  55  ALA B HB1  1 
ATOM   2962 H HB2  . ALA B 2 50  ? 28.375 67.676 24.529 1.00 23.16 ?  55  ALA B HB2  1 
ATOM   2963 H HB3  . ALA B 2 50  ? 27.201 68.514 23.863 1.00 23.16 ?  55  ALA B HB3  1 
ATOM   2964 N N    . GLY B 2 51  ? 27.666 71.581 26.316 1.00 22.61 ?  56  GLY B N    1 
ATOM   2965 C CA   . GLY B 2 51  ? 27.047 72.896 26.320 1.00 32.42 ?  56  GLY B CA   1 
ATOM   2966 C C    . GLY B 2 51  ? 25.555 72.753 26.453 1.00 32.53 ?  56  GLY B C    1 
ATOM   2967 O O    . GLY B 2 51  ? 25.052 72.049 27.335 1.00 28.49 ?  56  GLY B O    1 
ATOM   2968 H H    . GLY B 2 51  ? 28.312 71.481 26.874 1.00 27.12 ?  56  GLY B H    1 
ATOM   2969 H HA2  . GLY B 2 51  ? 27.383 73.418 27.065 1.00 38.90 ?  56  GLY B HA2  1 
ATOM   2970 H HA3  . GLY B 2 51  ? 27.249 73.360 25.493 1.00 38.90 ?  56  GLY B HA3  1 
ATOM   2971 N N    . ASP B 2 52  ? 24.811 73.395 25.550 1.00 26.85 ?  57  ASP B N    1 
ATOM   2972 C CA   . ASP B 2 52  ? 23.374 73.175 25.453 1.00 24.00 ?  57  ASP B CA   1 
ATOM   2973 C C    . ASP B 2 52  ? 22.964 72.623 24.086 1.00 24.81 ?  57  ASP B C    1 
ATOM   2974 O O    . ASP B 2 52  ? 21.818 72.761 23.670 1.00 29.20 ?  57  ASP B O    1 
ATOM   2975 C CB   . ASP B 2 52  ? 22.626 74.455 25.838 1.00 35.22 ?  57  ASP B CB   1 
ATOM   2976 C CG   . ASP B 2 52  ? 23.005 75.618 24.982 1.00 38.70 ?  57  ASP B CG   1 
ATOM   2977 O OD1  . ASP B 2 52  ? 23.643 75.395 23.921 1.00 43.87 ?  57  ASP B OD1  1 
ATOM   2978 O OD2  . ASP B 2 52  ? 22.704 76.770 25.391 1.00 54.98 -1 57  ASP B OD2  1 
ATOM   2979 H H    . ASP B 2 52  ? 25.121 73.964 24.984 1.00 32.22 ?  57  ASP B H    1 
ATOM   2980 H HA   . ASP B 2 52  ? 23.106 72.491 26.087 1.00 28.80 ?  57  ASP B HA   1 
ATOM   2981 H HB2  . ASP B 2 52  ? 21.673 74.307 25.740 1.00 42.26 ?  57  ASP B HB2  1 
ATOM   2982 H HB3  . ASP B 2 52  ? 22.835 74.679 26.759 1.00 42.26 ?  57  ASP B HB3  1 
ATOM   2983 N N    . ILE B 2 53  ? 23.870 71.906 23.424 1.00 21.24 ?  58  ILE B N    1 
ATOM   2984 C CA   . ILE B 2 53  ? 23.678 71.440 22.053 1.00 22.94 ?  58  ILE B CA   1 
ATOM   2985 C C    . ILE B 2 53  ? 23.747 69.921 21.884 1.00 22.92 ?  58  ILE B C    1 
ATOM   2986 O O    . ILE B 2 53  ? 23.530 69.423 20.784 1.00 23.64 ?  58  ILE B O    1 
ATOM   2987 C CB   . ILE B 2 53  ? 24.625 72.138 21.060 1.00 29.04 ?  58  ILE B CB   1 
ATOM   2988 C CG1  . ILE B 2 53  ? 26.051 72.088 21.530 1.00 33.61 ?  58  ILE B CG1  1 
ATOM   2989 C CG2  . ILE B 2 53  ? 24.268 73.609 20.909 1.00 29.33 ?  58  ILE B CG2  1 
ATOM   2990 C CD1  . ILE B 2 53  ? 26.720 70.931 21.083 1.00 25.60 ?  58  ILE B CD1  1 
ATOM   2991 H H    . ILE B 2 53  ? 24.626 71.669 23.759 1.00 25.48 ?  58  ILE B H    1 
ATOM   2992 H HA   . ILE B 2 53  ? 22.773 71.689 21.810 1.00 27.52 ?  58  ILE B HA   1 
ATOM   2993 H HB   . ILE B 2 53  ? 24.527 71.665 20.219 1.00 34.84 ?  58  ILE B HB   1 
ATOM   2994 H HG12 . ILE B 2 53  ? 26.526 72.862 21.189 1.00 40.32 ?  58  ILE B HG12 1 
ATOM   2995 H HG13 . ILE B 2 53  ? 26.066 72.090 22.500 1.00 40.32 ?  58  ILE B HG13 1 
ATOM   2996 H HG21 . ILE B 2 53  ? 24.851 74.009 20.245 1.00 35.19 ?  58  ILE B HG21 1 
ATOM   2997 H HG22 . ILE B 2 53  ? 23.344 73.682 20.625 1.00 35.19 ?  58  ILE B HG22 1 
ATOM   2998 H HG23 . ILE B 2 53  ? 24.388 74.052 21.764 1.00 35.19 ?  58  ILE B HG23 1 
ATOM   2999 H HD11 . ILE B 2 53  ? 27.663 71.009 21.297 1.00 30.71 ?  58  ILE B HD11 1 
ATOM   3000 H HD12 . ILE B 2 53  ? 26.343 70.156 21.529 1.00 30.71 ?  58  ILE B HD12 1 
ATOM   3001 H HD13 . ILE B 2 53  ? 26.603 70.849 20.124 1.00 30.71 ?  58  ILE B HD13 1 
ATOM   3002 N N    . GLY B 2 54  ? 23.961 69.166 22.941 1.00 18.32 ?  59  GLY B N    1 
ATOM   3003 C CA   . GLY B 2 54  ? 23.987 67.707 22.830 1.00 15.66 ?  59  GLY B CA   1 
ATOM   3004 C C    . GLY B 2 54  ? 23.935 67.089 24.203 1.00 15.42 ?  59  GLY B C    1 
ATOM   3005 O O    . GLY B 2 54  ? 24.295 67.709 25.190 1.00 17.35 ?  59  GLY B O    1 
ATOM   3006 H H    . GLY B 2 54  ? 24.094 69.464 23.737 1.00 21.98 ?  59  GLY B H    1 
ATOM   3007 H HA2  . GLY B 2 54  ? 23.224 67.400 22.316 1.00 18.79 ?  59  GLY B HA2  1 
ATOM   3008 H HA3  . GLY B 2 54  ? 24.802 67.423 22.386 1.00 18.79 ?  59  GLY B HA3  1 
ATOM   3009 N N    . PHE B 2 55  ? 23.446 65.846 24.268 1.00 13.65 ?  60  PHE B N    1 
ATOM   3010 C CA   . PHE B 2 55  ? 23.406 65.136 25.549 1.00 13.49 ?  60  PHE B CA   1 
ATOM   3011 C C    . PHE B 2 55  ? 23.507 63.633 25.361 1.00 14.54 ?  60  PHE B C    1 
ATOM   3012 O O    . PHE B 2 55  ? 23.238 63.090 24.289 1.00 12.85 ?  60  PHE B O    1 
ATOM   3013 C CB   . PHE B 2 55  ? 22.145 65.494 26.388 1.00 15.55 ?  60  PHE B CB   1 
ATOM   3014 C CG   . PHE B 2 55  ? 20.845 64.835 25.923 1.00 16.04 ?  60  PHE B CG   1 
ATOM   3015 C CD1  . PHE B 2 55  ? 20.204 65.264 24.768 1.00 17.38 ?  60  PHE B CD1  1 
ATOM   3016 C CD2  . PHE B 2 55  ? 20.263 63.790 26.631 1.00 15.65 ?  60  PHE B CD2  1 
ATOM   3017 C CE1  . PHE B 2 55  ? 19.028 64.666 24.343 1.00 19.63 ?  60  PHE B CE1  1 
ATOM   3018 C CE2  . PHE B 2 55  ? 19.108 63.198 26.162 1.00 15.36 ?  60  PHE B CE2  1 
ATOM   3019 C CZ   . PHE B 2 55  ? 18.516 63.615 25.066 1.00 17.07 ?  60  PHE B CZ   1 
ATOM   3020 H H    . PHE B 2 55  ? 23.138 65.403 23.598 1.00 16.38 ?  60  PHE B H    1 
ATOM   3021 H HA   . PHE B 2 55  ? 24.196 65.407 26.044 1.00 16.18 ?  60  PHE B HA   1 
ATOM   3022 H HB2  . PHE B 2 55  ? 22.298 65.217 27.305 1.00 18.65 ?  60  PHE B HB2  1 
ATOM   3023 H HB3  . PHE B 2 55  ? 22.013 66.454 26.348 1.00 18.65 ?  60  PHE B HB3  1 
ATOM   3024 H HD1  . PHE B 2 55  ? 20.569 65.962 24.274 1.00 20.85 ?  60  PHE B HD1  1 
ATOM   3025 H HD2  . PHE B 2 55  ? 20.652 63.491 27.421 1.00 18.78 ?  60  PHE B HD2  1 
ATOM   3026 H HE1  . PHE B 2 55  ? 18.593 64.971 23.580 1.00 23.55 ?  60  PHE B HE1  1 
ATOM   3027 H HE2  . PHE B 2 55  ? 18.740 62.485 26.633 1.00 18.42 ?  60  PHE B HE2  1 
ATOM   3028 H HZ   . PHE B 2 55  ? 17.739 63.194 24.776 1.00 20.47 ?  60  PHE B HZ   1 
ATOM   3029 N N    . ALA B 2 56  ? 23.872 62.982 26.447 1.00 12.74 ?  61  ALA B N    1 
ATOM   3030 C CA   . ALA B 2 56  ? 23.766 61.537 26.589 1.00 12.16 ?  61  ALA B CA   1 
ATOM   3031 C C    . ALA B 2 56  ? 23.054 61.156 27.866 1.00 14.07 ?  61  ALA B C    1 
ATOM   3032 O O    . ALA B 2 56  ? 23.364 61.707 28.916 1.00 17.18 ?  61  ALA B O    1 
ATOM   3033 C CB   . ALA B 2 56  ? 25.157 60.873 26.608 1.00 12.65 ?  61  ALA B CB   1 
ATOM   3034 H H    . ALA B 2 56  ? 24.197 63.367 27.144 1.00 15.28 ?  61  ALA B H    1 
ATOM   3035 H HA   . ALA B 2 56  ? 23.241 61.216 25.839 1.00 14.58 ?  61  ALA B HA   1 
ATOM   3036 H HB1  . ALA B 2 56  ? 25.048 59.912 26.689 1.00 15.18 ?  61  ALA B HB1  1 
ATOM   3037 H HB2  . ALA B 2 56  ? 25.620 61.085 25.782 1.00 15.18 ?  61  ALA B HB2  1 
ATOM   3038 H HB3  . ALA B 2 56  ? 25.660 61.213 27.365 1.00 15.18 ?  61  ALA B HB3  1 
ATOM   3039 N N    . TYR B 2 57  ? 22.060 60.270 27.802 1.00 11.44 ?  62  TYR B N    1 
ATOM   3040 C CA   . TYR B 2 57  ? 21.356 59.812 28.983 1.00 11.75 ?  62  TYR B CA   1 
ATOM   3041 C C    . TYR B 2 57  ? 21.640 58.345 29.171 1.00 10.15 ?  62  TYR B C    1 
ATOM   3042 O O    . TYR B 2 57  ? 21.421 57.538 28.263 1.00 11.12 ?  62  TYR B O    1 
ATOM   3043 C CB   . TYR B 2 57  ? 19.850 60.033 28.830 1.00 13.13 ?  62  TYR B CB   1 
ATOM   3044 C CG   . TYR B 2 57  ? 18.984 59.359 29.848 1.00 11.35 ?  62  TYR B CG   1 
ATOM   3045 C CD1  . TYR B 2 57  ? 19.257 59.502 31.209 1.00 12.83 ?  62  TYR B CD1  1 
ATOM   3046 C CD2  . TYR B 2 57  ? 17.948 58.520 29.503 1.00 12.75 ?  62  TYR B CD2  1 
ATOM   3047 C CE1  . TYR B 2 57  ? 18.464 58.876 32.187 1.00 13.27 ?  62  TYR B CE1  1 
ATOM   3048 C CE2  . TYR B 2 57  ? 17.196 57.872 30.498 1.00 13.78 ?  62  TYR B CE2  1 
ATOM   3049 C CZ   . TYR B 2 57  ? 17.477 58.052 31.806 1.00 14.10 ?  62  TYR B CZ   1 
ATOM   3050 O OH   . TYR B 2 57  ? 16.707 57.469 32.841 1.00 15.25 ?  62  TYR B OH   1 
ATOM   3051 H H    . TYR B 2 57  ? 21.777 59.918 27.070 1.00 13.72 ?  62  TYR B H    1 
ATOM   3052 H HA   . TYR B 2 57  ? 21.672 60.300 29.760 1.00 14.09 ?  62  TYR B HA   1 
ATOM   3053 H HB2  . TYR B 2 57  ? 19.675 60.985 28.889 1.00 15.75 ?  62  TYR B HB2  1 
ATOM   3054 H HB3  . TYR B 2 57  ? 19.581 59.699 27.960 1.00 15.75 ?  62  TYR B HB3  1 
ATOM   3055 H HD1  . TYR B 2 57  ? 19.980 60.022 31.475 1.00 15.39 ?  62  TYR B HD1  1 
ATOM   3056 H HD2  . TYR B 2 57  ? 17.746 58.380 28.606 1.00 15.30 ?  62  TYR B HD2  1 
ATOM   3057 H HE1  . TYR B 2 57  ? 18.623 59.031 33.090 1.00 15.92 ?  62  TYR B HE1  1 
ATOM   3058 H HE2  . TYR B 2 57  ? 16.495 57.312 30.252 1.00 16.53 ?  62  TYR B HE2  1 
ATOM   3059 H HH   . TYR B 2 57  ? 16.151 56.929 32.517 1.00 18.29 ?  62  TYR B HH   1 
ATOM   3060 N N    . VAL B 2 58  ? 22.243 58.015 30.323 1.00 11.41 ?  63  VAL B N    1 
ATOM   3061 C CA   . VAL B 2 58  ? 22.697 56.669 30.631 1.00 10.81 ?  63  VAL B CA   1 
ATOM   3062 C C    . VAL B 2 58  ? 21.987 56.134 31.870 1.00 10.61 ?  63  VAL B C    1 
ATOM   3063 O O    . VAL B 2 58  ? 21.962 56.812 32.893 1.00 12.02 ?  63  VAL B O    1 
ATOM   3064 C CB   . VAL B 2 58  ? 24.227 56.695 30.867 1.00 11.25 ?  63  VAL B CB   1 
ATOM   3065 C CG1  . VAL B 2 58  ? 24.726 55.295 31.330 1.00 12.68 ?  63  VAL B CG1  1 
ATOM   3066 C CG2  . VAL B 2 58  ? 24.953 57.213 29.598 1.00 12.35 ?  63  VAL B CG2  1 
ATOM   3067 H H    . VAL B 2 58  ? 22.401 58.578 30.954 1.00 13.69 ?  63  VAL B H    1 
ATOM   3068 H HA   . VAL B 2 58  ? 22.466 56.075 29.900 1.00 12.97 ?  63  VAL B HA   1 
ATOM   3069 H HB   . VAL B 2 58  ? 24.447 57.312 31.582 1.00 13.50 ?  63  VAL B HB   1 
ATOM   3070 H HG11 . VAL B 2 58  ? 25.695 55.279 31.300 1.00 15.20 ?  63  VAL B HG11 1 
ATOM   3071 H HG12 . VAL B 2 58  ? 24.420 55.135 32.236 1.00 15.20 ?  63  VAL B HG12 1 
ATOM   3072 H HG13 . VAL B 2 58  ? 24.365 54.619 30.735 1.00 15.20 ?  63  VAL B HG13 1 
ATOM   3073 H HG21 . VAL B 2 58  ? 25.910 57.116 29.719 1.00 14.82 ?  63  VAL B HG21 1 
ATOM   3074 H HG22 . VAL B 2 58  ? 24.662 56.693 28.833 1.00 14.82 ?  63  VAL B HG22 1 
ATOM   3075 H HG23 . VAL B 2 58  ? 24.730 58.148 29.466 1.00 14.82 ?  63  VAL B HG23 1 
ATOM   3076 N N    . THR B 2 59  ? 21.539 54.873 31.785 1.00 10.85 ?  64  THR B N    1 
ATOM   3077 C CA   . THR B 2 59  ? 20.985 54.154 32.935 1.00 11.54 ?  64  THR B CA   1 
ATOM   3078 C C    . THR B 2 59  ? 21.909 53.015 33.325 1.00 10.98 ?  64  THR B C    1 
ATOM   3079 O O    . THR B 2 59  ? 22.572 52.397 32.484 1.00 11.29 ?  64  THR B O    1 
ATOM   3080 C CB   . THR B 2 59  ? 19.537 53.637 32.677 1.00 12.54 ?  64  THR B CB   1 
ATOM   3081 O OG1  . THR B 2 59  ? 19.576 52.876 31.503 1.00 14.38 ?  64  THR B OG1  1 
ATOM   3082 C CG2  . THR B 2 59  ? 18.635 54.783 32.542 1.00 13.76 ?  64  THR B CG2  1 
ATOM   3083 H H    . THR B 2 59  ? 21.548 54.409 31.060 1.00 13.01 ?  64  THR B H    1 
ATOM   3084 H HA   . THR B 2 59  ? 20.923 54.761 33.689 1.00 13.84 ?  64  THR B HA   1 
ATOM   3085 H HB   . THR B 2 59  ? 19.199 53.090 33.404 1.00 15.04 ?  64  THR B HB   1 
ATOM   3086 H HG1  . THR B 2 59  ? 19.608 53.383 30.833 1.00 17.25 ?  64  THR B HG1  1 
ATOM   3087 H HG21 . THR B 2 59  ? 17.730 54.475 32.380 1.00 16.50 ?  64  THR B HG21 1 
ATOM   3088 H HG22 . THR B 2 59  ? 18.646 55.312 33.355 1.00 16.50 ?  64  THR B HG22 1 
ATOM   3089 H HG23 . THR B 2 59  ? 18.916 55.341 31.800 1.00 16.50 ?  64  THR B HG23 1 
ATOM   3090 N N    . LEU B 2 60  ? 21.936 52.692 34.625 1.00 12.41 ?  65  LEU B N    1 
ATOM   3091 C CA   . LEU B 2 60  ? 22.794 51.640 35.191 1.00 13.23 ?  65  LEU B CA   1 
ATOM   3092 C C    . LEU B 2 60  ? 21.890 50.635 35.897 1.00 14.33 ?  65  LEU B C    1 
ATOM   3093 O O    . LEU B 2 60  ? 21.208 51.021 36.865 1.00 19.54 ?  65  LEU B O    1 
ATOM   3094 C CB   . LEU B 2 60  ? 23.766 52.192 36.220 1.00 13.47 ?  65  LEU B CB   1 
ATOM   3095 C CG   . LEU B 2 60  ? 24.633 53.309 35.651 1.00 13.71 ?  65  LEU B CG   1 
ATOM   3096 C CD1  . LEU B 2 60  ? 25.476 53.998 36.710 1.00 17.66 ?  65  LEU B CD1  1 
ATOM   3097 C CD2  . LEU B 2 60  ? 25.581 52.781 34.588 1.00 16.39 ?  65  LEU B CD2  1 
ATOM   3098 H H    . LEU B 2 60  ? 21.450 53.081 35.219 1.00 14.89 ?  65  LEU B H    1 
ATOM   3099 H HA   . LEU B 2 60  ? 23.292 51.224 34.470 1.00 15.87 ?  65  LEU B HA   1 
ATOM   3100 H HB2  . LEU B 2 60  ? 23.265 52.549 36.970 1.00 16.16 ?  65  LEU B HB2  1 
ATOM   3101 H HB3  . LEU B 2 60  ? 24.349 51.478 36.521 1.00 16.16 ?  65  LEU B HB3  1 
ATOM   3102 H HG   . LEU B 2 60  ? 24.018 53.955 35.269 1.00 16.45 ?  65  LEU B HG   1 
ATOM   3103 H HD11 . LEU B 2 60  ? 25.993 54.704 36.291 1.00 21.19 ?  65  LEU B HD11 1 
ATOM   3104 H HD12 . LEU B 2 60  ? 24.889 54.374 37.385 1.00 21.19 ?  65  LEU B HD12 1 
ATOM   3105 H HD13 . LEU B 2 60  ? 26.070 53.347 37.113 1.00 21.19 ?  65  LEU B HD13 1 
ATOM   3106 H HD21 . LEU B 2 60  ? 26.151 53.506 34.286 1.00 19.66 ?  65  LEU B HD21 1 
ATOM   3107 H HD22 . LEU B 2 60  ? 26.122 52.073 34.971 1.00 19.66 ?  65  LEU B HD22 1 
ATOM   3108 H HD23 . LEU B 2 60  ? 25.062 52.436 33.845 1.00 19.66 ?  65  LEU B HD23 1 
ATOM   3109 N N    . ARG B 2 61  ? 21.856 49.404 35.483 1.00 9.35  ?  66  ARG B N    1 
ATOM   3110 C CA   . ARG B 2 61  ? 20.973 48.410 36.048 1.00 10.68 ?  66  ARG B CA   1 
ATOM   3111 C C    . ARG B 2 61  ? 21.770 47.170 36.478 1.00 9.91  ?  66  ARG B C    1 
ATOM   3112 O O    . ARG B 2 61  ? 22.872 46.936 35.958 1.00 10.15 ?  66  ARG B O    1 
ATOM   3113 C CB   . ARG B 2 61  ? 19.879 48.094 35.052 1.00 11.33 ?  66  ARG B CB   1 
ATOM   3114 C CG   . ARG B 2 61  ? 20.308 47.253 33.940 1.00 11.10 ?  66  ARG B CG   1 
ATOM   3115 C CD   . ARG B 2 61  ? 19.143 47.079 32.897 1.00 12.55 ?  66  ARG B CD   1 
ATOM   3116 N NE   . ARG B 2 61  ? 19.342 45.994 31.964 1.00 17.78 ?  66  ARG B NE   1 
ATOM   3117 C CZ   . ARG B 2 61  ? 19.993 46.126 30.853 1.00 13.34 ?  66  ARG B CZ   1 
ATOM   3118 N NH1  . ARG B 2 61  ? 20.512 47.293 30.501 1.00 15.25 ?  66  ARG B NH1  1 
ATOM   3119 N NH2  . ARG B 2 61  ? 20.211 45.084 30.080 1.00 15.76 ?  66  ARG B NH2  1 
ATOM   3120 H H    . ARG B 2 61  ? 22.352 49.101 34.849 1.00 11.22 ?  66  ARG B H    1 
ATOM   3121 H HA   . ARG B 2 61  ? 20.553 48.728 36.862 1.00 12.81 ?  66  ARG B HA   1 
ATOM   3122 H HB2  . ARG B 2 61  ? 19.164 47.629 35.513 1.00 13.59 ?  66  ARG B HB2  1 
ATOM   3123 H HB3  . ARG B 2 61  ? 19.548 48.927 34.681 1.00 13.59 ?  66  ARG B HB3  1 
ATOM   3124 H HG2  . ARG B 2 61  ? 21.063 47.667 33.492 1.00 13.31 ?  66  ARG B HG2  1 
ATOM   3125 H HG3  . ARG B 2 61  ? 20.558 46.377 34.272 1.00 13.31 ?  66  ARG B HG3  1 
ATOM   3126 H HD2  . ARG B 2 61  ? 18.319 46.906 33.379 1.00 15.06 ?  66  ARG B HD2  1 
ATOM   3127 H HD3  . ARG B 2 61  ? 19.061 47.898 32.383 1.00 15.06 ?  66  ARG B HD3  1 
ATOM   3128 H HE   . ARG B 2 61  ? 19.011 45.224 32.156 1.00 21.33 ?  66  ARG B HE   1 
ATOM   3129 H HH11 . ARG B 2 61  ? 20.418 47.977 31.014 1.00 18.29 ?  66  ARG B HH11 1 
ATOM   3130 H HH12 . ARG B 2 61  ? 20.942 47.367 29.760 1.00 18.29 ?  66  ARG B HH12 1 
ATOM   3131 H HH21 . ARG B 2 61  ? 19.921 44.308 30.312 1.00 18.90 ?  66  ARG B HH21 1 
ATOM   3132 H HH22 . ARG B 2 61  ? 20.644 45.178 29.343 1.00 18.90 ?  66  ARG B HH22 1 
ATOM   3133 N N    . PRO B 2 62  ? 21.224 46.310 37.308 1.00 10.55 ?  67  PRO B N    1 
ATOM   3134 C CA   . PRO B 2 62  ? 22.014 45.213 37.836 1.00 11.51 ?  67  PRO B CA   1 
ATOM   3135 C C    . PRO B 2 62  ? 22.164 44.121 36.822 1.00 12.26 ?  67  PRO B C    1 
ATOM   3136 O O    . PRO B 2 62  ? 21.289 43.905 35.957 1.00 14.02 ?  67  PRO B O    1 
ATOM   3137 C CB   . PRO B 2 62  ? 21.225 44.711 39.078 1.00 15.94 ?  67  PRO B CB   1 
ATOM   3138 C CG   . PRO B 2 62  ? 19.973 45.355 38.985 1.00 14.83 ?  67  PRO B CG   1 
ATOM   3139 C CD   . PRO B 2 62  ? 19.958 46.511 38.064 1.00 12.56 ?  67  PRO B CD   1 
ATOM   3140 H HA   . PRO B 2 62  ? 22.882 45.532 38.131 1.00 13.81 ?  67  PRO B HA   1 
ATOM   3141 H HB2  . PRO B 2 62  ? 21.126 43.747 39.040 1.00 19.13 ?  67  PRO B HB2  1 
ATOM   3142 H HB3  . PRO B 2 62  ? 21.689 44.965 39.891 1.00 19.13 ?  67  PRO B HB3  1 
ATOM   3143 H HG2  . PRO B 2 62  ? 19.328 44.699 38.676 1.00 17.79 ?  67  PRO B HG2  1 
ATOM   3144 H HG3  . PRO B 2 62  ? 19.734 45.660 39.875 1.00 17.79 ?  67  PRO B HG3  1 
ATOM   3145 H HD2  . PRO B 2 62  ? 19.188 46.480 37.475 1.00 15.06 ?  67  PRO B HD2  1 
ATOM   3146 H HD3  . PRO B 2 62  ? 19.969 47.349 38.552 1.00 15.06 ?  67  PRO B HD3  1 
ATOM   3147 N N    . SER B 2 63  ? 23.211 43.314 36.963 1.00 11.83 ?  68  SER B N    1 
ATOM   3148 C CA   . SER B 2 63  ? 23.495 42.182 36.113 1.00 12.79 ?  68  SER B CA   1 
ATOM   3149 C C    . SER B 2 63  ? 24.135 41.089 36.914 1.00 11.14 ?  68  SER B C    1 
ATOM   3150 O O    . SER B 2 63  ? 25.050 41.404 37.708 1.00 13.14 ?  68  SER B O    1 
ATOM   3151 C CB   . SER B 2 63  ? 24.451 42.600 34.992 1.00 13.51 ?  68  SER B CB   1 
ATOM   3152 O OG   . SER B 2 63  ? 24.784 41.389 34.311 1.00 16.77 ?  68  SER B OG   1 
ATOM   3153 H H    . SER B 2 63  ? 23.801 43.414 37.582 1.00 14.18 ?  68  SER B H    1 
ATOM   3154 H HA   . SER B 2 63  ? 22.665 41.834 35.751 1.00 15.34 ?  68  SER B HA   1 
ATOM   3155 H HB2  . SER B 2 63  ? 24.013 43.218 34.387 1.00 16.21 ?  68  SER B HB2  1 
ATOM   3156 H HB3  . SER B 2 63  ? 25.249 43.009 35.364 1.00 16.21 ?  68  SER B HB3  1 
ATOM   3157 H HG   . SER B 2 63  ? 25.312 41.551 33.678 1.00 20.12 ?  68  SER B HG   1 
ATOM   3158 N N    . PRO B 2 64  ? 23.754 39.837 36.754 1.00 12.09 ?  69  PRO B N    1 
ATOM   3159 C CA   . PRO B 2 64  ? 24.465 38.746 37.421 1.00 14.53 ?  69  PRO B CA   1 
ATOM   3160 C C    . PRO B 2 64  ? 25.798 38.435 36.773 1.00 13.66 ?  69  PRO B C    1 
ATOM   3161 O O    . PRO B 2 64  ? 26.508 37.611 37.389 1.00 17.93 ?  69  PRO B O    1 
ATOM   3162 C CB   . PRO B 2 64  ? 23.505 37.557 37.328 1.00 16.48 ?  69  PRO B CB   1 
ATOM   3163 C CG   . PRO B 2 64  ? 22.852 37.836 36.018 1.00 14.95 ?  69  PRO B CG   1 
ATOM   3164 C CD   . PRO B 2 64  ? 22.624 39.315 35.968 1.00 11.68 ?  69  PRO B CD   1 
ATOM   3165 H HA   . PRO B 2 64  ? 24.589 38.946 38.362 1.00 17.43 ?  69  PRO B HA   1 
ATOM   3166 H HB2  . PRO B 2 64  ? 23.992 36.717 37.320 1.00 19.77 ?  69  PRO B HB2  1 
ATOM   3167 H HB3  . PRO B 2 64  ? 22.869 37.565 38.060 1.00 19.77 ?  69  PRO B HB3  1 
ATOM   3168 H HG2  . PRO B 2 64  ? 23.436 37.556 35.297 1.00 17.93 ?  69  PRO B HG2  1 
ATOM   3169 H HG3  . PRO B 2 64  ? 22.009 37.358 35.967 1.00 17.93 ?  69  PRO B HG3  1 
ATOM   3170 H HD2  . PRO B 2 64  ? 22.654 39.641 35.055 1.00 14.00 ?  69  PRO B HD2  1 
ATOM   3171 H HD3  . PRO B 2 64  ? 21.776 39.551 36.377 1.00 14.00 ?  69  PRO B HD3  1 
ATOM   3172 N N    . TYR B 2 65  ? 26.155 39.048 35.652 1.00 13.49 ?  70  TYR B N    1 
ATOM   3173 C CA   . TYR B 2 65  ? 27.408 38.754 34.929 1.00 14.33 ?  70  TYR B CA   1 
ATOM   3174 C C    . TYR B 2 65  ? 28.588 39.528 35.462 1.00 19.14 ?  70  TYR B C    1 
ATOM   3175 O O    . TYR B 2 65  ? 29.741 39.159 35.163 1.00 20.91 ?  70  TYR B O    1 
ATOM   3176 C CB   . TYR B 2 65  ? 27.243 39.000 33.438 1.00 17.10 ?  70  TYR B CB   1 
ATOM   3177 C CG   . TYR B 2 65  ? 26.324 38.026 32.753 1.00 16.63 ?  70  TYR B CG   1 
ATOM   3178 C CD1  . TYR B 2 65  ? 24.988 38.240 32.633 1.00 16.81 ?  70  TYR B CD1  1 
ATOM   3179 C CD2  . TYR B 2 65  ? 26.822 36.827 32.250 1.00 22.51 ?  70  TYR B CD2  1 
ATOM   3180 C CE1  . TYR B 2 65  ? 24.199 37.346 32.003 1.00 13.92 ?  70  TYR B CE1  1 
ATOM   3181 C CE2  . TYR B 2 65  ? 25.999 35.915 31.648 1.00 25.81 ?  70  TYR B CE2  1 
ATOM   3182 C CZ   . TYR B 2 65  ? 24.659 36.186 31.580 1.00 18.60 ?  70  TYR B CZ   1 
ATOM   3183 O OH   . TYR B 2 65  ? 23.827 35.258 30.990 1.00 21.88 ?  70  TYR B OH   1 
ATOM   3184 H H    . TYR B 2 65  ? 25.682 39.657 35.270 1.00 16.19 ?  70  TYR B H    1 
ATOM   3185 H HA   . TYR B 2 65  ? 27.611 37.811 35.030 1.00 17.18 ?  70  TYR B HA   1 
ATOM   3186 H HB2  . TYR B 2 65  ? 26.879 39.889 33.308 1.00 20.52 ?  70  TYR B HB2  1 
ATOM   3187 H HB3  . TYR B 2 65  ? 28.113 38.932 33.014 1.00 20.52 ?  70  TYR B HB3  1 
ATOM   3188 H HD1  . TYR B 2 65  ? 24.613 39.012 32.990 1.00 20.16 ?  70  TYR B HD1  1 
ATOM   3189 H HD2  . TYR B 2 65  ? 27.730 36.642 32.324 1.00 27.01 ?  70  TYR B HD2  1 
ATOM   3190 H HE1  . TYR B 2 65  ? 23.304 37.555 31.863 1.00 16.70 ?  70  TYR B HE1  1 
ATOM   3191 H HE2  . TYR B 2 65  ? 26.343 35.127 31.293 1.00 30.97 ?  70  TYR B HE2  1 
ATOM   3192 H HH   . TYR B 2 65  ? 23.054 35.576 30.908 1.00 26.25 ?  70  TYR B HH   1 
ATOM   3193 N N    . TYR B 2 66  ? 28.325 40.568 36.246 1.00 17.19 ?  71  TYR B N    1 
ATOM   3194 C CA   . TYR B 2 66  ? 29.335 41.528 36.655 1.00 16.39 ?  71  TYR B CA   1 
ATOM   3195 C C    . TYR B 2 66  ? 29.090 41.983 38.078 1.00 15.96 ?  71  TYR B C    1 
ATOM   3196 O O    . TYR B 2 66  ? 27.950 42.087 38.506 1.00 15.88 ?  71  TYR B O    1 
ATOM   3197 C CB   . TYR B 2 66  ? 29.323 42.820 35.794 1.00 19.35 ?  71  TYR B CB   1 
ATOM   3198 C CG   . TYR B 2 66  ? 29.217 42.556 34.333 1.00 16.95 ?  71  TYR B CG   1 
ATOM   3199 C CD1  . TYR B 2 66  ? 30.254 41.988 33.663 1.00 19.95 ?  71  TYR B CD1  1 
ATOM   3200 C CD2  . TYR B 2 66  ? 28.086 42.930 33.597 1.00 18.84 ?  71  TYR B CD2  1 
ATOM   3201 C CE1  . TYR B 2 66  ? 30.188 41.744 32.307 1.00 19.83 ?  71  TYR B CE1  1 
ATOM   3202 C CE2  . TYR B 2 66  ? 28.023 42.674 32.257 1.00 18.18 ?  71  TYR B CE2  1 
ATOM   3203 C CZ   . TYR B 2 66  ? 29.095 42.089 31.624 1.00 18.77 ?  71  TYR B CZ   1 
ATOM   3204 O OH   . TYR B 2 66  ? 29.153 41.800 30.246 1.00 21.22 ?  71  TYR B OH   1 
ATOM   3205 H H    . TYR B 2 66  ? 27.544 40.742 36.562 1.00 20.62 ?  71  TYR B H    1 
ATOM   3206 H HA   . TYR B 2 66  ? 30.190 41.076 36.581 1.00 19.66 ?  71  TYR B HA   1 
ATOM   3207 H HB2  . TYR B 2 66  ? 28.562 43.363 36.055 1.00 23.22 ?  71  TYR B HB2  1 
ATOM   3208 H HB3  . TYR B 2 66  ? 30.146 43.308 35.950 1.00 23.22 ?  71  TYR B HB3  1 
ATOM   3209 H HD1  . TYR B 2 66  ? 31.026 41.759 34.129 1.00 23.93 ?  71  TYR B HD1  1 
ATOM   3210 H HD2  . TYR B 2 66  ? 27.375 43.353 34.022 1.00 22.60 ?  71  TYR B HD2  1 
ATOM   3211 H HE1  . TYR B 2 66  ? 30.903 41.341 31.870 1.00 23.79 ?  71  TYR B HE1  1 
ATOM   3212 H HE2  . TYR B 2 66  ? 27.259 42.895 31.774 1.00 21.81 ?  71  TYR B HE2  1 
ATOM   3213 H HH   . TYR B 2 66  ? 28.403 41.937 29.892 1.00 25.46 ?  71  TYR B HH   1 
ATOM   3214 N N    . ASP B 2 67  ? 30.179 42.377 38.794 1.00 16.95 ?  72  ASP B N    1 
ATOM   3215 C CA   . ASP B 2 67  ? 29.967 43.043 40.075 1.00 16.14 ?  72  ASP B CA   1 
ATOM   3216 C C    . ASP B 2 67  ? 29.298 44.395 39.919 1.00 16.39 ?  72  ASP B C    1 
ATOM   3217 O O    . ASP B 2 67  ? 28.434 44.782 40.729 1.00 25.98 ?  72  ASP B O    1 
ATOM   3218 C CB   . ASP B 2 67  ? 31.278 43.161 40.859 1.00 20.63 ?  72  ASP B CB   1 
ATOM   3219 C CG   . ASP B 2 67  ? 31.734 41.845 41.437 1.00 30.59 ?  72  ASP B CG   1 
ATOM   3220 O OD1  . ASP B 2 67  ? 30.944 40.875 41.487 1.00 38.34 ?  72  ASP B OD1  1 
ATOM   3221 O OD2  . ASP B 2 67  ? 32.894 41.834 41.887 1.00 37.62 -1 72  ASP B OD2  1 
ATOM   3222 H H    . ASP B 2 67  ? 30.999 42.269 38.559 1.00 20.33 ?  72  ASP B H    1 
ATOM   3223 H HA   . ASP B 2 67  ? 29.369 42.486 40.597 1.00 19.36 ?  72  ASP B HA   1 
ATOM   3224 H HB2  . ASP B 2 67  ? 31.973 43.484 40.265 1.00 24.75 ?  72  ASP B HB2  1 
ATOM   3225 H HB3  . ASP B 2 67  ? 31.153 43.783 41.592 1.00 24.75 ?  72  ASP B HB3  1 
ATOM   3226 N N    . GLY B 2 68  ? 29.614 45.112 38.878 1.00 14.55 ?  73  GLY B N    1 
ATOM   3227 C CA   . GLY B 2 68  ? 29.035 46.379 38.547 1.00 16.30 ?  73  GLY B CA   1 
ATOM   3228 C C    . GLY B 2 68  ? 27.821 46.226 37.670 1.00 12.63 ?  73  GLY B C    1 
ATOM   3229 O O    . GLY B 2 68  ? 27.326 45.137 37.405 1.00 15.09 ?  73  GLY B O    1 
ATOM   3230 H H    . GLY B 2 68  ? 30.207 44.869 38.304 1.00 17.46 ?  73  GLY B H    1 
ATOM   3231 H HA2  . GLY B 2 68  ? 28.771 46.836 39.361 1.00 19.56 ?  73  GLY B HA2  1 
ATOM   3232 H HA3  . GLY B 2 68  ? 29.688 46.921 38.078 1.00 19.56 ?  73  GLY B HA3  1 
ATOM   3233 N N    . PRO B 2 69  ? 27.320 47.361 37.283 1.00 12.22 ?  74  PRO B N    1 
ATOM   3234 C CA   . PRO B 2 69  ? 26.073 47.359 36.497 1.00 12.67 ?  74  PRO B CA   1 
ATOM   3235 C C    . PRO B 2 69  ? 26.327 47.100 35.042 1.00 11.58 ?  74  PRO B C    1 
ATOM   3236 O O    . PRO B 2 69  ? 27.465 47.127 34.546 1.00 13.28 ?  74  PRO B O    1 
ATOM   3237 C CB   . PRO B 2 69  ? 25.572 48.796 36.684 1.00 13.81 ?  74  PRO B CB   1 
ATOM   3238 C CG   . PRO B 2 69  ? 26.874 49.639 36.890 1.00 13.99 ?  74  PRO B CG   1 
ATOM   3239 C CD   . PRO B 2 69  ? 27.771 48.711 37.672 1.00 14.80 ?  74  PRO B CD   1 
ATOM   3240 H HA   . PRO B 2 69  ? 25.443 46.708 36.845 1.00 15.20 ?  74  PRO B HA   1 
ATOM   3241 H HB2  . PRO B 2 69  ? 25.089 49.086 35.894 1.00 16.57 ?  74  PRO B HB2  1 
ATOM   3242 H HB3  . PRO B 2 69  ? 24.995 48.849 37.463 1.00 16.57 ?  74  PRO B HB3  1 
ATOM   3243 H HG2  . PRO B 2 69  ? 27.266 49.868 36.033 1.00 16.78 ?  74  PRO B HG2  1 
ATOM   3244 H HG3  . PRO B 2 69  ? 26.678 50.445 37.391 1.00 16.78 ?  74  PRO B HG3  1 
ATOM   3245 H HD2  . PRO B 2 69  ? 28.700 48.845 37.426 1.00 17.76 ?  74  PRO B HD2  1 
ATOM   3246 H HD3  . PRO B 2 69  ? 27.657 48.848 38.625 1.00 17.76 ?  74  PRO B HD3  1 
ATOM   3247 N N    . VAL B 2 70  ? 25.239 46.937 34.302 1.00 8.86  ?  75  VAL B N    1 
ATOM   3248 C CA   . VAL B 2 70  ? 25.210 47.058 32.858 1.00 9.65  ?  75  VAL B CA   1 
ATOM   3249 C C    . VAL B 2 70  ? 24.602 48.403 32.501 1.00 9.85  ?  75  VAL B C    1 
ATOM   3250 O O    . VAL B 2 70  ? 23.509 48.772 32.983 1.00 11.30 ?  75  VAL B O    1 
ATOM   3251 C CB   . VAL B 2 70  ? 24.486 45.870 32.181 1.00 10.88 ?  75  VAL B CB   1 
ATOM   3252 C CG1  . VAL B 2 70  ? 23.092 45.773 32.614 1.00 9.84  ?  75  VAL B CG1  1 
ATOM   3253 C CG2  . VAL B 2 70  ? 24.545 46.004 30.659 1.00 13.83 ?  75  VAL B CG2  1 
ATOM   3254 H H    . VAL B 2 70  ? 24.469 46.745 34.634 1.00 10.63 ?  75  VAL B H    1 
ATOM   3255 H HA   . VAL B 2 70  ? 26.118 47.051 32.518 1.00 11.58 ?  75  VAL B HA   1 
ATOM   3256 H HB   . VAL B 2 70  ? 24.939 45.055 32.448 1.00 13.05 ?  75  VAL B HB   1 
ATOM   3257 H HG11 . VAL B 2 70  ? 22.685 44.997 32.199 1.00 11.81 ?  75  VAL B HG11 1 
ATOM   3258 H HG12 . VAL B 2 70  ? 23.066 45.684 33.579 1.00 11.81 ?  75  VAL B HG12 1 
ATOM   3259 H HG13 . VAL B 2 70  ? 22.621 46.577 32.343 1.00 11.81 ?  75  VAL B HG13 1 
ATOM   3260 H HG21 . VAL B 2 70  ? 25.262 46.614 30.424 1.00 16.59 ?  75  VAL B HG21 1 
ATOM   3261 H HG22 . VAL B 2 70  ? 24.713 45.131 30.271 1.00 16.59 ?  75  VAL B HG22 1 
ATOM   3262 H HG23 . VAL B 2 70  ? 23.698 46.351 30.339 1.00 16.59 ?  75  VAL B HG23 1 
ATOM   3263 N N    . ALA B 2 71  ? 25.332 49.164 31.704 1.00 9.71  ?  76  ALA B N    1 
ATOM   3264 C CA   . ALA B 2 71  ? 24.928 50.495 31.309 1.00 11.32 ?  76  ALA B CA   1 
ATOM   3265 C C    . ALA B 2 71  ? 24.179 50.457 29.999 1.00 10.02 ?  76  ALA B C    1 
ATOM   3266 O O    . ALA B 2 71  ? 24.541 49.701 29.108 1.00 11.21 ?  76  ALA B O    1 
ATOM   3267 C CB   . ALA B 2 71  ? 26.181 51.355 31.190 1.00 11.45 ?  76  ALA B CB   1 
ATOM   3268 H H    . ALA B 2 71  ? 26.087 48.926 31.369 1.00 11.64 ?  76  ALA B H    1 
ATOM   3269 H HA   . ALA B 2 71  ? 24.326 50.886 31.962 1.00 13.58 ?  76  ALA B HA   1 
ATOM   3270 H HB1  . ALA B 2 71  ? 25.932 52.232 30.857 1.00 13.73 ?  76  ALA B HB1  1 
ATOM   3271 H HB2  . ALA B 2 71  ? 26.591 51.439 32.066 1.00 13.73 ?  76  ALA B HB2  1 
ATOM   3272 H HB3  . ALA B 2 71  ? 26.799 50.930 30.575 1.00 13.73 ?  76  ALA B HB3  1 
ATOM   3273 N N    . MET B 2 72  ? 23.215 51.309 29.881 1.00 10.26 ?  77  MET B N    1 
ATOM   3274 C CA   . MET B 2 72  ? 22.427 51.529 28.673 1.00 11.14 ?  77  MET B CA   1 
ATOM   3275 C C    . MET B 2 72  ? 22.486 53.005 28.316 1.00 10.47 ?  77  MET B C    1 
ATOM   3276 O O    . MET B 2 72  ? 22.176 53.891 29.138 1.00 11.93 ?  77  MET B O    1 
ATOM   3277 C CB   . MET B 2 72  ? 20.967 51.095 28.830 1.00 14.05 ?  77  MET B CB   1 
ATOM   3278 C CG   . MET B 2 72  ? 20.280 51.383 27.536 1.00 20.32 ?  77  MET B CG   1 
ATOM   3279 S SD   . MET B 2 72  ? 20.317 50.110 26.287 1.00 29.64 ?  77  MET B SD   1 
ATOM   3280 C CE   . MET B 2 72  ? 19.481 48.805 27.176 1.00 28.75 ?  77  MET B CE   1 
ATOM   3281 H H    . MET B 2 72  ? 22.963 51.820 30.525 1.00 12.30 ?  77  MET B H    1 
ATOM   3282 H HA   . MET B 2 72  ? 22.817 50.995 27.964 1.00 13.36 ?  77  MET B HA   1 
ATOM   3283 H HB2  . MET B 2 72  ? 20.917 50.145 29.018 1.00 16.86 ?  77  MET B HB2  1 
ATOM   3284 H HB3  . MET B 2 72  ? 20.541 51.597 29.542 1.00 16.86 ?  77  MET B HB3  1 
ATOM   3285 H HG2  . MET B 2 72  ? 19.345 51.560 27.728 1.00 24.38 ?  77  MET B HG2  1 
ATOM   3286 H HG3  . MET B 2 72  ? 20.693 52.170 27.147 1.00 24.38 ?  77  MET B HG3  1 
ATOM   3287 H HE1  . MET B 2 72  ? 19.867 48.729 28.063 1.00 34.49 ?  77  MET B HE1  1 
ATOM   3288 H HE2  . MET B 2 72  ? 19.594 47.971 26.694 1.00 34.49 ?  77  MET B HE2  1 
ATOM   3289 H HE3  . MET B 2 72  ? 18.538 49.023 27.244 1.00 34.49 ?  77  MET B HE3  1 
ATOM   3290 N N    . LEU B 2 73  ? 22.946 53.285 27.088 1.00 11.09 ?  78  LEU B N    1 
ATOM   3291 C CA   . LEU B 2 73  ? 22.905 54.629 26.570 1.00 8.76  ?  78  LEU B CA   1 
ATOM   3292 C C    . LEU B 2 73  ? 21.541 54.797 25.918 1.00 11.99 ?  78  LEU B C    1 
ATOM   3293 O O    . LEU B 2 73  ? 21.312 54.459 24.752 1.00 12.74 ?  78  LEU B O    1 
ATOM   3294 C CB   . LEU B 2 73  ? 24.049 54.807 25.578 1.00 10.69 ?  78  LEU B CB   1 
ATOM   3295 C CG   . LEU B 2 73  ? 24.146 56.157 24.901 1.00 14.23 ?  78  LEU B CG   1 
ATOM   3296 C CD1  . LEU B 2 73  ? 24.131 57.304 25.836 1.00 14.71 ?  78  LEU B CD1  1 
ATOM   3297 C CD2  . LEU B 2 73  ? 25.418 56.298 24.045 1.00 14.19 ?  78  LEU B CD2  1 
ATOM   3298 H H    . LEU B 2 73  ? 23.283 52.705 26.550 1.00 13.31 ?  78  LEU B H    1 
ATOM   3299 H HA   . LEU B 2 73  ? 22.995 55.292 27.272 1.00 10.51 ?  78  LEU B HA   1 
ATOM   3300 H HB2  . LEU B 2 73  ? 24.883 54.664 26.052 1.00 12.82 ?  78  LEU B HB2  1 
ATOM   3301 H HB3  . LEU B 2 73  ? 23.947 54.143 24.878 1.00 12.82 ?  78  LEU B HB3  1 
ATOM   3302 H HG   . LEU B 2 73  ? 23.354 56.193 24.343 1.00 17.06 ?  78  LEU B HG   1 
ATOM   3303 H HD11 . LEU B 2 73  ? 24.239 58.125 25.330 1.00 17.64 ?  78  LEU B HD11 1 
ATOM   3304 H HD12 . LEU B 2 73  ? 23.283 57.316 26.308 1.00 17.64 ?  78  LEU B HD12 1 
ATOM   3305 H HD13 . LEU B 2 73  ? 24.860 57.206 26.468 1.00 17.64 ?  78  LEU B HD13 1 
ATOM   3306 H HD21 . LEU B 2 73  ? 25.469 57.204 23.703 1.00 17.01 ?  78  LEU B HD21 1 
ATOM   3307 H HD22 . LEU B 2 73  ? 26.193 56.109 24.598 1.00 17.01 ?  78  LEU B HD22 1 
ATOM   3308 H HD23 . LEU B 2 73  ? 25.375 55.668 23.310 1.00 17.01 ?  78  LEU B HD23 1 
ATOM   3309 N N    . ASP B 2 74  ? 20.601 55.216 26.741 1.00 11.17 ?  79  ASP B N    1 
ATOM   3310 C CA   . ASP B 2 74  ? 19.188 55.242 26.364 1.00 12.64 ?  79  ASP B CA   1 
ATOM   3311 C C    . ASP B 2 74  ? 18.904 56.339 25.377 1.00 12.87 ?  79  ASP B C    1 
ATOM   3312 O O    . ASP B 2 74  ? 17.990 56.195 24.526 1.00 16.14 ?  79  ASP B O    1 
ATOM   3313 C CB   . ASP B 2 74  ? 18.266 55.323 27.594 1.00 12.44 ?  79  ASP B CB   1 
ATOM   3314 C CG   . ASP B 2 74  ? 17.948 53.926 28.091 1.00 18.63 ?  79  ASP B CG   1 
ATOM   3315 O OD1  . ASP B 2 74  ? 17.782 53.003 27.240 1.00 23.10 ?  79  ASP B OD1  1 
ATOM   3316 O OD2  . ASP B 2 74  ? 17.807 53.685 29.293 1.00 21.11 -1 79  ASP B OD2  1 
ATOM   3317 H H    . ASP B 2 74  ? 20.748 55.499 27.540 1.00 13.40 ?  79  ASP B H    1 
ATOM   3318 H HA   . ASP B 2 74  ? 18.974 54.397 25.937 1.00 15.16 ?  79  ASP B HA   1 
ATOM   3319 H HB2  . ASP B 2 74  ? 18.709 55.814 28.304 1.00 14.93 ?  79  ASP B HB2  1 
ATOM   3320 H HB3  . ASP B 2 74  ? 17.437 55.765 27.353 1.00 14.93 ?  79  ASP B HB3  1 
ATOM   3321 N N    . GLU B 2 75  ? 19.673 57.439 25.418 1.00 11.43 ?  80  GLU B N    1 
ATOM   3322 C CA   . GLU B 2 75  ? 19.478 58.526 24.469 1.00 13.19 ?  80  GLU B CA   1 
ATOM   3323 C C    . GLU B 2 75  ? 20.817 59.201 24.194 1.00 13.96 ?  80  GLU B C    1 
ATOM   3324 O O    . GLU B 2 75  ? 21.533 59.524 25.138 1.00 13.07 ?  80  GLU B O    1 
ATOM   3325 C CB   . GLU B 2 75  ? 18.478 59.576 25.005 1.00 16.23 ?  80  GLU B CB   1 
ATOM   3326 C CG   . GLU B 2 75  ? 17.100 59.041 25.342 1.00 18.03 ?  80  GLU B CG   1 
ATOM   3327 C CD   . GLU B 2 75  ? 16.347 59.833 26.446 1.00 19.48 ?  80  GLU B CD   1 
ATOM   3328 O OE1  . GLU B 2 75  ? 16.770 60.958 26.781 1.00 18.98 ?  80  GLU B OE1  1 
ATOM   3329 O OE2  . GLU B 2 75  ? 15.284 59.352 26.922 1.00 18.77 -1 80  GLU B OE2  1 
ATOM   3330 H H    . GLU B 2 75  ? 20.307 57.571 25.984 1.00 13.71 ?  80  GLU B H    1 
ATOM   3331 H HA   . GLU B 2 75  ? 19.133 58.156 23.641 1.00 15.82 ?  80  GLU B HA   1 
ATOM   3332 H HB2  . GLU B 2 75  ? 18.846 59.963 25.815 1.00 19.47 ?  80  GLU B HB2  1 
ATOM   3333 H HB3  . GLU B 2 75  ? 18.365 60.264 24.331 1.00 19.47 ?  80  GLU B HB3  1 
ATOM   3334 H HG2  . GLU B 2 75  ? 16.555 59.068 24.541 1.00 21.64 ?  80  GLU B HG2  1 
ATOM   3335 H HG3  . GLU B 2 75  ? 17.192 58.126 25.651 1.00 21.64 ?  80  GLU B HG3  1 
ATOM   3336 N N    . LEU B 2 76  ? 21.166 59.425 22.913 1.00 14.33 ?  81  LEU B N    1 
ATOM   3337 C CA   . LEU B 2 76  ? 22.351 60.191 22.531 1.00 15.09 ?  81  LEU B CA   1 
ATOM   3338 C C    . LEU B 2 76  ? 21.960 61.085 21.386 1.00 17.64 ?  81  LEU B C    1 
ATOM   3339 O O    . LEU B 2 76  ? 21.415 60.597 20.371 1.00 18.39 ?  81  LEU B O    1 
ATOM   3340 C CB   . LEU B 2 76  ? 23.449 59.273 22.053 1.00 16.45 ?  81  LEU B CB   1 
ATOM   3341 C CG   . LEU B 2 76  ? 24.724 59.981 21.598 1.00 13.55 ?  81  LEU B CG   1 
ATOM   3342 C CD1  . LEU B 2 76  ? 25.425 60.629 22.770 1.00 16.34 ?  81  LEU B CD1  1 
ATOM   3343 C CD2  . LEU B 2 76  ? 25.653 58.977 20.873 1.00 16.80 ?  81  LEU B CD2  1 
ATOM   3344 H H    . LEU B 2 76  ? 20.717 59.135 22.239 1.00 17.19 ?  81  LEU B H    1 
ATOM   3345 H HA   . LEU B 2 76  ? 22.660 60.713 23.288 1.00 18.09 ?  81  LEU B HA   1 
ATOM   3346 H HB2  . LEU B 2 76  ? 23.689 58.677 22.780 1.00 19.73 ?  81  LEU B HB2  1 
ATOM   3347 H HB3  . LEU B 2 76  ? 23.114 58.760 21.301 1.00 19.73 ?  81  LEU B HB3  1 
ATOM   3348 H HG   . LEU B 2 76  ? 24.497 60.687 20.973 1.00 16.25 ?  81  LEU B HG   1 
ATOM   3349 H HD11 . LEU B 2 76  ? 26.217 61.088 22.450 1.00 19.61 ?  81  LEU B HD11 1 
ATOM   3350 H HD12 . LEU B 2 76  ? 24.822 61.263 23.188 1.00 19.61 ?  81  LEU B HD12 1 
ATOM   3351 H HD13 . LEU B 2 76  ? 25.676 59.942 23.407 1.00 19.61 ?  81  LEU B HD13 1 
ATOM   3352 H HD21 . LEU B 2 76  ? 26.440 59.447 20.555 1.00 20.15 ?  81  LEU B HD21 1 
ATOM   3353 H HD22 . LEU B 2 76  ? 25.913 58.281 21.496 1.00 20.15 ?  81  LEU B HD22 1 
ATOM   3354 H HD23 . LEU B 2 76  ? 25.175 58.588 20.124 1.00 20.15 ?  81  LEU B HD23 1 
ATOM   3355 N N    . TYR B 2 77  ? 22.177 62.384 21.557 1.00 15.95 ?  82  TYR B N    1 
ATOM   3356 C CA   . TYR B 2 77  ? 21.708 63.323 20.566 1.00 17.51 ?  82  TYR B CA   1 
ATOM   3357 C C    . TYR B 2 77  ? 22.627 64.529 20.512 1.00 15.94 ?  82  TYR B C    1 
ATOM   3358 O O    . TYR B 2 77  ? 22.990 65.108 21.544 1.00 17.49 ?  82  TYR B O    1 
ATOM   3359 C CB   . TYR B 2 77  ? 20.303 63.794 20.947 1.00 18.07 ?  82  TYR B CB   1 
ATOM   3360 C CG   . TYR B 2 77  ? 19.730 64.938 20.157 1.00 18.09 ?  82  TYR B CG   1 
ATOM   3361 C CD1  . TYR B 2 77  ? 19.089 64.758 18.933 1.00 22.06 ?  82  TYR B CD1  1 
ATOM   3362 C CD2  . TYR B 2 77  ? 19.853 66.240 20.651 1.00 22.02 ?  82  TYR B CD2  1 
ATOM   3363 C CE1  . TYR B 2 77  ? 18.574 65.885 18.230 1.00 20.19 ?  82  TYR B CE1  1 
ATOM   3364 C CE2  . TYR B 2 77  ? 19.350 67.332 19.967 1.00 24.40 ?  82  TYR B CE2  1 
ATOM   3365 C CZ   . TYR B 2 77  ? 18.726 67.150 18.775 1.00 22.96 ?  82  TYR B CZ   1 
ATOM   3366 O OH   . TYR B 2 77  ? 18.235 68.254 18.118 1.00 28.72 ?  82  TYR B OH   1 
ATOM   3367 H H    . TYR B 2 77  ? 22.587 62.733 22.228 1.00 19.14 ?  82  TYR B H    1 
ATOM   3368 H HA   . TYR B 2 77  ? 21.713 62.907 19.690 1.00 21.00 ?  82  TYR B HA   1 
ATOM   3369 H HB2  . TYR B 2 77  ? 19.697 63.045 20.839 1.00 21.67 ?  82  TYR B HB2  1 
ATOM   3370 H HB3  . TYR B 2 77  ? 20.323 64.074 21.876 1.00 21.67 ?  82  TYR B HB3  1 
ATOM   3371 H HD1  . TYR B 2 77  ? 18.997 63.904 18.576 1.00 26.47 ?  82  TYR B HD1  1 
ATOM   3372 H HD2  . TYR B 2 77  ? 20.287 66.376 21.462 1.00 26.42 ?  82  TYR B HD2  1 
ATOM   3373 H HE1  . TYR B 2 77  ? 18.140 65.773 17.415 1.00 24.23 ?  82  TYR B HE1  1 
ATOM   3374 H HE2  . TYR B 2 77  ? 19.438 68.186 20.323 1.00 29.28 ?  82  TYR B HE2  1 
ATOM   3375 H HH   . TYR B 2 77  ? 17.919 68.028 17.373 1.00 34.46 ?  82  TYR B HH   1 
ATOM   3376 N N    . VAL B 2 78  ? 22.939 64.946 19.291 1.00 15.47 ?  83  VAL B N    1 
ATOM   3377 C CA   . VAL B 2 78  ? 23.617 66.207 19.048 1.00 16.17 ?  83  VAL B CA   1 
ATOM   3378 C C    . VAL B 2 78  ? 22.734 67.033 18.122 1.00 17.54 ?  83  VAL B C    1 
ATOM   3379 O O    . VAL B 2 78  ? 22.190 66.490 17.149 1.00 19.27 ?  83  VAL B O    1 
ATOM   3380 C CB   . VAL B 2 78  ? 25.016 66.005 18.426 1.00 16.99 ?  83  VAL B CB   1 
ATOM   3381 C CG1  . VAL B 2 78  ? 25.664 67.347 17.989 1.00 18.85 ?  83  VAL B CG1  1 
ATOM   3382 C CG2  . VAL B 2 78  ? 25.926 65.261 19.380 1.00 16.60 ?  83  VAL B CG2  1 
ATOM   3383 H H    . VAL B 2 78  ? 22.764 64.504 18.575 1.00 18.56 ?  83  VAL B H    1 
ATOM   3384 H HA   . VAL B 2 78  ? 23.734 66.679 19.888 1.00 19.40 ?  83  VAL B HA   1 
ATOM   3385 H HB   . VAL B 2 78  ? 24.904 65.470 17.625 1.00 20.38 ?  83  VAL B HB   1 
ATOM   3386 H HG11 . VAL B 2 78  ? 26.568 67.176 17.683 1.00 22.61 ?  83  VAL B HG11 1 
ATOM   3387 H HG12 . VAL B 2 78  ? 25.138 67.732 17.270 1.00 22.61 ?  83  VAL B HG12 1 
ATOM   3388 H HG13 . VAL B 2 78  ? 25.680 67.952 18.747 1.00 22.61 ?  83  VAL B HG13 1 
ATOM   3389 H HG21 . VAL B 2 78  ? 26.752 65.041 18.922 1.00 19.91 ?  83  VAL B HG21 1 
ATOM   3390 H HG22 . VAL B 2 78  ? 26.112 65.827 20.146 1.00 19.91 ?  83  VAL B HG22 1 
ATOM   3391 H HG23 . VAL B 2 78  ? 25.482 64.448 19.670 1.00 19.91 ?  83  VAL B HG23 1 
ATOM   3392 N N    . ALA B 2 79  ? 22.572 68.325 18.398 1.00 19.49 ?  84  ALA B N    1 
ATOM   3393 C CA   . ALA B 2 79  ? 21.691 69.148 17.561 1.00 20.22 ?  84  ALA B CA   1 
ATOM   3394 C C    . ALA B 2 79  ? 22.208 69.161 16.127 1.00 20.48 ?  84  ALA B C    1 
ATOM   3395 O O    . ALA B 2 79  ? 23.411 69.211 15.900 1.00 22.44 ?  84  ALA B O    1 
ATOM   3396 C CB   . ALA B 2 79  ? 21.640 70.567 18.115 1.00 24.88 ?  84  ALA B CB   1 
ATOM   3397 H H    . ALA B 2 79  ? 22.950 68.743 19.047 1.00 23.38 ?  84  ALA B H    1 
ATOM   3398 H HA   . ALA B 2 79  ? 20.792 68.783 17.556 1.00 24.26 ?  84  ALA B HA   1 
ATOM   3399 H HB1  . ALA B 2 79  ? 21.047 71.100 17.563 1.00 29.85 ?  84  ALA B HB1  1 
ATOM   3400 H HB2  . ALA B 2 79  ? 21.308 70.538 19.025 1.00 29.85 ?  84  ALA B HB2  1 
ATOM   3401 H HB3  . ALA B 2 79  ? 22.534 70.943 18.100 1.00 29.85 ?  84  ALA B HB3  1 
ATOM   3402 N N    . PRO B 2 80  ? 21.314 69.150 15.122 1.00 23.13 ?  85  PRO B N    1 
ATOM   3403 C CA   . PRO B 2 80  ? 21.758 68.909 13.746 1.00 23.77 ?  85  PRO B CA   1 
ATOM   3404 C C    . PRO B 2 80  ? 22.833 69.845 13.270 1.00 23.84 ?  85  PRO B C    1 
ATOM   3405 O O    . PRO B 2 80  ? 23.715 69.431 12.503 1.00 27.05 ?  85  PRO B O    1 
ATOM   3406 C CB   . PRO B 2 80  ? 20.478 69.122 12.912 1.00 27.91 ?  85  PRO B CB   1 
ATOM   3407 C CG   . PRO B 2 80  ? 19.362 68.879 13.897 1.00 26.76 ?  85  PRO B CG   1 
ATOM   3408 C CD   . PRO B 2 80  ? 19.866 68.969 15.282 1.00 27.70 ?  85  PRO B CD   1 
ATOM   3409 H HA   . PRO B 2 80  ? 22.064 67.991 13.685 1.00 28.52 ?  85  PRO B HA   1 
ATOM   3410 H HB2  . PRO B 2 80  ? 20.450 70.027 12.565 1.00 33.49 ?  85  PRO B HB2  1 
ATOM   3411 H HB3  . PRO B 2 80  ? 20.445 68.486 12.180 1.00 33.49 ?  85  PRO B HB3  1 
ATOM   3412 H HG2  . PRO B 2 80  ? 18.676 69.550 13.756 1.00 32.11 ?  85  PRO B HG2  1 
ATOM   3413 H HG3  . PRO B 2 80  ? 18.999 67.994 13.739 1.00 32.11 ?  85  PRO B HG3  1 
ATOM   3414 H HD2  . PRO B 2 80  ? 19.475 69.728 15.741 1.00 33.23 ?  85  PRO B HD2  1 
ATOM   3415 H HD3  . PRO B 2 80  ? 19.675 68.152 15.770 1.00 33.23 ?  85  PRO B HD3  1 
ATOM   3416 N N    . ALA B 2 81  ? 22.777 71.121 13.646 1.00 24.10 ?  86  ALA B N    1 
ATOM   3417 C CA   . ALA B 2 81  ? 23.774 72.070 13.146 1.00 22.67 ?  86  ALA B CA   1 
ATOM   3418 C C    . ALA B 2 81  ? 25.160 71.858 13.743 1.00 24.90 ?  86  ALA B C    1 
ATOM   3419 O O    . ALA B 2 81  ? 26.140 72.430 13.244 1.00 28.83 ?  86  ALA B O    1 
ATOM   3420 C CB   . ALA B 2 81  ? 23.365 73.517 13.432 1.00 26.24 ?  86  ALA B CB   1 
ATOM   3421 H H    . ALA B 2 81  ? 22.188 71.455 14.176 1.00 28.92 ?  86  ALA B H    1 
ATOM   3422 H HA   . ALA B 2 81  ? 23.813 71.945 12.185 1.00 27.19 ?  86  ALA B HA   1 
ATOM   3423 H HB1  . ALA B 2 81  ? 24.043 74.112 13.076 1.00 31.48 ?  86  ALA B HB1  1 
ATOM   3424 H HB2  . ALA B 2 81  ? 22.512 73.694 13.006 1.00 31.48 ?  86  ALA B HB2  1 
ATOM   3425 H HB3  . ALA B 2 81  ? 23.288 73.639 14.391 1.00 31.48 ?  86  ALA B HB3  1 
ATOM   3426 N N    . HIS B 2 82  ? 25.259 71.097 14.816 1.00 22.80 ?  87  HIS B N    1 
ATOM   3427 C CA   . HIS B 2 82  ? 26.516 70.851 15.502 1.00 22.04 ?  87  HIS B CA   1 
ATOM   3428 C C    . HIS B 2 82  ? 27.082 69.462 15.256 1.00 22.75 ?  87  HIS B C    1 
ATOM   3429 O O    . HIS B 2 82  ? 28.095 69.120 15.864 1.00 25.16 ?  87  HIS B O    1 
ATOM   3430 C CB   . HIS B 2 82  ? 26.341 71.096 16.988 1.00 24.08 ?  87  HIS B CB   1 
ATOM   3431 C CG   . HIS B 2 82  ? 26.041 72.513 17.322 1.00 30.34 ?  87  HIS B CG   1 
ATOM   3432 N ND1  . HIS B 2 82  ? 27.035 73.423 17.592 1.00 35.60 ?  87  HIS B ND1  1 
ATOM   3433 C CD2  . HIS B 2 82  ? 24.869 73.168 17.479 1.00 31.43 ?  87  HIS B CD2  1 
ATOM   3434 C CE1  . HIS B 2 82  ? 26.493 74.591 17.879 1.00 33.86 ?  87  HIS B CE1  1 
ATOM   3435 N NE2  . HIS B 2 82  ? 25.180 74.470 17.801 1.00 33.04 ?  87  HIS B NE2  1 
ATOM   3436 H H    . HIS B 2 82  ? 24.590 70.697 15.180 1.00 27.36 ?  87  HIS B H    1 
ATOM   3437 H HA   . HIS B 2 82  ? 27.174 71.478 15.164 1.00 26.44 ?  87  HIS B HA   1 
ATOM   3438 H HB2  . HIS B 2 82  ? 25.605 70.552 17.311 1.00 28.89 ?  87  HIS B HB2  1 
ATOM   3439 H HB3  . HIS B 2 82  ? 27.160 70.849 17.446 1.00 28.89 ?  87  HIS B HB3  1 
ATOM   3440 H HD2  . HIS B 2 82  ? 24.016 72.808 17.387 1.00 37.71 ?  87  HIS B HD2  1 
ATOM   3441 H HE1  . HIS B 2 82  ? 26.957 75.366 18.099 1.00 40.62 ?  87  HIS B HE1  1 
ATOM   3442 H HE2  . HIS B 2 82  ? 24.612 75.103 17.931 1.00 39.64 ?  87  HIS B HE2  1 
ATOM   3443 N N    . ARG B 2 83  ? 26.532 68.712 14.306 1.00 20.83 ?  88  ARG B N    1 
ATOM   3444 C CA   . ARG B 2 83  ? 26.977 67.348 14.021 1.00 22.19 ?  88  ARG B CA   1 
ATOM   3445 C C    . ARG B 2 83  ? 28.252 67.354 13.159 1.00 22.71 ?  88  ARG B C    1 
ATOM   3446 O O    . ARG B 2 83  ? 28.653 68.364 12.591 1.00 23.43 ?  88  ARG B O    1 
ATOM   3447 C CB   . ARG B 2 83  ? 25.852 66.579 13.341 1.00 18.97 ?  88  ARG B CB   1 
ATOM   3448 C CG   . ARG B 2 83  ? 24.713 66.279 14.303 1.00 19.04 ?  88  ARG B CG   1 
ATOM   3449 C CD   . ARG B 2 83  ? 23.581 65.538 13.621 1.00 24.54 ?  88  ARG B CD   1 
ATOM   3450 N NE   . ARG B 2 83  ? 22.484 65.481 14.582 1.00 20.95 ?  88  ARG B NE   1 
ATOM   3451 C CZ   . ARG B 2 83  ? 21.199 65.319 14.293 1.00 20.68 ?  88  ARG B CZ   1 
ATOM   3452 N NH1  . ARG B 2 83  ? 20.781 65.063 13.070 1.00 22.75 ?  88  ARG B NH1  1 
ATOM   3453 N NH2  . ARG B 2 83  ? 20.315 65.363 15.279 1.00 20.28 ?  88  ARG B NH2  1 
ATOM   3454 H H    . ARG B 2 83  ? 25.887 68.974 13.801 1.00 24.99 ?  88  ARG B H    1 
ATOM   3455 H HA   . ARG B 2 83  ? 27.200 66.894 14.848 1.00 26.63 ?  88  ARG B HA   1 
ATOM   3456 H HB2  . ARG B 2 83  ? 25.500 67.109 12.608 1.00 22.75 ?  88  ARG B HB2  1 
ATOM   3457 H HB3  . ARG B 2 83  ? 26.197 65.737 13.005 1.00 22.75 ?  88  ARG B HB3  1 
ATOM   3458 H HG2  . ARG B 2 83  ? 25.044 65.727 15.028 1.00 22.84 ?  88  ARG B HG2  1 
ATOM   3459 H HG3  . ARG B 2 83  ? 24.362 67.113 14.654 1.00 22.84 ?  88  ARG B HG3  1 
ATOM   3460 H HD2  . ARG B 2 83  ? 23.293 66.014 12.826 1.00 29.44 ?  88  ARG B HD2  1 
ATOM   3461 H HD3  . ARG B 2 83  ? 23.857 64.638 13.387 1.00 29.44 ?  88  ARG B HD3  1 
ATOM   3462 H HE   . ARG B 2 83  ? 22.690 65.559 15.413 1.00 25.14 ?  88  ARG B HE   1 
ATOM   3463 H HH11 . ARG B 2 83  ? 21.348 64.996 12.427 1.00 27.29 ?  88  ARG B HH11 1 
ATOM   3464 H HH12 . ARG B 2 83  ? 19.941 64.963 12.915 1.00 27.29 ?  88  ARG B HH12 1 
ATOM   3465 H HH21 . ARG B 2 83  ? 20.579 65.495 16.087 1.00 24.33 ?  88  ARG B HH21 1 
ATOM   3466 H HH22 . ARG B 2 83  ? 19.478 65.260 15.110 1.00 24.33 ?  88  ARG B HH22 1 
ATOM   3467 N N    . ASN B 2 84  ? 28.885 66.180 13.078 1.00 20.79 ?  89  ASN B N    1 
ATOM   3468 C CA   . ASN B 2 84  ? 30.046 65.935 12.240 1.00 23.20 ?  89  ASN B CA   1 
ATOM   3469 C C    . ASN B 2 84  ? 31.189 66.865 12.615 1.00 21.41 ?  89  ASN B C    1 
ATOM   3470 O O    . ASN B 2 84  ? 32.009 67.238 11.772 1.00 26.15 ?  89  ASN B O    1 
ATOM   3471 C CB   . ASN B 2 84  ? 29.703 65.976 10.753 1.00 26.25 ?  89  ASN B CB   1 
ATOM   3472 C CG   . ASN B 2 84  ? 28.632 64.956 10.407 1.00 31.14 ?  89  ASN B CG   1 
ATOM   3473 O OD1  . ASN B 2 84  ? 28.873 63.758 10.468 1.00 36.09 ?  89  ASN B OD1  1 
ATOM   3474 N ND2  . ASN B 2 84  ? 27.443 65.426 10.077 1.00 38.93 ?  89  ASN B ND2  1 
ATOM   3475 H H    . ASN B 2 84  ? 28.644 65.483 13.521 1.00 24.94 ?  89  ASN B H    1 
ATOM   3476 H HA   . ASN B 2 84  ? 30.365 65.032 12.398 1.00 27.83 ?  89  ASN B HA   1 
ATOM   3477 H HB2  . ASN B 2 84  ? 29.371 66.859 10.524 1.00 31.49 ?  89  ASN B HB2  1 
ATOM   3478 H HB3  . ASN B 2 84  ? 30.497 65.775 10.234 1.00 31.49 ?  89  ASN B HB3  1 
ATOM   3479 H HD21 . ASN B 2 84  ? 27.304 66.275 10.065 1.00 46.72 ?  89  ASN B HD21 1 
ATOM   3480 H HD22 . ASN B 2 84  ? 26.807 64.884 9.874  1.00 46.72 ?  89  ASN B HD22 1 
ATOM   3481 N N    . ARG B 2 85  ? 31.264 67.239 13.892 1.00 22.02 ?  90  ARG B N    1 
ATOM   3482 C CA   . ARG B 2 85  ? 32.384 68.052 14.366 1.00 20.67 ?  90  ARG B CA   1 
ATOM   3483 C C    . ARG B 2 85  ? 33.025 67.429 15.607 1.00 23.21 ?  90  ARG B C    1 
ATOM   3484 O O    . ARG B 2 85  ? 33.837 68.081 16.272 1.00 25.42 ?  90  ARG B O    1 
ATOM   3485 C CB   . ARG B 2 85  ? 31.940 69.480 14.696 1.00 25.42 ?  90  ARG B CB   1 
ATOM   3486 C CG   . ARG B 2 85  ? 31.349 70.275 13.518 1.00 26.42 ?  90  ARG B CG   1 
ATOM   3487 C CD   . ARG B 2 85  ? 30.860 71.674 13.961 1.00 32.05 ?  90  ARG B CD   1 
ATOM   3488 N NE   . ARG B 2 85  ? 30.737 72.637 12.876 1.00 29.26 ?  90  ARG B NE   1 
ATOM   3489 C CZ   . ARG B 2 85  ? 31.729 73.392 12.393 1.00 25.85 ?  90  ARG B CZ   1 
ATOM   3490 N NH1  . ARG B 2 85  ? 32.938 73.369 12.925 1.00 26.21 ?  90  ARG B NH1  1 
ATOM   3491 N NH2  . ARG B 2 85  ? 31.475 74.213 11.382 1.00 43.05 ?  90  ARG B NH2  1 
ATOM   3492 H H    . ARG B 2 85  ? 30.686 67.038 14.496 1.00 26.42 ?  90  ARG B H    1 
ATOM   3493 H HA   . ARG B 2 85  ? 33.043 68.114 13.657 1.00 24.80 ?  90  ARG B HA   1 
ATOM   3494 H HB2  . ARG B 2 85  ? 31.260 69.437 15.386 1.00 30.50 ?  90  ARG B HB2  1 
ATOM   3495 H HB3  . ARG B 2 85  ? 32.710 69.972 15.020 1.00 30.50 ?  90  ARG B HB3  1 
ATOM   3496 H HG2  . ARG B 2 85  ? 32.030 70.392 12.837 1.00 31.69 ?  90  ARG B HG2  1 
ATOM   3497 H HG3  . ARG B 2 85  ? 30.593 69.791 13.152 1.00 31.69 ?  90  ARG B HG3  1 
ATOM   3498 H HD2  . ARG B 2 85  ? 29.986 71.582 14.371 1.00 38.45 ?  90  ARG B HD2  1 
ATOM   3499 H HD3  . ARG B 2 85  ? 31.492 72.035 14.602 1.00 38.45 ?  90  ARG B HD3  1 
ATOM   3500 H HE   . ARG B 2 85  ? 29.962 72.727 12.515 1.00 35.11 ?  90  ARG B HE   1 
ATOM   3501 H HH11 . ARG B 2 85  ? 33.101 72.860 13.599 1.00 31.45 ?  90  ARG B HH11 1 
ATOM   3502 H HH12 . ARG B 2 85  ? 33.561 73.864 12.599 1.00 31.45 ?  90  ARG B HH12 1 
ATOM   3503 H HH21 . ARG B 2 85  ? 30.683 74.252 11.049 1.00 51.65 ?  90  ARG B HH21 1 
ATOM   3504 H HH22 . ARG B 2 85  ? 32.102 74.705 11.060 1.00 51.65 ?  90  ARG B HH22 1 
ATOM   3505 N N    . GLY B 2 86  ? 32.660 66.199 15.947 1.00 18.88 ?  91  GLY B N    1 
ATOM   3506 C CA   . GLY B 2 86  ? 33.271 65.485 17.055 1.00 19.82 ?  91  GLY B CA   1 
ATOM   3507 C C    . GLY B 2 86  ? 32.515 65.529 18.361 1.00 17.99 ?  91  GLY B C    1 
ATOM   3508 O O    . GLY B 2 86  ? 32.991 64.956 19.340 1.00 18.42 ?  91  GLY B O    1 
ATOM   3509 H H    . GLY B 2 86  ? 32.048 65.750 15.543 1.00 22.65 ?  91  GLY B H    1 
ATOM   3510 H HA2  . GLY B 2 86  ? 33.365 64.552 16.804 1.00 23.78 ?  91  GLY B HA2  1 
ATOM   3511 H HA3  . GLY B 2 86  ? 34.151 65.860 17.214 1.00 23.78 ?  91  GLY B HA3  1 
ATOM   3512 N N    . VAL B 2 87  ? 31.352 66.184 18.407 1.00 19.12 ?  92  VAL B N    1 
ATOM   3513 C CA   . VAL B 2 87  ? 30.613 66.285 19.660 1.00 17.34 ?  92  VAL B CA   1 
ATOM   3514 C C    . VAL B 2 87  ? 30.085 64.926 20.092 1.00 15.87 ?  92  VAL B C    1 
ATOM   3515 O O    . VAL B 2 87  ? 30.220 64.542 21.255 1.00 15.98 ?  92  VAL B O    1 
ATOM   3516 C CB   . VAL B 2 87  ? 29.490 67.334 19.559 1.00 17.62 ?  92  VAL B CB   1 
ATOM   3517 C CG1  . VAL B 2 87  ? 28.830 67.456 20.958 1.00 19.10 ?  92  VAL B CG1  1 
ATOM   3518 C CG2  . VAL B 2 87  ? 30.026 68.688 19.107 1.00 21.36 ?  92  VAL B CG2  1 
ATOM   3519 H H    . VAL B 2 87  ? 30.978 66.571 17.736 1.00 22.93 ?  92  VAL B H    1 
ATOM   3520 H HA   . VAL B 2 87  ? 31.230 66.587 20.344 1.00 20.79 ?  92  VAL B HA   1 
ATOM   3521 H HB   . VAL B 2 87  ? 28.838 67.057 18.897 1.00 21.13 ?  92  VAL B HB   1 
ATOM   3522 H HG11 . VAL B 2 87  ? 28.263 68.243 20.973 1.00 22.92 ?  92  VAL B HG11 1 
ATOM   3523 H HG12 . VAL B 2 87  ? 28.298 66.663 21.127 1.00 22.92 ?  92  VAL B HG12 1 
ATOM   3524 H HG13 . VAL B 2 87  ? 29.525 67.537 21.630 1.00 22.92 ?  92  VAL B HG13 1 
ATOM   3525 H HG21 . VAL B 2 87  ? 29.308 69.339 19.140 1.00 25.62 ?  92  VAL B HG21 1 
ATOM   3526 H HG22 . VAL B 2 87  ? 30.745 68.958 19.700 1.00 25.62 ?  92  VAL B HG22 1 
ATOM   3527 H HG23 . VAL B 2 87  ? 30.359 68.608 18.199 1.00 25.62 ?  92  VAL B HG23 1 
ATOM   3528 N N    . GLY B 2 88  ? 29.466 64.169 19.178 1.00 16.10 ?  93  GLY B N    1 
ATOM   3529 C CA   . GLY B 2 88  ? 28.983 62.844 19.561 1.00 15.81 ?  93  GLY B CA   1 
ATOM   3530 C C    . GLY B 2 88  ? 30.107 61.923 20.015 1.00 16.47 ?  93  GLY B C    1 
ATOM   3531 O O    . GLY B 2 88  ? 29.953 61.185 20.995 1.00 15.43 ?  93  GLY B O    1 
ATOM   3532 H H    . GLY B 2 88  ? 29.320 64.393 18.361 1.00 19.31 ?  93  GLY B H    1 
ATOM   3533 H HA2  . GLY B 2 88  ? 28.347 62.932 20.288 1.00 18.96 ?  93  GLY B HA2  1 
ATOM   3534 H HA3  . GLY B 2 88  ? 28.539 62.434 18.802 1.00 18.96 ?  93  GLY B HA3  1 
ATOM   3535 N N    . THR B 2 89  ? 31.254 61.942 19.313 1.00 16.17 ?  94  THR B N    1 
ATOM   3536 C CA   . THR B 2 89  ? 32.411 61.173 19.768 1.00 15.98 ?  94  THR B CA   1 
ATOM   3537 C C    . THR B 2 89  ? 32.805 61.569 21.185 1.00 17.57 ?  94  THR B C    1 
ATOM   3538 O O    . THR B 2 89  ? 33.102 60.714 22.006 1.00 15.69 ?  94  THR B O    1 
ATOM   3539 C CB   . THR B 2 89  ? 33.574 61.419 18.814 1.00 18.11 ?  94  THR B CB   1 
ATOM   3540 O OG1  . THR B 2 89  ? 33.237 60.890 17.531 1.00 20.34 ?  94  THR B OG1  1 
ATOM   3541 C CG2  . THR B 2 89  ? 34.882 60.797 19.287 1.00 19.35 ?  94  THR B CG2  1 
ATOM   3542 H H    . THR B 2 89  ? 31.379 62.384 18.586 1.00 19.40 ?  94  THR B H    1 
ATOM   3543 H HA   . THR B 2 89  ? 32.192 60.228 19.767 1.00 19.17 ?  94  THR B HA   1 
ATOM   3544 H HB   . THR B 2 89  ? 33.730 62.376 18.766 1.00 21.72 ?  94  THR B HB   1 
ATOM   3545 H HG1  . THR B 2 89  ? 32.539 61.258 17.242 1.00 24.41 ?  94  THR B HG1  1 
ATOM   3546 H HG21 . THR B 2 89  ? 35.575 60.934 18.621 1.00 23.21 ?  94  THR B HG21 1 
ATOM   3547 H HG22 . THR B 2 89  ? 35.161 61.205 20.121 1.00 23.21 ?  94  THR B HG22 1 
ATOM   3548 H HG23 . THR B 2 89  ? 34.765 59.844 19.426 1.00 23.21 ?  94  THR B HG23 1 
ATOM   3549 N N    . ALA B 2 90  ? 32.873 62.874 21.467 1.00 16.64 ?  95  ALA B N    1 
ATOM   3550 C CA   . ALA B 2 90  ? 33.245 63.322 22.814 1.00 14.74 ?  95  ALA B CA   1 
ATOM   3551 C C    . ALA B 2 90  ? 32.251 62.862 23.856 1.00 14.83 ?  95  ALA B C    1 
ATOM   3552 O O    . ALA B 2 90  ? 32.638 62.427 24.944 1.00 16.28 ?  95  ALA B O    1 
ATOM   3553 C CB   . ALA B 2 90  ? 33.352 64.844 22.839 1.00 15.75 ?  95  ALA B CB   1 
ATOM   3554 H H    . ALA B 2 90  ? 32.711 63.508 20.910 1.00 19.96 ?  95  ALA B H    1 
ATOM   3555 H HA   . ALA B 2 90  ? 34.109 62.940 23.035 1.00 17.68 ?  95  ALA B HA   1 
ATOM   3556 H HB1  . ALA B 2 90  ? 33.568 65.131 23.740 1.00 18.89 ?  95  ALA B HB1  1 
ATOM   3557 H HB2  . ALA B 2 90  ? 34.051 65.121 22.226 1.00 18.89 ?  95  ALA B HB2  1 
ATOM   3558 H HB3  . ALA B 2 90  ? 32.503 65.225 22.565 1.00 18.89 ?  95  ALA B HB3  1 
ATOM   3559 N N    . LEU B 2 91  ? 30.973 62.956 23.554 1.00 13.40 ?  96  LEU B N    1 
ATOM   3560 C CA   . LEU B 2 91  ? 29.961 62.459 24.483 1.00 13.98 ?  96  LEU B CA   1 
ATOM   3561 C C    . LEU B 2 91  ? 30.133 60.978 24.724 1.00 15.60 ?  96  LEU B C    1 
ATOM   3562 O O    . LEU B 2 91  ? 30.066 60.522 25.871 1.00 14.13 ?  96  LEU B O    1 
ATOM   3563 C CB   . LEU B 2 91  ? 28.572 62.732 23.914 1.00 14.62 ?  96  LEU B CB   1 
ATOM   3564 C CG   . LEU B 2 91  ? 28.078 64.178 24.091 1.00 16.03 ?  96  LEU B CG   1 
ATOM   3565 C CD1  . LEU B 2 91  ? 26.886 64.476 23.207 1.00 15.26 ?  96  LEU B CD1  1 
ATOM   3566 C CD2  . LEU B 2 91  ? 27.644 64.436 25.534 1.00 17.94 ?  96  LEU B CD2  1 
ATOM   3567 H H    . LEU B 2 91  ? 30.661 63.298 22.829 1.00 16.08 ?  96  LEU B H    1 
ATOM   3568 H HA   . LEU B 2 91  ? 30.054 62.924 25.330 1.00 16.78 ?  96  LEU B HA   1 
ATOM   3569 H HB2  . LEU B 2 91  ? 28.586 62.542 22.963 1.00 17.54 ?  96  LEU B HB2  1 
ATOM   3570 H HB3  . LEU B 2 91  ? 27.937 62.150 24.360 1.00 17.54 ?  96  LEU B HB3  1 
ATOM   3571 H HG   . LEU B 2 91  ? 28.819 64.756 23.850 1.00 19.23 ?  96  LEU B HG   1 
ATOM   3572 H HD11 . LEU B 2 91  ? 26.581 65.380 23.382 1.00 18.30 ?  96  LEU B HD11 1 
ATOM   3573 H HD12 . LEU B 2 91  ? 27.153 64.392 22.278 1.00 18.30 ?  96  LEU B HD12 1 
ATOM   3574 H HD13 . LEU B 2 91  ? 26.179 63.843 23.406 1.00 18.30 ?  96  LEU B HD13 1 
ATOM   3575 H HD21 . LEU B 2 91  ? 27.251 65.321 25.592 1.00 21.52 ?  96  LEU B HD21 1 
ATOM   3576 H HD22 . LEU B 2 91  ? 26.991 63.766 25.792 1.00 21.52 ?  96  LEU B HD22 1 
ATOM   3577 H HD23 . LEU B 2 91  ? 28.421 64.381 26.112 1.00 21.52 ?  96  LEU B HD23 1 
ATOM   3578 N N    . LEU B 2 92  ? 30.302 60.192 23.654 1.00 15.72 ?  97  LEU B N    1 
ATOM   3579 C CA   . LEU B 2 92  ? 30.381 58.755 23.835 1.00 13.08 ?  97  LEU B CA   1 
ATOM   3580 C C    . LEU B 2 92  ? 31.652 58.384 24.590 1.00 13.40 ?  97  LEU B C    1 
ATOM   3581 O O    . LEU B 2 92  ? 31.638 57.494 25.459 1.00 13.03 ?  97  LEU B O    1 
ATOM   3582 C CB   . LEU B 2 92  ? 30.258 58.049 22.478 1.00 12.87 ?  97  LEU B CB   1 
ATOM   3583 C CG   . LEU B 2 92  ? 30.418 56.526 22.546 1.00 12.38 ?  97  LEU B CG   1 
ATOM   3584 C CD1  . LEU B 2 92  ? 29.274 55.870 23.353 1.00 14.88 ?  97  LEU B CD1  1 
ATOM   3585 C CD2  . LEU B 2 92  ? 30.466 55.962 21.155 1.00 16.08 ?  97  LEU B CD2  1 
ATOM   3586 H H    . LEU B 2 92  ? 30.370 60.465 22.841 1.00 18.86 ?  97  LEU B H    1 
ATOM   3587 H HA   . LEU B 2 92  ? 29.636 58.440 24.369 1.00 15.68 ?  97  LEU B HA   1 
ATOM   3588 H HB2  . LEU B 2 92  ? 29.381 58.237 22.110 1.00 15.44 ?  97  LEU B HB2  1 
ATOM   3589 H HB3  . LEU B 2 92  ? 30.947 58.392 21.887 1.00 15.44 ?  97  LEU B HB3  1 
ATOM   3590 H HG   . LEU B 2 92  ? 31.248 56.318 23.003 1.00 14.84 ?  97  LEU B HG   1 
ATOM   3591 H HD11 . LEU B 2 92  ? 29.368 54.906 23.309 1.00 17.85 ?  97  LEU B HD11 1 
ATOM   3592 H HD12 . LEU B 2 92  ? 29.329 56.165 24.276 1.00 17.85 ?  97  LEU B HD12 1 
ATOM   3593 H HD13 . LEU B 2 92  ? 28.424 56.137 22.971 1.00 17.85 ?  97  LEU B HD13 1 
ATOM   3594 H HD21 . LEU B 2 92  ? 30.510 54.995 21.208 1.00 19.29 ?  97  LEU B HD21 1 
ATOM   3595 H HD22 . LEU B 2 92  ? 29.665 56.231 20.678 1.00 19.29 ?  97  LEU B HD22 1 
ATOM   3596 H HD23 . LEU B 2 92  ? 31.252 56.305 20.702 1.00 19.29 ?  97  LEU B HD23 1 
ATOM   3597 N N    . GLN B 2 93  ? 32.778 59.049 24.298 1.00 13.46 ?  98  GLN B N    1 
ATOM   3598 C CA   . GLN B 2 93  ? 33.987 58.824 25.070 1.00 14.73 ?  98  GLN B CA   1 
ATOM   3599 C C    . GLN B 2 93  ? 33.693 59.056 26.552 1.00 14.97 ?  98  GLN B C    1 
ATOM   3600 O O    . GLN B 2 93  ? 34.184 58.320 27.410 1.00 15.14 ?  98  GLN B O    1 
ATOM   3601 C CB   . GLN B 2 93  ? 35.112 59.772 24.581 1.00 16.41 ?  98  GLN B CB   1 
ATOM   3602 C CG   . GLN B 2 93  ? 36.497 59.450 25.074 1.00 30.31 ?  98  GLN B CG   1 
ATOM   3603 C CD   . GLN B 2 93  ? 37.602 60.123 24.209 1.00 40.47 ?  98  GLN B CD   1 
ATOM   3604 O OE1  . GLN B 2 93  ? 38.790 60.070 24.557 1.00 48.75 ?  98  GLN B OE1  1 
ATOM   3605 N NE2  . GLN B 2 93  ? 37.210 60.728 23.065 1.00 47.71 ?  98  GLN B NE2  1 
ATOM   3606 H H    . GLN B 2 93  ? 32.859 59.626 23.665 1.00 16.15 ?  98  GLN B H    1 
ATOM   3607 H HA   . GLN B 2 93  ? 34.296 57.914 24.944 1.00 17.66 ?  98  GLN B HA   1 
ATOM   3608 H HB2  . GLN B 2 93  ? 35.136 59.741 23.612 1.00 19.68 ?  98  GLN B HB2  1 
ATOM   3609 H HB3  . GLN B 2 93  ? 34.903 60.672 24.879 1.00 19.68 ?  98  GLN B HB3  1 
ATOM   3610 H HG2  . GLN B 2 93  ? 36.592 59.767 25.986 1.00 36.36 ?  98  GLN B HG2  1 
ATOM   3611 H HG3  . GLN B 2 93  ? 36.630 58.490 25.041 1.00 36.36 ?  98  GLN B HG3  1 
ATOM   3612 H HE21 . GLN B 2 93  ? 36.379 60.729 22.843 1.00 57.25 ?  98  GLN B HE21 1 
ATOM   3613 H HE22 . GLN B 2 93  ? 37.791 61.111 22.560 1.00 57.25 ?  98  GLN B HE22 1 
ATOM   3614 N N    . ARG B 2 94  ? 33.047 60.187 26.867 1.00 14.45 ?  99  ARG B N    1 
ATOM   3615 C CA   . ARG B 2 94  ? 32.754 60.503 28.266 1.00 14.75 ?  99  ARG B CA   1 
ATOM   3616 C C    . ARG B 2 94  ? 31.776 59.493 28.872 1.00 12.70 ?  99  ARG B C    1 
ATOM   3617 O O    . ARG B 2 94  ? 31.894 59.168 30.078 1.00 14.21 ?  99  ARG B O    1 
ATOM   3618 C CB   . ARG B 2 94  ? 32.263 61.940 28.419 1.00 14.53 ?  99  ARG B CB   1 
ATOM   3619 C CG   . ARG B 2 94  ? 32.066 62.364 29.830 1.00 18.50 ?  99  ARG B CG   1 
ATOM   3620 C CD   . ARG B 2 94  ? 33.347 62.424 30.646 1.00 20.64 ?  99  ARG B CD   1 
ATOM   3621 N NE   . ARG B 2 94  ? 33.105 63.001 31.967 1.00 24.03 ?  99  ARG B NE   1 
ATOM   3622 C CZ   . ARG B 2 94  ? 33.049 64.316 32.194 1.00 27.39 ?  99  ARG B CZ   1 
ATOM   3623 N NH1  . ARG B 2 94  ? 33.349 65.188 31.248 1.00 26.82 ?  99  ARG B NH1  1 
ATOM   3624 N NH2  . ARG B 2 94  ? 32.631 64.750 33.387 1.00 31.93 ?  99  ARG B NH2  1 
ATOM   3625 H H    . ARG B 2 94  ? 32.774 60.774 26.301 1.00 17.33 ?  99  ARG B H    1 
ATOM   3626 H HA   . ARG B 2 94  ? 33.577 60.450 28.776 1.00 17.69 ?  99  ARG B HA   1 
ATOM   3627 H HB2  . ARG B 2 94  ? 32.916 62.536 28.020 1.00 17.43 ?  99  ARG B HB2  1 
ATOM   3628 H HB3  . ARG B 2 94  ? 31.411 62.028 27.963 1.00 17.43 ?  99  ARG B HB3  1 
ATOM   3629 H HG2  . ARG B 2 94  ? 31.672 63.251 29.836 1.00 22.20 ?  99  ARG B HG2  1 
ATOM   3630 H HG3  . ARG B 2 94  ? 31.470 61.734 30.264 1.00 22.20 ?  99  ARG B HG3  1 
ATOM   3631 H HD2  . ARG B 2 94  ? 33.697 61.526 30.763 1.00 24.77 ?  99  ARG B HD2  1 
ATOM   3632 H HD3  . ARG B 2 94  ? 33.998 62.976 30.185 1.00 24.77 ?  99  ARG B HD3  1 
ATOM   3633 H HE   . ARG B 2 94  ? 32.994 62.467 32.632 1.00 28.83 ?  99  ARG B HE   1 
ATOM   3634 H HH11 . ARG B 2 94  ? 33.585 64.912 30.469 1.00 32.18 ?  99  ARG B HH11 1 
ATOM   3635 H HH12 . ARG B 2 94  ? 33.307 66.031 31.412 1.00 32.18 ?  99  ARG B HH12 1 
ATOM   3636 H HH21 . ARG B 2 94  ? 32.404 64.185 33.995 1.00 38.31 ?  99  ARG B HH21 1 
ATOM   3637 H HH22 . ARG B 2 94  ? 32.590 65.594 33.548 1.00 38.31 ?  99  ARG B HH22 1 
ATOM   3638 N N    . VAL B 2 95  ? 30.864 58.952 28.085 1.00 12.04 ?  100 VAL B N    1 
ATOM   3639 C CA   . VAL B 2 95  ? 30.047 57.844 28.567 1.00 11.66 ?  100 VAL B CA   1 
ATOM   3640 C C    . VAL B 2 95  ? 30.919 56.698 29.054 1.00 12.67 ?  100 VAL B C    1 
ATOM   3641 O O    . VAL B 2 95  ? 30.721 56.156 30.142 1.00 12.36 ?  100 VAL B O    1 
ATOM   3642 C CB   . VAL B 2 95  ? 29.029 57.374 27.510 1.00 10.79 ?  100 VAL B CB   1 
ATOM   3643 C CG1  . VAL B 2 95  ? 28.377 56.053 27.947 1.00 12.16 ?  100 VAL B CG1  1 
ATOM   3644 C CG2  . VAL B 2 95  ? 27.999 58.442 27.303 1.00 14.39 ?  100 VAL B CG2  1 
ATOM   3645 H H    . VAL B 2 95  ? 30.698 59.201 27.278 1.00 14.44 ?  100 VAL B H    1 
ATOM   3646 H HA   . VAL B 2 95  ? 29.537 58.176 29.323 1.00 13.99 ?  100 VAL B HA   1 
ATOM   3647 H HB   . VAL B 2 95  ? 29.479 57.212 26.666 1.00 12.94 ?  100 VAL B HB   1 
ATOM   3648 H HG11 . VAL B 2 95  ? 27.556 55.925 27.446 1.00 14.59 ?  100 VAL B HG11 1 
ATOM   3649 H HG12 . VAL B 2 95  ? 28.991 55.323 27.768 1.00 14.59 ?  100 VAL B HG12 1 
ATOM   3650 H HG13 . VAL B 2 95  ? 28.182 56.096 28.896 1.00 14.59 ?  100 VAL B HG13 1 
ATOM   3651 H HG21 . VAL B 2 95  ? 27.408 58.175 26.582 1.00 17.26 ?  100 VAL B HG21 1 
ATOM   3652 H HG22 . VAL B 2 95  ? 27.491 58.554 28.122 1.00 17.26 ?  100 VAL B HG22 1 
ATOM   3653 H HG23 . VAL B 2 95  ? 28.446 59.272 27.075 1.00 17.26 ?  100 VAL B HG23 1 
ATOM   3654 N N    . PHE B 2 96  ? 31.828 56.218 28.187 1.00 11.87 ?  101 PHE B N    1 
ATOM   3655 C CA   . PHE B 2 96  ? 32.730 55.143 28.600 1.00 12.72 ?  101 PHE B CA   1 
ATOM   3656 C C    . PHE B 2 96  ? 33.503 55.511 29.848 1.00 11.57 ?  101 PHE B C    1 
ATOM   3657 O O    . PHE B 2 96  ? 33.676 54.680 30.733 1.00 12.53 ?  101 PHE B O    1 
ATOM   3658 C CB   . PHE B 2 96  ? 33.615 54.748 27.424 1.00 12.71 ?  101 PHE B CB   1 
ATOM   3659 C CG   . PHE B 2 96  ? 32.913 53.885 26.408 1.00 13.75 ?  101 PHE B CG   1 
ATOM   3660 C CD1  . PHE B 2 96  ? 32.510 52.606 26.701 1.00 13.10 ?  101 PHE B CD1  1 
ATOM   3661 C CD2  . PHE B 2 96  ? 32.740 54.356 25.112 1.00 15.11 ?  101 PHE B CD2  1 
ATOM   3662 C CE1  . PHE B 2 96  ? 31.927 51.793 25.741 1.00 13.83 ?  101 PHE B CE1  1 
ATOM   3663 C CE2  . PHE B 2 96  ? 32.164 53.560 24.165 1.00 14.81 ?  101 PHE B CE2  1 
ATOM   3664 C CZ   . PHE B 2 96  ? 31.755 52.302 24.474 1.00 12.78 ?  101 PHE B CZ   1 
ATOM   3665 H H    . PHE B 2 96  ? 31.936 56.492 27.379 1.00 14.24 ?  101 PHE B H    1 
ATOM   3666 H HA   . PHE B 2 96  ? 32.222 54.352 28.839 1.00 15.26 ?  101 PHE B HA   1 
ATOM   3667 H HB2  . PHE B 2 96  ? 33.914 55.553 26.973 1.00 15.24 ?  101 PHE B HB2  1 
ATOM   3668 H HB3  . PHE B 2 96  ? 34.378 54.252 27.759 1.00 15.24 ?  101 PHE B HB3  1 
ATOM   3669 H HD1  . PHE B 2 96  ? 32.630 52.278 27.563 1.00 15.71 ?  101 PHE B HD1  1 
ATOM   3670 H HD2  . PHE B 2 96  ? 33.017 55.215 24.890 1.00 18.12 ?  101 PHE B HD2  1 
ATOM   3671 H HE1  . PHE B 2 96  ? 31.659 50.927 25.948 1.00 16.59 ?  101 PHE B HE1  1 
ATOM   3672 H HE2  . PHE B 2 96  ? 32.051 53.882 23.300 1.00 17.77 ?  101 PHE B HE2  1 
ATOM   3673 H HZ   . PHE B 2 96  ? 31.353 51.777 23.820 1.00 15.33 ?  101 PHE B HZ   1 
ATOM   3674 N N    . GLU B 2 97  ? 34.001 56.754 29.939 1.00 12.84 ?  102 GLU B N    1 
ATOM   3675 C CA   . GLU B 2 97  ? 34.776 57.148 31.102 1.00 13.52 ?  102 GLU B CA   1 
ATOM   3676 C C    . GLU B 2 97  ? 33.938 57.158 32.371 1.00 13.40 ?  102 GLU B C    1 
ATOM   3677 O O    . GLU B 2 97  ? 34.427 56.773 33.440 1.00 15.39 ?  102 GLU B O    1 
ATOM   3678 C CB   . GLU B 2 97  ? 35.363 58.528 30.854 1.00 15.10 ?  102 GLU B CB   1 
ATOM   3679 C CG   . GLU B 2 97  ? 36.441 58.523 29.793 1.00 19.86 ?  102 GLU B CG   1 
ATOM   3680 C CD   . GLU B 2 97  ? 36.887 59.900 29.395 1.00 26.22 ?  102 GLU B CD   1 
ATOM   3681 O OE1  . GLU B 2 97  ? 36.243 60.908 29.793 1.00 27.10 ?  102 GLU B OE1  1 
ATOM   3682 O OE2  . GLU B 2 97  ? 37.839 59.983 28.586 1.00 32.60 ?  102 GLU B OE2  1 
ATOM   3683 H H    . GLU B 2 97  ? 33.901 57.371 29.348 1.00 15.41 ?  102 GLU B H    1 
ATOM   3684 H HA   . GLU B 2 97  ? 35.493 56.507 31.234 1.00 16.21 ?  102 GLU B HA   1 
ATOM   3685 H HB2  . GLU B 2 97  ? 34.656 59.123 30.561 1.00 18.11 ?  102 GLU B HB2  1 
ATOM   3686 H HB3  . GLU B 2 97  ? 35.755 58.857 31.678 1.00 18.11 ?  102 GLU B HB3  1 
ATOM   3687 H HG2  . GLU B 2 97  ? 37.214 58.046 30.133 1.00 23.83 ?  102 GLU B HG2  1 
ATOM   3688 H HG3  . GLU B 2 97  ? 36.100 58.080 29.001 1.00 23.83 ?  102 GLU B HG3  1 
ATOM   3689 N N    . GLU B 2 98  ? 32.690 57.652 32.277 1.00 13.59 ?  103 GLU B N    1 
ATOM   3690 C CA   . GLU B 2 98  ? 31.826 57.712 33.460 1.00 13.59 ?  103 GLU B CA   1 
ATOM   3691 C C    . GLU B 2 98  ? 31.355 56.344 33.899 1.00 13.35 ?  103 GLU B C    1 
ATOM   3692 O O    . GLU B 2 98  ? 31.360 56.039 35.106 1.00 14.65 ?  103 GLU B O    1 
ATOM   3693 C CB   . GLU B 2 98  ? 30.626 58.623 33.197 1.00 14.63 ?  103 GLU B CB   1 
ATOM   3694 C CG   . GLU B 2 98  ? 30.994 60.109 33.175 1.00 19.51 ?  103 GLU B CG   1 
ATOM   3695 C CD   . GLU B 2 98  ? 31.640 60.622 34.460 1.00 18.81 ?  103 GLU B CD   1 
ATOM   3696 O OE1  . GLU B 2 98  ? 31.126 60.346 35.554 1.00 25.61 ?  103 GLU B OE1  1 
ATOM   3697 O OE2  . GLU B 2 98  ? 32.562 61.402 34.322 1.00 26.11 -1 103 GLU B OE2  1 
ATOM   3698 H H    . GLU B 2 98  ? 32.362 58.002 31.563 1.00 16.30 ?  103 GLU B H    1 
ATOM   3699 H HA   . GLU B 2 98  ? 32.347 58.090 34.186 1.00 16.30 ?  103 GLU B HA   1 
ATOM   3700 H HB2  . GLU B 2 98  ? 30.243 58.397 32.335 1.00 17.55 ?  103 GLU B HB2  1 
ATOM   3701 H HB3  . GLU B 2 98  ? 29.969 58.489 33.897 1.00 17.55 ?  103 GLU B HB3  1 
ATOM   3702 H HG2  . GLU B 2 98  ? 31.622 60.261 32.451 1.00 23.41 ?  103 GLU B HG2  1 
ATOM   3703 H HG3  . GLU B 2 98  ? 30.186 60.625 33.027 1.00 23.41 ?  103 GLU B HG3  1 
ATOM   3704 N N    . ILE B 2 99  ? 30.961 55.487 32.957 1.00 12.74 ?  104 ILE B N    1 
ATOM   3705 C CA   . ILE B 2 99  ? 30.528 54.156 33.372 1.00 12.24 ?  104 ILE B CA   1 
ATOM   3706 C C    . ILE B 2 99  ? 31.686 53.331 33.930 1.00 13.98 ?  104 ILE B C    1 
ATOM   3707 O O    . ILE B 2 99  ? 31.468 52.465 34.784 1.00 13.43 ?  104 ILE B O    1 
ATOM   3708 C CB   . ILE B 2 99  ? 29.732 53.387 32.309 1.00 11.42 ?  104 ILE B CB   1 
ATOM   3709 C CG1  . ILE B 2 99  ? 30.617 52.942 31.154 1.00 11.63 ?  104 ILE B CG1  1 
ATOM   3710 C CG2  . ILE B 2 99  ? 28.536 54.233 31.826 1.00 10.46 ?  104 ILE B CG2  1 
ATOM   3711 C CD1  . ILE B 2 99  ? 29.945 52.274 30.065 1.00 12.52 ?  104 ILE B CD1  1 
ATOM   3712 H H    . ILE B 2 99  ? 30.935 55.645 32.112 1.00 15.28 ?  104 ILE B H    1 
ATOM   3713 H HA   . ILE B 2 99  ? 29.896 54.316 34.090 1.00 14.68 ?  104 ILE B HA   1 
ATOM   3714 H HB   . ILE B 2 99  ? 29.387 52.578 32.717 1.00 13.69 ?  104 ILE B HB   1 
ATOM   3715 H HG12 . ILE B 2 99  ? 31.052 53.726 30.785 1.00 13.96 ?  104 ILE B HG12 1 
ATOM   3716 H HG13 . ILE B 2 99  ? 31.282 52.326 31.501 1.00 13.96 ?  104 ILE B HG13 1 
ATOM   3717 H HG21 . ILE B 2 99  ? 28.011 53.708 31.201 1.00 12.55 ?  104 ILE B HG21 1 
ATOM   3718 H HG22 . ILE B 2 99  ? 27.993 54.478 32.591 1.00 12.55 ?  104 ILE B HG22 1 
ATOM   3719 H HG23 . ILE B 2 99  ? 28.870 55.031 31.388 1.00 12.55 ?  104 ILE B HG23 1 
ATOM   3720 H HD11 . ILE B 2 99  ? 30.610 51.924 29.451 1.00 15.02 ?  104 ILE B HD11 1 
ATOM   3721 H HD12 . ILE B 2 99  ? 29.410 51.548 30.422 1.00 15.02 ?  104 ILE B HD12 1 
ATOM   3722 H HD13 . ILE B 2 99  ? 29.375 52.911 29.607 1.00 15.02 ?  104 ILE B HD13 1 
ATOM   3723 N N    . ARG B 2 100 ? 32.927 53.634 33.527 1.00 15.17 ?  105 ARG B N    1 
ATOM   3724 C CA   . ARG B 2 100 ? 34.107 52.951 34.100 1.00 14.20 ?  105 ARG B CA   1 
ATOM   3725 C C    . ARG B 2 100 ? 34.301 53.305 35.553 1.00 19.37 ?  105 ARG B C    1 
ATOM   3726 O O    . ARG B 2 100 ? 34.705 52.439 36.323 1.00 19.61 ?  105 ARG B O    1 
ATOM   3727 C CB   . ARG B 2 100 ? 35.334 53.294 33.267 1.00 15.94 ?  105 ARG B CB   1 
ATOM   3728 C CG   . ARG B 2 100 ? 36.529 52.361 33.450 1.00 20.50 ?  105 ARG B CG   1 
ATOM   3729 C CD   . ARG B 2 100 ? 37.707 52.855 32.654 1.00 33.13 ?  105 ARG B CD   1 
ATOM   3730 N NE   . ARG B 2 100 ? 37.419 53.091 31.241 1.00 39.17 ?  105 ARG B NE   1 
ATOM   3731 C CZ   . ARG B 2 100 ? 37.597 54.257 30.628 1.00 29.82 ?  105 ARG B CZ   1 
ATOM   3732 N NH1  . ARG B 2 100 ? 38.157 55.299 31.261 1.00 23.84 ?  105 ARG B NH1  1 
ATOM   3733 N NH2  . ARG B 2 100 ? 37.181 54.392 29.371 1.00 31.01 ?  105 ARG B NH2  1 
ATOM   3734 H H    . ARG B 2 100 ? 33.118 54.224 32.931 1.00 18.20 ?  105 ARG B H    1 
ATOM   3735 H HA   . ARG B 2 100 ? 33.984 51.989 34.061 1.00 17.03 ?  105 ARG B HA   1 
ATOM   3736 H HB2  . ARG B 2 100 ? 35.086 53.265 32.330 1.00 19.12 ?  105 ARG B HB2  1 
ATOM   3737 H HB3  . ARG B 2 100 ? 35.626 54.188 33.506 1.00 19.12 ?  105 ARG B HB3  1 
ATOM   3738 H HG2  . ARG B 2 100 ? 36.779 52.332 34.387 1.00 24.60 ?  105 ARG B HG2  1 
ATOM   3739 H HG3  . ARG B 2 100 ? 36.298 51.472 33.141 1.00 24.60 ?  105 ARG B HG3  1 
ATOM   3740 H HD2  . ARG B 2 100 ? 38.011 53.694 33.036 1.00 39.75 ?  105 ARG B HD2  1 
ATOM   3741 H HD3  . ARG B 2 100 ? 38.415 52.194 32.703 1.00 39.75 ?  105 ARG B HD3  1 
ATOM   3742 H HE   . ARG B 2 100 ? 37.115 52.434 30.777 1.00 46.99 ?  105 ARG B HE   1 
ATOM   3743 H HH11 . ARG B 2 100 ? 38.410 55.220 32.079 1.00 28.60 ?  105 ARG B HH11 1 
ATOM   3744 H HH12 . ARG B 2 100 ? 38.264 56.046 30.848 1.00 28.60 ?  105 ARG B HH12 1 
ATOM   3745 H HH21 . ARG B 2 100 ? 36.804 53.732 28.969 1.00 37.21 ?  105 ARG B HH21 1 
ATOM   3746 H HH22 . ARG B 2 100 ? 37.289 55.140 28.961 1.00 37.21 ?  105 ARG B HH22 1 
ATOM   3747 N N    . LYS B 2 101 ? 33.885 54.506 35.982 1.00 18.80 ?  106 LYS B N    1 
ATOM   3748 C CA   . LYS B 2 101 ? 33.961 54.839 37.402 1.00 20.58 ?  106 LYS B CA   1 
ATOM   3749 C C    . LYS B 2 101 ? 32.979 54.016 38.211 1.00 22.29 ?  106 LYS B C    1 
ATOM   3750 O O    . LYS B 2 101 ? 33.196 53.835 39.413 1.00 28.00 ?  106 LYS B O    1 
ATOM   3751 C CB   . LYS B 2 101 ? 33.584 56.306 37.612 1.00 23.96 ?  106 LYS B CB   1 
ATOM   3752 C CG   . LYS B 2 101 ? 34.525 57.279 36.931 1.00 30.67 ?  106 LYS B CG   1 
ATOM   3753 C CD   . LYS B 2 101 ? 34.103 58.745 37.164 1.00 24.47 ?  106 LYS B CD   1 
ATOM   3754 C CE   . LYS B 2 101 ? 34.959 59.699 36.304 1.00 39.87 ?  106 LYS B CE   1 
ATOM   3755 N NZ   . LYS B 2 101 ? 34.453 61.118 36.278 1.00 39.14 ?  106 LYS B NZ   1 
ATOM   3756 H H    . LYS B 2 101 ? 33.564 55.127 35.480 1.00 22.55 ?  106 LYS B H    1 
ATOM   3757 H HA   . LYS B 2 101 ? 34.869 54.684 37.706 1.00 24.69 ?  106 LYS B HA   1 
ATOM   3758 H HB2  . LYS B 2 101 ? 32.694 56.454 37.255 1.00 28.74 ?  106 LYS B HB2  1 
ATOM   3759 H HB3  . LYS B 2 101 ? 33.596 56.498 38.563 1.00 28.74 ?  106 LYS B HB3  1 
ATOM   3760 H HG2  . LYS B 2 101 ? 35.420 57.161 37.286 1.00 36.80 ?  106 LYS B HG2  1 
ATOM   3761 H HG3  . LYS B 2 101 ? 34.522 57.110 35.975 1.00 36.80 ?  106 LYS B HG3  1 
ATOM   3762 H HD2  . LYS B 2 101 ? 33.171 58.858 36.916 1.00 29.36 ?  106 LYS B HD2  1 
ATOM   3763 H HD3  . LYS B 2 101 ? 34.228 58.975 38.098 1.00 29.36 ?  106 LYS B HD3  1 
ATOM   3764 H HE2  . LYS B 2 101 ? 35.861 59.714 36.659 1.00 47.83 ?  106 LYS B HE2  1 
ATOM   3765 H HE3  . LYS B 2 101 ? 34.967 59.373 35.391 1.00 47.83 ?  106 LYS B HE3  1 
ATOM   3766 H HZ1  . LYS B 2 101 ? 34.946 61.606 35.721 1.00 46.97 ?  106 LYS B HZ1  1 
ATOM   3767 H HZ2  . LYS B 2 101 ? 33.606 61.134 36.004 1.00 46.97 ?  106 LYS B HZ2  1 
ATOM   3768 H HZ3  . LYS B 2 101 ? 34.501 61.473 37.092 1.00 46.97 ?  106 LYS B HZ3  1 
ATOM   3769 N N    . HIS B 2 102 ? 31.896 53.506 37.570 1.00 20.41 ?  107 HIS B N    1 
ATOM   3770 C CA   . HIS B 2 102 ? 30.955 52.570 38.169 1.00 23.20 ?  107 HIS B CA   1 
ATOM   3771 C C    . HIS B 2 102 ? 31.341 51.095 37.927 1.00 17.11 ?  107 HIS B C    1 
ATOM   3772 O O    . HIS B 2 102 ? 30.576 50.197 38.303 1.00 21.88 ?  107 HIS B O    1 
ATOM   3773 C CB   . HIS B 2 102 ? 29.548 52.853 37.613 1.00 23.49 ?  107 HIS B CB   1 
ATOM   3774 C CG   . HIS B 2 102 ? 29.008 54.217 37.932 1.00 24.88 ?  107 HIS B CG   1 
ATOM   3775 N ND1  . HIS B 2 102 ? 28.093 54.432 38.947 1.00 34.96 ?  107 HIS B ND1  1 
ATOM   3776 C CD2  . HIS B 2 102 ? 29.208 55.423 37.355 1.00 21.60 ?  107 HIS B CD2  1 
ATOM   3777 C CE1  . HIS B 2 102 ? 27.781 55.718 38.992 1.00 37.16 ?  107 HIS B CE1  1 
ATOM   3778 N NE2  . HIS B 2 102 ? 28.434 56.341 38.026 1.00 32.92 ?  107 HIS B NE2  1 
ATOM   3779 H H    . HIS B 2 102 ? 31.692 53.705 36.758 1.00 24.49 ?  107 HIS B H    1 
ATOM   3780 H HA   . HIS B 2 102 ? 30.933 52.702 39.130 1.00 27.83 ?  107 HIS B HA   1 
ATOM   3781 H HB2  . HIS B 2 102 ? 29.576 52.768 36.647 1.00 28.18 ?  107 HIS B HB2  1 
ATOM   3782 H HB3  . HIS B 2 102 ? 28.933 52.201 37.985 1.00 28.18 ?  107 HIS B HB3  1 
ATOM   3783 H HD1  . HIS B 2 102 ? 27.776 53.826 39.467 1.00 41.95 ?  107 HIS B HD1  1 
ATOM   3784 H HD2  . HIS B 2 102 ? 29.768 55.600 36.635 1.00 25.92 ?  107 HIS B HD2  1 
ATOM   3785 H HE1  . HIS B 2 102 ? 27.200 56.116 39.600 1.00 44.58 ?  107 HIS B HE1  1 
ATOM   3786 N N    . SER B 2 103 ? 32.460 50.799 37.283 1.00 21.31 ?  108 SER B N    1 
ATOM   3787 C CA   . SER B 2 103 ? 32.870 49.427 36.954 1.00 18.30 ?  108 SER B CA   1 
ATOM   3788 C C    . SER B 2 103 ? 31.730 48.727 36.204 1.00 16.72 ?  108 SER B C    1 
ATOM   3789 O O    . SER B 2 103 ? 31.420 47.557 36.407 1.00 16.81 ?  108 SER B O    1 
ATOM   3790 C CB   . SER B 2 103 ? 33.280 48.669 38.215 1.00 22.96 ?  108 SER B CB   1 
ATOM   3791 O OG   . SER B 2 103 ? 34.592 49.139 38.633 1.00 24.25 ?  108 SER B OG   1 
ATOM   3792 H H    . SER B 2 103 ? 33.023 51.390 37.012 1.00 25.56 ?  108 SER B H    1 
ATOM   3793 H HA   . SER B 2 103 ? 33.647 49.439 36.374 1.00 21.96 ?  108 SER B HA   1 
ATOM   3794 H HB2  . SER B 2 103 ? 32.635 48.838 38.920 1.00 27.54 ?  108 SER B HB2  1 
ATOM   3795 H HB3  . SER B 2 103 ? 33.321 47.719 38.024 1.00 27.54 ?  108 SER B HB3  1 
ATOM   3796 H HG   . SER B 2 103 ? 34.874 48.674 39.274 1.00 29.10 ?  108 SER B HG   1 
ATOM   3797 N N    . ALA B 2 104 ? 31.097 49.461 35.303 1.00 15.10 ?  109 ALA B N    1 
ATOM   3798 C CA   . ALA B 2 104 ? 30.112 48.819 34.468 1.00 12.38 ?  109 ALA B CA   1 
ATOM   3799 C C    . ALA B 2 104 ? 30.730 47.735 33.610 1.00 11.81 ?  109 ALA B C    1 
ATOM   3800 O O    . ALA B 2 104 ? 31.780 47.952 32.966 1.00 14.31 ?  109 ALA B O    1 
ATOM   3801 C CB   . ALA B 2 104 ? 29.446 49.845 33.566 1.00 12.23 ?  109 ALA B CB   1 
ATOM   3802 H H    . ALA B 2 104 ? 31.218 50.301 35.165 1.00 18.11 ?  109 ALA B H    1 
ATOM   3803 H HA   . ALA B 2 104 ? 29.445 48.410 35.041 1.00 14.85 ?  109 ALA B HA   1 
ATOM   3804 H HB1  . ALA B 2 104 ? 28.721 49.417 33.084 1.00 14.67 ?  109 ALA B HB1  1 
ATOM   3805 H HB2  . ALA B 2 104 ? 29.099 50.567 34.112 1.00 14.67 ?  109 ALA B HB2  1 
ATOM   3806 H HB3  . ALA B 2 104 ? 30.103 50.188 32.940 1.00 14.67 ?  109 ALA B HB3  1 
ATOM   3807 N N    . GLY B 2 105 ? 30.046 46.628 33.444 1.00 11.16 ?  110 GLY B N    1 
ATOM   3808 C CA   . GLY B 2 105 ? 30.619 45.516 32.708 1.00 13.90 ?  110 GLY B CA   1 
ATOM   3809 C C    . GLY B 2 105 ? 30.379 45.587 31.227 1.00 14.47 ?  110 GLY B C    1 
ATOM   3810 O O    . GLY B 2 105 ? 31.027 44.818 30.487 1.00 12.93 ?  110 GLY B O    1 
ATOM   3811 H H    . GLY B 2 105 ? 29.252 46.491 33.745 1.00 13.38 ?  110 GLY B H    1 
ATOM   3812 H HA2  . GLY B 2 105 ? 31.578 45.499 32.857 1.00 16.68 ?  110 GLY B HA2  1 
ATOM   3813 H HA3  . GLY B 2 105 ? 30.234 44.688 33.036 1.00 16.68 ?  110 GLY B HA3  1 
ATOM   3814 N N    . GLU B 2 106 ? 29.498 46.474 30.768 1.00 11.46 ?  111 GLU B N    1 
ATOM   3815 C CA   . GLU B 2 106 ? 29.070 46.473 29.395 1.00 10.18 ?  111 GLU B CA   1 
ATOM   3816 C C    . GLU B 2 106 ? 28.218 47.684 29.155 1.00 10.98 ?  111 GLU B C    1 
ATOM   3817 O O    . GLU B 2 106 ? 27.512 48.127 30.060 1.00 10.05 ?  111 GLU B O    1 
ATOM   3818 C CB   . GLU B 2 106 ? 28.298 45.208 29.151 1.00 11.98 ?  111 GLU B CB   1 
ATOM   3819 C CG   . GLU B 2 106 ? 27.728 45.047 27.809 1.00 14.50 ?  111 GLU B CG   1 
ATOM   3820 C CD   . GLU B 2 106 ? 26.963 43.732 27.689 1.00 13.34 ?  111 GLU B CD   1 
ATOM   3821 O OE1  . GLU B 2 106 ? 27.216 42.826 28.557 1.00 15.85 ?  111 GLU B OE1  1 
ATOM   3822 O OE2  . GLU B 2 106 ? 26.106 43.596 26.791 1.00 11.35 -1 111 GLU B OE2  1 
ATOM   3823 H H    . GLU B 2 106 ? 29.135 47.089 31.247 1.00 13.75 ?  111 GLU B H    1 
ATOM   3824 H HA   . GLU B 2 106 ? 29.817 46.534 28.780 1.00 12.21 ?  111 GLU B HA   1 
ATOM   3825 H HB2  . GLU B 2 106 ? 28.893 44.457 29.300 1.00 14.37 ?  111 GLU B HB2  1 
ATOM   3826 H HB3  . GLU B 2 106 ? 27.561 45.177 29.780 1.00 14.37 ?  111 GLU B HB3  1 
ATOM   3827 H HG2  . GLU B 2 106 ? 27.114 45.777 27.630 1.00 17.39 ?  111 GLU B HG2  1 
ATOM   3828 H HG3  . GLU B 2 106 ? 28.443 45.047 27.153 1.00 17.39 ?  111 GLU B HG3  1 
ATOM   3829 N N    . LEU B 2 107 ? 28.287 48.217 27.931 1.00 10.81 ?  112 LEU B N    1 
ATOM   3830 C CA   . LEU B 2 107 ? 27.424 49.284 27.443 1.00 8.57  ?  112 LEU B CA   1 
ATOM   3831 C C    . LEU B 2 107 ? 26.545 48.716 26.350 1.00 9.04  ?  112 LEU B C    1 
ATOM   3832 O O    . LEU B 2 107 ? 27.013 47.970 25.480 1.00 10.30 ?  112 LEU B O    1 
ATOM   3833 C CB   . LEU B 2 107 ? 28.243 50.455 26.888 1.00 11.18 ?  112 LEU B CB   1 
ATOM   3834 C CG   . LEU B 2 107 ? 27.378 51.605 26.390 1.00 10.48 ?  112 LEU B CG   1 
ATOM   3835 C CD1  . LEU B 2 107 ? 26.663 52.269 27.526 1.00 11.30 ?  112 LEU B CD1  1 
ATOM   3836 C CD2  . LEU B 2 107 ? 28.299 52.632 25.673 1.00 13.55 ?  112 LEU B CD2  1 
ATOM   3837 H H    . LEU B 2 107 ? 28.854 47.962 27.337 1.00 12.96 ?  112 LEU B H    1 
ATOM   3838 H HA   . LEU B 2 107 ? 26.873 49.618 28.168 1.00 10.27 ?  112 LEU B HA   1 
ATOM   3839 H HB2  . LEU B 2 107 ? 28.820 50.795 27.589 1.00 13.41 ?  112 LEU B HB2  1 
ATOM   3840 H HB3  . LEU B 2 107 ? 28.778 50.138 26.143 1.00 13.41 ?  112 LEU B HB3  1 
ATOM   3841 H HG   . LEU B 2 107 ? 26.704 51.272 25.777 1.00 12.57 ?  112 LEU B HG   1 
ATOM   3842 H HD11 . LEU B 2 107 ? 26.143 53.012 27.181 1.00 13.56 ?  112 LEU B HD11 1 
ATOM   3843 H HD12 . LEU B 2 107 ? 26.076 51.624 27.950 1.00 13.56 ?  112 LEU B HD12 1 
ATOM   3844 H HD13 . LEU B 2 107 ? 27.317 52.592 28.165 1.00 13.56 ?  112 LEU B HD13 1 
ATOM   3845 H HD21 . LEU B 2 107 ? 27.755 53.354 25.323 1.00 16.25 ?  112 LEU B HD21 1 
ATOM   3846 H HD22 . LEU B 2 107 ? 28.941 52.981 26.312 1.00 16.25 ?  112 LEU B HD22 1 
ATOM   3847 H HD23 . LEU B 2 107 ? 28.764 52.186 24.947 1.00 16.25 ?  112 LEU B HD23 1 
ATOM   3848 N N    . GLN B 2 108 ? 25.254 49.037 26.429 1.00 9.21  ?  113 GLN B N    1 
ATOM   3849 C CA   . GLN B 2 108 ? 24.268 48.667 25.424 1.00 9.80  ?  113 GLN B CA   1 
ATOM   3850 C C    . GLN B 2 108 ? 23.603 49.900 24.865 1.00 9.92  ?  113 GLN B C    1 
ATOM   3851 O O    . GLN B 2 108 ? 23.396 50.893 25.555 1.00 11.30 ?  113 GLN B O    1 
ATOM   3852 C CB   . GLN B 2 108 ? 23.206 47.763 26.087 1.00 10.52 ?  113 GLN B CB   1 
ATOM   3853 C CG   . GLN B 2 108 ? 23.819 46.577 26.831 1.00 13.91 ?  113 GLN B CG   1 
ATOM   3854 C CD   . GLN B 2 108 ? 22.821 45.647 27.440 1.00 15.10 ?  113 GLN B CD   1 
ATOM   3855 O OE1  . GLN B 2 108 ? 21.713 46.027 27.773 1.00 17.54 ?  113 GLN B OE1  1 
ATOM   3856 N NE2  . GLN B 2 108 ? 23.238 44.350 27.552 1.00 19.57 ?  113 GLN B NE2  1 
ATOM   3857 H H    . GLN B 2 108 ? 24.916 49.485 27.080 1.00 11.05 ?  113 GLN B H    1 
ATOM   3858 H HA   . GLN B 2 108 ? 24.688 48.205 24.681 1.00 11.75 ?  113 GLN B HA   1 
ATOM   3859 H HB2  . GLN B 2 108 ? 22.699 48.289 26.726 1.00 12.62 ?  113 GLN B HB2  1 
ATOM   3860 H HB3  . GLN B 2 108 ? 22.615 47.415 25.401 1.00 12.62 ?  113 GLN B HB3  1 
ATOM   3861 H HG2  . GLN B 2 108 ? 24.355 46.063 26.207 1.00 16.68 ?  113 GLN B HG2  1 
ATOM   3862 H HG3  . GLN B 2 108 ? 24.378 46.916 27.548 1.00 16.68 ?  113 GLN B HG3  1 
ATOM   3863 H HE21 . GLN B 2 108 ? 24.022 44.125 27.281 1.00 23.47 ?  113 GLN B HE21 1 
ATOM   3864 H HE22 . GLN B 2 108 ? 22.715 43.758 27.893 1.00 23.47 ?  113 GLN B HE22 1 
ATOM   3865 N N    . ILE B 2 109 ? 23.165 49.801 23.597 1.00 11.53 ?  114 ILE B N    1 
ATOM   3866 C CA   . ILE B 2 109 ? 22.494 50.901 22.913 1.00 12.80 ?  114 ILE B CA   1 
ATOM   3867 C C    . ILE B 2 109 ? 21.512 50.255 21.946 1.00 12.79 ?  114 ILE B C    1 
ATOM   3868 O O    . ILE B 2 109 ? 21.882 49.360 21.196 1.00 14.18 ?  114 ILE B O    1 
ATOM   3869 C CB   . ILE B 2 109 ? 23.461 51.799 22.106 1.00 14.03 ?  114 ILE B CB   1 
ATOM   3870 C CG1  . ILE B 2 109 ? 24.811 51.968 22.843 1.00 14.17 ?  114 ILE B CG1  1 
ATOM   3871 C CG2  . ILE B 2 109 ? 22.741 53.047 21.660 1.00 16.58 ?  114 ILE B CG2  1 
ATOM   3872 C CD1  . ILE B 2 109 ? 25.789 52.810 22.028 1.00 19.44 ?  114 ILE B CD1  1 
ATOM   3873 H H    . ILE B 2 109 ? 23.250 49.095 23.113 1.00 13.83 ?  114 ILE B H    1 
ATOM   3874 H HA   . ILE B 2 109 ? 22.051 51.455 23.575 1.00 15.35 ?  114 ILE B HA   1 
ATOM   3875 H HB   . ILE B 2 109 ? 23.733 51.374 21.278 1.00 16.83 ?  114 ILE B HB   1 
ATOM   3876 H HG12 . ILE B 2 109 ? 24.660 52.412 23.692 1.00 17.00 ?  114 ILE B HG12 1 
ATOM   3877 H HG13 . ILE B 2 109 ? 25.208 51.096 22.990 1.00 17.00 ?  114 ILE B HG13 1 
ATOM   3878 H HG21 . ILE B 2 109 ? 23.316 53.545 21.058 1.00 19.89 ?  114 ILE B HG21 1 
ATOM   3879 H HG22 . ILE B 2 109 ? 21.924 52.794 21.204 1.00 19.89 ?  114 ILE B HG22 1 
ATOM   3880 H HG23 . ILE B 2 109 ? 22.532 53.586 22.439 1.00 19.89 ?  114 ILE B HG23 1 
ATOM   3881 H HD11 . ILE B 2 109 ? 26.659 52.785 22.456 1.00 23.33 ?  114 ILE B HD11 1 
ATOM   3882 H HD12 . ILE B 2 109 ? 25.850 52.444 21.132 1.00 23.33 ?  114 ILE B HD12 1 
ATOM   3883 H HD13 . ILE B 2 109 ? 25.464 53.723 21.991 1.00 23.33 ?  114 ILE B HD13 1 
ATOM   3884 N N    . ASN B 2 110 ? 20.294 50.779 21.893 1.00 13.75 ?  115 ASN B N    1 
ATOM   3885 C CA   . ASN B 2 110 ? 19.265 50.375 20.940 1.00 15.20 ?  115 ASN B CA   1 
ATOM   3886 C C    . ASN B 2 110 ? 19.246 51.389 19.813 1.00 16.20 ?  115 ASN B C    1 
ATOM   3887 O O    . ASN B 2 110 ? 19.401 52.604 20.038 1.00 17.38 ?  115 ASN B O    1 
ATOM   3888 C CB   . ASN B 2 110 ? 17.916 50.361 21.670 1.00 20.29 ?  115 ASN B CB   1 
ATOM   3889 C CG   . ASN B 2 110 ? 17.850 49.264 22.756 1.00 25.90 ?  115 ASN B CG   1 
ATOM   3890 O OD1  . ASN B 2 110 ? 18.280 48.119 22.524 1.00 34.70 ?  115 ASN B OD1  1 
ATOM   3891 N ND2  . ASN B 2 110 ? 17.324 49.620 23.936 1.00 45.45 ?  115 ASN B ND2  1 
ATOM   3892 H H    . ASN B 2 110 ? 20.026 51.401 22.424 1.00 16.49 ?  115 ASN B H    1 
ATOM   3893 H HA   . ASN B 2 110 ? 19.430 49.497 20.562 1.00 18.23 ?  115 ASN B HA   1 
ATOM   3894 H HB2  . ASN B 2 110 ? 17.777 51.220 22.100 1.00 24.34 ?  115 ASN B HB2  1 
ATOM   3895 H HB3  . ASN B 2 110 ? 17.208 50.194 21.028 1.00 24.34 ?  115 ASN B HB3  1 
ATOM   3896 H HD21 . ASN B 2 110 ? 17.045 50.424 24.057 1.00 54.53 ?  115 ASN B HD21 1 
ATOM   3897 H HD22 . ASN B 2 110 ? 17.265 49.044 24.572 1.00 54.53 ?  115 ASN B HD22 1 
ATOM   3898 N N    . VAL B 2 111 ? 19.144 50.888 18.577 1.00 16.31 ?  116 VAL B N    1 
ATOM   3899 C CA   . VAL B 2 111 ? 19.199 51.723 17.381 1.00 16.93 ?  116 VAL B CA   1 
ATOM   3900 C C    . VAL B 2 111 ? 18.305 51.103 16.324 1.00 15.48 ?  116 VAL B C    1 
ATOM   3901 O O    . VAL B 2 111 ? 18.274 49.885 16.155 1.00 17.24 ?  116 VAL B O    1 
ATOM   3902 C CB   . VAL B 2 111 ? 20.636 51.797 16.805 1.00 20.63 ?  116 VAL B CB   1 
ATOM   3903 C CG1  . VAL B 2 111 ? 20.730 52.960 15.731 1.00 16.37 ?  116 VAL B CG1  1 
ATOM   3904 C CG2  . VAL B 2 111 ? 21.707 51.865 17.918 1.00 31.58 ?  116 VAL B CG2  1 
ATOM   3905 H H    . VAL B 2 111 ? 19.041 50.052 18.407 1.00 19.56 ?  116 VAL B H    1 
ATOM   3906 H HA   . VAL B 2 111 ? 18.885 52.608 17.620 1.00 20.31 ?  116 VAL B HA   1 
ATOM   3907 H HB   . VAL B 2 111 ? 20.842 50.975 16.333 1.00 24.75 ?  116 VAL B HB   1 
ATOM   3908 H HG11 . VAL B 2 111 ? 21.655 53.064 15.458 1.00 19.63 ?  116 VAL B HG11 1 
ATOM   3909 H HG12 . VAL B 2 111 ? 20.183 52.726 14.965 1.00 19.63 ?  116 VAL B HG12 1 
ATOM   3910 H HG13 . VAL B 2 111 ? 20.408 53.784 16.129 1.00 19.63 ?  116 VAL B HG13 1 
ATOM   3911 H HG21 . VAL B 2 111 ? 22.583 51.946 17.510 1.00 37.89 ?  116 VAL B HG21 1 
ATOM   3912 H HG22 . VAL B 2 111 ? 21.531 52.636 18.480 1.00 37.89 ?  116 VAL B HG22 1 
ATOM   3913 H HG23 . VAL B 2 111 ? 21.664 51.053 18.448 1.00 37.89 ?  116 VAL B HG23 1 
ATOM   3914 N N    . ASP B 2 112 ? 17.601 51.949 15.594 1.00 16.71 ?  117 ASP B N    1 
ATOM   3915 C CA   . ASP B 2 112 ? 16.834 51.465 14.479 1.00 16.08 ?  117 ASP B CA   1 
ATOM   3916 C C    . ASP B 2 112 ? 17.775 51.101 13.347 1.00 18.24 ?  117 ASP B C    1 
ATOM   3917 O O    . ASP B 2 112 ? 18.731 51.824 13.027 1.00 18.37 ?  117 ASP B O    1 
ATOM   3918 C CB   . ASP B 2 112 ? 15.827 52.511 13.968 1.00 19.34 ?  117 ASP B CB   1 
ATOM   3919 C CG   . ASP B 2 112 ? 14.685 52.794 14.930 1.00 32.28 ?  117 ASP B CG   1 
ATOM   3920 O OD1  . ASP B 2 112 ? 14.463 52.008 15.862 1.00 27.58 ?  117 ASP B OD1  1 
ATOM   3921 O OD2  . ASP B 2 112 ? 13.950 53.781 14.676 1.00 35.94 -1 117 ASP B OD2  1 
ATOM   3922 H H    . ASP B 2 112 ? 17.554 52.797 15.727 1.00 20.04 ?  117 ASP B H    1 
ATOM   3923 H HA   . ASP B 2 112 ? 16.327 50.690 14.766 1.00 19.28 ?  117 ASP B HA   1 
ATOM   3924 H HB2  . ASP B 2 112 ? 16.296 53.346 13.816 1.00 23.21 ?  117 ASP B HB2  1 
ATOM   3925 H HB3  . ASP B 2 112 ? 15.440 52.191 13.138 1.00 23.21 ?  117 ASP B HB3  1 
ATOM   3926 N N    . GLU B 2 113 ? 17.432 50.003 12.696 1.00 16.82 ?  118 GLU B N    1 
ATOM   3927 C CA   . GLU B 2 113 ? 18.210 49.513 11.575 1.00 17.40 ?  118 GLU B CA   1 
ATOM   3928 C C    . GLU B 2 113 ? 18.352 50.572 10.512 1.00 18.80 ?  118 GLU B C    1 
ATOM   3929 O O    . GLU B 2 113 ? 19.404 50.670 9.854  1.00 20.87 ?  118 GLU B O    1 
ATOM   3930 C CB   . GLU B 2 113 ? 17.518 48.265 11.056 1.00 18.46 ?  118 GLU B CB   1 
ATOM   3931 C CG   . GLU B 2 113 ? 18.366 47.558 10.002 1.00 21.21 ?  118 GLU B CG   1 
ATOM   3932 C CD   . GLU B 2 113 ? 17.811 46.207 9.616  1.00 25.25 ?  118 GLU B CD   1 
ATOM   3933 O OE1  . GLU B 2 113 ? 16.568 45.961 9.603  1.00 22.10 ?  118 GLU B OE1  1 
ATOM   3934 O OE2  . GLU B 2 113 ? 18.646 45.324 9.354  1.00 31.51 -1 118 GLU B OE2  1 
ATOM   3935 H H    . GLU B 2 113 ? 16.747 49.518 12.884 1.00 20.17 ?  118 GLU B H    1 
ATOM   3936 H HA   . GLU B 2 113 ? 19.112 49.279 11.844 1.00 20.87 ?  118 GLU B HA   1 
ATOM   3937 H HB2  . GLU B 2 113 ? 17.369 47.651 11.791 1.00 22.14 ?  118 GLU B HB2  1 
ATOM   3938 H HB3  . GLU B 2 113 ? 16.671 48.512 10.653 1.00 22.14 ?  118 GLU B HB3  1 
ATOM   3939 H HG2  . GLU B 2 113 ? 18.400 48.108 9.203  1.00 25.44 ?  118 GLU B HG2  1 
ATOM   3940 H HG3  . GLU B 2 113 ? 19.260 47.426 10.352 1.00 25.44 ?  118 GLU B HG3  1 
ATOM   3941 N N    . VAL B 2 114 ? 17.319 51.371 10.279 1.00 20.10 ?  119 VAL B N    1 
ATOM   3942 C CA   . VAL B 2 114 ? 17.354 52.384 9.227  1.00 24.27 ?  119 VAL B CA   1 
ATOM   3943 C C    . VAL B 2 114 ? 18.250 53.559 9.524  1.00 23.13 ?  119 VAL B C    1 
ATOM   3944 O O    . VAL B 2 114 ? 18.591 54.292 8.581  1.00 25.09 ?  119 VAL B O    1 
ATOM   3945 C CB   . VAL B 2 114 ? 15.928 52.860 8.926  1.00 24.75 ?  119 VAL B CB   1 
ATOM   3946 C CG1  . VAL B 2 114 ? 15.072 51.644 8.588  1.00 37.14 ?  119 VAL B CG1  1 
ATOM   3947 C CG2  . VAL B 2 114 ? 15.349 53.661 10.080 1.00 26.57 ?  119 VAL B CG2  1 
ATOM   3948 H H    . VAL B 2 114 ? 16.580 51.349 10.718 1.00 24.12 ?  119 VAL B H    1 
ATOM   3949 H HA   . VAL B 2 114 ? 17.723 51.969 8.432  1.00 29.12 ?  119 VAL B HA   1 
ATOM   3950 H HB   . VAL B 2 114 ? 15.934 53.462 8.166  1.00 29.69 ?  119 VAL B HB   1 
ATOM   3951 H HG11 . VAL B 2 114 ? 14.158 51.932 8.439  1.00 44.56 ?  119 VAL B HG11 1 
ATOM   3952 H HG12 . VAL B 2 114 ? 15.422 51.225 7.786  1.00 44.56 ?  119 VAL B HG12 1 
ATOM   3953 H HG13 . VAL B 2 114 ? 15.105 51.018 9.329  1.00 44.56 ?  119 VAL B HG13 1 
ATOM   3954 H HG21 . VAL B 2 114 ? 14.448 53.938 9.851  1.00 31.88 ?  119 VAL B HG21 1 
ATOM   3955 H HG22 . VAL B 2 114 ? 15.333 53.105 10.874 1.00 31.88 ?  119 VAL B HG22 1 
ATOM   3956 H HG23 . VAL B 2 114 ? 15.905 54.441 10.233 1.00 31.88 ?  119 VAL B HG23 1 
ATOM   3957 N N    . ASP B 2 115 ? 18.736 53.675 10.759 1.00 19.64 ?  120 ASP B N    1 
ATOM   3958 C CA   . ASP B 2 115 ? 19.576 54.803 11.164 1.00 21.48 ?  120 ASP B CA   1 
ATOM   3959 C C    . ASP B 2 115 ? 21.035 54.449 10.896 1.00 20.61 ?  120 ASP B C    1 
ATOM   3960 O O    . ASP B 2 115 ? 21.819 54.218 11.810 1.00 18.35 ?  120 ASP B O    1 
ATOM   3961 C CB   . ASP B 2 115 ? 19.318 55.173 12.614 1.00 22.74 ?  120 ASP B CB   1 
ATOM   3962 C CG   . ASP B 2 115 ? 18.084 56.003 12.776 1.00 35.72 ?  120 ASP B CG   1 
ATOM   3963 O OD1  . ASP B 2 115 ? 17.734 56.706 11.805 1.00 51.44 ?  120 ASP B OD1  1 
ATOM   3964 O OD2  . ASP B 2 115 ? 17.483 55.967 13.863 1.00 52.38 -1 120 ASP B OD2  1 
ATOM   3965 H H    . ASP B 2 115 ? 18.593 53.107 11.388 1.00 23.56 ?  120 ASP B H    1 
ATOM   3966 H HA   . ASP B 2 115 ? 19.351 55.581 10.630 1.00 25.77 ?  120 ASP B HA   1 
ATOM   3967 H HB2  . ASP B 2 115 ? 19.207 54.362 13.135 1.00 27.29 ?  120 ASP B HB2  1 
ATOM   3968 H HB3  . ASP B 2 115 ? 20.072 55.683 12.951 1.00 27.29 ?  120 ASP B HB3  1 
ATOM   3969 N N    . THR B 2 116 ? 21.390 54.434 9.599  1.00 23.16 ?  121 THR B N    1 
ATOM   3970 C CA   . THR B 2 116 ? 22.705 53.933 9.202  1.00 27.90 ?  121 THR B CA   1 
ATOM   3971 C C    . THR B 2 116 ? 23.833 54.854 9.654  1.00 27.25 ?  121 THR B C    1 
ATOM   3972 O O    . THR B 2 116 ? 24.937 54.375 9.935  1.00 23.00 ?  121 THR B O    1 
ATOM   3973 C CB   . THR B 2 116 ? 22.748 53.733 7.698  1.00 32.81 ?  121 THR B CB   1 
ATOM   3974 O OG1  . THR B 2 116 ? 22.133 54.868 7.116  1.00 32.20 ?  121 THR B OG1  1 
ATOM   3975 C CG2  . THR B 2 116 ? 21.976 52.480 7.309  1.00 42.47 ?  121 THR B CG2  1 
ATOM   3976 H H    . THR B 2 116 ? 20.896 54.702 8.949  1.00 27.79 ?  121 THR B H    1 
ATOM   3977 H HA   . THR B 2 116 ? 22.849 53.071 9.625  1.00 33.47 ?  121 THR B HA   1 
ATOM   3978 H HB   . THR B 2 116 ? 23.658 53.627 7.379  1.00 39.37 ?  121 THR B HB   1 
ATOM   3979 H HG1  . THR B 2 116 ? 22.200 54.835 6.280  1.00 38.63 ?  121 THR B HG1  1 
ATOM   3980 H HG21 . THR B 2 116 ? 22.003 52.358 6.347  1.00 50.95 ?  121 THR B HG21 1 
ATOM   3981 H HG22 . THR B 2 116 ? 22.369 51.702 7.736  1.00 50.95 ?  121 THR B HG22 1 
ATOM   3982 H HG23 . THR B 2 116 ? 21.051 52.559 7.590  1.00 50.95 ?  121 THR B HG23 1 
ATOM   3983 N N    . ASP B 2 117 ? 23.587 56.159 9.753  1.00 26.21 ?  122 ASP B N    1 
ATOM   3984 C CA   . ASP B 2 117 ? 24.664 57.024 10.229 1.00 28.22 ?  122 ASP B CA   1 
ATOM   3985 C C    . ASP B 2 117 ? 24.988 56.729 11.670 1.00 26.78 ?  122 ASP B C    1 
ATOM   3986 O O    . ASP B 2 117 ? 26.163 56.683 12.056 1.00 22.72 ?  122 ASP B O    1 
ATOM   3987 C CB   . ASP B 2 117 ? 24.314 58.498 10.139 1.00 32.82 ?  122 ASP B CB   1 
ATOM   3988 C CG   . ASP B 2 117 ? 24.354 59.045 8.728  1.00 40.02 ?  122 ASP B CG   1 
ATOM   3989 O OD1  . ASP B 2 117 ? 24.691 58.329 7.748  1.00 37.53 ?  122 ASP B OD1  1 
ATOM   3990 O OD2  . ASP B 2 117 ? 24.027 60.232 8.618  1.00 41.65 -1 122 ASP B OD2  1 
ATOM   3991 H H    . ASP B 2 117 ? 22.845 56.549 9.562  1.00 31.45 ?  122 ASP B H    1 
ATOM   3992 H HA   . ASP B 2 117 ? 25.424 56.851 9.650  1.00 33.86 ?  122 ASP B HA   1 
ATOM   3993 H HB2  . ASP B 2 117 ? 23.416 58.628 10.482 1.00 39.37 ?  122 ASP B HB2  1 
ATOM   3994 H HB3  . ASP B 2 117 ? 24.949 59.004 10.671 1.00 39.37 ?  122 ASP B HB3  1 
ATOM   3995 N N    . ALA B 2 118 ? 23.945 56.598 12.506 1.00 23.01 ?  123 ALA B N    1 
ATOM   3996 C CA   . ALA B 2 118 ? 24.185 56.278 13.907 1.00 19.95 ?  123 ALA B CA   1 
ATOM   3997 C C    . ALA B 2 118 ? 24.870 54.936 14.005 1.00 15.69 ?  123 ALA B C    1 
ATOM   3998 O O    . ALA B 2 118 ? 25.785 54.758 14.812 1.00 15.44 ?  123 ALA B O    1 
ATOM   3999 C CB   . ALA B 2 118 ? 22.893 56.249 14.732 1.00 21.51 ?  123 ALA B CB   1 
ATOM   4000 H H    . ALA B 2 118 ? 23.118 56.687 12.287 1.00 27.60 ?  123 ALA B H    1 
ATOM   4001 H HA   . ALA B 2 118 ? 24.740 56.980 14.282 1.00 23.93 ?  123 ALA B HA   1 
ATOM   4002 H HB1  . ALA B 2 118 ? 23.107 55.996 15.644 1.00 25.80 ?  123 ALA B HB1  1 
ATOM   4003 H HB2  . ALA B 2 118 ? 22.490 57.131 14.718 1.00 25.80 ?  123 ALA B HB2  1 
ATOM   4004 H HB3  . ALA B 2 118 ? 22.285 55.601 14.343 1.00 25.80 ?  123 ALA B HB3  1 
ATOM   4005 N N    . ARG B 2 119 ? 24.411 53.965 13.229 1.00 16.91 ?  124 ARG B N    1 
ATOM   4006 C CA   . ARG B 2 119 ? 24.999 52.639 13.263 1.00 15.09 ?  124 ARG B CA   1 
ATOM   4007 C C    . ARG B 2 119 ? 26.456 52.691 12.884 1.00 15.21 ?  124 ARG B C    1 
ATOM   4008 O O    . ARG B 2 119 ? 27.290 52.105 13.572 1.00 17.48 ?  124 ARG B O    1 
ATOM   4009 C CB   . ARG B 2 119 ? 24.254 51.656 12.371 1.00 16.08 ?  124 ARG B CB   1 
ATOM   4010 C CG   . ARG B 2 119 ? 22.847 51.333 12.888 1.00 14.23 ?  124 ARG B CG   1 
ATOM   4011 C CD   . ARG B 2 119 ? 22.105 50.499 11.908 1.00 18.40 ?  124 ARG B CD   1 
ATOM   4012 N NE   . ARG B 2 119 ? 22.689 49.178 11.699 1.00 16.89 ?  124 ARG B NE   1 
ATOM   4013 C CZ   . ARG B 2 119 ? 22.410 48.372 10.700 1.00 19.38 ?  124 ARG B CZ   1 
ATOM   4014 N NH1  . ARG B 2 119 ? 21.568 48.710 9.783  1.00 20.38 ?  124 ARG B NH1  1 
ATOM   4015 N NH2  . ARG B 2 119 ? 23.030 47.194 10.612 1.00 21.72 ?  124 ARG B NH2  1 
ATOM   4016 H H    . ARG B 2 119 ? 23.760 54.049 12.674 1.00 20.29 ?  124 ARG B H    1 
ATOM   4017 H HA   . ARG B 2 119 ? 24.915 52.304 14.169 1.00 18.10 ?  124 ARG B HA   1 
ATOM   4018 H HB2  . ARG B 2 119 ? 24.168 52.038 11.484 1.00 19.29 ?  124 ARG B HB2  1 
ATOM   4019 H HB3  . ARG B 2 119 ? 24.756 50.827 12.327 1.00 19.29 ?  124 ARG B HB3  1 
ATOM   4020 H HG2  . ARG B 2 119 ? 22.913 50.842 13.722 1.00 17.07 ?  124 ARG B HG2  1 
ATOM   4021 H HG3  . ARG B 2 119 ? 22.355 52.157 13.026 1.00 17.07 ?  124 ARG B HG3  1 
ATOM   4022 H HD2  . ARG B 2 119 ? 21.198 50.373 12.229 1.00 22.07 ?  124 ARG B HD2  1 
ATOM   4023 H HD3  . ARG B 2 119 ? 22.094 50.956 11.053 1.00 22.07 ?  124 ARG B HD3  1 
ATOM   4024 H HE   . ARG B 2 119 ? 23.264 48.905 12.277 1.00 20.26 ?  124 ARG B HE   1 
ATOM   4025 H HH11 . ARG B 2 119 ? 21.177 49.476 9.818  1.00 24.45 ?  124 ARG B HH11 1 
ATOM   4026 H HH12 . ARG B 2 119 ? 21.397 48.170 9.136  1.00 24.45 ?  124 ARG B HH12 1 
ATOM   4027 H HH21 . ARG B 2 119 ? 23.608 46.967 11.207 1.00 26.06 ?  124 ARG B HH21 1 
ATOM   4028 H HH22 . ARG B 2 119 ? 22.851 46.662 9.961  1.00 26.06 ?  124 ARG B HH22 1 
ATOM   4029 N N    . ARG B 2 120 ? 26.796 53.455 11.844 1.00 17.29 ?  125 ARG B N    1 
ATOM   4030 C CA   . ARG B 2 120 ? 28.185 53.571 11.420 1.00 18.00 ?  125 ARG B CA   1 
ATOM   4031 C C    . ARG B 2 120 ? 29.012 54.201 12.523 1.00 18.38 ?  125 ARG B C    1 
ATOM   4032 O O    . ARG B 2 120 ? 30.117 53.738 12.851 1.00 17.80 ?  125 ARG B O    1 
ATOM   4033 C CB   . ARG B 2 120 ? 28.244 54.410 10.142 1.00 22.22 ?  125 ARG B CB   1 
ATOM   4034 C CG   . ARG B 2 120 ? 29.577 54.353 9.416  1.00 34.75 ?  125 ARG B CG   1 
ATOM   4035 C CD   . ARG B 2 120 ? 29.666 55.303 8.183  1.00 40.24 ?  125 ARG B CD   1 
ATOM   4036 N NE   . ARG B 2 120 ? 29.180 56.652 8.461  1.00 47.41 ?  125 ARG B NE   1 
ATOM   4037 C CZ   . ARG B 2 120 ? 27.968 57.094 8.141  1.00 52.60 ?  125 ARG B CZ   1 
ATOM   4038 N NH1  . ARG B 2 120 ? 27.105 56.329 7.486  1.00 46.81 ?  125 ARG B NH1  1 
ATOM   4039 N NH2  . ARG B 2 120 ? 27.606 58.327 8.501  1.00 47.08 ?  125 ARG B NH2  1 
ATOM   4040 H H    . ARG B 2 120 ? 26.243 53.913 11.371 1.00 20.75 ?  125 ARG B H    1 
ATOM   4041 H HA   . ARG B 2 120 ? 28.555 52.696 11.225 1.00 21.59 ?  125 ARG B HA   1 
ATOM   4042 N N    . PHE B 2 121 ? 28.452 55.214 13.176 1.00 16.98 ?  126 PHE B N    1 
ATOM   4043 C CA   . PHE B 2 121 ? 29.118 55.877 14.294 1.00 18.14 ?  126 PHE B CA   1 
ATOM   4044 C C    . PHE B 2 121 ? 29.400 54.893 15.401 1.00 18.30 ?  126 PHE B C    1 
ATOM   4045 O O    . PHE B 2 121 ? 30.511 54.830 15.927 1.00 16.51 ?  126 PHE B O    1 
ATOM   4046 C CB   . PHE B 2 121 ? 28.259 57.056 14.742 1.00 17.21 ?  126 PHE B CB   1 
ATOM   4047 C CG   . PHE B 2 121 ? 28.697 57.681 16.061 1.00 17.17 ?  126 PHE B CG   1 
ATOM   4048 C CD1  . PHE B 2 121 ? 29.709 58.555 16.080 1.00 18.78 ?  126 PHE B CD1  1 
ATOM   4049 C CD2  . PHE B 2 121 ? 28.037 57.433 17.236 1.00 16.77 ?  126 PHE B CD2  1 
ATOM   4050 C CE1  . PHE B 2 121 ? 30.124 59.144 17.280 1.00 19.39 ?  126 PHE B CE1  1 
ATOM   4051 C CE2  . PHE B 2 121 ? 28.425 58.008 18.423 1.00 16.60 ?  126 PHE B CE2  1 
ATOM   4052 C CZ   . PHE B 2 121 ? 29.427 58.864 18.442 1.00 16.23 ?  126 PHE B CZ   1 
ATOM   4053 H H    . PHE B 2 121 ? 27.679 55.541 12.991 1.00 20.37 ?  126 PHE B H    1 
ATOM   4054 H HA   . PHE B 2 121 ? 29.978 56.236 14.026 1.00 21.76 ?  126 PHE B HA   1 
ATOM   4055 H HB2  . PHE B 2 121 ? 28.299 57.746 14.061 1.00 20.65 ?  126 PHE B HB2  1 
ATOM   4056 H HB3  . PHE B 2 121 ? 27.344 56.751 14.850 1.00 20.65 ?  126 PHE B HB3  1 
ATOM   4057 H HD1  . PHE B 2 121 ? 30.142 58.773 15.287 1.00 22.54 ?  126 PHE B HD1  1 
ATOM   4058 H HD2  . PHE B 2 121 ? 27.305 56.859 17.230 1.00 20.12 ?  126 PHE B HD2  1 
ATOM   4059 H HE1  . PHE B 2 121 ? 30.858 59.716 17.295 1.00 23.26 ?  126 PHE B HE1  1 
ATOM   4060 H HE2  . PHE B 2 121 ? 27.981 57.793 19.211 1.00 19.92 ?  126 PHE B HE2  1 
ATOM   4061 H HZ   . PHE B 2 121 ? 29.666 59.281 19.239 1.00 19.47 ?  126 PHE B HZ   1 
ATOM   4062 N N    . TYR B 2 122 ? 28.402 54.130 15.808 1.00 14.20 ?  127 TYR B N    1 
ATOM   4063 C CA   . TYR B 2 122 ? 28.626 53.180 16.889 1.00 12.86 ?  127 TYR B CA   1 
ATOM   4064 C C    . TYR B 2 122 ? 29.626 52.092 16.507 1.00 17.07 ?  127 TYR B C    1 
ATOM   4065 O O    . TYR B 2 122 ? 30.497 51.723 17.311 1.00 14.76 ?  127 TYR B O    1 
ATOM   4066 C CB   . TYR B 2 122 ? 27.286 52.606 17.354 1.00 14.49 ?  127 TYR B CB   1 
ATOM   4067 C CG   . TYR B 2 122 ? 26.398 53.626 18.037 1.00 15.63 ?  127 TYR B CG   1 
ATOM   4068 C CD1  . TYR B 2 122 ? 26.918 54.495 18.957 1.00 15.47 ?  127 TYR B CD1  1 
ATOM   4069 C CD2  . TYR B 2 122 ? 25.063 53.650 17.802 1.00 24.16 ?  127 TYR B CD2  1 
ATOM   4070 C CE1  . TYR B 2 122 ? 26.123 55.408 19.620 1.00 25.39 ?  127 TYR B CE1  1 
ATOM   4071 C CE2  . TYR B 2 122 ? 24.250 54.575 18.431 1.00 20.24 ?  127 TYR B CE2  1 
ATOM   4072 C CZ   . TYR B 2 122 ? 24.802 55.445 19.347 1.00 24.27 ?  127 TYR B CZ   1 
ATOM   4073 O OH   . TYR B 2 122 ? 24.014 56.353 20.044 1.00 25.82 ?  127 TYR B OH   1 
ATOM   4074 H H    . TYR B 2 122 ? 27.605 54.140 15.487 1.00 17.03 ?  127 TYR B H    1 
ATOM   4075 H HA   . TYR B 2 122 ? 29.019 53.646 17.644 1.00 15.42 ?  127 TYR B HA   1 
ATOM   4076 H HB2  . TYR B 2 122 ? 26.807 52.264 16.583 1.00 17.38 ?  127 TYR B HB2  1 
ATOM   4077 H HB3  . TYR B 2 122 ? 27.455 51.889 17.985 1.00 17.38 ?  127 TYR B HB3  1 
ATOM   4078 H HD1  . TYR B 2 122 ? 27.830 54.469 19.140 1.00 18.56 ?  127 TYR B HD1  1 
ATOM   4079 H HD2  . TYR B 2 122 ? 24.689 53.037 17.211 1.00 28.99 ?  127 TYR B HD2  1 
ATOM   4080 H HE1  . TYR B 2 122 ? 26.493 55.990 20.245 1.00 30.46 ?  127 TYR B HE1  1 
ATOM   4081 H HE2  . TYR B 2 122 ? 23.341 54.610 18.238 1.00 24.28 ?  127 TYR B HE2  1 
ATOM   4082 H HH   . TYR B 2 122 ? 24.436 56.650 20.706 1.00 30.98 ?  127 TYR B HH   1 
ATOM   4083 N N    . GLU B 2 123 ? 29.549 51.596 15.277 1.00 15.49 ?  128 GLU B N    1 
ATOM   4084 C CA   . GLU B 2 123 ? 30.466 50.549 14.820 1.00 16.31 ?  128 GLU B CA   1 
ATOM   4085 C C    . GLU B 2 123 ? 31.897 51.029 14.734 1.00 18.35 ?  128 GLU B C    1 
ATOM   4086 O O    . GLU B 2 123 ? 32.819 50.227 14.916 1.00 21.31 ?  128 GLU B O    1 
ATOM   4087 C CB   . GLU B 2 123 ? 29.997 50.031 13.472 1.00 19.34 ?  128 GLU B CB   1 
ATOM   4088 C CG   . GLU B 2 123 ? 28.647 49.337 13.525 1.00 20.54 ?  128 GLU B CG   1 
ATOM   4089 C CD   . GLU B 2 123 ? 28.006 49.225 12.201 1.00 22.89 ?  128 GLU B CD   1 
ATOM   4090 O OE1  . GLU B 2 123 ? 28.713 49.425 11.192 1.00 26.57 ?  128 GLU B OE1  1 
ATOM   4091 O OE2  . GLU B 2 123 ? 26.786 48.989 12.165 1.00 15.60 -1 128 GLU B OE2  1 
ATOM   4092 H H    . GLU B 2 123 ? 28.977 51.845 14.684 1.00 18.58 ?  128 GLU B H    1 
ATOM   4093 H HA   . GLU B 2 123 ? 30.452 49.819 15.459 1.00 19.57 ?  128 GLU B HA   1 
ATOM   4094 H HB2  . GLU B 2 123 ? 29.923 50.778 12.859 1.00 23.21 ?  128 GLU B HB2  1 
ATOM   4095 H HB3  . GLU B 2 123 ? 30.647 49.392 13.140 1.00 23.21 ?  128 GLU B HB3  1 
ATOM   4096 H HG2  . GLU B 2 123 ? 28.767 48.441 13.876 1.00 24.65 ?  128 GLU B HG2  1 
ATOM   4097 H HG3  . GLU B 2 123 ? 28.055 49.844 14.102 1.00 24.65 ?  128 GLU B HG3  1 
ATOM   4098 N N    . ARG B 2 124 ? 32.105 52.315 14.494 1.00 17.52 ?  129 ARG B N    1 
ATOM   4099 C CA   . ARG B 2 124 ? 33.438 52.885 14.400 1.00 19.40 ?  129 ARG B CA   1 
ATOM   4100 C C    . ARG B 2 124 ? 33.974 53.249 15.774 1.00 19.59 ?  129 ARG B C    1 
ATOM   4101 O O    . ARG B 2 124 ? 35.171 53.503 15.926 1.00 24.06 ?  129 ARG B O    1 
ATOM   4102 C CB   . ARG B 2 124 ? 33.448 54.069 13.415 1.00 23.26 ?  129 ARG B CB   1 
ATOM   4103 C CG   . ARG B 2 124 ? 33.067 53.624 11.956 1.00 37.42 ?  129 ARG B CG   1 
ATOM   4104 C CD   . ARG B 2 124 ? 33.831 54.353 10.848 1.00 44.11 ?  129 ARG B CD   1 
ATOM   4105 N NE   . ARG B 2 124 ? 33.767 53.689 9.537  1.00 41.79 ?  129 ARG B NE   1 
ATOM   4106 C CZ   . ARG B 2 124 ? 33.277 54.220 8.420  1.00 46.27 ?  129 ARG B CZ   1 
ATOM   4107 N NH1  . ARG B 2 124 ? 32.755 55.439 8.399  1.00 54.33 ?  129 ARG B NH1  1 
ATOM   4108 N NH2  . ARG B 2 124 ? 33.331 53.518 7.288  1.00 46.78 ?  129 ARG B NH2  1 
ATOM   4109 H H    . ARG B 2 124 ? 31.475 52.889 14.381 1.00 21.02 ?  129 ARG B H    1 
ATOM   4110 H HA   . ARG B 2 124 ? 34.059 52.246 14.016 1.00 23.27 ?  129 ARG B HA   1 
ATOM   4111 N N    . HIS B 2 125 ? 33.147 53.231 16.799 1.00 17.17 ?  130 HIS B N    1 
ATOM   4112 C CA   . HIS B 2 125 ? 33.547 53.559 18.151 1.00 16.93 ?  130 HIS B CA   1 
ATOM   4113 C C    . HIS B 2 125 ? 33.370 52.365 19.063 1.00 16.52 ?  130 HIS B C    1 
ATOM   4114 O O    . HIS B 2 125 ? 33.214 52.548 20.271 1.00 22.44 ?  130 HIS B O    1 
ATOM   4115 C CB   . HIS B 2 125 ? 32.801 54.794 18.628 1.00 19.65 ?  130 HIS B CB   1 
ATOM   4116 C CG   . HIS B 2 125 ? 33.230 56.004 17.882 1.00 22.52 ?  130 HIS B CG   1 
ATOM   4117 N ND1  . HIS B 2 125 ? 32.548 56.491 16.783 1.00 30.88 ?  130 HIS B ND1  1 
ATOM   4118 C CD2  . HIS B 2 125 ? 34.353 56.770 17.989 1.00 23.43 ?  130 HIS B CD2  1 
ATOM   4119 C CE1  . HIS B 2 125 ? 33.195 57.537 16.295 1.00 40.03 ?  130 HIS B CE1  1 
ATOM   4120 N NE2  . HIS B 2 125 ? 34.285 57.727 17.016 1.00 33.83 ?  130 HIS B NE2  1 
ATOM   4121 H H    . HIS B 2 125 ? 32.315 53.023 16.734 1.00 20.59 ?  130 HIS B H    1 
ATOM   4122 H HA   . HIS B 2 125 ? 34.491 53.783 18.182 1.00 20.30 ?  130 HIS B HA   1 
ATOM   4123 H HB2  . HIS B 2 125 ? 31.850 54.668 18.489 1.00 23.57 ?  130 HIS B HB2  1 
ATOM   4124 H HB3  . HIS B 2 125 ? 32.983 54.934 19.571 1.00 23.57 ?  130 HIS B HB3  1 
ATOM   4125 H HD1  . HIS B 2 125 ? 31.818 56.165 16.466 1.00 37.05 ?  130 HIS B HD1  1 
ATOM   4126 H HD2  . HIS B 2 125 ? 35.038 56.661 18.608 1.00 28.10 ?  130 HIS B HD2  1 
ATOM   4127 H HE1  . HIS B 2 125 ? 32.927 58.052 15.568 1.00 48.03 ?  130 HIS B HE1  1 
ATOM   4128 N N    . GLY B 2 126 ? 33.415 51.149 18.508 1.00 18.53 ?  131 GLY B N    1 
ATOM   4129 C CA   . GLY B 2 126 ? 33.644 49.926 19.286 1.00 19.67 ?  131 GLY B CA   1 
ATOM   4130 C C    . GLY B 2 126 ? 32.449 49.151 19.742 1.00 15.69 ?  131 GLY B C    1 
ATOM   4131 O O    . GLY B 2 126 ? 32.603 48.222 20.565 1.00 16.10 ?  131 GLY B O    1 
ATOM   4132 H H    . GLY B 2 126 ? 33.313 51.002 17.666 1.00 22.23 ?  131 GLY B H    1 
ATOM   4133 H HA2  . GLY B 2 126 ? 34.181 49.325 18.746 1.00 23.59 ?  131 GLY B HA2  1 
ATOM   4134 H HA3  . GLY B 2 126 ? 34.144 50.168 20.081 1.00 23.59 ?  131 GLY B HA3  1 
ATOM   4135 N N    . LEU B 2 127 ? 31.285 49.454 19.215 1.00 15.15 ?  132 LEU B N    1 
ATOM   4136 C CA   . LEU B 2 127 ? 30.092 48.702 19.524 1.00 14.20 ?  132 LEU B CA   1 
ATOM   4137 C C    . LEU B 2 127 ? 29.735 47.746 18.409 1.00 13.13 ?  132 LEU B C    1 
ATOM   4138 O O    . LEU B 2 127 ? 30.088 47.988 17.239 1.00 15.17 ?  132 LEU B O    1 
ATOM   4139 C CB   . LEU B 2 127 ? 28.931 49.672 19.724 1.00 14.60 ?  132 LEU B CB   1 
ATOM   4140 C CG   . LEU B 2 127 ? 29.143 50.369 21.071 1.00 20.39 ?  132 LEU B CG   1 
ATOM   4141 C CD1  . LEU B 2 127 ? 29.516 51.811 20.977 1.00 18.87 ?  132 LEU B CD1  1 
ATOM   4142 C CD2  . LEU B 2 127 ? 28.077 50.109 22.075 1.00 18.38 ?  132 LEU B CD2  1 
ATOM   4143 H H    . LEU B 2 127 ? 31.158 50.103 18.666 1.00 18.17 ?  132 LEU B H    1 
ATOM   4144 H HA   . LEU B 2 127 ? 30.242 48.176 20.325 1.00 17.04 ?  132 LEU B HA   1 
ATOM   4145 H HB2  . LEU B 2 127 ? 28.922 50.335 19.016 1.00 17.51 ?  132 LEU B HB2  1 
ATOM   4146 H HB3  . LEU B 2 127 ? 28.089 49.190 19.739 1.00 17.51 ?  132 LEU B HB3  1 
ATOM   4147 H HG   . LEU B 2 127 ? 29.934 49.938 21.432 1.00 24.46 ?  132 LEU B HG   1 
ATOM   4148 H HD11 . LEU B 2 127 ? 29.641 52.164 21.872 1.00 22.64 ?  132 LEU B HD11 1 
ATOM   4149 H HD12 . LEU B 2 127 ? 30.340 51.892 20.471 1.00 22.64 ?  132 LEU B HD12 1 
ATOM   4150 H HD13 . LEU B 2 127 ? 28.804 52.292 20.528 1.00 22.64 ?  132 LEU B HD13 1 
ATOM   4151 H HD21 . LEU B 2 127 ? 28.319 50.535 22.911 1.00 22.05 ?  132 LEU B HD21 1 
ATOM   4152 H HD22 . LEU B 2 127 ? 27.240 50.473 21.747 1.00 22.05 ?  132 LEU B HD22 1 
ATOM   4153 H HD23 . LEU B 2 127 ? 27.992 49.151 22.204 1.00 22.05 ?  132 LEU B HD23 1 
ATOM   4154 N N    . THR B 2 128 ? 29.126 46.639 18.765 1.00 12.46 ?  133 THR B N    1 
ATOM   4155 C CA   . THR B 2 128 ? 28.805 45.596 17.804 1.00 12.57 ?  133 THR B CA   1 
ATOM   4156 C C    . THR B 2 128 ? 27.364 45.127 17.939 1.00 11.35 ?  133 THR B C    1 
ATOM   4157 O O    . THR B 2 128 ? 26.846 45.033 19.080 1.00 11.34 ?  133 THR B O    1 
ATOM   4158 C CB   . THR B 2 128 ? 29.771 44.394 17.968 1.00 12.76 ?  133 THR B CB   1 
ATOM   4159 O OG1  . THR B 2 128 ? 29.444 43.452 16.912 1.00 14.65 ?  133 THR B OG1  1 
ATOM   4160 C CG2  . THR B 2 128 ? 29.709 43.737 19.277 1.00 14.73 ?  133 THR B CG2  1 
ATOM   4161 H H    . THR B 2 128 ? 28.881 46.461 19.570 1.00 14.95 ?  133 THR B H    1 
ATOM   4162 H HA   . THR B 2 128 ? 28.888 45.963 16.910 1.00 15.08 ?  133 THR B HA   1 
ATOM   4163 H HB   . THR B 2 128 ? 30.687 44.710 17.909 1.00 15.30 ?  133 THR B HB   1 
ATOM   4164 H HG1  . THR B 2 128 ? 29.666 42.675 17.141 1.00 17.58 ?  133 THR B HG1  1 
ATOM   4165 H HG21 . THR B 2 128 ? 30.429 43.092 19.359 1.00 17.67 ?  133 THR B HG21 1 
ATOM   4166 H HG22 . THR B 2 128 ? 29.795 44.396 19.983 1.00 17.67 ?  133 THR B HG22 1 
ATOM   4167 H HG23 . THR B 2 128 ? 28.861 43.276 19.377 1.00 17.67 ?  133 THR B HG23 1 
ATOM   4168 N N    . ASN B 2 129 ? 26.754 44.797 16.840 1.00 11.17 ?  134 ASN B N    1 
ATOM   4169 C CA   . ASN B 2 129 ? 25.430 44.177 16.770 1.00 11.61 ?  134 ASN B CA   1 
ATOM   4170 C C    . ASN B 2 129 ? 25.518 42.665 16.822 1.00 11.74 ?  134 ASN B C    1 
ATOM   4171 O O    . ASN B 2 129 ? 24.442 42.029 16.817 1.00 11.63 ?  134 ASN B O    1 
ATOM   4172 C CB   . ASN B 2 129 ? 24.706 44.675 15.503 1.00 12.24 ?  134 ASN B CB   1 
ATOM   4173 C CG   . ASN B 2 129 ? 23.325 44.123 15.318 1.00 13.82 ?  134 ASN B CG   1 
ATOM   4174 O OD1  . ASN B 2 129 ? 22.989 43.536 14.290 1.00 14.67 ?  134 ASN B OD1  1 
ATOM   4175 N ND2  . ASN B 2 129 ? 22.501 44.348 16.329 1.00 12.87 ?  134 ASN B ND2  1 
ATOM   4176 H H    . ASN B 2 129 ? 27.094 44.922 16.060 1.00 13.39 ?  134 ASN B H    1 
ATOM   4177 H HA   . ASN B 2 129 ? 24.879 44.448 17.521 1.00 13.92 ?  134 ASN B HA   1 
ATOM   4178 H HB2  . ASN B 2 129 ? 24.631 45.641 15.549 1.00 14.68 ?  134 ASN B HB2  1 
ATOM   4179 H HB3  . ASN B 2 129 ? 25.229 44.419 14.727 1.00 14.68 ?  134 ASN B HB3  1 
ATOM   4180 H HD21 . ASN B 2 129 ? 21.691 44.061 16.295 1.00 15.43 ?  134 ASN B HD21 1 
ATOM   4181 H HD22 . ASN B 2 129 ? 22.776 44.780 17.019 1.00 15.43 ?  134 ASN B HD22 1 
ATOM   4182 N N    . ILE B 2 130 ? 26.687 42.077 16.912 1.00 11.87 ?  135 ILE B N    1 
ATOM   4183 C CA   . ILE B 2 130 ? 26.881 40.643 16.770 1.00 11.59 ?  135 ILE B CA   1 
ATOM   4184 C C    . ILE B 2 130 ? 27.235 40.015 18.098 1.00 13.40 ?  135 ILE B C    1 
ATOM   4185 O O    . ILE B 2 130 ? 28.165 40.480 18.782 1.00 16.34 ?  135 ILE B O    1 
ATOM   4186 C CB   . ILE B 2 130 ? 27.986 40.353 15.748 1.00 12.43 ?  135 ILE B CB   1 
ATOM   4187 C CG1  . ILE B 2 130 ? 27.800 41.096 14.445 1.00 13.30 ?  135 ILE B CG1  1 
ATOM   4188 C CG2  . ILE B 2 130 ? 28.063 38.834 15.463 1.00 14.13 ?  135 ILE B CG2  1 
ATOM   4189 C CD1  . ILE B 2 130 ? 26.508 40.886 13.756 1.00 14.28 ?  135 ILE B CD1  1 
ATOM   4190 H H    . ILE B 2 130 ? 27.420 42.501 17.061 1.00 14.24 ?  135 ILE B H    1 
ATOM   4191 H HA   . ILE B 2 130 ? 26.040 40.254 16.485 1.00 13.90 ?  135 ILE B HA   1 
ATOM   4192 H HB   . ILE B 2 130 ? 28.813 40.668 16.146 1.00 14.91 ?  135 ILE B HB   1 
ATOM   4193 H HG12 . ILE B 2 130 ? 27.878 42.047 14.624 1.00 15.96 ?  135 ILE B HG12 1 
ATOM   4194 H HG13 . ILE B 2 130 ? 28.500 40.816 13.834 1.00 15.96 ?  135 ILE B HG13 1 
ATOM   4195 H HG21 . ILE B 2 130 ? 28.723 38.676 14.770 1.00 16.95 ?  135 ILE B HG21 1 
ATOM   4196 H HG22 . ILE B 2 130 ? 28.320 38.373 16.276 1.00 16.95 ?  135 ILE B HG22 1 
ATOM   4197 H HG23 . ILE B 2 130 ? 27.193 38.524 15.167 1.00 16.95 ?  135 ILE B HG23 1 
ATOM   4198 H HD11 . ILE B 2 130 ? 26.523 41.353 12.906 1.00 17.13 ?  135 ILE B HD11 1 
ATOM   4199 H HD12 . ILE B 2 130 ? 26.380 39.936 13.608 1.00 17.13 ?  135 ILE B HD12 1 
ATOM   4200 H HD13 . ILE B 2 130 ? 25.793 41.233 14.312 1.00 17.13 ?  135 ILE B HD13 1 
ATOM   4201 N N    . GLU B 2 131 ? 26.535 38.951 18.458 1.00 13.76 ?  136 GLU B N    1 
ATOM   4202 C CA   . GLU B 2 131 ? 26.841 38.151 19.629 1.00 15.08 ?  136 GLU B CA   1 
ATOM   4203 C C    . GLU B 2 131 ? 26.667 36.701 19.224 1.00 16.75 ?  136 GLU B C    1 
ATOM   4204 O O    . GLU B 2 131 ? 25.636 36.345 18.641 1.00 15.61 ?  136 GLU B O    1 
ATOM   4205 C CB   . GLU B 2 131 ? 25.858 38.515 20.744 1.00 21.21 ?  136 GLU B CB   1 
ATOM   4206 C CG   . GLU B 2 131 ? 26.129 37.899 22.071 1.00 28.19 ?  136 GLU B CG   1 
ATOM   4207 C CD   . GLU B 2 131 ? 25.659 38.813 23.196 1.00 15.95 ?  136 GLU B CD   1 
ATOM   4208 O OE1  . GLU B 2 131 ? 26.468 39.703 23.585 1.00 17.92 ?  136 GLU B OE1  1 
ATOM   4209 O OE2  . GLU B 2 131 ? 24.505 38.675 23.665 1.00 25.51 -1 136 GLU B OE2  1 
ATOM   4210 H H    . GLU B 2 131 ? 25.853 38.661 18.022 1.00 16.50 ?  136 GLU B H    1 
ATOM   4211 H HA   . GLU B 2 131 ? 27.748 38.284 19.948 1.00 18.09 ?  136 GLU B HA   1 
ATOM   4212 H HB2  . GLU B 2 131 ? 25.877 39.477 20.864 1.00 25.44 ?  136 GLU B HB2  1 
ATOM   4213 H HB3  . GLU B 2 131 ? 24.971 38.232 20.471 1.00 25.44 ?  136 GLU B HB3  1 
ATOM   4214 H HG2  . GLU B 2 131 ? 25.654 37.056 22.140 1.00 33.82 ?  136 GLU B HG2  1 
ATOM   4215 H HG3  . GLU B 2 131 ? 27.082 37.751 22.171 1.00 33.82 ?  136 GLU B HG3  1 
ATOM   4216 N N    . GLN B 2 132 ? 27.653 35.872 19.556 1.00 16.74 ?  137 GLN B N    1 
ATOM   4217 C CA   . GLN B 2 132 ? 27.670 34.473 19.159 1.00 18.57 ?  137 GLN B CA   1 
ATOM   4218 C C    . GLN B 2 132 ? 27.259 34.275 17.713 1.00 20.51 ?  137 GLN B C    1 
ATOM   4219 O O    . GLN B 2 132 ? 26.495 33.372 17.368 1.00 21.23 ?  137 GLN B O    1 
ATOM   4220 C CB   . GLN B 2 132 ? 26.738 33.645 20.052 1.00 27.49 ?  137 GLN B CB   1 
ATOM   4221 C CG   . GLN B 2 132 ? 26.949 33.905 21.539 1.00 38.59 ?  137 GLN B CG   1 
ATOM   4222 C CD   . GLN B 2 132 ? 27.948 32.952 22.092 1.00 48.08 ?  137 GLN B CD   1 
ATOM   4223 O OE1  . GLN B 2 132 ? 27.813 31.735 21.928 1.00 56.92 ?  137 GLN B OE1  1 
ATOM   4224 N NE2  . GLN B 2 132 ? 29.022 33.498 22.685 1.00 51.24 ?  137 GLN B NE2  1 
ATOM   4225 H H    . GLN B 2 132 ? 28.338 36.110 20.017 1.00 20.08 ?  137 GLN B H    1 
ATOM   4226 H HA   . GLN B 2 132 ? 28.582 34.159 19.260 1.00 22.28 ?  137 GLN B HA   1 
ATOM   4227 H HB2  . GLN B 2 132 ? 25.818 33.866 19.838 1.00 32.98 ?  137 GLN B HB2  1 
ATOM   4228 H HB3  . GLN B 2 132 ? 26.899 32.703 19.888 1.00 32.98 ?  137 GLN B HB3  1 
ATOM   4229 H HG2  . GLN B 2 132 ? 27.277 34.808 21.668 1.00 46.31 ?  137 GLN B HG2  1 
ATOM   4230 H HG3  . GLN B 2 132 ? 26.111 33.786 22.013 1.00 46.31 ?  137 GLN B HG3  1 
ATOM   4231 H HE21 . GLN B 2 132 ? 29.102 34.353 22.728 1.00 61.48 ?  137 GLN B HE21 1 
ATOM   4232 H HE22 . GLN B 2 132 ? 29.631 32.992 23.022 1.00 61.48 ?  137 GLN B HE22 1 
ATOM   4233 N N    . GLY B 2 133 ? 27.806 35.111 16.862 1.00 17.57 ?  138 GLY B N    1 
ATOM   4234 C CA   . GLY B 2 133 ? 27.598 34.952 15.436 1.00 16.43 ?  138 GLY B CA   1 
ATOM   4235 C C    . GLY B 2 133 ? 26.234 35.334 14.920 1.00 15.71 ?  138 GLY B C    1 
ATOM   4236 O O    . GLY B 2 133 ? 25.912 34.943 13.793 1.00 16.52 ?  138 GLY B O    1 
ATOM   4237 H H    . GLY B 2 133 ? 28.302 35.780 17.079 1.00 21.08 ?  138 GLY B H    1 
ATOM   4238 H HA2  . GLY B 2 133 ? 28.249 35.500 14.969 1.00 19.71 ?  138 GLY B HA2  1 
ATOM   4239 H HA3  . GLY B 2 133 ? 27.746 34.021 15.207 1.00 19.71 ?  138 GLY B HA3  1 
ATOM   4240 N N    . SER B 2 134 ? 25.424 36.061 15.686 1.00 14.72 ?  139 SER B N    1 
ATOM   4241 C CA   . SER B 2 134 ? 24.106 36.475 15.260 1.00 14.43 ?  139 SER B CA   1 
ATOM   4242 C C    . SER B 2 134 ? 23.900 37.943 15.554 1.00 13.11 ?  139 SER B C    1 
ATOM   4243 O O    . SER B 2 134 ? 24.433 38.481 16.544 1.00 12.48 ?  139 SER B O    1 
ATOM   4244 C CB   . SER B 2 134 ? 23.074 35.695 16.093 1.00 14.93 ?  139 SER B CB   1 
ATOM   4245 O OG   . SER B 2 134 ? 21.729 36.124 15.848 1.00 15.16 ?  139 SER B OG   1 
ATOM   4246 H H    . SER B 2 134 ? 25.629 36.331 16.477 1.00 17.66 ?  139 SER B H    1 
ATOM   4247 H HA   . SER B 2 134 ? 23.995 36.334 14.306 1.00 17.30 ?  139 SER B HA   1 
ATOM   4248 H HB2  . SER B 2 134 ? 23.143 34.754 15.867 1.00 17.90 ?  139 SER B HB2  1 
ATOM   4249 H HB3  . SER B 2 134 ? 23.273 35.826 17.033 1.00 17.90 ?  139 SER B HB3  1 
ATOM   4250 H HG   . SER B 2 134 ? 21.564 36.818 16.291 1.00 18.19 ?  139 SER B HG   1 
ATOM   4251 N N    . ARG B 2 135 ? 23.109 38.595 14.716 1.00 13.03 ?  140 ARG B N    1 
ATOM   4252 C CA   . ARG B 2 135 ? 22.642 39.928 15.044 1.00 12.18 ?  140 ARG B CA   1 
ATOM   4253 C C    . ARG B 2 135 ? 21.747 39.866 16.290 1.00 11.82 ?  140 ARG B C    1 
ATOM   4254 O O    . ARG B 2 135 ? 21.071 38.858 16.548 1.00 12.37 ?  140 ARG B O    1 
ATOM   4255 C CB   . ARG B 2 135 ? 21.794 40.512 13.897 1.00 13.36 ?  140 ARG B CB   1 
ATOM   4256 C CG   . ARG B 2 135 ? 22.616 40.816 12.653 1.00 13.68 ?  140 ARG B CG   1 
ATOM   4257 C CD   . ARG B 2 135 ? 21.931 41.863 11.755 1.00 17.49 ?  140 ARG B CD   1 
ATOM   4258 N NE   . ARG B 2 135 ? 22.729 42.375 10.624 1.00 26.43 ?  140 ARG B NE   1 
ATOM   4259 C CZ   . ARG B 2 135 ? 23.802 43.172 10.685 1.00 36.56 ?  140 ARG B CZ   1 
ATOM   4260 N NH1  . ARG B 2 135 ? 24.303 43.617 11.823 1.00 23.27 ?  140 ARG B NH1  1 
ATOM   4261 N NH2  . ARG B 2 135 ? 24.391 43.546 9.553  1.00 33.50 ?  140 ARG B NH2  1 
ATOM   4262 H H    . ARG B 2 135 ? 22.833 38.292 13.960 1.00 15.63 ?  140 ARG B H    1 
ATOM   4263 H HA   . ARG B 2 135 ? 23.411 40.500 15.198 1.00 14.61 ?  140 ARG B HA   1 
ATOM   4264 H HB2  . ARG B 2 135 ? 21.108 39.871 13.654 1.00 16.02 ?  140 ARG B HB2  1 
ATOM   4265 H HB3  . ARG B 2 135 ? 21.385 41.339 14.196 1.00 16.02 ?  140 ARG B HB3  1 
ATOM   4266 H HG2  . ARG B 2 135 ? 23.482 41.164 12.919 1.00 16.41 ?  140 ARG B HG2  1 
ATOM   4267 H HG3  . ARG B 2 135 ? 22.729 40.002 12.138 1.00 16.41 ?  140 ARG B HG3  1 
ATOM   4268 H HD2  . ARG B 2 135 ? 21.131 41.464 11.380 1.00 20.98 ?  140 ARG B HD2  1 
ATOM   4269 H HD3  . ARG B 2 135 ? 21.695 42.626 12.305 1.00 20.98 ?  140 ARG B HD3  1 
ATOM   4270 H HE   . ARG B 2 135 ? 22.476 42.135 9.838  1.00 31.71 ?  140 ARG B HE   1 
ATOM   4271 H HH11 . ARG B 2 135 ? 23.937 43.397 12.570 1.00 27.92 ?  140 ARG B HH11 1 
ATOM   4272 H HH12 . ARG B 2 135 ? 24.995 44.128 11.818 1.00 27.92 ?  140 ARG B HH12 1 
ATOM   4273 H HH21 . ARG B 2 135 ? 24.081 43.276 8.798  1.00 40.19 ?  140 ARG B HH21 1 
ATOM   4274 H HH22 . ARG B 2 135 ? 25.081 44.058 9.576  1.00 40.19 ?  140 ARG B HH22 1 
ATOM   4275 N N    . MET B 2 136 ? 21.720 40.988 17.000 1.00 11.09 ?  141 MET B N    1 
ATOM   4276 C CA   . MET B 2 136 ? 20.854 41.190 18.166 1.00 10.72 ?  141 MET B CA   1 
ATOM   4277 C C    . MET B 2 136 ? 19.726 42.163 17.897 1.00 12.19 ?  141 MET B C    1 
ATOM   4278 O O    . MET B 2 136 ? 19.929 43.245 17.355 1.00 11.88 ?  141 MET B O    1 
ATOM   4279 C CB   . MET B 2 136 ? 21.677 41.706 19.322 1.00 13.47 ?  141 MET B CB   1 
ATOM   4280 C CG   . MET B 2 136 ? 22.666 40.706 19.873 1.00 11.99 ?  141 MET B CG   1 
ATOM   4281 S SD   . MET B 2 136 ? 23.715 41.339 21.255 1.00 16.19 ?  141 MET B SD   1 
ATOM   4282 C CE   . MET B 2 136 ? 24.826 42.420 20.329 1.00 13.61 ?  141 MET B CE   1 
ATOM   4283 H H    . MET B 2 136 ? 22.210 41.672 16.823 1.00 13.30 ?  141 MET B H    1 
ATOM   4284 H HA   . MET B 2 136 ? 20.451 40.334 18.378 1.00 12.86 ?  141 MET B HA   1 
ATOM   4285 H HB2  . MET B 2 136 ? 22.178 42.482 19.025 1.00 16.15 ?  141 MET B HB2  1 
ATOM   4286 H HB3  . MET B 2 136 ? 21.077 41.954 20.043 1.00 16.15 ?  141 MET B HB3  1 
ATOM   4287 H HG2  . MET B 2 136 ? 22.176 39.939 20.207 1.00 14.38 ?  141 MET B HG2  1 
ATOM   4288 H HG3  . MET B 2 136 ? 23.261 40.434 19.157 1.00 14.38 ?  141 MET B HG3  1 
ATOM   4289 H HE1  . MET B 2 136 ? 25.318 42.976 20.953 1.00 16.33 ?  141 MET B HE1  1 
ATOM   4290 H HE2  . MET B 2 136 ? 25.443 41.874 19.816 1.00 16.33 ?  141 MET B HE2  1 
ATOM   4291 H HE3  . MET B 2 136 ? 24.301 42.976 19.732 1.00 16.33 ?  141 MET B HE3  1 
ATOM   4292 N N    . LEU B 2 137 ? 18.509 41.703 18.199 1.00 10.76 ?  142 LEU B N    1 
ATOM   4293 C CA   . LEU B 2 137 ? 17.287 42.444 17.978 1.00 12.85 ?  142 LEU B CA   1 
ATOM   4294 C C    . LEU B 2 137 ? 16.655 42.896 19.298 1.00 12.38 ?  142 LEU B C    1 
ATOM   4295 O O    . LEU B 2 137 ? 16.835 42.265 20.319 1.00 14.43 ?  142 LEU B O    1 
ATOM   4296 C CB   . LEU B 2 137 ? 16.292 41.542 17.274 1.00 12.64 ?  142 LEU B CB   1 
ATOM   4297 C CG   . LEU B 2 137 ? 16.724 40.921 15.966 1.00 14.89 ?  142 LEU B CG   1 
ATOM   4298 C CD1  . LEU B 2 137 ? 15.613 40.080 15.337 1.00 17.40 ?  142 LEU B CD1  1 
ATOM   4299 C CD2  . LEU B 2 137 ? 17.163 41.969 14.985 1.00 16.14 ?  142 LEU B CD2  1 
ATOM   4300 H H    . LEU B 2 137 ? 18.370 40.930 18.548 1.00 12.90 ?  142 LEU B H    1 
ATOM   4301 H HA   . LEU B 2 137 ? 17.482 43.237 17.454 1.00 15.42 ?  142 LEU B HA   1 
ATOM   4302 H HB2  . LEU B 2 137 ? 16.076 40.812 17.875 1.00 15.16 ?  142 LEU B HB2  1 
ATOM   4303 H HB3  . LEU B 2 137 ? 15.496 42.065 17.088 1.00 15.16 ?  142 LEU B HB3  1 
ATOM   4304 H HG   . LEU B 2 137 ? 17.474 40.338 16.163 1.00 17.87 ?  142 LEU B HG   1 
ATOM   4305 H HD11 . LEU B 2 137 ? 15.968 39.614 14.564 1.00 20.88 ?  142 LEU B HD11 1 
ATOM   4306 H HD12 . LEU B 2 137 ? 15.293 39.440 15.991 1.00 20.88 ?  142 LEU B HD12 1 
ATOM   4307 H HD13 . LEU B 2 137 ? 14.889 40.666 15.065 1.00 20.88 ?  142 LEU B HD13 1 
ATOM   4308 H HD21 . LEU B 2 137 ? 17.265 41.561 14.111 1.00 19.37 ?  142 LEU B HD21 1 
ATOM   4309 H HD22 . LEU B 2 137 ? 16.491 42.668 14.947 1.00 19.37 ?  142 LEU B HD22 1 
ATOM   4310 H HD23 . LEU B 2 137 ? 18.010 42.341 15.278 1.00 19.37 ?  142 LEU B HD23 1 
ATOM   4311 N N    . LEU B 2 138 ? 16.045 44.063 19.247 1.00 10.39 ?  143 LEU B N    1 
ATOM   4312 C CA   . LEU B 2 138 ? 15.251 44.560 20.381 1.00 10.52 ?  143 LEU B CA   1 
ATOM   4313 C C    . LEU B 2 138 ? 13.782 44.366 20.075 1.00 11.64 ?  143 LEU B C    1 
ATOM   4314 O O    . LEU B 2 138 ? 13.281 44.813 19.038 1.00 11.54 ?  143 LEU B O    1 
ATOM   4315 C CB   . LEU B 2 138 ? 15.489 46.050 20.598 1.00 11.24 ?  143 LEU B CB   1 
ATOM   4316 C CG   . LEU B 2 138 ? 14.620 46.721 21.700 1.00 14.40 ?  143 LEU B CG   1 
ATOM   4317 C CD1  . LEU B 2 138 ? 15.018 46.233 23.050 1.00 18.88 ?  143 LEU B CD1  1 
ATOM   4318 C CD2  . LEU B 2 138 ? 14.675 48.214 21.570 1.00 15.03 ?  143 LEU B CD2  1 
ATOM   4319 H H    . LEU B 2 138 ? 16.069 44.594 18.571 1.00 12.46 ?  143 LEU B H    1 
ATOM   4320 H HA   . LEU B 2 138 ? 15.500 44.062 21.175 1.00 12.61 ?  143 LEU B HA   1 
ATOM   4321 H HB2  . LEU B 2 138 ? 16.417 46.176 20.848 1.00 13.49 ?  143 LEU B HB2  1 
ATOM   4322 H HB3  . LEU B 2 138 ? 15.304 46.511 19.765 1.00 13.49 ?  143 LEU B HB3  1 
ATOM   4323 H HG   . LEU B 2 138 ? 13.689 46.472 21.588 1.00 17.27 ?  143 LEU B HG   1 
ATOM   4324 H HD11 . LEU B 2 138 ? 14.569 46.768 23.724 1.00 22.64 ?  143 LEU B HD11 1 
ATOM   4325 H HD12 . LEU B 2 138 ? 14.757 45.303 23.139 1.00 22.64 ?  143 LEU B HD12 1 
ATOM   4326 H HD13 . LEU B 2 138 ? 15.979 46.318 23.146 1.00 22.64 ?  143 LEU B HD13 1 
ATOM   4327 H HD21 . LEU B 2 138 ? 14.288 48.614 22.364 1.00 18.03 ?  143 LEU B HD21 1 
ATOM   4328 H HD22 . LEU B 2 138 ? 15.601 48.489 21.478 1.00 18.03 ?  143 LEU B HD22 1 
ATOM   4329 H HD23 . LEU B 2 138 ? 14.172 48.481 20.785 1.00 18.03 ?  143 LEU B HD23 1 
ATOM   4330 N N    . TYR B 2 139 ? 13.111 43.663 20.967 1.00 11.70 ?  144 TYR B N    1 
ATOM   4331 C CA   . TYR B 2 139 ? 11.648 43.558 20.964 1.00 12.16 ?  144 TYR B CA   1 
ATOM   4332 C C    . TYR B 2 139 ? 11.073 44.355 22.118 1.00 10.10 ?  144 TYR B C    1 
ATOM   4333 O O    . TYR B 2 139 ? 11.649 44.362 23.222 1.00 11.04 ?  144 TYR B O    1 
ATOM   4334 C CB   . TYR B 2 139 ? 11.261 42.091 21.112 1.00 12.56 ?  144 TYR B CB   1 
ATOM   4335 C CG   . TYR B 2 139 ? 11.310 41.285 19.842 1.00 13.34 ?  144 TYR B CG   1 
ATOM   4336 C CD1  . TYR B 2 139 ? 12.530 40.820 19.274 1.00 13.00 ?  144 TYR B CD1  1 
ATOM   4337 C CD2  . TYR B 2 139 ? 10.158 41.013 19.160 1.00 14.26 ?  144 TYR B CD2  1 
ATOM   4338 C CE1  . TYR B 2 139 ? 12.530 40.108 18.138 1.00 13.50 ?  144 TYR B CE1  1 
ATOM   4339 C CE2  . TYR B 2 139 ? 10.179 40.304 18.007 1.00 16.00 ?  144 TYR B CE2  1 
ATOM   4340 C CZ   . TYR B 2 139 ? 11.361 39.843 17.485 1.00 15.55 ?  144 TYR B CZ   1 
ATOM   4341 O OH   . TYR B 2 139 ? 11.423 39.099 16.298 1.00 18.28 ?  144 TYR B OH   1 
ATOM   4342 H H    . TYR B 2 139 ? 13.484 43.223 21.605 1.00 14.04 ?  144 TYR B H    1 
ATOM   4343 H HA   . TYR B 2 139 ? 11.276 43.916 20.143 1.00 14.59 ?  144 TYR B HA   1 
ATOM   4344 H HB2  . TYR B 2 139 ? 11.870 41.676 21.743 1.00 15.07 ?  144 TYR B HB2  1 
ATOM   4345 H HB3  . TYR B 2 139 ? 10.353 42.046 21.450 1.00 15.07 ?  144 TYR B HB3  1 
ATOM   4346 H HD1  . TYR B 2 139 ? 13.336 41.013 19.695 1.00 15.59 ?  144 TYR B HD1  1 
ATOM   4347 H HD2  . TYR B 2 139 ? 9.346  41.321 19.493 1.00 17.11 ?  144 TYR B HD2  1 
ATOM   4348 H HE1  . TYR B 2 139 ? 13.333 39.792 17.791 1.00 16.19 ?  144 TYR B HE1  1 
ATOM   4349 H HE2  . TYR B 2 139 ? 9.381  40.128 17.562 1.00 19.19 ?  144 TYR B HE2  1 
ATOM   4350 H HH   . TYR B 2 139 ? 10.658 39.036 15.958 1.00 21.92 ?  144 TYR B HH   1 
ATOM   4351 N N    . ILE B 2 140 ? 9.942  45.003 21.876 1.00 10.79 ?  145 ILE B N    1 
ATOM   4352 C CA   . ILE B 2 140 ? 9.312  45.833 22.904 1.00 10.48 ?  145 ILE B CA   1 
ATOM   4353 C C    . ILE B 2 140 ? 7.814  45.588 22.916 1.00 10.71 ?  145 ILE B C    1 
ATOM   4354 O O    . ILE B 2 140 ? 7.198  45.143 21.938 1.00 11.45 ?  145 ILE B O    1 
ATOM   4355 C CB   . ILE B 2 140 ? 9.571  47.339 22.706 1.00 12.25 ?  145 ILE B CB   1 
ATOM   4356 C CG1  . ILE B 2 140 ? 8.734  47.890 21.553 1.00 14.28 ?  145 ILE B CG1  1 
ATOM   4357 C CG2  . ILE B 2 140 ? 11.081 47.616 22.607 1.00 12.78 ?  145 ILE B CG2  1 
ATOM   4358 C CD1  . ILE B 2 140 ? 8.844  49.342 21.404 1.00 18.48 ?  145 ILE B CD1  1 
ATOM   4359 H H    . ILE B 2 140 ? 9.520  44.980 21.127 1.00 12.94 ?  145 ILE B H    1 
ATOM   4360 H HA   . ILE B 2 140 ? 9.677  45.563 23.760 1.00 12.57 ?  145 ILE B HA   1 
ATOM   4361 H HB   . ILE B 2 140 ? 9.269  47.829 23.486 1.00 14.70 ?  145 ILE B HB   1 
ATOM   4362 H HG12 . ILE B 2 140 ? 9.032  47.481 20.725 1.00 17.13 ?  145 ILE B HG12 1 
ATOM   4363 H HG13 . ILE B 2 140 ? 7.801  47.675 21.711 1.00 17.13 ?  145 ILE B HG13 1 
ATOM   4364 H HG21 . ILE B 2 140 ? 11.233 48.571 22.683 1.00 15.32 ?  145 ILE B HG21 1 
ATOM   4365 H HG22 . ILE B 2 140 ? 11.536 47.150 23.326 1.00 15.32 ?  145 ILE B HG22 1 
ATOM   4366 H HG23 . ILE B 2 140 ? 11.405 47.297 21.750 1.00 15.32 ?  145 ILE B HG23 1 
ATOM   4367 H HD11 . ILE B 2 140 ? 8.231  49.636 20.712 1.00 22.17 ?  145 ILE B HD11 1 
ATOM   4368 H HD12 . ILE B 2 140 ? 8.616  49.764 22.248 1.00 22.17 ?  145 ILE B HD12 1 
ATOM   4369 H HD13 . ILE B 2 140 ? 9.754  49.566 21.157 1.00 22.17 ?  145 ILE B HD13 1 
ATOM   4370 N N    . ARG B 2 141 ? 7.214  45.934 24.057 1.00 11.30 ?  146 ARG B N    1 
ATOM   4371 C CA   . ARG B 2 141 ? 5.760  46.180 24.133 1.00 11.27 ?  146 ARG B CA   1 
ATOM   4372 C C    . ARG B 2 141 ? 5.544  47.450 24.946 1.00 11.27 ?  146 ARG B C    1 
ATOM   4373 O O    . ARG B 2 141 ? 5.963  47.548 26.097 1.00 10.94 ?  146 ARG B O    1 
ATOM   4374 C CB   . ARG B 2 141 ? 4.974  45.008 24.732 1.00 10.51 ?  146 ARG B CB   1 
ATOM   4375 C CG   . ARG B 2 141 ? 3.451  45.300 24.683 1.00 11.13 ?  146 ARG B CG   1 
ATOM   4376 C CD   . ARG B 2 141 ? 2.658  44.089 25.082 1.00 11.63 ?  146 ARG B CD   1 
ATOM   4377 N NE   . ARG B 2 141 ? 1.209  44.392 24.944 1.00 12.04 ?  146 ARG B NE   1 
ATOM   4378 C CZ   . ARG B 2 141 ? 0.526  44.356 23.803 1.00 14.11 ?  146 ARG B CZ   1 
ATOM   4379 N NH1  . ARG B 2 141 ? 1.082  44.059 22.657 1.00 15.06 ?  146 ARG B NH1  1 
ATOM   4380 N NH2  . ARG B 2 141 ? -0.787 44.648 23.856 1.00 15.43 ?  146 ARG B NH2  1 
ATOM   4381 H H    . ARG B 2 141 ? 7.624  46.034 24.806 1.00 13.55 ?  146 ARG B H    1 
ATOM   4382 H HA   . ARG B 2 141 ? 5.420  46.307 23.234 1.00 13.52 ?  146 ARG B HA   1 
ATOM   4383 H HB2  . ARG B 2 141 ? 5.152  44.202 24.222 1.00 12.61 ?  146 ARG B HB2  1 
ATOM   4384 H HB3  . ARG B 2 141 ? 5.237  44.879 25.657 1.00 12.61 ?  146 ARG B HB3  1 
ATOM   4385 H HG2  . ARG B 2 141 ? 3.241  46.021 25.298 1.00 13.35 ?  146 ARG B HG2  1 
ATOM   4386 H HG3  . ARG B 2 141 ? 3.199  45.549 23.781 1.00 13.35 ?  146 ARG B HG3  1 
ATOM   4387 H HD2  . ARG B 2 141 ? 2.881  43.343 24.503 1.00 13.95 ?  146 ARG B HD2  1 
ATOM   4388 H HD3  . ARG B 2 141 ? 2.846  43.859 26.005 1.00 13.95 ?  146 ARG B HD3  1 
ATOM   4389 H HE   . ARG B 2 141 ? 0.780  44.607 25.657 1.00 14.44 ?  146 ARG B HE   1 
ATOM   4390 H HH11 . ARG B 2 141 ? 1.922  43.877 22.621 1.00 18.07 ?  146 ARG B HH11 1 
ATOM   4391 H HH12 . ARG B 2 141 ? 0.608  44.046 21.939 1.00 18.07 ?  146 ARG B HH12 1 
ATOM   4392 H HH21 . ARG B 2 141 ? -1.153 44.849 24.608 1.00 18.52 ?  146 ARG B HH21 1 
ATOM   4393 H HH22 . ARG B 2 141 ? -1.259 44.635 23.138 1.00 18.52 ?  146 ARG B HH22 1 
ATOM   4394 N N    . GLU B 2 142 ? 4.906  48.466 24.345 1.00 12.29 ?  147 GLU B N    1 
ATOM   4395 C CA   . GLU B 2 142 ? 4.520  49.660 25.055 1.00 13.04 ?  147 GLU B CA   1 
ATOM   4396 C C    . GLU B 2 142 ? 3.284  49.405 25.902 1.00 13.40 ?  147 GLU B C    1 
ATOM   4397 O O    . GLU B 2 142 ? 2.387  48.685 25.472 1.00 12.79 ?  147 GLU B O    1 
ATOM   4398 C CB   . GLU B 2 142 ? 4.224  50.803 24.076 1.00 14.62 ?  147 GLU B CB   1 
ATOM   4399 C CG   . GLU B 2 142 ? 5.420  51.143 23.167 1.00 20.45 ?  147 GLU B CG   1 
ATOM   4400 C CD   . GLU B 2 142 ? 5.261  52.362 22.244 1.00 36.61 ?  147 GLU B CD   1 
ATOM   4401 O OE1  . GLU B 2 142 ? 5.218  53.512 22.722 1.00 44.33 ?  147 GLU B OE1  1 
ATOM   4402 O OE2  . GLU B 2 142 ? 5.165  52.152 21.024 1.00 44.12 -1 147 GLU B OE2  1 
ATOM   4403 H H    . GLU B 2 142 ? 4.689  48.475 23.513 1.00 14.75 ?  147 GLU B H    1 
ATOM   4404 H HA   . GLU B 2 142 ? 5.251  49.926 25.634 1.00 15.64 ?  147 GLU B HA   1 
ATOM   4405 H HB2  . GLU B 2 142 ? 3.480  50.548 23.509 1.00 17.54 ?  147 GLU B HB2  1 
ATOM   4406 H HB3  . GLU B 2 142 ? 3.997  51.599 24.582 1.00 17.54 ?  147 GLU B HB3  1 
ATOM   4407 H HG2  . GLU B 2 142 ? 6.189  51.315 23.732 1.00 24.53 ?  147 GLU B HG2  1 
ATOM   4408 H HG3  . GLU B 2 142 ? 5.591  50.377 22.597 1.00 24.53 ?  147 GLU B HG3  1 
ATOM   4409 N N    . LEU B 2 143 ? 3.238  49.950 27.101 1.00 12.95 ?  148 LEU B N    1 
ATOM   4410 C CA   . LEU B 2 143 ? 2.219  49.632 28.110 1.00 12.64 ?  148 LEU B CA   1 
ATOM   4411 C C    . LEU B 2 143 ? 1.599  50.892 28.661 1.00 15.85 ?  148 LEU B C    1 
ATOM   4412 O O    . LEU B 2 143 ? 0.923  50.830 29.631 1.00 20.64 ?  148 LEU B O    1 
ATOM   4413 C CB   . LEU B 2 143 ? 2.890  48.791 29.227 1.00 11.74 ?  148 LEU B CB   1 
ATOM   4414 C CG   . LEU B 2 143 ? 3.593  47.521 28.732 1.00 12.31 ?  148 LEU B CG   1 
ATOM   4415 C CD1  . LEU B 2 143 ? 4.541  46.942 29.770 1.00 12.16 ?  148 LEU B CD1  1 
ATOM   4416 C CD2  . LEU B 2 143 ? 2.634  46.478 28.319 1.00 14.74 ?  148 LEU B CD2  1 
ATOM   4417 O OXT  . LEU B 2 143 ? 1.797  51.983 28.177 1.00 26.48 -1 148 LEU B OXT  1 
ATOM   4418 H H    . LEU B 2 143 ? 3.806  50.534 27.377 1.00 15.53 ?  148 LEU B H    1 
ATOM   4419 H HA   . LEU B 2 143 ? 1.495  49.115 27.726 1.00 15.16 ?  148 LEU B HA   1 
ATOM   4420 H HB2  . LEU B 2 143 ? 3.555  49.341 29.670 1.00 14.09 ?  148 LEU B HB2  1 
ATOM   4421 H HB3  . LEU B 2 143 ? 2.207  48.520 29.861 1.00 14.09 ?  148 LEU B HB3  1 
ATOM   4422 H HG   . LEU B 2 143 ? 4.113  47.788 27.958 1.00 14.77 ?  148 LEU B HG   1 
ATOM   4423 H HD11 . LEU B 2 143 ? 5.019  46.194 29.379 1.00 14.59 ?  148 LEU B HD11 1 
ATOM   4424 H HD12 . LEU B 2 143 ? 5.169  47.629 30.043 1.00 14.59 ?  148 LEU B HD12 1 
ATOM   4425 H HD13 . LEU B 2 143 ? 4.026  46.641 30.535 1.00 14.59 ?  148 LEU B HD13 1 
ATOM   4426 H HD21 . LEU B 2 143 ? 3.120  45.663 28.121 1.00 17.68 ?  148 LEU B HD21 1 
ATOM   4427 H HD22 . LEU B 2 143 ? 2.006  46.322 29.042 1.00 17.68 ?  148 LEU B HD22 1 
ATOM   4428 H HD23 . LEU B 2 143 ? 2.159  46.781 27.529 1.00 17.68 ?  148 LEU B HD23 1 
HETATM 4429 O O6   . 51G C 3 .   ? 23.850 41.084 24.918 1.00 23.39 ?  201 51G A O6   1 
HETATM 4430 C C14  . 51G C 3 .   ? 23.877 40.918 26.340 1.00 21.89 ?  201 51G A C14  1 
HETATM 4431 C C15  . 51G C 3 .   ? 25.122 40.045 26.811 1.00 29.53 ?  201 51G A C15  1 
HETATM 4432 N N    . 51G C 3 .   ? 26.336 40.775 26.328 1.00 25.07 ?  201 51G A N    1 
HETATM 4433 C C19  . 51G C 3 .   ? 27.619 40.119 26.377 1.00 22.04 ?  201 51G A C19  1 
HETATM 4434 C C16  . 51G C 3 .   ? 25.023 39.970 28.343 1.00 26.85 ?  201 51G A C16  1 
HETATM 4435 C C18  . 51G C 3 .   ? 26.166 39.087 28.891 1.00 24.27 ?  201 51G A C18  1 
HETATM 4436 O O5   . 51G C 3 .   ? 25.032 41.248 28.958 1.00 24.29 ?  201 51G A O5   1 
HETATM 4437 C C17  . 51G C 3 .   ? 23.689 39.289 28.650 1.00 22.76 ?  201 51G A C17  1 
HETATM 4438 O O4   . 51G C 3 .   ? 22.523 39.973 28.082 1.00 19.56 ?  201 51G A O4   1 
HETATM 4439 C C13  . 51G C 3 .   ? 22.569 40.277 26.691 1.00 22.75 ?  201 51G A C13  1 
HETATM 4440 O O3   . 51G C 3 .   ? 22.458 39.027 26.037 1.00 23.11 ?  201 51G A O3   1 
HETATM 4441 C C11  . 51G C 3 .   ? 21.082 38.562 25.796 1.00 23.82 ?  201 51G A C11  1 
HETATM 4442 C C10  . 51G C 3 .   ? 21.169 37.509 24.606 1.00 19.98 ?  201 51G A C10  1 
HETATM 4443 N N1   . 51G C 3 .   ? 22.017 38.091 23.332 1.00 28.68 ?  201 51G A N1   1 
HETATM 4444 C C9   . 51G C 3 .   ? 19.705 37.202 24.285 1.00 19.51 ?  201 51G A C9   1 
HETATM 4445 C C8   . 51G C 3 .   ? 18.916 36.636 25.524 1.00 28.14 ?  201 51G A C8   1 
HETATM 4446 N N2   . 51G C 3 .   ? 17.723 37.518 25.824 1.00 25.72 ?  201 51G A N2   1 
HETATM 4447 C C12  . 51G C 3 .   ? 20.581 37.847 27.104 1.00 23.00 ?  201 51G A C12  1 
HETATM 4448 O O2   . 51G C 3 .   ? 19.713 38.805 27.762 1.00 22.11 ?  201 51G A O2   1 
HETATM 4449 C C7   . 51G C 3 .   ? 19.737 36.562 26.838 1.00 22.74 ?  201 51G A C7   1 
HETATM 4450 O O1   . 51G C 3 .   ? 20.704 35.461 26.609 1.00 23.74 ?  201 51G A O1   1 
HETATM 4451 C C6   . 51G C 3 .   ? 20.203 34.164 26.870 1.00 23.96 ?  201 51G A C6   1 
HETATM 4452 C C5   . 51G C 3 .   ? 21.359 33.322 27.476 1.00 22.62 ?  201 51G A C5   1 
HETATM 4453 N N3   . 51G C 3 .   ? 21.906 34.037 28.670 1.00 22.21 ?  201 51G A N3   1 
HETATM 4454 C C4   . 51G C 3 .   ? 22.462 33.158 26.449 1.00 25.83 ?  201 51G A C4   1 
HETATM 4455 C C3   . 51G C 3 .   ? 21.828 32.342 25.345 1.00 27.80 ?  201 51G A C3   1 
HETATM 4456 O O    . 51G C 3 .   ? 19.697 33.558 25.674 1.00 24.65 ?  201 51G A O    1 
HETATM 4457 C C2   . 51G C 3 .   ? 20.704 33.153 24.715 1.00 25.16 ?  201 51G A C2   1 
HETATM 4458 C C1   . 51G C 3 .   ? 20.135 32.110 23.662 1.00 43.31 ?  201 51G A C1   1 
HETATM 4459 C C    . 51G C 3 .   ? 18.667 31.869 23.886 1.00 39.35 ?  201 51G A C    1 
HETATM 4460 N N4   . 51G C 3 .   ? 20.565 32.535 22.270 1.00 37.38 ?  201 51G A N4   1 
HETATM 4461 C C20  . 51G C 3 .   ? 21.947 32.046 22.006 1.00 57.28 ?  201 51G A C20  1 
HETATM 4462 H H1   . 51G C 3 .   ? 23.826 40.295 24.594 1.00 28.07 ?  201 51G A H1   1 
HETATM 4463 H H2   . 51G C 3 .   ? 23.880 41.753 26.835 1.00 26.27 ?  201 51G A H2   1 
HETATM 4464 H H3   . 51G C 3 .   ? 25.109 39.114 26.540 1.00 35.43 ?  201 51G A H3   1 
HETATM 4465 H H4   . 51G C 3 .   ? 26.194 41.016 25.483 1.00 30.07 ?  201 51G A H4   1 
HETATM 4466 H H6   . 51G C 3 .   ? 27.976 40.177 27.277 1.00 26.44 ?  201 51G A H6   1 
HETATM 4467 H H7   . 51G C 3 .   ? 27.514 39.188 26.128 1.00 26.44 ?  201 51G A H7   1 
HETATM 4468 H H8   . 51G C 3 .   ? 28.227 40.554 25.758 1.00 26.44 ?  201 51G A H8   1 
HETATM 4469 H H9   . 51G C 3 .   ? 26.931 39.622 29.155 1.00 29.12 ?  201 51G A H9   1 
HETATM 4470 H H10  . 51G C 3 .   ? 26.471 38.451 28.225 1.00 29.12 ?  201 51G A H10  1 
HETATM 4471 H H11  . 51G C 3 .   ? 25.881 38.582 29.668 1.00 29.12 ?  201 51G A H11  1 
HETATM 4472 H H12  . 51G C 3 .   ? 25.266 41.111 29.781 1.00 29.14 ?  201 51G A H12  1 
HETATM 4473 H H13  . 51G C 3 .   ? 23.656 38.385 28.300 1.00 27.31 ?  201 51G A H13  1 
HETATM 4474 H H14  . 51G C 3 .   ? 23.521 39.236 29.604 1.00 27.31 ?  201 51G A H14  1 
HETATM 4475 H H15  . 51G C 3 .   ? 21.864 40.924 26.530 1.00 27.29 ?  201 51G A H15  1 
HETATM 4476 H H16  . 51G C 3 .   ? 20.469 39.283 25.583 1.00 28.58 ?  201 51G A H16  1 
HETATM 4477 H H17  . 51G C 3 .   ? 21.652 36.703 24.847 1.00 23.96 ?  201 51G A H17  1 
HETATM 4478 H H18  . 51G C 3 .   ? 21.189 38.534 22.920 1.00 34.41 ?  201 51G A H18  1 
HETATM 4479 H H19  . 51G C 3 .   ? 22.344 38.885 23.728 1.00 34.41 ?  201 51G A H19  1 
HETATM 4480 H H21  . 51G C 3 .   ? 19.641 36.577 23.546 1.00 23.40 ?  201 51G A H21  1 
HETATM 4481 H H22  . 51G C 3 .   ? 19.256 37.993 23.947 1.00 23.40 ?  201 51G A H22  1 
HETATM 4482 H H23  . 51G C 3 .   ? 18.713 35.724 25.262 1.00 33.76 ?  201 51G A H23  1 
HETATM 4483 H H24  . 51G C 3 .   ? 17.202 37.559 25.124 1.00 30.86 ?  201 51G A H24  1 
HETATM 4484 H H25  . 51G C 3 .   ? 17.992 38.363 26.006 1.00 30.86 ?  201 51G A H25  1 
HETATM 4485 H H27  . 51G C 3 .   ? 21.331 37.539 27.636 1.00 27.60 ?  201 51G A H27  1 
HETATM 4486 H H28  . 51G C 3 .   ? 20.047 38.982 28.540 1.00 26.53 ?  201 51G A H28  1 
HETATM 4487 H H29  . 51G C 3 .   ? 19.166 36.458 27.615 1.00 27.29 ?  201 51G A H29  1 
HETATM 4488 H H30  . 51G C 3 .   ? 19.392 34.157 27.402 1.00 28.74 ?  201 51G A H30  1 
HETATM 4489 H H31  . 51G C 3 .   ? 20.975 32.452 27.670 1.00 27.13 ?  201 51G A H31  1 
HETATM 4490 H H32  . 51G C 3 .   ? 22.364 33.522 29.230 1.00 26.65 ?  201 51G A H32  1 
HETATM 4491 H H33  . 51G C 3 .   ? 22.335 34.796 28.469 1.00 26.65 ?  201 51G A H33  1 
HETATM 4492 H H35  . 51G C 3 .   ? 22.784 34.014 26.126 1.00 30.99 ?  201 51G A H35  1 
HETATM 4493 H H36  . 51G C 3 .   ? 23.240 32.716 26.823 1.00 30.99 ?  201 51G A H36  1 
HETATM 4494 H H37  . 51G C 3 .   ? 22.481 32.095 24.671 1.00 33.35 ?  201 51G A H37  1
[truncated: 231,733 more chars]
