# Supplementary material for: Enzyme-mediated aminoglycoside resistance without target mimicry
Source: Commun Chem. 2025 Aug 25;8:258. doi: 10.1038/s42004-025-01666-0 (PMC12378234; doi:10.1038/s42004-025-01666-0)
Supplement: Supplementary file 10 — Supplementary Data 7 [file 42004_2025_1666_MOESM10_ESM.cif]

data_DEPOSITED-XRAY
# 
_cell.entry_id           DEPOSITED-XRAY 
_cell.length_a           35.232 
_cell.length_b           99.900 
_cell.length_c           38.960 
_cell.angle_alpha        90.00 
_cell.angle_beta         106.87 
_cell.angle_gamma        90.00 
_cell.Z_PDB              2 
_cell.pdbx_unique_axis   ? 
# 
_symmetry.entry_id                         DEPOSITED-XRAY 
_symmetry.space_group_name_H-M             'P 1 21 1' 
_symmetry.pdbx_full_space_group_name_H-M   ? 
_symmetry.cell_setting                     ? 
_symmetry.Int_Tables_number                ? 
# 
_atom_sites.entry_id                    DEPOSITED-XRAY 
_atom_sites.fract_transf_matrix[1][1]   0.028383 
_atom_sites.fract_transf_matrix[1][2]   0.000000 
_atom_sites.fract_transf_matrix[1][3]   0.008609 
_atom_sites.fract_transf_matrix[2][1]   0.000000 
_atom_sites.fract_transf_matrix[2][2]   0.010010 
_atom_sites.fract_transf_matrix[2][3]   0.000000 
_atom_sites.fract_transf_matrix[3][1]   0.000000 
_atom_sites.fract_transf_matrix[3][2]   0.000000 
_atom_sites.fract_transf_matrix[3][3]   0.026822 
_atom_sites.fract_transf_vector[1]      0.00000 
_atom_sites.fract_transf_vector[2]      0.00000 
_atom_sites.fract_transf_vector[3]      0.00000 
# 
_refine.pdbx_refine_id                           'X-RAY DIFFRACTION' 
_refine.entry_id                                 DEPOSITED-XRAY 
_refine.pdbx_diffrn_id                           1 
_refine.pdbx_TLS_residual_ADP_flag               ? 
_refine.ls_number_reflns_obs                     29778 
_refine.ls_number_reflns_all                     ? 
_refine.pdbx_ls_sigma_I                          ? 
_refine.pdbx_ls_sigma_F                          1.36 
_refine.pdbx_data_cutoff_high_absF               ? 
_refine.pdbx_data_cutoff_low_absF                ? 
_refine.pdbx_data_cutoff_high_rms_absF           ? 
_refine.ls_d_res_low                             37.28 
_refine.ls_d_res_high                            2.08 
_refine.ls_percent_reflns_obs                    97.51 
_refine.ls_R_factor_obs                          0.1667 
_refine.ls_R_factor_all                          ? 
_refine.ls_R_factor_R_work                       0.1626 
_refine.ls_R_factor_R_free                       0.2023 
_refine.ls_R_factor_R_free_error                 ? 
_refine.ls_R_factor_R_free_error_details         ? 
_refine.ls_percent_reflns_R_free                 9.98 
_refine.ls_number_reflns_R_free                  2972 
_refine.ls_number_parameters                     ? 
_refine.ls_number_restraints                     ? 
_refine.occupancy_min                            ? 
_refine.occupancy_max                            ? 
_refine.correlation_coeff_Fo_to_Fc               ? 
_refine.correlation_coeff_Fo_to_Fc_free          ? 
_refine.B_iso_mean                               ? 
_refine.aniso_B[1][1]                            ? 
_refine.aniso_B[2][2]                            ? 
_refine.aniso_B[3][3]                            ? 
_refine.aniso_B[1][2]                            ? 
_refine.aniso_B[1][3]                            ? 
_refine.aniso_B[2][3]                            ? 
_refine.solvent_model_details                    'FLAT BULK SOLVENT MODEL' 
_refine.solvent_model_param_ksol                 ? 
_refine.solvent_model_param_bsol                 ? 
_refine.pdbx_solvent_vdw_probe_radii             1.11 
_refine.pdbx_solvent_ion_probe_radii             ? 
_refine.pdbx_solvent_shrinkage_radii             0.90 
_refine.pdbx_ls_cross_valid_method               ? 
_refine.details                                  ? 
_refine.pdbx_starting_model                      ? 
_refine.pdbx_method_to_determine_struct          ? 
_refine.pdbx_isotropic_thermal_model             ? 
_refine.pdbx_stereochemistry_target_values       ML 
_refine.pdbx_stereochem_target_val_spec_case     ? 
_refine.pdbx_R_Free_selection_details            ? 
_refine.pdbx_overall_ESU_R                       ? 
_refine.pdbx_overall_ESU_R_Free                  ? 
_refine.overall_SU_ML                            0.17 
_refine.pdbx_overall_phase_error                 19.64 
_refine.overall_SU_B                             ? 
_refine.overall_SU_R_Cruickshank_DPI             ? 
_refine.pdbx_overall_SU_R_free_Cruickshank_DPI   ? 
_refine.pdbx_overall_SU_R_Blow_DPI               ? 
_refine.pdbx_overall_SU_R_free_Blow_DPI          ? 
# 
loop_
_refine_ls_restr.type 
_refine_ls_restr.dev_ideal 
_refine_ls_restr.dev_ideal_target 
_refine_ls_restr.weight 
_refine_ls_restr.number 
_refine_ls_restr.pdbx_refine_id 
_refine_ls_restr.pdbx_restraint_function 
f_bond_d           0.003  ? ? 2430 'X-RAY DIFFRACTION' ? 
f_angle_d          0.568  ? ? 3319 'X-RAY DIFFRACTION' ? 
f_dihedral_angle_d 16.474 ? ? 360  'X-RAY DIFFRACTION' ? 
f_chiral_restr     0.043  ? ? 366  'X-RAY DIFFRACTION' ? 
f_plane_restr      0.005  ? ? 442  'X-RAY DIFFRACTION' ? 
# 
loop_
_refine_ls_shell.pdbx_refine_id 
_refine_ls_shell.pdbx_total_number_of_bins_used 
_refine_ls_shell.d_res_high 
_refine_ls_shell.d_res_low 
_refine_ls_shell.number_reflns_R_work 
_refine_ls_shell.R_factor_R_work 
_refine_ls_shell.percent_reflns_obs 
_refine_ls_shell.R_factor_R_free 
_refine_ls_shell.R_factor_R_free_error 
_refine_ls_shell.percent_reflns_R_free 
_refine_ls_shell.number_reflns_R_free 
_refine_ls_shell.number_reflns_all 
_refine_ls_shell.R_factor_all 
'X-RAY DIFFRACTION' . 2.08 2.11  1279 0.1917 97.00 0.2557 . . 145 . . 
'X-RAY DIFFRACTION' . 2.11 2.15  1245 0.1783 96.00 0.2406 . . 138 . . 
'X-RAY DIFFRACTION' . 2.15 2.19  1287 0.1745 96.00 0.2169 . . 141 . . 
'X-RAY DIFFRACTION' . 2.19 2.23  1232 0.1722 96.00 0.2315 . . 137 . . 
'X-RAY DIFFRACTION' . 2.23 2.28  1240 0.1723 95.00 0.2360 . . 133 . . 
'X-RAY DIFFRACTION' . 2.28 2.33  1293 0.1863 97.00 0.2444 . . 141 . . 
'X-RAY DIFFRACTION' . 2.33 2.38  1258 0.1841 97.00 0.2120 . . 142 . . 
'X-RAY DIFFRACTION' . 2.38 2.44  1288 0.1729 99.00 0.2105 . . 143 . . 
'X-RAY DIFFRACTION' . 2.44 2.51  1240 0.1933 95.00 0.2451 . . 143 . . 
'X-RAY DIFFRACTION' . 2.51 2.58  1289 0.1837 98.00 0.3041 . . 140 . . 
'X-RAY DIFFRACTION' . 2.58 2.66  1276 0.1753 99.00 0.2669 . . 142 . . 
'X-RAY DIFFRACTION' . 2.66 2.76  1284 0.1771 97.00 0.2341 . . 142 . . 
'X-RAY DIFFRACTION' . 2.76 2.87  1279 0.1770 99.00 0.2004 . . 140 . . 
'X-RAY DIFFRACTION' . 2.87 3.00  1295 0.1646 97.00 0.2038 . . 143 . . 
'X-RAY DIFFRACTION' . 3.00 3.16  1291 0.1556 99.00 0.1906 . . 145 . . 
'X-RAY DIFFRACTION' . 3.16 3.36  1255 0.1502 97.00 0.1968 . . 138 . . 
'X-RAY DIFFRACTION' . 3.36 3.61  1286 0.1513 98.00 0.1845 . . 139 . . 
'X-RAY DIFFRACTION' . 3.61 3.98  1310 0.1346 99.00 0.1721 . . 147 . . 
'X-RAY DIFFRACTION' . 3.98 4.55  1279 0.1319 99.00 0.1605 . . 145 . . 
'X-RAY DIFFRACTION' . 4.55 5.73  1306 0.1473 99.00 0.1447 . . 145 . . 
'X-RAY DIFFRACTION' . 5.73 37.28 1294 0.1760 98.00 0.1962 . . 143 . . 
# 
loop_
_pdbx_refine_tls.pdbx_refine_id 
_pdbx_refine_tls.id 
_pdbx_refine_tls.details 
_pdbx_refine_tls.method 
_pdbx_refine_tls.origin_x 
_pdbx_refine_tls.origin_y 
_pdbx_refine_tls.origin_z 
_pdbx_refine_tls.T[1][1] 
_pdbx_refine_tls.T[2][2] 
_pdbx_refine_tls.T[3][3] 
_pdbx_refine_tls.T[1][2] 
_pdbx_refine_tls.T[1][3] 
_pdbx_refine_tls.T[2][3] 
_pdbx_refine_tls.L[1][1] 
_pdbx_refine_tls.L[2][2] 
_pdbx_refine_tls.L[3][3] 
_pdbx_refine_tls.L[1][2] 
_pdbx_refine_tls.L[1][3] 
_pdbx_refine_tls.L[2][3] 
_pdbx_refine_tls.S[1][1] 
_pdbx_refine_tls.S[1][2] 
_pdbx_refine_tls.S[1][3] 
_pdbx_refine_tls.S[2][1] 
_pdbx_refine_tls.S[2][2] 
_pdbx_refine_tls.S[2][3] 
_pdbx_refine_tls.S[3][1] 
_pdbx_refine_tls.S[3][2] 
_pdbx_refine_tls.S[3][3] 
. 1  ? refined 20.4156 31.7486 38.1311 0.1318 0.0915 0.1152 0.0025  0.0270  0.0144  3.0647 3.5089 3.6646 -0.8685 -0.0040 1.6902  -0.0093 -0.0389 -0.3802 -0.2228 0.0854  -0.1560 0.0607  0.3271  -0.0533 
. 2  ? refined 10.2172 38.6891 33.5176 0.0903 0.1060 0.0316 -0.0330 0.0050  -0.0039 2.6242 3.4775 1.7709 0.0918  0.0194  0.0343  -0.0915 0.0298  -0.0574 0.1281  0.1998  0.0845  0.1782  -0.0958 -0.0840 
. 3  ? refined 10.3123 38.9051 22.4227 0.1051 0.1966 0.1034 -0.0171 0.0099  -0.0306 4.0451 1.5995 2.3069 -0.1914 -1.4024 -0.6352 -0.0395 0.4921  -0.3898 -0.2504 -0.0612 -0.0547 0.2533  -0.3248 0.0561  
. 4  ? refined 17.7566 46.6049 18.4551 0.1100 0.1894 0.0857 0.0334  0.0225  0.0366  5.2164 1.4937 1.0266 2.5677  1.3242  1.0565  -0.0668 0.2349  -0.0758 -0.1260 0.1110  0.1022  -0.0925 -0.2277 -0.0126 
. 5  ? refined 18.6045 68.3549 27.4725 0.1873 0.1329 0.4180 -0.0350 0.0016  0.0288  2.3672 2.8812 4.1433 1.0220  -0.2618 0.6545  -0.0291 0.2864  0.5206  -0.0836 -0.0095 0.4084  -0.6751 -0.0922 -0.0295 
. 6  ? refined 6.6680  62.8972 21.8299 0.3617 0.6318 0.5559 -0.1141 0.0026  0.0351  0.4571 3.1885 1.6890 0.7788  0.8498  1.9204  -0.0305 0.1179  0.1081  -0.3560 -0.0154 0.4605  0.5677  -1.1080 0.1654  
. 7  ? refined 13.9889 63.9096 36.6637 0.1619 0.1181 0.3264 -0.0239 0.0576  -0.0455 6.8644 6.2060 7.1861 0.3459  1.0925  2.3246  0.2553  -0.3401 0.6258  0.5506  -0.0979 0.4669  -0.2926 -0.1885 -0.1242 
. 8  ? refined 22.2285 60.9327 30.7166 0.1286 0.0384 0.1945 0.0076  0.0254  -0.0186 1.6030 4.6746 2.9128 0.5562  0.4175  -0.5946 0.0209  -0.0380 0.4489  0.5888  0.0307  0.2322  -0.5375 -0.1439 -0.1060 
. 9  ? refined 26.1904 42.1340 36.2648 0.1197 0.0945 0.0716 -0.0112 -0.0156 0.0246  7.1345 8.8504 3.4600 3.6430  -1.8447 0.8899  0.0390  -0.2402 -0.4306 -0.0933 0.0626  -0.7613 0.0272  0.0763  -0.0563 
. 10 ? refined 20.6294 57.1952 25.1612 0.0843 0.1151 0.1911 -0.0072 -0.0156 0.0396  3.3448 2.4388 4.6842 -1.7708 1.1820  -1.8627 0.1662  -0.0355 0.2463  -0.3406 0.1360  0.6183  0.0579  -0.3475 -0.2578 
. 11 ? refined 27.0318 69.1157 14.2938 0.3530 0.2719 0.3639 -0.0947 -0.1181 0.2942  3.8315 0.8288 1.4271 -0.9255 0.8144  -0.4491 0.2617  0.2384  0.2168  -0.3536 -0.1504 0.0632  0.0040  0.1297  0.0070  
. 12 ? refined 32.1015 58.3927 28.9148 0.1069 0.1621 0.2077 -0.0445 -0.0138 0.0052  1.4062 4.2925 4.5349 -0.6543 1.0064  -2.4609 -0.1082 -0.0602 0.4347  0.0678  -0.3343 -0.7011 -0.3571 0.7178  0.3119  
. 13 ? refined 22.6566 49.9429 21.4144 0.0846 0.1472 0.0770 0.0193  0.0123  0.0215  4.6801 1.6552 8.3630 0.5869  4.5898  0.7516  0.0849  0.0675  -0.1641 -0.1560 0.0667  0.1111  -0.2090 -0.2452 -0.1786 
. 14 ? refined 27.0932 54.1409 12.9159 0.2437 0.2452 0.1750 -0.0886 0.0625  0.0436  4.0344 4.7198 5.5575 -1.5277 1.6873  0.4216  -0.3670 0.9589  0.4910  -0.6515 0.1572  -0.3609 -0.3761 0.2934  0.1416  
. 15 ? refined 19.0277 43.8953 19.5479 0.0851 0.1765 0.0651 -0.0083 0.0121  0.0143  4.9434 0.1511 1.4124 0.7013  -2.1202 -0.1766 0.0935  0.1746  0.1565  0.0028  -0.0405 0.0012  0.0049  0.0988  -0.0032 
# 
loop_
_pdbx_refine_tls_group.pdbx_refine_id 
_pdbx_refine_tls_group.id 
_pdbx_refine_tls_group.refine_tls_id 
_pdbx_refine_tls_group.beg_auth_asym_id 
_pdbx_refine_tls_group.beg_auth_seq_id 
_pdbx_refine_tls_group.beg_label_asym_id 
_pdbx_refine_tls_group.beg_label_seq_id 
_pdbx_refine_tls_group.end_auth_asym_id 
_pdbx_refine_tls_group.end_auth_seq_id 
_pdbx_refine_tls_group.end_label_asym_id 
_pdbx_refine_tls_group.end_label_seq_id 
_pdbx_refine_tls_group.selection 
_pdbx_refine_tls_group.selection_details 
. 1  1  ? ? ? ? ? ? ? ? ? 
;chain 'A' and (resid 6 through 46 )
;
. 2  2  ? ? ? ? ? ? ? ? ? 
;chain 'A' and (resid 47 through 106 )
;
. 3  3  ? ? ? ? ? ? ? ? ? 
;chain 'A' and (resid 107 through 130 )
;
. 4  4  ? ? ? ? ? ? ? ? ? 
;chain 'A' and (resid 131 through 148 )
;
. 5  5  ? ? ? ? ? ? ? ? ? 
;chain 'B' and (resid 6 through 28 )
;
. 6  6  ? ? ? ? ? ? ? ? ? 
;chain 'B' and (resid 29 through 36 )
;
. 7  7  ? ? ? ? ? ? ? ? ? 
;chain 'B' and (resid 37 through 47 )
;
. 8  8  ? ? ? ? ? ? ? ? ? 
;chain 'B' and (resid 48 through 66 )
;
. 9  9  ? ? ? ? ? ? ? ? ? 
;chain 'B' and (resid 67 through 74 )
;
. 10 10 ? ? ? ? ? ? ? ? ? 
;chain 'B' and (resid 75 through 83 )
;
. 11 11 ? ? ? ? ? ? ? ? ? 
;chain 'B' and (resid 84 through 91 )
;
. 12 12 ? ? ? ? ? ? ? ? ? 
;chain 'B' and (resid 92 through 107 )
;
. 13 13 ? ? ? ? ? ? ? ? ? 
;chain 'B' and (resid 108 through 120 )
;
. 14 14 ? ? ? ? ? ? ? ? ? 
;chain 'B' and (resid 121 through 129 )
;
. 15 15 ? ? ? ? ? ? ? ? ? 
;chain 'B' and (resid 130 through 148 )
;
# 
loop_
_pdbx_validate_symm_contact.id 
_pdbx_validate_symm_contact.PDB_model_num 
_pdbx_validate_symm_contact.auth_atom_id_1 
_pdbx_validate_symm_contact.auth_asym_id_1 
_pdbx_validate_symm_contact.auth_comp_id_1 
_pdbx_validate_symm_contact.auth_seq_id_1 
_pdbx_validate_symm_contact.PDB_ins_code_1 
_pdbx_validate_symm_contact.label_alt_id_1 
_pdbx_validate_symm_contact.site_symmetry_1 
_pdbx_validate_symm_contact.auth_atom_id_2 
_pdbx_validate_symm_contact.auth_asym_id_2 
_pdbx_validate_symm_contact.auth_comp_id_2 
_pdbx_validate_symm_contact.auth_seq_id_2 
_pdbx_validate_symm_contact.PDB_ins_code_2 
_pdbx_validate_symm_contact.label_alt_id_2 
_pdbx_validate_symm_contact.site_symmetry_2 
_pdbx_validate_symm_contact.dist 
1 1 O  B HIS 47  ? ? 1_555 NH2 B ARG 125 ? ? 1_556 2.16 
2 1 OG A SER 108 ? ? 1_555 O   S HOH 142 ? ? 1_455 2.18 
# 
_entry.id   DEPOSITED-XRAY 
# 
loop_
_software.classification 
_software.name 
_software.version 
_software.citation_id 
_software.pdbx_ordinal 
refinement        PHENIX      '(1.19.2_4158: ???)' ? 1 
'data extraction' PDB_EXTRACT ?                    ? ? 
# 
loop_
_atom_site.group_PDB 
_atom_site.id 
_atom_site.type_symbol 
_atom_site.label_atom_id 
_atom_site.label_alt_id 
_atom_site.label_comp_id 
_atom_site.label_asym_id 
_atom_site.label_entity_id 
_atom_site.label_seq_id 
_atom_site.pdbx_PDB_ins_code 
_atom_site.Cartn_x 
_atom_site.Cartn_y 
_atom_site.Cartn_z 
_atom_site.occupancy 
_atom_site.B_iso_or_equiv 
_atom_site.pdbx_formal_charge 
_atom_site.auth_seq_id 
_atom_site.auth_comp_id 
_atom_site.auth_asym_id 
_atom_site.auth_atom_id 
_atom_site.pdbx_PDB_model_num 
ATOM   1    N N   . GLU A 1 1   ? 3.061  26.193 40.176 1.00 59.23 ?  6   GLU A N   1 
ATOM   2    C CA  . GLU A 1 1   ? 2.678  27.584 39.968 1.00 44.03 ?  6   GLU A CA  1 
ATOM   3    C C   . GLU A 1 1   ? 3.910  28.467 39.798 1.00 45.70 ?  6   GLU A C   1 
ATOM   4    O O   . GLU A 1 1   ? 5.041  28.010 39.962 1.00 49.10 ?  6   GLU A O   1 
ATOM   5    C CB  . GLU A 1 1   ? 1.823  28.090 41.133 1.00 27.63 ?  6   GLU A CB  1 
ATOM   6    N N   . ILE A 1 2   ? 3.682  29.735 39.472 1.00 30.46 ?  7   ILE A N   1 
ATOM   7    C CA  . ILE A 1 2   ? 4.747  30.699 39.225 1.00 26.19 ?  7   ILE A CA  1 
ATOM   8    C C   . ILE A 1 2   ? 4.736  31.723 40.349 1.00 25.50 ?  7   ILE A C   1 
ATOM   9    O O   . ILE A 1 2   ? 3.684  32.289 40.673 1.00 27.09 ?  7   ILE A O   1 
ATOM   10   C CB  . ILE A 1 2   ? 4.585  31.370 37.851 1.00 29.10 ?  7   ILE A CB  1 
ATOM   11   C CG1 . ILE A 1 2   ? 4.894  30.356 36.748 1.00 24.60 ?  7   ILE A CG1 1 
ATOM   12   C CG2 . ILE A 1 2   ? 5.485  32.595 37.736 1.00 24.07 ?  7   ILE A CG2 1 
ATOM   13   C CD1 . ILE A 1 2   ? 4.743  30.900 35.366 1.00 19.94 ?  7   ILE A CD1 1 
ATOM   14   N N   . ARG A 1 3   ? 5.904  31.960 40.942 1.00 18.63 ?  8   ARG A N   1 
ATOM   15   C CA  . ARG A 1 3   ? 6.027  32.815 42.112 1.00 19.52 ?  8   ARG A CA  1 
ATOM   16   C C   . ARG A 1 3   ? 7.175  33.798 41.925 1.00 15.07 ?  8   ARG A C   1 
ATOM   17   O O   . ARG A 1 3   ? 8.098  33.570 41.139 1.00 13.00 ?  8   ARG A O   1 
ATOM   18   C CB  . ARG A 1 3   ? 6.262  31.983 43.378 1.00 21.33 ?  8   ARG A CB  1 
ATOM   19   C CG  . ARG A 1 3   ? 7.477  31.077 43.278 1.00 23.01 ?  8   ARG A CG  1 
ATOM   20   C CD  . ARG A 1 3   ? 7.569  30.110 44.452 1.00 29.98 ?  8   ARG A CD  1 
ATOM   21   N NE  . ARG A 1 3   ? 8.957  29.867 44.828 1.00 39.13 ?  8   ARG A NE  1 
ATOM   22   C CZ  . ARG A 1 3   ? 9.780  29.053 44.179 1.00 35.01 ?  8   ARG A CZ  1 
ATOM   23   N NH1 . ARG A 1 3   ? 9.378  28.355 43.127 1.00 33.33 ?  8   ARG A NH1 1 
ATOM   24   N NH2 . ARG A 1 3   ? 11.038 28.936 44.594 1.00 24.25 ?  8   ARG A NH2 1 
ATOM   25   N N   . VAL A 1 4   ? 7.106  34.902 42.668 1.00 14.62 ?  9   VAL A N   1 
ATOM   26   C CA  . VAL A 1 4   ? 8.224  35.836 42.718 1.00 15.65 ?  9   VAL A CA  1 
ATOM   27   C C   . VAL A 1 4   ? 9.333  35.229 43.565 1.00 16.28 ?  9   VAL A C   1 
ATOM   28   O O   . VAL A 1 4   ? 9.089  34.727 44.670 1.00 12.42 ?  9   VAL A O   1 
ATOM   29   C CB  . VAL A 1 4   ? 7.773  37.196 43.272 1.00 19.75 ?  9   VAL A CB  1 
ATOM   30   C CG1 . VAL A 1 4   ? 8.962  38.138 43.406 1.00 11.32 ?  9   VAL A CG1 1 
ATOM   31   C CG2 . VAL A 1 4   ? 6.708  37.809 42.374 1.00 20.66 ?  9   VAL A CG2 1 
ATOM   32   N N   . ALA A 1 5   ? 10.556 35.257 43.043 1.00 12.31 ?  10  ALA A N   1 
ATOM   33   C CA  . ALA A 1 5   ? 11.677 34.650 43.744 1.00 14.50 ?  10  ALA A CA  1 
ATOM   34   C C   . ALA A 1 5   ? 12.062 35.472 44.966 1.00 10.80 ?  10  ALA A C   1 
ATOM   35   O O   . ALA A 1 5   ? 12.000 36.704 44.957 1.00 8.37  ?  10  ALA A O   1 
ATOM   36   C CB  . ALA A 1 5   ? 12.881 34.511 42.815 1.00 9.44  ?  10  ALA A CB  1 
ATOM   37   N N   . GLU A 1 6   ? 12.466 34.777 46.021 1.00 9.24  ?  11  GLU A N   1 
ATOM   38   C CA  . GLU A 1 6   ? 13.029 35.407 47.202 1.00 10.46 ?  11  GLU A CA  1 
ATOM   39   C C   . GLU A 1 6   ? 14.541 35.229 47.209 1.00 9.71  ?  11  GLU A C   1 
ATOM   40   O O   . GLU A 1 6   ? 15.107 34.485 46.403 1.00 11.97 ?  11  GLU A O   1 
ATOM   41   C CB  . GLU A 1 6   ? 12.411 34.816 48.467 1.00 10.98 ?  11  GLU A CB  1 
ATOM   42   C CG  . GLU A 1 6   ? 10.904 34.808 48.433 1.00 16.49 ?  11  GLU A CG  1 
ATOM   43   C CD  . GLU A 1 6   ? 10.311 36.099 48.950 1.00 15.93 ?  11  GLU A CD  1 
ATOM   44   O OE1 . GLU A 1 6   ? 11.080 36.964 49.422 1.00 14.65 ?  11  GLU A OE1 1 
ATOM   45   O OE2 . GLU A 1 6   ? 9.075  36.246 48.882 1.00 18.10 ?  11  GLU A OE2 1 
ATOM   46   N N   . VAL A 1 7   ? 15.197 35.931 48.135 1.00 9.55  ?  12  VAL A N   1 
ATOM   47   C CA  . VAL A 1 7   ? 16.647 35.808 48.262 1.00 13.16 ?  12  VAL A CA  1 
ATOM   48   C C   . VAL A 1 7   ? 17.032 34.354 48.509 1.00 12.01 ?  12  VAL A C   1 
ATOM   49   O O   . VAL A 1 7   ? 18.049 33.869 47.997 1.00 11.60 ?  12  VAL A O   1 
ATOM   50   C CB  . VAL A 1 7   ? 17.168 36.741 49.372 1.00 11.66 ?  12  VAL A CB  1 
ATOM   51   C CG1 . VAL A 1 7   ? 18.544 36.303 49.843 1.00 16.98 ?  12  VAL A CG1 1 
ATOM   52   C CG2 . VAL A 1 7   ? 17.209 38.185 48.875 1.00 9.81  ?  12  VAL A CG2 1 
ATOM   53   N N   . ALA A 1 8   ? 16.206 33.625 49.264 1.00 13.57 ?  13  ALA A N   1 
ATOM   54   C CA  . ALA A 1 8   ? 16.452 32.209 49.514 1.00 17.90 ?  13  ALA A CA  1 
ATOM   55   C C   . ALA A 1 8   ? 16.394 31.361 48.250 1.00 13.17 ?  13  ALA A C   1 
ATOM   56   O O   . ALA A 1 8   ? 16.826 30.204 48.284 1.00 13.03 ?  13  ALA A O   1 
ATOM   57   C CB  . ALA A 1 8   ? 15.444 31.674 50.531 1.00 14.30 ?  13  ALA A CB  1 
ATOM   58   N N   . ASP A 1 9   ? 15.867 31.893 47.151 1.00 13.64 ?  14  ASP A N   1 
ATOM   59   C CA  . ASP A 1 9   ? 15.792 31.167 45.891 1.00 11.94 ?  14  ASP A CA  1 
ATOM   60   C C   . ASP A 1 9   ? 16.989 31.416 44.984 1.00 12.58 ?  14  ASP A C   1 
ATOM   61   O O   . ASP A 1 9   ? 17.016 30.884 43.872 1.00 10.50 ?  14  ASP A O   1 
ATOM   62   C CB  . ASP A 1 9   ? 14.512 31.539 45.135 1.00 10.41 ?  14  ASP A CB  1 
ATOM   63   C CG  . ASP A 1 9   ? 13.254 31.122 45.870 1.00 14.98 ?  14  ASP A CG  1 
ATOM   64   O OD1 . ASP A 1 9   ? 13.162 29.948 46.286 1.00 19.39 ?  14  ASP A OD1 1 
ATOM   65   O OD2 . ASP A 1 9   ? 12.354 31.973 46.030 1.00 16.61 ?  14  ASP A OD2 1 
ATOM   66   N N   . ALA A 1 10  ? 17.973 32.208 45.422 1.00 14.90 ?  15  ALA A N   1 
ATOM   67   C CA  . ALA A 1 10  ? 19.067 32.589 44.530 1.00 14.84 ?  15  ALA A CA  1 
ATOM   68   C C   . ALA A 1 10  ? 19.805 31.372 43.988 1.00 15.13 ?  15  ALA A C   1 
ATOM   69   O O   . ALA A 1 10  ? 20.289 31.399 42.851 1.00 15.84 ?  15  ALA A O   1 
ATOM   70   C CB  . ALA A 1 10  ? 20.042 33.520 45.253 1.00 11.96 ?  15  ALA A CB  1 
ATOM   71   N N   . GLY A 1 11  ? 19.888 30.299 44.777 1.00 14.07 ?  16  GLY A N   1 
ATOM   72   C CA  . GLY A 1 11  ? 20.581 29.106 44.320 1.00 21.08 ?  16  GLY A CA  1 
ATOM   73   C C   . GLY A 1 11  ? 19.921 28.458 43.118 1.00 19.40 ?  16  GLY A C   1 
ATOM   74   O O   . GLY A 1 11  ? 20.599 28.059 42.169 1.00 13.04 ?  16  GLY A O   1 
ATOM   75   N N   . VAL A 1 12  ? 18.590 28.338 43.141 1.00 16.54 ?  17  VAL A N   1 
ATOM   76   C CA  . VAL A 1 12  ? 17.912 27.701 42.017 1.00 16.42 ?  17  VAL A CA  1 
ATOM   77   C C   . VAL A 1 12  ? 17.907 28.621 40.802 1.00 18.24 ?  17  VAL A C   1 
ATOM   78   O O   . VAL A 1 12  ? 18.001 28.151 39.661 1.00 14.98 ?  17  VAL A O   1 
ATOM   79   C CB  . VAL A 1 12  ? 16.489 27.249 42.409 1.00 18.61 ?  17  VAL A CB  1 
ATOM   80   C CG1 . VAL A 1 12  ? 15.613 28.423 42.778 1.00 24.38 ?  17  VAL A CG1 1 
ATOM   81   C CG2 . VAL A 1 12  ? 15.850 26.472 41.274 1.00 24.00 ?  17  VAL A CG2 1 
ATOM   82   N N   . VAL A 1 13  ? 17.817 29.937 41.014 1.00 12.18 ?  18  VAL A N   1 
ATOM   83   C CA  . VAL A 1 13  ? 17.884 30.871 39.891 1.00 11.08 ?  18  VAL A CA  1 
ATOM   84   C C   . VAL A 1 13  ? 19.252 30.796 39.225 1.00 15.15 ?  18  VAL A C   1 
ATOM   85   O O   . VAL A 1 13  ? 19.359 30.710 37.995 1.00 12.94 ?  18  VAL A O   1 
ATOM   86   C CB  . VAL A 1 13  ? 17.565 32.303 40.355 1.00 15.05 ?  18  VAL A CB  1 
ATOM   87   C CG1 . VAL A 1 13  ? 17.572 33.257 39.163 1.00 9.69  ?  18  VAL A CG1 1 
ATOM   88   C CG2 . VAL A 1 13  ? 16.227 32.346 41.080 1.00 15.03 ?  18  VAL A CG2 1 
ATOM   89   N N   . ALA A 1 14  ? 20.319 30.819 40.031 1.00 10.55 ?  19  ALA A N   1 
ATOM   90   C CA  . ALA A 1 14  ? 21.669 30.752 39.477 1.00 14.80 ?  19  ALA A CA  1 
ATOM   91   C C   . ALA A 1 14  ? 21.901 29.436 38.746 1.00 18.02 ?  19  ALA A C   1 
ATOM   92   O O   . ALA A 1 14  ? 22.585 29.401 37.715 1.00 17.10 ?  19  ALA A O   1 
ATOM   93   C CB  . ALA A 1 14  ? 22.703 30.942 40.585 1.00 16.71 ?  19  ALA A CB  1 
ATOM   94   N N   A LYS A 1 15  ? 21.338 28.342 39.263 0.43 18.64 ?  20  LYS A N   1 
ATOM   95   N N   B LYS A 1 15  ? 21.343 28.341 39.267 0.57 18.64 ?  20  LYS A N   1 
ATOM   96   C CA  A LYS A 1 15  ? 21.474 27.053 38.594 0.43 19.24 ?  20  LYS A CA  1 
ATOM   97   C CA  B LYS A 1 15  ? 21.472 27.052 38.596 0.57 19.24 ?  20  LYS A CA  1 
ATOM   98   C C   A LYS A 1 15  ? 20.792 27.065 37.232 0.43 19.05 ?  20  LYS A C   1 
ATOM   99   C C   B LYS A 1 15  ? 20.796 27.071 37.231 0.57 19.05 ?  20  LYS A C   1 
ATOM   100  O O   A LYS A 1 15  ? 21.318 26.507 36.261 0.43 18.22 ?  20  LYS A O   1 
ATOM   101  O O   B LYS A 1 15  ? 21.328 26.525 36.258 0.57 18.21 ?  20  LYS A O   1 
ATOM   102  C CB  A LYS A 1 15  ? 20.899 25.942 39.475 0.43 18.16 ?  20  LYS A CB  1 
ATOM   103  C CB  B LYS A 1 15  ? 20.884 25.946 39.471 0.57 18.13 ?  20  LYS A CB  1 
ATOM   104  C CG  A LYS A 1 15  ? 20.924 24.558 38.838 0.43 24.52 ?  20  LYS A CG  1 
ATOM   105  C CG  B LYS A 1 15  ? 20.919 24.560 38.839 0.57 24.53 ?  20  LYS A CG  1 
ATOM   106  C CD  A LYS A 1 15  ? 19.519 24.072 38.513 0.43 28.81 ?  20  LYS A CD  1 
ATOM   107  C CD  B LYS A 1 15  ? 19.512 24.043 38.575 0.57 28.89 ?  20  LYS A CD  1 
ATOM   108  C CE  A LYS A 1 15  ? 19.444 22.552 38.499 0.43 31.42 ?  20  LYS A CE  1 
ATOM   109  C CE  B LYS A 1 15  ? 19.535 22.672 37.914 0.57 32.06 ?  20  LYS A CE  1 
ATOM   110  N NZ  A LYS A 1 15  ? 20.032 21.971 37.259 0.43 26.59 ?  20  LYS A NZ  1 
ATOM   111  N NZ  B LYS A 1 15  ? 18.290 22.407 37.136 0.57 30.05 ?  20  LYS A NZ  1 
ATOM   112  N N   . LEU A 1 16  ? 19.623 27.701 37.137 1.00 17.46 ?  21  LEU A N   1 
ATOM   113  C CA  . LEU A 1 16  ? 18.914 27.749 35.862 1.00 19.44 ?  21  LEU A CA  1 
ATOM   114  C C   . LEU A 1 16  ? 19.641 28.629 34.849 1.00 17.54 ?  21  LEU A C   1 
ATOM   115  O O   . LEU A 1 16  ? 19.722 28.281 33.665 1.00 15.35 ?  21  LEU A O   1 
ATOM   116  C CB  . LEU A 1 16  ? 17.483 28.238 36.076 1.00 13.24 ?  21  LEU A CB  1 
ATOM   117  C CG  . LEU A 1 16  ? 16.578 27.299 36.873 1.00 17.22 ?  21  LEU A CG  1 
ATOM   118  C CD1 . LEU A 1 16  ? 15.323 28.024 37.340 1.00 14.80 ?  21  LEU A CD1 1 
ATOM   119  C CD2 . LEU A 1 16  ? 16.223 26.064 36.050 1.00 18.79 ?  21  LEU A CD2 1 
ATOM   120  N N   . LEU A 1 17  ? 20.173 29.772 35.289 1.00 12.61 ?  22  LEU A N   1 
ATOM   121  C CA  . LEU A 1 17  ? 20.944 30.614 34.377 1.00 18.32 ?  22  LEU A CA  1 
ATOM   122  C C   . LEU A 1 17  ? 22.198 29.893 33.900 1.00 20.71 ?  22  LEU A C   1 
ATOM   123  O O   . LEU A 1 17  ? 22.598 30.026 32.737 1.00 16.46 ?  22  LEU A O   1 
ATOM   124  C CB  . LEU A 1 17  ? 21.313 31.934 35.055 1.00 15.06 ?  22  LEU A CB  1 
ATOM   125  C CG  . LEU A 1 17  ? 22.066 32.942 34.179 1.00 18.59 ?  22  LEU A CG  1 
ATOM   126  C CD1 . LEU A 1 17  ? 21.372 33.110 32.835 1.00 14.50 ?  22  LEU A CD1 1 
ATOM   127  C CD2 . LEU A 1 17  ? 22.200 34.280 34.879 1.00 13.57 ?  22  LEU A CD2 1 
ATOM   128  N N   . ARG A 1 18  ? 22.831 29.127 34.791 1.00 18.08 ?  23  ARG A N   1 
ATOM   129  C CA  . ARG A 1 18  ? 23.964 28.293 34.401 1.00 18.24 ?  23  ARG A CA  1 
ATOM   130  C C   . ARG A 1 18  ? 23.564 27.305 33.312 1.00 20.19 ?  23  ARG A C   1 
ATOM   131  O O   . ARG A 1 18  ? 24.248 27.179 32.290 1.00 20.10 ?  23  ARG A O   1 
ATOM   132  C CB  . ARG A 1 18  ? 24.502 27.557 35.628 1.00 22.11 ?  23  ARG A CB  1 
ATOM   133  C CG  . ARG A 1 18  ? 25.934 27.077 35.513 1.00 32.13 ?  23  ARG A CG  1 
ATOM   134  C CD  . ARG A 1 18  ? 26.347 26.351 36.781 1.00 29.02 ?  23  ARG A CD  1 
ATOM   135  N NE  . ARG A 1 18  ? 25.530 25.163 37.000 1.00 30.47 ?  23  ARG A NE  1 
ATOM   136  C CZ  . ARG A 1 18  ? 25.553 24.421 38.099 1.00 34.41 ?  23  ARG A CZ  1 
ATOM   137  N NH1 . ARG A 1 18  ? 26.349 24.710 39.115 1.00 25.92 ?  23  ARG A NH1 1 
ATOM   138  N NH2 . ARG A 1 18  ? 24.751 23.363 38.183 1.00 31.99 ?  23  ARG A NH2 1 
ATOM   139  N N   . ASP A 1 19  ? 22.448 26.597 33.516 1.00 18.35 ?  24  ASP A N   1 
ATOM   140  C CA  . ASP A 1 19  ? 21.975 25.646 32.514 1.00 24.92 ?  24  ASP A CA  1 
ATOM   141  C C   . ASP A 1 19  ? 21.656 26.346 31.202 1.00 21.19 ?  24  ASP A C   1 
ATOM   142  O O   . ASP A 1 19  ? 21.908 25.802 30.119 1.00 20.71 ?  24  ASP A O   1 
ATOM   143  C CB  . ASP A 1 19  ? 20.741 24.909 33.031 1.00 23.73 ?  24  ASP A CB  1 
ATOM   144  C CG  . ASP A 1 19  ? 21.061 23.963 34.166 1.00 27.94 ?  24  ASP A CG  1 
ATOM   145  O OD1 . ASP A 1 19  ? 22.261 23.783 34.459 1.00 25.18 ?  24  ASP A OD1 1 
ATOM   146  O OD2 . ASP A 1 19  ? 20.117 23.401 34.762 1.00 21.17 ?  24  ASP A OD2 1 
ATOM   147  N N   . PHE A 1 20  ? 21.094 27.554 31.285 1.00 22.21 ?  25  PHE A N   1 
ATOM   148  C CA  . PHE A 1 20  ? 20.810 28.349 30.095 1.00 25.06 ?  25  PHE A CA  1 
ATOM   149  C C   . PHE A 1 20  ? 22.083 28.616 29.300 1.00 22.79 ?  25  PHE A C   1 
ATOM   150  O O   . PHE A 1 20  ? 22.145 28.340 28.096 1.00 20.56 ?  25  PHE A O   1 
ATOM   151  C CB  . PHE A 1 20  ? 20.131 29.658 30.513 1.00 22.11 ?  25  PHE A CB  1 
ATOM   152  C CG  . PHE A 1 20  ? 19.577 30.469 29.368 1.00 24.53 ?  25  PHE A CG  1 
ATOM   153  C CD1 . PHE A 1 20  ? 19.436 29.927 28.102 1.00 30.81 ?  25  PHE A CD1 1 
ATOM   154  C CD2 . PHE A 1 20  ? 19.180 31.781 29.574 1.00 27.60 ?  25  PHE A CD2 1 
ATOM   155  C CE1 . PHE A 1 20  ? 18.927 30.684 27.061 1.00 31.41 ?  25  PHE A CE1 1 
ATOM   156  C CE2 . PHE A 1 20  ? 18.665 32.541 28.537 1.00 29.92 ?  25  PHE A CE2 1 
ATOM   157  C CZ  . PHE A 1 20  ? 18.537 31.991 27.280 1.00 24.87 ?  25  PHE A CZ  1 
ATOM   158  N N   . ASN A 1 21  ? 23.116 29.146 29.961 1.00 21.96 ?  26  ASN A N   1 
ATOM   159  C CA  . ASN A 1 21  ? 24.370 29.430 29.267 1.00 17.74 ?  26  ASN A CA  1 
ATOM   160  C C   . ASN A 1 21  ? 25.055 28.149 28.809 1.00 29.57 ?  26  ASN A C   1 
ATOM   161  O O   . ASN A 1 21  ? 25.667 28.114 27.734 1.00 28.19 ?  26  ASN A O   1 
ATOM   162  C CB  . ASN A 1 21  ? 25.299 30.235 30.173 1.00 27.77 ?  26  ASN A CB  1 
ATOM   163  C CG  . ASN A 1 21  ? 24.643 31.487 30.724 1.00 35.18 ?  26  ASN A CG  1 
ATOM   164  O OD1 . ASN A 1 21  ? 23.667 31.989 30.166 1.00 36.34 ?  26  ASN A OD1 1 
ATOM   165  N ND2 . ASN A 1 21  ? 25.173 31.992 31.831 1.00 41.82 ?  26  ASN A ND2 1 
ATOM   166  N N   . THR A 1 22  ? 24.973 27.089 29.617 1.00 27.41 ?  27  THR A N   1 
ATOM   167  C CA  . THR A 1 22  ? 25.607 25.827 29.251 1.00 26.47 ?  27  THR A CA  1 
ATOM   168  C C   . THR A 1 22  ? 24.971 25.255 27.990 1.00 21.96 ?  27  THR A C   1 
ATOM   169  O O   . THR A 1 22  ? 25.669 24.783 27.084 1.00 23.97 ?  27  THR A O   1 
ATOM   170  C CB  . THR A 1 22  ? 25.489 24.837 30.412 1.00 20.97 ?  27  THR A CB  1 
ATOM   171  O OG1 . THR A 1 22  ? 26.459 25.161 31.414 1.00 30.61 ?  27  THR A OG1 1 
ATOM   172  C CG2 . THR A 1 22  ? 25.764 23.422 29.934 1.00 23.14 ?  27  THR A CG2 1 
ATOM   173  N N   . GLU A 1 23  ? 23.639 25.322 27.905 1.00 24.48 ?  28  GLU A N   1 
ATOM   174  C CA  . GLU A 1 23  ? 22.923 24.791 26.750 1.00 24.36 ?  28  GLU A CA  1 
ATOM   175  C C   . GLU A 1 23  ? 23.308 25.518 25.467 1.00 32.68 ?  28  GLU A C   1 
ATOM   176  O O   . GLU A 1 23  ? 23.389 24.903 24.398 1.00 28.19 ?  28  GLU A O   1 
ATOM   177  C CB  . GLU A 1 23  ? 21.417 24.888 26.994 1.00 33.73 ?  28  GLU A CB  1 
ATOM   178  C CG  . GLU A 1 23  ? 20.558 24.487 25.810 1.00 31.35 ?  28  GLU A CG  1 
ATOM   179  C CD  . GLU A 1 23  ? 19.078 24.477 26.141 1.00 41.24 ?  28  GLU A CD  1 
ATOM   180  O OE1 . GLU A 1 23  ? 18.706 24.950 27.238 1.00 31.16 ?  28  GLU A OE1 1 
ATOM   181  O OE2 . GLU A 1 23  ? 18.286 24.000 25.301 1.00 38.14 ?  28  GLU A OE2 1 
ATOM   182  N N   . PHE A 1 24  ? 23.558 26.825 25.551 1.00 29.73 ?  29  PHE A N   1 
ATOM   183  C CA  . PHE A 1 24  ? 23.860 27.629 24.374 1.00 36.90 ?  29  PHE A CA  1 
ATOM   184  C C   . PHE A 1 24  ? 25.336 28.003 24.288 1.00 46.71 ?  29  PHE A C   1 
ATOM   185  O O   . PHE A 1 24  ? 25.689 28.970 23.604 1.00 43.83 ?  29  PHE A O   1 
ATOM   186  C CB  . PHE A 1 24  ? 22.976 28.876 24.351 1.00 29.09 ?  29  PHE A CB  1 
ATOM   187  C CG  . PHE A 1 24  ? 21.525 28.569 24.114 1.00 48.19 ?  29  PHE A CG  1 
ATOM   188  C CD1 . PHE A 1 24  ? 21.026 28.473 22.825 1.00 51.48 ?  29  PHE A CD1 1 
ATOM   189  C CD2 . PHE A 1 24  ? 20.666 28.349 25.180 1.00 40.83 ?  29  PHE A CD2 1 
ATOM   190  C CE1 . PHE A 1 24  ? 19.695 28.177 22.603 1.00 46.77 ?  29  PHE A CE1 1 
ATOM   191  C CE2 . PHE A 1 24  ? 19.332 28.052 24.963 1.00 44.18 ?  29  PHE A CE2 1 
ATOM   192  C CZ  . PHE A 1 24  ? 18.847 27.967 23.672 1.00 48.14 ?  29  PHE A CZ  1 
ATOM   193  N N   . ASP A 1 25  ? 26.203 27.248 24.967 1.00 37.45 ?  30  ASP A N   1 
ATOM   194  C CA  . ASP A 1 25  ? 27.655 27.401 24.867 1.00 39.99 ?  30  ASP A CA  1 
ATOM   195  C C   . ASP A 1 25  ? 28.114 28.819 25.195 1.00 41.05 ?  30  ASP A C   1 
ATOM   196  O O   . ASP A 1 25  ? 29.081 29.316 24.614 1.00 42.56 ?  30  ASP A O   1 
ATOM   197  C CB  . ASP A 1 25  ? 28.160 26.989 23.482 1.00 40.48 ?  30  ASP A CB  1 
ATOM   198  C CG  . ASP A 1 25  ? 29.471 26.234 23.541 1.00 45.63 ?  30  ASP A CG  1 
ATOM   199  O OD1 . ASP A 1 25  ? 30.029 25.923 22.466 1.00 55.66 ?  30  ASP A OD1 1 
ATOM   200  O OD2 . ASP A 1 25  ? 29.947 25.959 24.662 1.00 48.68 ?  30  ASP A OD2 1 
ATOM   201  N N   . THR A 1 26  ? 27.424 29.477 26.125 1.00 35.70 ?  31  THR A N   1 
ATOM   202  C CA  . THR A 1 26  ? 27.698 30.818 26.622 1.00 45.76 ?  31  THR A CA  1 
ATOM   203  C C   . THR A 1 26  ? 28.507 30.745 27.911 1.00 53.17 ?  31  THR A C   1 
ATOM   204  O O   . THR A 1 26  ? 28.186 29.947 28.801 1.00 46.00 ?  31  THR A O   1 
ATOM   205  C CB  . THR A 1 26  ? 26.397 31.580 26.887 1.00 42.38 ?  31  THR A CB  1 
ATOM   206  O OG1 . THR A 1 26  ? 25.425 31.236 25.890 1.00 56.05 ?  31  THR A OG1 1 
ATOM   207  C CG2 . THR A 1 26  ? 26.634 33.083 26.847 1.00 53.41 ?  31  THR A CG2 1 
ATOM   208  N N   . PRO A 1 27  ? 29.560 31.554 28.030 1.00 57.32 ?  32  PRO A N   1 
ATOM   209  C CA  . PRO A 1 27  ? 30.369 31.534 29.257 1.00 48.80 ?  32  PRO A CA  1 
ATOM   210  C C   . PRO A 1 27  ? 29.538 31.888 30.481 1.00 48.44 ?  32  PRO A C   1 
ATOM   211  O O   . PRO A 1 27  ? 28.590 32.673 30.413 1.00 44.37 ?  32  PRO A O   1 
ATOM   212  C CB  . PRO A 1 27  ? 31.457 32.585 29.000 1.00 66.06 ?  32  PRO A CB  1 
ATOM   213  C CG  . PRO A 1 27  ? 31.367 32.963 27.567 1.00 52.40 ?  32  PRO A CG  1 
ATOM   214  C CD  . PRO A 1 27  ? 30.122 32.406 26.968 1.00 62.89 ?  32  PRO A CD  1 
ATOM   215  N N   . VAL A 1 28  ? 29.905 31.292 31.606 1.00 41.87 ?  33  VAL A N   1 
ATOM   216  C CA  . VAL A 1 28  ? 29.218 31.479 32.880 1.00 39.55 ?  33  VAL A CA  1 
ATOM   217  C C   . VAL A 1 28  ? 30.174 32.198 33.826 1.00 38.45 ?  33  VAL A C   1 
ATOM   218  O O   . VAL A 1 28  ? 31.285 31.707 34.062 1.00 28.75 ?  33  VAL A O   1 
ATOM   219  C CB  . VAL A 1 28  ? 28.761 30.140 33.482 1.00 39.72 ?  33  VAL A CB  1 
ATOM   220  C CG1 . VAL A 1 28  ? 28.087 30.366 34.830 1.00 30.62 ?  33  VAL A CG1 1 
ATOM   221  C CG2 . VAL A 1 28  ? 27.836 29.406 32.525 1.00 43.57 ?  33  VAL A CG2 1 
ATOM   222  N N   . PRO A 1 29  ? 29.795 33.337 34.393 1.00 36.07 ?  34  PRO A N   1 
ATOM   223  C CA  . PRO A 1 29  ? 30.672 34.005 35.355 1.00 40.48 ?  34  PRO A CA  1 
ATOM   224  C C   . PRO A 1 29  ? 30.574 33.347 36.722 1.00 30.76 ?  34  PRO A C   1 
ATOM   225  O O   . PRO A 1 29  ? 29.578 32.711 37.070 1.00 26.99 ?  34  PRO A O   1 
ATOM   226  C CB  . PRO A 1 29  ? 30.139 35.442 35.397 1.00 37.89 ?  34  PRO A CB  1 
ATOM   227  C CG  . PRO A 1 29  ? 28.749 35.381 34.795 1.00 38.10 ?  34  PRO A CG  1 
ATOM   228  C CD  . PRO A 1 29  ? 28.477 33.987 34.304 1.00 43.09 ?  34  PRO A CD  1 
ATOM   229  N N   . GLU A 1 30  ? 31.643 33.503 37.494 1.00 26.04 ?  35  GLU A N   1 
ATOM   230  C CA  . GLU A 1 30  ? 31.642 32.998 38.856 1.00 24.24 ?  35  GLU A CA  1 
ATOM   231  C C   . GLU A 1 30  ? 30.747 33.860 39.738 1.00 29.82 ?  35  GLU A C   1 
ATOM   232  O O   . GLU A 1 30  ? 30.556 35.054 39.490 1.00 26.51 ?  35  GLU A O   1 
ATOM   233  C CB  . GLU A 1 30  ? 33.062 32.969 39.418 1.00 30.34 ?  35  GLU A CB  1 
ATOM   234  N N   . GLY A 1 31  ? 30.178 33.235 40.765 1.00 24.06 ?  36  GLY A N   1 
ATOM   235  C CA  . GLY A 1 31  ? 29.407 33.967 41.749 1.00 22.54 ?  36  GLY A CA  1 
ATOM   236  C C   . GLY A 1 31  ? 27.993 34.311 41.344 1.00 24.18 ?  36  GLY A C   1 
ATOM   237  O O   . GLY A 1 31  ? 27.463 35.333 41.792 1.00 18.67 ?  36  GLY A O   1 
ATOM   238  N N   . LEU A 1 32  ? 27.356 33.481 40.513 1.00 19.18 ?  37  LEU A N   1 
ATOM   239  C CA  . LEU A 1 32  ? 25.993 33.779 40.082 1.00 22.11 ?  37  LEU A CA  1 
ATOM   240  C C   . LEU A 1 32  ? 25.029 33.793 41.263 1.00 16.00 ?  37  LEU A C   1 
ATOM   241  O O   . LEU A 1 32  ? 24.134 34.643 41.331 1.00 17.27 ?  37  LEU A O   1 
ATOM   242  C CB  . LEU A 1 32  ? 25.537 32.768 39.030 1.00 17.97 ?  37  LEU A CB  1 
ATOM   243  C CG  . LEU A 1 32  ? 25.970 33.036 37.586 1.00 30.32 ?  37  LEU A CG  1 
ATOM   244  C CD1 . LEU A 1 32  ? 25.356 32.016 36.640 1.00 20.53 ?  37  LEU A CD1 1 
ATOM   245  C CD2 . LEU A 1 32  ? 25.595 34.448 37.170 1.00 24.42 ?  37  LEU A CD2 1 
ATOM   246  N N   . GLU A 1 33  ? 25.203 32.868 42.210 1.00 15.62 ?  38  GLU A N   1 
ATOM   247  C CA  . GLU A 1 33  ? 24.264 32.765 43.323 1.00 20.64 ?  38  GLU A CA  1 
ATOM   248  C C   . GLU A 1 33  ? 24.339 33.992 44.224 1.00 18.85 ?  38  GLU A C   1 
ATOM   249  O O   . GLU A 1 33  ? 23.308 34.565 44.593 1.00 16.31 ?  38  GLU A O   1 
ATOM   250  C CB  . GLU A 1 33  ? 24.533 31.489 44.123 1.00 20.05 ?  38  GLU A CB  1 
ATOM   251  C CG  . GLU A 1 33  ? 23.608 31.309 45.315 1.00 25.88 ?  38  GLU A CG  1 
ATOM   252  C CD  . GLU A 1 33  ? 23.721 29.931 45.948 1.00 38.45 ?  38  GLU A CD  1 
ATOM   253  O OE1 . GLU A 1 33  ? 24.271 29.012 45.302 1.00 31.01 ?  38  GLU A OE1 1 
ATOM   254  O OE2 . GLU A 1 33  ? 23.245 29.765 47.090 1.00 35.40 ?  38  GLU A OE2 1 
ATOM   255  N N   . GLU A 1 34  ? 25.555 34.416 44.582 1.00 19.02 ?  39  GLU A N   1 
ATOM   256  C CA  . GLU A 1 34  ? 25.703 35.561 45.476 1.00 13.23 ?  39  GLU A CA  1 
ATOM   257  C C   . GLU A 1 34  ? 25.205 36.847 44.824 1.00 18.90 ?  39  GLU A C   1 
ATOM   258  O O   . GLU A 1 34  ? 24.628 37.707 45.499 1.00 13.52 ?  39  GLU A O   1 
ATOM   259  C CB  . GLU A 1 34  ? 27.163 35.706 45.906 1.00 17.86 ?  39  GLU A CB  1 
ATOM   260  N N   . ARG A 1 35  ? 25.418 37.000 43.514 1.00 14.16 ?  40  ARG A N   1 
ATOM   261  C CA  . ARG A 1 35  ? 24.924 38.190 42.827 1.00 14.54 ?  40  ARG A CA  1 
ATOM   262  C C   . ARG A 1 35  ? 23.405 38.179 42.724 1.00 10.18 ?  40  ARG A C   1 
ATOM   263  O O   . ARG A 1 35  ? 22.757 39.213 42.923 1.00 10.06 ?  40  ARG A O   1 
ATOM   264  C CB  . ARG A 1 35  ? 25.555 38.302 41.441 1.00 14.14 ?  40  ARG A CB  1 
ATOM   265  C CG  . ARG A 1 35  ? 27.060 38.455 41.473 1.00 26.71 ?  40  ARG A CG  1 
ATOM   266  C CD  . ARG A 1 35  ? 27.527 39.538 40.511 1.00 32.30 ?  40  ARG A CD  1 
ATOM   267  N NE  . ARG A 1 35  ? 28.940 39.411 40.170 1.00 27.15 ?  40  ARG A NE  1 
ATOM   268  C CZ  . ARG A 1 35  ? 29.484 38.368 39.556 1.00 22.41 ?  40  ARG A CZ  1 
ATOM   269  N NH1 . ARG A 1 35  ? 28.753 37.348 39.139 1.00 27.62 ?  40  ARG A NH1 1 
ATOM   270  N NH2 . ARG A 1 35  ? 30.798 38.356 39.343 1.00 31.06 ?  40  ARG A NH2 1 
ATOM   271  N N   . PHE A 1 36  ? 22.816 37.023 42.411 1.00 11.53 ?  41  PHE A N   1 
ATOM   272  C CA  . PHE A 1 36  ? 21.360 36.934 42.379 1.00 10.34 ?  41  PHE A CA  1 
ATOM   273  C C   . PHE A 1 36  ? 20.766 37.208 43.756 1.00 11.74 ?  41  PHE A C   1 
ATOM   274  O O   . PHE A 1 36  ? 19.706 37.834 43.869 1.00 12.72 ?  41  PHE A O   1 
ATOM   275  C CB  . PHE A 1 36  ? 20.927 35.561 41.863 1.00 13.91 ?  41  PHE A CB  1 
ATOM   276  C CG  . PHE A 1 36  ? 20.603 35.539 40.394 1.00 17.54 ?  41  PHE A CG  1 
ATOM   277  C CD1 . PHE A 1 36  ? 19.701 36.447 39.854 1.00 14.52 ?  41  PHE A CD1 1 
ATOM   278  C CD2 . PHE A 1 36  ? 21.202 34.615 39.554 1.00 13.03 ?  41  PHE A CD2 1 
ATOM   279  C CE1 . PHE A 1 36  ? 19.401 36.429 38.504 1.00 11.92 ?  41  PHE A CE1 1 
ATOM   280  C CE2 . PHE A 1 36  ? 20.904 34.590 38.202 1.00 12.07 ?  41  PHE A CE2 1 
ATOM   281  C CZ  . PHE A 1 36  ? 20.007 35.500 37.677 1.00 9.17  ?  41  PHE A CZ  1 
ATOM   282  N N   . ALA A 1 37  ? 21.447 36.766 44.818 1.00 9.18  ?  42  ALA A N   1 
ATOM   283  C CA  . ALA A 1 37  ? 20.971 37.042 46.171 1.00 12.64 ?  42  ALA A CA  1 
ATOM   284  C C   . ALA A 1 37  ? 20.915 38.541 46.444 1.00 13.28 ?  42  ALA A C   1 
ATOM   285  O O   . ALA A 1 37  ? 19.941 39.038 47.024 1.00 16.24 ?  42  ALA A O   1 
ATOM   286  C CB  . ALA A 1 37  ? 21.866 36.340 47.194 1.00 12.84 ?  42  ALA A CB  1 
ATOM   287  N N   . GLN A 1 38  ? 21.949 39.280 46.033 1.00 11.72 ?  43  GLN A N   1 
ATOM   288  C CA  . GLN A 1 38  ? 21.934 40.729 46.208 1.00 17.17 ?  43  GLN A CA  1 
ATOM   289  C C   . GLN A 1 38  ? 20.917 41.387 45.283 1.00 17.01 ?  43  GLN A C   1 
ATOM   290  O O   . GLN A 1 38  ? 20.212 42.318 45.688 1.00 15.99 ?  43  GLN A O   1 
ATOM   291  C CB  . GLN A 1 38  ? 23.328 41.307 45.960 1.00 31.10 ?  43  GLN A CB  1 
ATOM   292  C CG  . GLN A 1 38  ? 24.366 40.910 46.995 1.00 32.41 ?  43  GLN A CG  1 
ATOM   293  N N   . ILE A 1 39  ? 20.827 40.915 44.038 1.00 12.75 ?  44  ILE A N   1 
ATOM   294  C CA  . ILE A 1 39  ? 19.927 41.535 43.071 1.00 13.41 ?  44  ILE A CA  1 
ATOM   295  C C   . ILE A 1 39  ? 18.475 41.323 43.476 1.00 12.82 ?  44  ILE A C   1 
ATOM   296  O O   . ILE A 1 39  ? 17.646 42.236 43.370 1.00 11.84 ?  44  ILE A O   1 
ATOM   297  C CB  . ILE A 1 39  ? 20.211 40.988 41.660 1.00 11.96 ?  44  ILE A CB  1 
ATOM   298  C CG1 . ILE A 1 39  ? 21.502 41.596 41.106 1.00 11.73 ?  44  ILE A CG1 1 
ATOM   299  C CG2 . ILE A 1 39  ? 19.029 41.253 40.727 1.00 13.00 ?  44  ILE A CG2 1 
ATOM   300  C CD1 . ILE A 1 39  ? 22.035 40.883 39.881 1.00 15.96 ?  44  ILE A CD1 1 
ATOM   301  N N   . ILE A 1 40  ? 18.142 40.122 43.955 1.00 9.74  ?  45  ILE A N   1 
ATOM   302  C CA  . ILE A 1 40  ? 16.759 39.834 44.322 1.00 13.05 ?  45  ILE A CA  1 
ATOM   303  C C   . ILE A 1 40  ? 16.359 40.625 45.561 1.00 14.83 ?  45  ILE A C   1 
ATOM   304  O O   . ILE A 1 40  ? 15.183 40.976 45.732 1.00 18.82 ?  45  ILE A O   1 
ATOM   305  C CB  . ILE A 1 40  ? 16.570 38.314 44.504 1.00 9.10  ?  45  ILE A CB  1 
ATOM   306  C CG1 . ILE A 1 40  ? 16.604 37.618 43.138 1.00 10.44 ?  45  ILE A CG1 1 
ATOM   307  C CG2 . ILE A 1 40  ? 15.260 37.993 45.208 1.00 12.33 ?  45  ILE A CG2 1 
ATOM   308  C CD1 . ILE A 1 40  ? 16.823 36.124 43.216 1.00 7.00  ?  45  ILE A CD1 1 
ATOM   309  N N   . ALA A 1 41  ? 17.327 40.962 46.418 1.00 12.82 ?  46  ALA A N   1 
ATOM   310  C CA  . ALA A 1 41  ? 17.033 41.728 47.622 1.00 15.37 ?  46  ALA A CA  1 
ATOM   311  C C   . ALA A 1 41  ? 16.569 43.147 47.318 1.00 26.57 ?  46  ALA A C   1 
ATOM   312  O O   . ALA A 1 41  ? 15.863 43.742 48.139 1.00 26.29 ?  46  ALA A O   1 
ATOM   313  C CB  . ALA A 1 41  ? 18.262 41.770 48.529 1.00 14.35 ?  46  ALA A CB  1 
ATOM   314  N N   . HIS A 1 42  ? 16.931 43.697 46.164 1.00 28.79 ?  47  HIS A N   1 
ATOM   315  C CA  . HIS A 1 42  ? 16.666 45.095 45.860 1.00 25.91 ?  47  HIS A CA  1 
ATOM   316  C C   . HIS A 1 42  ? 15.447 45.242 44.951 1.00 21.44 ?  47  HIS A C   1 
ATOM   317  O O   . HIS A 1 42  ? 14.898 44.268 44.430 1.00 23.62 ?  47  HIS A O   1 
ATOM   318  C CB  . HIS A 1 42  ? 17.908 45.742 45.244 1.00 33.14 ?  47  HIS A CB  1 
ATOM   319  C CG  . HIS A 1 42  ? 19.049 45.867 46.206 1.00 34.13 ?  47  HIS A CG  1 
ATOM   320  N ND1 . HIS A 1 42  ? 18.919 46.478 47.435 1.00 41.78 ?  47  HIS A ND1 1 
ATOM   321  C CD2 . HIS A 1 42  ? 20.332 45.442 46.131 1.00 37.32 ?  47  HIS A CD2 1 
ATOM   322  C CE1 . HIS A 1 42  ? 20.077 46.435 48.071 1.00 41.86 ?  47  HIS A CE1 1 
ATOM   323  N NE2 . HIS A 1 42  ? 20.951 45.811 47.302 1.00 41.46 ?  47  HIS A NE2 1 
ATOM   324  N N   . ASP A 1 43  ? 15.022 46.493 44.773 1.00 27.01 ?  48  ASP A N   1 
ATOM   325  C CA  . ASP A 1 43  ? 13.683 46.796 44.285 1.00 29.41 ?  48  ASP A CA  1 
ATOM   326  C C   . ASP A 1 43  ? 13.612 47.112 42.795 1.00 28.28 ?  48  ASP A C   1 
ATOM   327  O O   . ASP A 1 43  ? 12.504 47.299 42.278 1.00 27.69 ?  48  ASP A O   1 
ATOM   328  C CB  . ASP A 1 43  ? 13.095 47.975 45.071 1.00 31.83 ?  48  ASP A CB  1 
ATOM   329  N N   . ASP A 1 44  ? 14.742 47.184 42.092 1.00 15.19 ?  49  ASP A N   1 
ATOM   330  C CA  . ASP A 1 44  ? 14.729 47.503 40.669 1.00 20.44 ?  49  ASP A CA  1 
ATOM   331  C C   . ASP A 1 44  ? 14.860 46.266 39.786 1.00 16.32 ?  49  ASP A C   1 
ATOM   332  O O   . ASP A 1 44  ? 15.172 46.394 38.596 1.00 12.51 ?  49  ASP A O   1 
ATOM   333  C CB  . ASP A 1 44  ? 15.831 48.509 40.337 1.00 19.34 ?  49  ASP A CB  1 
ATOM   334  C CG  . ASP A 1 44  ? 17.200 48.037 40.771 1.00 24.90 ?  49  ASP A CG  1 
ATOM   335  O OD1 . ASP A 1 44  ? 17.282 46.993 41.453 1.00 29.27 ?  49  ASP A OD1 1 
ATOM   336  O OD2 . ASP A 1 44  ? 18.191 48.714 40.432 1.00 34.66 ?  49  ASP A OD2 1 
ATOM   337  N N   . ALA A 1 45  ? 14.628 45.078 40.340 1.00 12.83 ?  50  ALA A N   1 
ATOM   338  C CA  . ALA A 1 45  ? 14.686 43.845 39.567 1.00 14.84 ?  50  ALA A CA  1 
ATOM   339  C C   . ALA A 1 45  ? 13.943 42.754 40.323 1.00 11.95 ?  50  ALA A C   1 
ATOM   340  O O   . ALA A 1 45  ? 13.801 42.808 41.546 1.00 12.39 ?  50  ALA A O   1 
ATOM   341  C CB  . ALA A 1 45  ? 16.132 43.413 39.294 1.00 11.47 ?  50  ALA A CB  1 
ATOM   342  N N   . PHE A 1 46  ? 13.477 41.752 39.581 1.00 10.99 ?  51  PHE A N   1 
ATOM   343  C CA  . PHE A 1 46  ? 12.860 40.599 40.217 1.00 11.03 ?  51  PHE A CA  1 
ATOM   344  C C   . PHE A 1 46  ? 13.006 39.385 39.315 1.00 7.89  ?  51  PHE A C   1 
ATOM   345  O O   . PHE A 1 46  ? 13.260 39.498 38.112 1.00 7.17  ?  51  PHE A O   1 
ATOM   346  C CB  . PHE A 1 46  ? 11.383 40.851 40.563 1.00 8.61  ?  51  PHE A CB  1 
ATOM   347  C CG  . PHE A 1 46  ? 10.502 41.093 39.369 1.00 7.83  ?  51  PHE A CG  1 
ATOM   348  C CD1 . PHE A 1 46  ? 9.950  40.033 38.666 1.00 8.35  ?  51  PHE A CD1 1 
ATOM   349  C CD2 . PHE A 1 46  ? 10.208 42.381 38.961 1.00 10.62 ?  51  PHE A CD2 1 
ATOM   350  C CE1 . PHE A 1 46  ? 9.132  40.257 37.572 1.00 7.14  ?  51  PHE A CE1 1 
ATOM   351  C CE2 . PHE A 1 46  ? 9.392  42.609 37.866 1.00 7.99  ?  51  PHE A CE2 1 
ATOM   352  C CZ  . PHE A 1 46  ? 8.855  41.544 37.173 1.00 6.96  ?  51  PHE A CZ  1 
ATOM   353  N N   . VAL A 1 47  ? 12.838 38.216 39.922 1.00 8.55  ?  52  VAL A N   1 
ATOM   354  C CA  . VAL A 1 47  ? 12.880 36.938 39.225 1.00 9.73  ?  52  VAL A CA  1 
ATOM   355  C C   . VAL A 1 47  ? 11.566 36.218 39.483 1.00 12.66 ?  52  VAL A C   1 
ATOM   356  O O   . VAL A 1 47  ? 11.116 36.131 40.632 1.00 11.11 ?  52  VAL A O   1 
ATOM   357  C CB  . VAL A 1 47  ? 14.072 36.078 39.686 1.00 10.78 ?  52  VAL A CB  1 
ATOM   358  C CG1 . VAL A 1 47  ? 13.989 34.688 39.076 1.00 9.44  ?  52  VAL A CG1 1 
ATOM   359  C CG2 . VAL A 1 47  ? 15.393 36.753 39.325 1.00 12.51 ?  52  VAL A CG2 1 
ATOM   360  N N   . LEU A 1 48  ? 10.948 35.717 38.419 1.00 10.24 ?  53  LEU A N   1 
ATOM   361  C CA  . LEU A 1 48  ? 9.790  34.841 38.527 1.00 12.46 ?  53  LEU A CA  1 
ATOM   362  C C   . LEU A 1 48  ? 10.256 33.408 38.335 1.00 13.29 ?  53  LEU A C   1 
ATOM   363  O O   . LEU A 1 48  ? 11.007 33.122 37.400 1.00 12.71 ?  53  LEU A O   1 
ATOM   364  C CB  . LEU A 1 48  ? 8.727  35.194 37.487 1.00 8.66  ?  53  LEU A CB  1 
ATOM   365  C CG  . LEU A 1 48  ? 8.229  36.636 37.524 1.00 11.84 ?  53  LEU A CG  1 
ATOM   366  C CD1 . LEU A 1 48  ? 7.295  36.900 36.354 1.00 13.66 ?  53  LEU A CD1 1 
ATOM   367  C CD2 . LEU A 1 48  ? 7.542  36.928 38.852 1.00 10.61 ?  53  LEU A CD2 1 
ATOM   368  N N   . LEU A 1 49  ? 9.821  32.516 39.219 1.00 10.87 ?  54  LEU A N   1 
ATOM   369  C CA  . LEU A 1 49  ? 10.199 31.111 39.158 1.00 14.96 ?  54  LEU A CA  1 
ATOM   370  C C   . LEU A 1 49  ? 8.977  30.257 38.861 1.00 20.62 ?  54  LEU A C   1 
ATOM   371  O O   . LEU A 1 49  ? 7.958  30.363 39.552 1.00 20.61 ?  54  LEU A O   1 
ATOM   372  C CB  . LEU A 1 49  ? 10.837 30.649 40.468 1.00 17.38 ?  54  LEU A CB  1 
ATOM   373  C CG  . LEU A 1 49  ? 12.333 30.902 40.640 1.00 23.73 ?  54  LEU A CG  1 
ATOM   374  C CD1 . LEU A 1 49  ? 12.715 30.753 42.105 1.00 19.50 ?  54  LEU A CD1 1 
ATOM   375  C CD2 . LEU A 1 49  ? 13.142 29.958 39.762 1.00 17.20 ?  54  LEU A CD2 1 
ATOM   376  N N   . ALA A 1 50  ? 9.088  29.410 37.842 1.00 14.95 ?  55  ALA A N   1 
ATOM   377  C CA  . ALA A 1 50  ? 8.113  28.353 37.579 1.00 22.02 ?  55  ALA A CA  1 
ATOM   378  C C   . ALA A 1 50  ? 8.685  27.075 38.181 1.00 28.35 ?  55  ALA A C   1 
ATOM   379  O O   . ALA A 1 50  ? 9.508  26.399 37.557 1.00 15.50 ?  55  ALA A O   1 
ATOM   380  C CB  . ALA A 1 50  ? 7.850  28.203 36.085 1.00 18.07 ?  55  ALA A CB  1 
ATOM   381  N N   . GLY A 1 51  ? 8.253  26.748 39.399 1.00 24.62 ?  56  GLY A N   1 
ATOM   382  C CA  . GLY A 1 51  ? 8.856  25.654 40.135 1.00 23.78 ?  56  GLY A CA  1 
ATOM   383  C C   . GLY A 1 51  ? 10.362 25.800 40.175 1.00 26.36 ?  56  GLY A C   1 
ATOM   384  O O   . GLY A 1 51  ? 10.877 26.822 40.634 1.00 25.54 ?  56  GLY A O   1 
ATOM   385  N N   . ASP A 1 52  ? 11.080 24.798 39.669 1.00 22.97 ?  57  ASP A N   1 
ATOM   386  C CA  . ASP A 1 52  ? 12.527 24.890 39.521 1.00 28.85 ?  57  ASP A CA  1 
ATOM   387  C C   . ASP A 1 52  ? 12.959 24.510 38.108 1.00 24.06 ?  57  ASP A C   1 
ATOM   388  O O   . ASP A 1 52  ? 14.079 24.035 37.906 1.00 31.37 ?  57  ASP A O   1 
ATOM   389  C CB  . ASP A 1 52  ? 13.244 24.023 40.559 1.00 30.97 ?  57  ASP A CB  1 
ATOM   390  C CG  . ASP A 1 52  ? 12.896 22.546 40.438 1.00 40.01 ?  57  ASP A CG  1 
ATOM   391  O OD1 . ASP A 1 52  ? 11.973 22.198 39.668 1.00 39.43 ?  57  ASP A OD1 1 
ATOM   392  O OD2 . ASP A 1 52  ? 13.555 21.729 41.115 1.00 46.93 ?  57  ASP A OD2 1 
ATOM   393  N N   . ILE A 1 53  ? 12.087 24.710 37.117 1.00 21.75 ?  58  ILE A N   1 
ATOM   394  C CA  . ILE A 1 53  ? 12.400 24.332 35.746 1.00 23.60 ?  58  ILE A CA  1 
ATOM   395  C C   . ILE A 1 53  ? 12.273 25.502 34.776 1.00 25.57 ?  58  ILE A C   1 
ATOM   396  O O   . ILE A 1 53  ? 12.354 25.306 33.563 1.00 27.58 ?  58  ILE A O   1 
ATOM   397  C CB  . ILE A 1 53  ? 11.556 23.122 35.287 1.00 25.35 ?  58  ILE A CB  1 
ATOM   398  C CG1 . ILE A 1 53  ? 10.070 23.211 35.685 1.00 25.50 ?  58  ILE A CG1 1 
ATOM   399  C CG2 . ILE A 1 53  ? 12.149 21.835 35.840 1.00 34.47 ?  58  ILE A CG2 1 
ATOM   400  C CD1 . ILE A 1 53  ? 9.296  24.411 35.180 1.00 21.40 ?  58  ILE A CD1 1 
ATOM   401  N N   . GLY A 1 54  ? 12.088 26.718 35.285 1.00 20.09 ?  59  GLY A N   1 
ATOM   402  C CA  . GLY A 1 54  ? 12.025 27.894 34.438 1.00 16.67 ?  59  GLY A CA  1 
ATOM   403  C C   . GLY A 1 54  ? 12.016 29.183 35.233 1.00 18.66 ?  59  GLY A C   1 
ATOM   404  O O   . GLY A 1 54  ? 11.571 29.200 36.385 1.00 11.77 ?  59  GLY A O   1 
ATOM   405  N N   . PHE A 1 55  ? 12.502 30.271 34.637 1.00 14.21 ?  60  PHE A N   1 
ATOM   406  C CA  . PHE A 1 55  ? 12.535 31.549 35.332 1.00 14.57 ?  60  PHE A CA  1 
ATOM   407  C C   . PHE A 1 55  ? 12.506 32.693 34.331 1.00 17.80 ?  60  PHE A C   1 
ATOM   408  O O   . PHE A 1 55  ? 12.811 32.527 33.145 1.00 12.43 ?  60  PHE A O   1 
ATOM   409  C CB  . PHE A 1 55  ? 13.771 31.676 36.237 1.00 11.20 ?  60  PHE A CB  1 
ATOM   410  C CG  . PHE A 1 55  ? 15.037 31.993 35.494 1.00 13.24 ?  60  PHE A CG  1 
ATOM   411  C CD1 . PHE A 1 55  ? 15.677 31.021 34.741 1.00 14.89 ?  60  PHE A CD1 1 
ATOM   412  C CD2 . PHE A 1 55  ? 15.587 33.267 35.544 1.00 13.03 ?  60  PHE A CD2 1 
ATOM   413  C CE1 . PHE A 1 55  ? 16.846 31.312 34.051 1.00 14.17 ?  60  PHE A CE1 1 
ATOM   414  C CE2 . PHE A 1 55  ? 16.752 33.565 34.858 1.00 13.10 ?  60  PHE A CE2 1 
ATOM   415  C CZ  . PHE A 1 55  ? 17.383 32.584 34.111 1.00 17.55 ?  60  PHE A CZ  1 
ATOM   416  N N   . ALA A 1 56  ? 12.126 33.864 34.835 1.00 12.41 ?  61  ALA A N   1 
ATOM   417  C CA  . ALA A 1 56  ? 12.204 35.119 34.104 1.00 9.21  ?  61  ALA A CA  1 
ATOM   418  C C   . ALA A 1 56  ? 12.932 36.124 34.981 1.00 10.10 ?  61  ALA A C   1 
ATOM   419  O O   . ALA A 1 56  ? 12.627 36.242 36.170 1.00 12.93 ?  61  ALA A O   1 
ATOM   420  C CB  . ALA A 1 56  ? 10.811 35.641 33.730 1.00 13.13 ?  61  ALA A CB  1 
ATOM   421  N N   . TYR A 1 57  ? 13.903 36.827 34.407 1.00 10.55 ?  62  TYR A N   1 
ATOM   422  C CA  . TYR A 1 57  ? 14.649 37.859 35.118 1.00 6.57  ?  62  TYR A CA  1 
ATOM   423  C C   . TYR A 1 57  ? 14.320 39.205 34.485 1.00 8.15  ?  62  TYR A C   1 
ATOM   424  O O   . TYR A 1 57  ? 14.560 39.409 33.290 1.00 7.17  ?  62  TYR A O   1 
ATOM   425  C CB  . TYR A 1 57  ? 16.153 37.584 35.077 1.00 10.20 ?  62  TYR A CB  1 
ATOM   426  C CG  . TYR A 1 57  ? 16.997 38.709 35.636 1.00 10.48 ?  62  TYR A CG  1 
ATOM   427  C CD1 . TYR A 1 57  ? 16.739 39.237 36.895 1.00 7.68  ?  62  TYR A CD1 1 
ATOM   428  C CD2 . TYR A 1 57  ? 18.052 39.242 34.905 1.00 12.98 ?  62  TYR A CD2 1 
ATOM   429  C CE1 . TYR A 1 57  ? 17.503 40.261 37.408 1.00 8.10  ?  62  TYR A CE1 1 
ATOM   430  C CE2 . TYR A 1 57  ? 18.821 40.272 35.409 1.00 7.75  ?  62  TYR A CE2 1 
ATOM   431  C CZ  . TYR A 1 57  ? 18.545 40.776 36.660 1.00 10.69 ?  62  TYR A CZ  1 
ATOM   432  O OH  . TYR A 1 57  ? 19.314 41.799 37.167 1.00 13.54 ?  62  TYR A OH  1 
ATOM   433  N N   . VAL A 1 58  ? 13.771 40.115 35.284 1.00 7.84  ?  63  VAL A N   1 
ATOM   434  C CA  . VAL A 1 58  ? 13.279 41.401 34.806 1.00 8.21  ?  63  VAL A CA  1 
ATOM   435  C C   . VAL A 1 58  ? 13.976 42.509 35.581 1.00 9.36  ?  63  VAL A C   1 
ATOM   436  O O   . VAL A 1 58  ? 14.069 42.445 36.812 1.00 8.97  ?  63  VAL A O   1 
ATOM   437  C CB  . VAL A 1 58  ? 11.750 41.511 34.960 1.00 8.84  ?  63  VAL A CB  1 
ATOM   438  C CG1 . VAL A 1 58  ? 11.259 42.871 34.479 1.00 9.30  ?  63  VAL A CG1 1 
ATOM   439  C CG2 . VAL A 1 58  ? 11.058 40.379 34.209 1.00 10.53 ?  63  VAL A CG2 1 
ATOM   440  N N   . THR A 1 59  ? 14.470 43.517 34.863 1.00 7.07  ?  64  THR A N   1 
ATOM   441  C CA  . THR A 1 59  ? 15.021 44.718 35.473 1.00 7.54  ?  64  THR A CA  1 
ATOM   442  C C   . THR A 1 59  ? 14.123 45.907 35.162 1.00 10.82 ?  64  THR A C   1 
ATOM   443  O O   . THR A 1 59  ? 13.462 45.951 34.121 1.00 7.45  ?  64  THR A O   1 
ATOM   444  C CB  . THR A 1 59  ? 16.443 45.011 34.978 1.00 11.23 ?  64  THR A CB  1 
ATOM   445  O OG1 . THR A 1 59  ? 16.463 45.031 33.543 1.00 10.67 ?  64  THR A OG1 1 
ATOM   446  C CG2 . THR A 1 59  ? 17.420 43.960 35.492 1.00 12.15 ?  64  THR A CG2 1 
ATOM   447  N N   . LEU A 1 60  ? 14.107 46.870 36.081 1.00 7.79  ?  65  LEU A N   1 
ATOM   448  C CA  . LEU A 1 60  ? 13.334 48.098 35.949 1.00 11.15 ?  65  LEU A CA  1 
ATOM   449  C C   . LEU A 1 60  ? 14.287 49.282 35.995 1.00 15.12 ?  65  LEU A C   1 
ATOM   450  O O   . LEU A 1 60  ? 15.166 49.340 36.860 1.00 15.88 ?  65  LEU A O   1 
ATOM   451  C CB  . LEU A 1 60  ? 12.297 48.218 37.068 1.00 21.17 ?  65  LEU A CB  1 
ATOM   452  C CG  . LEU A 1 60  ? 11.438 46.980 37.320 1.00 17.23 ?  65  LEU A CG  1 
ATOM   453  C CD1 . LEU A 1 60  ? 10.756 47.077 38.677 1.00 21.40 ?  65  LEU A CD1 1 
ATOM   454  C CD2 . LEU A 1 60  ? 10.420 46.816 36.205 1.00 15.05 ?  65  LEU A CD2 1 
ATOM   455  N N   . ARG A 1 61  ? 14.120 50.216 35.066 1.00 9.04  ?  66  ARG A N   1 
ATOM   456  C CA  . ARG A 1 61  ? 14.974 51.390 35.001 1.00 11.91 ?  66  ARG A CA  1 
ATOM   457  C C   . ARG A 1 61  ? 14.120 52.603 34.667 1.00 13.63 ?  66  ARG A C   1 
ATOM   458  O O   . ARG A 1 61  ? 13.063 52.468 34.039 1.00 9.57  ?  66  ARG A O   1 
ATOM   459  C CB  . ARG A 1 61  ? 16.094 51.218 33.959 1.00 11.95 ?  66  ARG A CB  1 
ATOM   460  C CG  . ARG A 1 61  ? 15.637 51.276 32.516 1.00 9.09  ?  66  ARG A CG  1 
ATOM   461  C CD  . ARG A 1 61  ? 16.745 50.794 31.591 1.00 13.06 ?  66  ARG A CD  1 
ATOM   462  N NE  . ARG A 1 61  ? 16.465 51.089 30.191 1.00 18.92 ?  66  ARG A NE  1 
ATOM   463  C CZ  . ARG A 1 61  ? 15.894 50.241 29.347 1.00 15.91 ?  66  ARG A CZ  1 
ATOM   464  N NH1 . ARG A 1 61  ? 15.512 49.034 29.731 1.00 15.72 ?  66  ARG A NH1 1 
ATOM   465  N NH2 . ARG A 1 61  ? 15.698 50.614 28.085 1.00 20.85 ?  66  ARG A NH2 1 
ATOM   466  N N   . PRO A 1 62  ? 14.541 53.793 35.086 1.00 11.70 ?  67  PRO A N   1 
ATOM   467  C CA  . PRO A 1 62  ? 13.697 54.977 34.902 1.00 11.87 ?  67  PRO A CA  1 
ATOM   468  C C   . PRO A 1 62  ? 13.659 55.432 33.452 1.00 16.66 ?  67  PRO A C   1 
ATOM   469  O O   . PRO A 1 62  ? 14.570 55.181 32.659 1.00 12.47 ?  67  PRO A O   1 
ATOM   470  C CB  . PRO A 1 62  ? 14.366 56.029 35.790 1.00 13.20 ?  67  PRO A CB  1 
ATOM   471  C CG  . PRO A 1 62  ? 15.795 55.608 35.846 1.00 15.70 ?  67  PRO A CG  1 
ATOM   472  C CD  . PRO A 1 62  ? 15.777 54.104 35.829 1.00 14.21 ?  67  PRO A CD  1 
ATOM   473  N N   . SER A 1 63  ? 12.574 56.129 33.115 1.00 14.45 ?  68  SER A N   1 
ATOM   474  C CA  . SER A 1 63  ? 12.393 56.707 31.798 1.00 14.50 ?  68  SER A CA  1 
ATOM   475  C C   . SER A 1 63  ? 11.688 58.050 31.930 1.00 18.20 ?  68  SER A C   1 
ATOM   476  O O   . SER A 1 63  ? 10.763 58.188 32.746 1.00 16.38 ?  68  SER A O   1 
ATOM   477  C CB  . SER A 1 63  ? 11.575 55.786 30.884 1.00 14.79 ?  68  SER A CB  1 
ATOM   478  O OG  . SER A 1 63  ? 11.048 56.497 29.777 1.00 18.76 ?  68  SER A OG  1 
ATOM   479  N N   . PRO A 1 64  ? 12.090 59.051 31.141 1.00 16.10 ?  69  PRO A N   1 
ATOM   480  C CA  . PRO A 1 64  ? 11.388 60.343 31.180 1.00 17.74 ?  69  PRO A CA  1 
ATOM   481  C C   . PRO A 1 64  ? 10.019 60.308 30.521 1.00 26.18 ?  69  PRO A C   1 
ATOM   482  O O   . PRO A 1 64  ? 9.269  61.284 30.650 1.00 20.89 ?  69  PRO A O   1 
ATOM   483  C CB  . PRO A 1 64  ? 12.339 61.276 30.427 1.00 19.08 ?  69  PRO A CB  1 
ATOM   484  C CG  . PRO A 1 64  ? 13.023 60.372 29.449 1.00 20.59 ?  69  PRO A CG  1 
ATOM   485  C CD  . PRO A 1 64  ? 13.174 59.039 30.143 1.00 16.27 ?  69  PRO A CD  1 
ATOM   486  N N   . TYR A 1 65  ? 9.673  59.218 29.829 1.00 21.76 ?  70  TYR A N   1 
ATOM   487  C CA  . TYR A 1 65  ? 8.406  59.107 29.118 1.00 21.24 ?  70  TYR A CA  1 
ATOM   488  C C   . TYR A 1 65  ? 7.260  58.614 29.993 1.00 19.55 ?  70  TYR A C   1 
ATOM   489  O O   . TYR A 1 65  ? 6.098  58.760 29.598 1.00 21.72 ?  70  TYR A O   1 
ATOM   490  C CB  . TYR A 1 65  ? 8.544  58.154 27.925 1.00 20.81 ?  70  TYR A CB  1 
ATOM   491  C CG  . TYR A 1 65  ? 9.481  58.626 26.838 1.00 24.83 ?  70  TYR A CG  1 
ATOM   492  C CD1 . TYR A 1 65  ? 9.139  59.684 26.011 1.00 30.69 ?  70  TYR A CD1 1 
ATOM   493  C CD2 . TYR A 1 65  ? 10.698 57.994 26.622 1.00 25.51 ?  70  TYR A CD2 1 
ATOM   494  C CE1 . TYR A 1 65  ? 9.988  60.113 25.011 1.00 34.51 ?  70  TYR A CE1 1 
ATOM   495  C CE2 . TYR A 1 65  ? 11.554 58.416 25.621 1.00 24.60 ?  70  TYR A CE2 1 
ATOM   496  C CZ  . TYR A 1 65  ? 11.192 59.475 24.821 1.00 21.26 ?  70  TYR A CZ  1 
ATOM   497  O OH  . TYR A 1 65  ? 12.034 59.902 23.821 1.00 29.46 ?  70  TYR A OH  1 
ATOM   498  N N   . TYR A 1 66  ? 7.554  58.020 31.149 1.00 15.88 ?  71  TYR A N   1 
ATOM   499  C CA  . TYR A 1 66  ? 6.533  57.451 32.017 1.00 26.19 ?  71  TYR A CA  1 
ATOM   500  C C   . TYR A 1 66  ? 6.856  57.757 33.471 1.00 24.06 ?  71  TYR A C   1 
ATOM   501  O O   . TYR A 1 66  ? 8.023  57.893 33.849 1.00 18.95 ?  71  TYR A O   1 
ATOM   502  C CB  . TYR A 1 66  ? 6.408  55.923 31.860 1.00 24.33 ?  71  TYR A CB  1 
ATOM   503  C CG  . TYR A 1 66  ? 6.660  55.380 30.472 1.00 17.59 ?  71  TYR A CG  1 
ATOM   504  C CD1 . TYR A 1 66  ? 5.711  55.527 29.465 1.00 19.82 ?  71  TYR A CD1 1 
ATOM   505  C CD2 . TYR A 1 66  ? 7.832  54.697 30.173 1.00 19.97 ?  71  TYR A CD2 1 
ATOM   506  C CE1 . TYR A 1 66  ? 5.932  55.022 28.196 1.00 23.99 ?  71  TYR A CE1 1 
ATOM   507  C CE2 . TYR A 1 66  ? 8.061  54.186 28.906 1.00 16.77 ?  71  TYR A CE2 1 
ATOM   508  C CZ  . TYR A 1 66  ? 7.106  54.352 27.922 1.00 21.70 ?  71  TYR A CZ  1 
ATOM   509  O OH  . TYR A 1 66  ? 7.325  53.851 26.659 1.00 36.08 ?  71  TYR A OH  1 
ATOM   510  N N   . ASP A 1 67  ? 5.803  57.844 34.288 1.00 21.15 ?  72  ASP A N   1 
ATOM   511  C CA  . ASP A 1 67  ? 5.996  57.919 35.732 1.00 19.03 ?  72  ASP A CA  1 
ATOM   512  C C   . ASP A 1 67  ? 6.627  56.639 36.262 1.00 21.07 ?  72  ASP A C   1 
ATOM   513  O O   . ASP A 1 67  ? 7.445  56.678 37.188 1.00 23.37 ?  72  ASP A O   1 
ATOM   514  C CB  . ASP A 1 67  ? 4.663  58.183 36.434 1.00 27.50 ?  72  ASP A CB  1 
ATOM   515  C CG  . ASP A 1 67  ? 4.128  59.575 36.165 1.00 32.41 ?  72  ASP A CG  1 
ATOM   516  O OD1 . ASP A 1 67  ? 4.922  60.454 35.770 1.00 33.32 ?  72  ASP A OD1 1 
ATOM   517  O OD2 . ASP A 1 67  ? 2.914  59.792 36.359 1.00 36.77 ?  72  ASP A OD2 1 
ATOM   518  N N   . GLY A 1 68  ? 6.260  55.497 35.685 1.00 17.83 ?  73  GLY A N   1 
ATOM   519  C CA  . GLY A 1 68  ? 6.836  54.229 36.063 1.00 17.57 ?  73  GLY A CA  1 
ATOM   520  C C   . GLY A 1 68  ? 8.109  53.922 35.297 1.00 13.10 ?  73  GLY A C   1 
ATOM   521  O O   . GLY A 1 68  ? 8.588  54.722 34.488 1.00 16.74 ?  73  GLY A O   1 
ATOM   522  N N   . PRO A 1 69  ? 8.679  52.749 35.541 1.00 14.10 ?  74  PRO A N   1 
ATOM   523  C CA  . PRO A 1 69  ? 9.928  52.362 34.885 1.00 9.89  ?  74  PRO A CA  1 
ATOM   524  C C   . PRO A 1 69  ? 9.687  51.718 33.523 1.00 17.17 ?  74  PRO A C   1 
ATOM   525  O O   . PRO A 1 69  ? 8.570  51.337 33.170 1.00 14.87 ?  74  PRO A O   1 
ATOM   526  C CB  . PRO A 1 69  ? 10.516 51.335 35.858 1.00 15.02 ?  74  PRO A CB  1 
ATOM   527  C CG  . PRO A 1 69  ? 9.298  50.678 36.462 1.00 9.34  ?  74  PRO A CG  1 
ATOM   528  C CD  . PRO A 1 69  ? 8.206  51.726 36.493 1.00 10.54 ?  74  PRO A CD  1 
ATOM   529  N N   . VAL A 1 70  ? 10.769 51.607 32.760 1.00 11.91 ?  75  VAL A N   1 
ATOM   530  C CA  . VAL A 1 70  ? 10.817 50.710 31.612 1.00 11.59 ?  75  VAL A CA  1 
ATOM   531  C C   . VAL A 1 70  ? 11.285 49.352 32.109 1.00 9.64  ?  75  VAL A C   1 
ATOM   532  O O   . VAL A 1 70  ? 12.312 49.253 32.790 1.00 9.93  ?  75  VAL A O   1 
ATOM   533  C CB  . VAL A 1 70  ? 11.754 51.244 30.516 1.00 12.54 ?  75  VAL A CB  1 
ATOM   534  C CG1 . VAL A 1 70  ? 11.981 50.174 29.456 1.00 10.57 ?  75  VAL A CG1 1 
ATOM   535  C CG2 . VAL A 1 70  ? 11.171 52.479 29.877 1.00 20.46 ?  75  VAL A CG2 1 
ATOM   536  N N   . ALA A 1 71  ? 10.529 48.308 31.788 1.00 9.90  ?  76  ALA A N   1 
ATOM   537  C CA  . ALA A 1 71  ? 10.898 46.962 32.189 1.00 9.27  ?  76  ALA A CA  1 
ATOM   538  C C   . ALA A 1 71  ? 11.671 46.282 31.070 1.00 11.01 ?  76  ALA A C   1 
ATOM   539  O O   . ALA A 1 71  ? 11.400 46.494 29.884 1.00 8.63  ?  76  ALA A O   1 
ATOM   540  C CB  . ALA A 1 71  ? 9.663  46.138 32.552 1.00 9.57  ?  76  ALA A CB  1 
ATOM   541  N N   A MET A 1 72  ? 12.650 45.471 31.457 0.49 10.47 ?  77  MET A N   1 
ATOM   542  N N   B MET A 1 72  ? 12.641 45.458 31.457 0.51 10.41 ?  77  MET A N   1 
ATOM   543  C CA  A MET A 1 72  ? 13.454 44.712 30.511 0.49 11.01 ?  77  MET A CA  1 
ATOM   544  C CA  B MET A 1 72  ? 13.463 44.715 30.511 0.51 11.01 ?  77  MET A CA  1 
ATOM   545  C C   A MET A 1 72  ? 13.457 43.255 30.941 0.49 11.01 ?  77  MET A C   1 
ATOM   546  C C   B MET A 1 72  ? 13.485 43.254 30.931 0.51 11.01 ?  77  MET A C   1 
ATOM   547  O O   A MET A 1 72  ? 13.854 42.940 32.067 0.49 9.35  ?  77  MET A O   1 
ATOM   548  O O   B MET A 1 72  ? 13.917 42.935 32.043 0.51 9.20  ?  77  MET A O   1 
ATOM   549  C CB  A MET A 1 72  ? 14.882 45.253 30.432 0.49 12.21 ?  77  MET A CB  1 
ATOM   550  C CB  B MET A 1 72  ? 14.885 45.283 30.448 0.51 12.20 ?  77  MET A CB  1 
ATOM   551  C CG  A MET A 1 72  ? 15.865 44.276 29.816 0.49 14.78 ?  77  MET A CG  1 
ATOM   552  C CG  B MET A 1 72  ? 15.876 44.430 29.663 0.51 14.88 ?  77  MET A CG  1 
ATOM   553  S SD  A MET A 1 72  ? 15.891 44.378 28.018 0.49 21.27 ?  77  MET A SD  1 
ATOM   554  S SD  B MET A 1 72  ? 17.003 45.414 28.649 0.51 17.43 ?  77  MET A SD  1 
ATOM   555  C CE  A MET A 1 72  ? 16.168 46.134 27.786 0.49 10.59 ?  77  MET A CE  1 
ATOM   556  C CE  B MET A 1 72  ? 16.674 44.748 27.019 0.51 24.02 ?  77  MET A CE  1 
ATOM   557  N N   . LEU A 1 73  ? 13.005 42.376 30.052 1.00 11.62 ?  78  LEU A N   1 
ATOM   558  C CA  . LEU A 1 73  ? 13.065 40.934 30.279 1.00 10.27 ?  78  LEU A CA  1 
ATOM   559  C C   . LEU A 1 73  ? 14.466 40.492 29.878 1.00 9.78  ?  78  LEU A C   1 
ATOM   560  O O   . LEU A 1 73  ? 14.725 40.134 28.729 1.00 10.53 ?  78  LEU A O   1 
ATOM   561  C CB  . LEU A 1 73  ? 11.990 40.205 29.482 1.00 14.40 ?  78  LEU A CB  1 
ATOM   562  C CG  . LEU A 1 73  ? 11.911 38.683 29.658 1.00 14.67 ?  78  LEU A CG  1 
ATOM   563  C CD1 . LEU A 1 73  ? 11.802 38.306 31.125 1.00 8.78  ?  78  LEU A CD1 1 
ATOM   564  C CD2 . LEU A 1 73  ? 10.735 38.111 28.878 1.00 18.19 ?  78  LEU A CD2 1 
ATOM   565  N N   . ASP A 1 74  ? 15.387 40.541 30.841 1.00 8.74  ?  79  ASP A N   1 
ATOM   566  C CA  . ASP A 1 74  ? 16.789 40.275 30.536 1.00 15.89 ?  79  ASP A CA  1 
ATOM   567  C C   . ASP A 1 74  ? 17.049 38.796 30.286 1.00 13.60 ?  79  ASP A C   1 
ATOM   568  O O   . ASP A 1 74  ? 17.914 38.455 29.475 1.00 14.73 ?  79  ASP A O   1 
ATOM   569  C CB  . ASP A 1 74  ? 17.681 40.784 31.668 1.00 13.09 ?  79  ASP A CB  1 
ATOM   570  C CG  . ASP A 1 74  ? 18.024 42.253 31.519 1.00 17.35 ?  79  ASP A CG  1 
ATOM   571  O OD1 . ASP A 1 74  ? 18.598 42.625 30.476 1.00 31.50 ?  79  ASP A OD1 1 
ATOM   572  O OD2 . ASP A 1 74  ? 17.720 43.035 32.441 1.00 17.03 ?  79  ASP A OD2 1 
ATOM   573  N N   A GLU A 1 75  ? 16.336 37.912 30.978 0.59 9.95  ?  80  GLU A N   1 
ATOM   574  N N   B GLU A 1 75  ? 16.322 37.910 30.965 0.41 9.68  ?  80  GLU A N   1 
ATOM   575  C CA  A GLU A 1 75  ? 16.486 36.476 30.789 0.59 13.36 ?  80  GLU A CA  1 
ATOM   576  C CA  B GLU A 1 75  ? 16.497 36.472 30.801 0.41 13.41 ?  80  GLU A CA  1 
ATOM   577  C C   A GLU A 1 75  ? 15.120 35.815 30.873 0.59 14.58 ?  80  GLU A C   1 
ATOM   578  C C   B GLU A 1 75  ? 15.143 35.786 30.897 0.41 14.57 ?  80  GLU A C   1 
ATOM   579  O O   A GLU A 1 75  ? 14.318 36.137 31.753 0.59 13.85 ?  80  GLU A O   1 
ATOM   580  O O   B GLU A 1 75  ? 14.367 36.066 31.816 0.41 13.54 ?  80  GLU A O   1 
ATOM   581  C CB  A GLU A 1 75  ? 17.424 35.852 31.838 0.59 13.43 ?  80  GLU A CB  1 
ATOM   582  C CB  B GLU A 1 75  ? 17.452 35.900 31.861 0.41 13.51 ?  80  GLU A CB  1 
ATOM   583  C CG  A GLU A 1 75  ? 18.770 36.550 32.005 0.59 14.98 ?  80  GLU A CG  1 
ATOM   584  C CG  B GLU A 1 75  ? 18.892 36.390 31.749 0.41 15.19 ?  80  GLU A CG  1 
ATOM   585  C CD  A GLU A 1 75  ? 19.806 36.076 31.003 0.59 16.08 ?  80  GLU A CD  1 
ATOM   586  C CD  B GLU A 1 75  ? 19.603 36.461 33.090 0.41 15.15 ?  80  GLU A CD  1 
ATOM   587  O OE1 A GLU A 1 75  ? 19.596 35.012 30.385 0.59 18.36 ?  80  GLU A OE1 1 
ATOM   588  O OE1 B GLU A 1 75  ? 19.132 35.824 34.056 0.41 12.24 ?  80  GLU A OE1 1 
ATOM   589  O OE2 A GLU A 1 75  ? 20.830 36.770 30.830 0.59 21.21 ?  80  GLU A OE2 1 
ATOM   590  O OE2 B GLU A 1 75  ? 20.637 37.159 33.178 0.41 12.51 ?  80  GLU A OE2 1 
ATOM   591  N N   . LEU A 1 76  ? 14.860 34.894 29.948 1.00 13.84 ?  81  LEU A N   1 
ATOM   592  C CA  . LEU A 1 76  ? 13.669 34.053 29.994 1.00 14.14 ?  81  LEU A CA  1 
ATOM   593  C C   . LEU A 1 76  ? 14.090 32.656 29.574 1.00 22.19 ?  81  LEU A C   1 
ATOM   594  O O   . LEU A 1 76  ? 14.646 32.475 28.487 1.00 16.87 ?  81  LEU A O   1 
ATOM   595  C CB  . LEU A 1 76  ? 12.547 34.576 29.090 1.00 14.83 ?  81  LEU A CB  1 
ATOM   596  C CG  . LEU A 1 76  ? 11.289 33.697 29.108 1.00 17.72 ?  81  LEU A CG  1 
ATOM   597  C CD1 . LEU A 1 76  ? 10.554 33.818 30.440 1.00 13.95 ?  81  LEU A CD1 1 
ATOM   598  C CD2 . LEU A 1 76  ? 10.356 34.028 27.950 1.00 24.79 ?  81  LEU A CD2 1 
ATOM   599  N N   . TYR A 1 77  ? 13.838 31.676 30.434 1.00 15.30 ?  82  TYR A N   1 
ATOM   600  C CA  . TYR A 1 77  ? 14.376 30.343 30.223 1.00 18.80 ?  82  TYR A CA  1 
ATOM   601  C C   . TYR A 1 77  ? 13.415 29.310 30.788 1.00 23.48 ?  82  TYR A C   1 
ATOM   602  O O   . TYR A 1 77  ? 12.844 29.503 31.866 1.00 17.46 ?  82  TYR A O   1 
ATOM   603  C CB  . TYR A 1 77  ? 15.759 30.210 30.873 1.00 18.28 ?  82  TYR A CB  1 
ATOM   604  C CG  . TYR A 1 77  ? 16.282 28.796 30.977 1.00 22.31 ?  82  TYR A CG  1 
ATOM   605  C CD1 . TYR A 1 77  ? 16.884 28.171 29.890 1.00 22.35 ?  82  TYR A CD1 1 
ATOM   606  C CD2 . TYR A 1 77  ? 16.193 28.092 32.172 1.00 21.12 ?  82  TYR A CD2 1 
ATOM   607  C CE1 . TYR A 1 77  ? 17.370 26.874 29.987 1.00 20.32 ?  82  TYR A CE1 1 
ATOM   608  C CE2 . TYR A 1 77  ? 16.674 26.799 32.279 1.00 30.21 ?  82  TYR A CE2 1 
ATOM   609  C CZ  . TYR A 1 77  ? 17.263 26.196 31.186 1.00 25.06 ?  82  TYR A CZ  1 
ATOM   610  O OH  . TYR A 1 77  ? 17.739 24.909 31.302 1.00 24.78 ?  82  TYR A OH  1 
ATOM   611  N N   . VAL A 1 78  ? 13.232 28.226 30.042 1.00 20.27 ?  83  VAL A N   1 
ATOM   612  C CA  . VAL A 1 78  ? 12.495 27.055 30.497 1.00 20.35 ?  83  VAL A CA  1 
ATOM   613  C C   . VAL A 1 78  ? 13.362 25.837 30.216 1.00 28.55 ?  83  VAL A C   1 
ATOM   614  O O   . VAL A 1 78  ? 13.927 25.716 29.123 1.00 23.89 ?  83  VAL A O   1 
ATOM   615  C CB  . VAL A 1 78  ? 11.125 26.927 29.802 1.00 24.99 ?  83  VAL A CB  1 
ATOM   616  C CG1 . VAL A 1 78  ? 10.439 25.629 30.206 1.00 25.80 ?  83  VAL A CG1 1 
ATOM   617  C CG2 . VAL A 1 78  ? 10.243 28.124 30.134 1.00 19.11 ?  83  VAL A CG2 1 
ATOM   618  N N   . ALA A 1 79  ? 13.485 24.956 31.205 1.00 29.68 ?  84  ALA A N   1 
ATOM   619  C CA  . ALA A 1 79  ? 14.305 23.765 31.047 1.00 23.92 ?  84  ALA A CA  1 
ATOM   620  C C   . ALA A 1 79  ? 13.860 22.984 29.812 1.00 26.42 ?  84  ALA A C   1 
ATOM   621  O O   . ALA A 1 79  ? 12.661 22.931 29.510 1.00 23.06 ?  84  ALA A O   1 
ATOM   622  C CB  . ALA A 1 79  ? 14.214 22.883 32.293 1.00 29.84 ?  84  ALA A CB  1 
ATOM   623  N N   . PRO A 1 80  ? 14.796 22.381 29.073 1.00 27.74 ?  85  PRO A N   1 
ATOM   624  C CA  . PRO A 1 80  ? 14.438 21.739 27.793 1.00 28.02 ?  85  PRO A CA  1 
ATOM   625  C C   . PRO A 1 80  ? 13.319 20.713 27.889 1.00 33.83 ?  85  PRO A C   1 
ATOM   626  O O   . PRO A 1 80  ? 12.473 20.650 26.988 1.00 34.43 ?  85  PRO A O   1 
ATOM   627  C CB  . PRO A 1 80  ? 15.758 21.090 27.357 1.00 28.93 ?  85  PRO A CB  1 
ATOM   628  C CG  . PRO A 1 80  ? 16.816 21.929 27.994 1.00 31.25 ?  85  PRO A CG  1 
ATOM   629  C CD  . PRO A 1 80  ? 16.249 22.380 29.314 1.00 26.57 ?  85  PRO A CD  1 
ATOM   630  N N   . ALA A 1 81  ? 13.285 19.906 28.952 1.00 29.02 ?  86  ALA A N   1 
ATOM   631  C CA  . ALA A 1 81  ? 12.256 18.879 29.059 1.00 30.45 ?  86  ALA A CA  1 
ATOM   632  C C   . ALA A 1 81  ? 10.869 19.462 29.300 1.00 39.96 ?  86  ALA A C   1 
ATOM   633  O O   . ALA A 1 81  ? 9.871  18.778 29.047 1.00 36.09 ?  86  ALA A O   1 
ATOM   634  C CB  . ALA A 1 81  ? 12.604 17.894 30.176 1.00 30.38 ?  86  ALA A CB  1 
ATOM   635  N N   . HIS A 1 82  ? 10.779 20.704 29.774 1.00 31.90 ?  87  HIS A N   1 
ATOM   636  C CA  . HIS A 1 82  ? 9.500  21.321 30.095 1.00 31.75 ?  87  HIS A CA  1 
ATOM   637  C C   . HIS A 1 82  ? 9.084  22.380 29.084 1.00 28.63 ?  87  HIS A C   1 
ATOM   638  O O   . HIS A 1 82  ? 8.171  23.164 29.363 1.00 30.98 ?  87  HIS A O   1 
ATOM   639  C CB  . HIS A 1 82  ? 9.544  21.918 31.503 1.00 27.23 ?  87  HIS A CB  1 
ATOM   640  C CG  . HIS A 1 82  ? 9.701  20.894 32.584 1.00 34.90 ?  87  HIS A CG  1 
ATOM   641  N ND1 . HIS A 1 82  ? 8.634  20.406 33.307 1.00 36.29 ?  87  HIS A ND1 1 
ATOM   642  C CD2 . HIS A 1 82  ? 10.799 20.259 33.058 1.00 32.37 ?  87  HIS A CD2 1 
ATOM   643  C CE1 . HIS A 1 82  ? 9.069  19.516 34.182 1.00 32.75 ?  87  HIS A CE1 1 
ATOM   644  N NE2 . HIS A 1 82  ? 10.379 19.409 34.052 1.00 39.17 ?  87  HIS A NE2 1 
ATOM   645  N N   . ARG A 1 83  ? 9.724  22.420 27.920 1.00 31.02 ?  88  ARG A N   1 
ATOM   646  C CA  . ARG A 1 83  ? 9.358  23.375 26.888 1.00 33.90 ?  88  ARG A CA  1 
ATOM   647  C C   . ARG A 1 83  ? 8.120  22.901 26.133 1.00 37.90 ?  88  ARG A C   1 
ATOM   648  O O   . ARG A 1 83  ? 7.715  21.737 26.215 1.00 34.11 ?  88  ARG A O   1 
ATOM   649  C CB  . ARG A 1 83  ? 10.520 23.586 25.918 1.00 35.98 ?  88  ARG A CB  1 
ATOM   650  C CG  . ARG A 1 83  ? 11.792 24.036 26.605 1.00 32.36 ?  88  ARG A CG  1 
ATOM   651  C CD  . ARG A 1 83  ? 12.869 24.466 25.629 1.00 27.92 ?  88  ARG A CD  1 
ATOM   652  N NE  . ARG A 1 83  ? 13.951 25.139 26.336 1.00 30.87 ?  88  ARG A NE  1 
ATOM   653  C CZ  . ARG A 1 83  ? 15.236 25.028 26.030 1.00 30.47 ?  88  ARG A CZ  1 
ATOM   654  N NH1 . ARG A 1 83  ? 15.644 24.279 25.019 1.00 22.82 ?  88  ARG A NH1 1 
ATOM   655  N NH2 . ARG A 1 83  ? 16.135 25.683 26.761 1.00 25.55 ?  88  ARG A NH2 1 
ATOM   656  N N   . ASN A 1 84  ? 7.511  23.834 25.398 1.00 31.40 ?  89  ASN A N   1 
ATOM   657  C CA  . ASN A 1 84  ? 6.340  23.575 24.561 1.00 33.89 ?  89  ASN A CA  1 
ATOM   658  C C   . ASN A 1 84  ? 5.127  23.128 25.370 1.00 37.75 ?  89  ASN A C   1 
ATOM   659  O O   . ASN A 1 84  ? 4.166  22.591 24.809 1.00 41.25 ?  89  ASN A O   1 
ATOM   660  C CB  . ASN A 1 84  ? 6.657  22.543 23.472 1.00 36.03 ?  89  ASN A CB  1 
ATOM   661  C CG  . ASN A 1 84  ? 6.781  23.166 22.102 1.00 44.77 ?  89  ASN A CG  1 
ATOM   662  O OD1 . ASN A 1 84  ? 5.780  23.469 21.453 1.00 48.66 ?  89  ASN A OD1 1 
ATOM   663  N ND2 . ASN A 1 84  ? 8.015  23.371 21.655 1.00 59.60 ?  89  ASN A ND2 1 
ATOM   664  N N   . ARG A 1 85  ? 5.145  23.344 26.685 1.00 31.86 ?  90  ARG A N   1 
ATOM   665  C CA  . ARG A 1 85  ? 4.043  22.953 27.553 1.00 35.38 ?  90  ARG A CA  1 
ATOM   666  C C   . ARG A 1 85  ? 3.318  24.151 28.150 1.00 34.98 ?  90  ARG A C   1 
ATOM   667  O O   . ARG A 1 85  ? 2.510  23.978 29.068 1.00 34.40 ?  90  ARG A O   1 
ATOM   668  C CB  . ARG A 1 85  ? 4.547  22.032 28.667 1.00 28.47 ?  90  ARG A CB  1 
ATOM   669  C CG  . ARG A 1 85  ? 4.468  20.553 28.325 1.00 40.89 ?  90  ARG A CG  1 
ATOM   670  C CD  . ARG A 1 85  ? 5.846  19.970 28.061 1.00 40.38 ?  90  ARG A CD  1 
ATOM   671  N NE  . ARG A 1 85  ? 5.877  18.525 28.254 1.00 45.69 ?  90  ARG A NE  1 
ATOM   672  C CZ  . ARG A 1 85  ? 6.395  17.667 27.385 1.00 60.88 ?  90  ARG A CZ  1 
ATOM   673  N NH1 . ARG A 1 85  ? 6.945  18.076 26.253 1.00 61.32 ?  90  ARG A NH1 1 
ATOM   674  N NH2 . ARG A 1 85  ? 6.361  16.365 27.658 1.00 55.12 ?  90  ARG A NH2 1 
ATOM   675  N N   . GLY A 1 86  ? 3.580  25.356 27.651 1.00 26.01 ?  91  GLY A N   1 
ATOM   676  C CA  . GLY A 1 86  ? 2.927  26.549 28.143 1.00 25.26 ?  91  GLY A CA  1 
ATOM   677  C C   . GLY A 1 86  ? 3.607  27.231 29.308 1.00 28.73 ?  91  GLY A C   1 
ATOM   678  O O   . GLY A 1 86  ? 3.059  28.206 29.836 1.00 25.53 ?  91  GLY A O   1 
ATOM   679  N N   . VAL A 1 87  ? 4.784  26.758 29.725 1.00 22.17 ?  92  VAL A N   1 
ATOM   680  C CA  . VAL A 1 87  ? 5.460  27.360 30.870 1.00 23.81 ?  92  VAL A CA  1 
ATOM   681  C C   . VAL A 1 87  ? 5.970  28.752 30.518 1.00 26.15 ?  92  VAL A C   1 
ATOM   682  O O   . VAL A 1 87  ? 5.830  29.699 31.302 1.00 22.91 ?  92  VAL A O   1 
ATOM   683  C CB  . VAL A 1 87  ? 6.597  26.449 31.362 1.00 23.09 ?  92  VAL A CB  1 
ATOM   684  C CG1 . VAL A 1 87  ? 7.192  26.998 32.648 1.00 14.13 ?  92  VAL A CG1 1 
ATOM   685  C CG2 . VAL A 1 87  ? 6.087  25.030 31.561 1.00 23.78 ?  92  VAL A CG2 1 
ATOM   686  N N   . GLY A 1 88  ? 6.573  28.899 29.335 1.00 16.84 ?  93  GLY A N   1 
ATOM   687  C CA  . GLY A 1 88  ? 7.046  30.210 28.918 1.00 18.37 ?  93  GLY A CA  1 
ATOM   688  C C   . GLY A 1 88  ? 5.922  31.217 28.776 1.00 19.75 ?  93  GLY A C   1 
ATOM   689  O O   . GLY A 1 88  ? 6.067  32.383 29.153 1.00 14.57 ?  93  GLY A O   1 
ATOM   690  N N   . THR A 1 89  ? 4.786  30.779 28.228 1.00 17.77 ?  94  THR A N   1 
ATOM   691  C CA  . THR A 1 89  ? 3.613  31.641 28.139 1.00 17.53 ?  94  THR A CA  1 
ATOM   692  C C   . THR A 1 89  ? 3.176  32.113 29.521 1.00 17.68 ?  94  THR A C   1 
ATOM   693  O O   . THR A 1 89  ? 2.912  33.302 29.731 1.00 18.65 ?  94  THR A O   1 
ATOM   694  C CB  . THR A 1 89  ? 2.475  30.894 27.436 1.00 25.29 ?  94  THR A CB  1 
ATOM   695  O OG1 . THR A 1 89  ? 2.856  30.596 26.087 1.00 20.94 ?  94  THR A OG1 1 
ATOM   696  C CG2 . THR A 1 89  ? 1.201  31.724 27.429 1.00 22.19 ?  94  THR A CG2 1 
ATOM   697  N N   . ALA A 1 90  ? 3.107  31.188 30.482 1.00 17.92 ?  95  ALA A N   1 
ATOM   698  C CA  . ALA A 1 90  ? 2.689  31.546 31.833 1.00 16.41 ?  95  ALA A CA  1 
ATOM   699  C C   . ALA A 1 90  ? 3.684  32.497 32.490 1.00 17.36 ?  95  ALA A C   1 
ATOM   700  O O   . ALA A 1 90  ? 3.287  33.411 33.222 1.00 14.22 ?  95  ALA A O   1 
ATOM   701  C CB  . ALA A 1 90  ? 2.512  30.283 32.674 1.00 13.94 ?  95  ALA A CB  1 
ATOM   702  N N   . LEU A 1 91  ? 4.982  32.296 32.241 1.00 13.70 ?  96  LEU A N   1 
ATOM   703  C CA  . LEU A 1 91  ? 5.991  33.196 32.793 1.00 12.42 ?  96  LEU A CA  1 
ATOM   704  C C   . LEU A 1 91  ? 5.882  34.587 32.184 1.00 14.58 ?  96  LEU A C   1 
ATOM   705  O O   . LEU A 1 91  ? 5.987  35.594 32.895 1.00 14.90 ?  96  LEU A O   1 
ATOM   706  C CB  . LEU A 1 91  ? 7.390  32.626 32.561 1.00 14.92 ?  96  LEU A CB  1 
ATOM   707  C CG  . LEU A 1 91  ? 7.900  31.566 33.537 1.00 17.51 ?  96  LEU A CG  1 
ATOM   708  C CD1 . LEU A 1 91  ? 9.091  30.830 32.932 1.00 10.45 ?  96  LEU A CD1 1 
ATOM   709  C CD2 . LEU A 1 91  ? 8.268  32.196 34.875 1.00 14.61 ?  96  LEU A CD2 1 
ATOM   710  N N   . LEU A 1 92  ? 5.676  34.666 30.867 1.00 14.76 ?  97  LEU A N   1 
ATOM   711  C CA  . LEU A 1 92  ? 5.582  35.968 30.216 1.00 14.45 ?  97  LEU A CA  1 
ATOM   712  C C   . LEU A 1 92  ? 4.321  36.706 30.643 1.00 15.34 ?  97  LEU A C   1 
ATOM   713  O O   . LEU A 1 92  ? 4.340  37.931 30.814 1.00 14.24 ?  97  LEU A O   1 
ATOM   714  C CB  . LEU A 1 92  ? 5.623  35.803 28.696 1.00 10.04 ?  97  LEU A CB  1 
ATOM   715  C CG  . LEU A 1 92  ? 5.615  37.108 27.893 1.00 16.18 ?  97  LEU A CG  1 
ATOM   716  C CD1 . LEU A 1 92  ? 6.794  37.994 28.273 1.00 12.24 ?  97  LEU A CD1 1 
ATOM   717  C CD2 . LEU A 1 92  ? 5.617  36.826 26.400 1.00 17.87 ?  97  LEU A CD2 1 
ATOM   718  N N   . GLN A 1 93  ? 3.214  35.981 30.814 1.00 13.92 ?  98  GLN A N   1 
ATOM   719  C CA  . GLN A 1 93  ? 1.993  36.608 31.307 1.00 11.18 ?  98  GLN A CA  1 
ATOM   720  C C   . GLN A 1 93  ? 2.187  37.138 32.721 1.00 11.43 ?  98  GLN A C   1 
ATOM   721  O O   . GLN A 1 93  ? 1.701  38.223 33.061 1.00 13.10 ?  98  GLN A O   1 
ATOM   722  C CB  . GLN A 1 93  ? 0.835  35.611 31.256 1.00 14.85 ?  98  GLN A CB  1 
ATOM   723  C CG  . GLN A 1 93  ? -0.517 36.247 30.975 1.00 26.79 ?  98  GLN A CG  1 
ATOM   724  N N   . ARG A 1 94  ? 2.905  36.386 33.558 1.00 10.37 ?  99  ARG A N   1 
ATOM   725  C CA  . ARG A 1 94  ? 3.218  36.858 34.902 1.00 11.25 ?  99  ARG A CA  1 
ATOM   726  C C   . ARG A 1 94  ? 4.172  38.048 34.872 1.00 10.34 ?  99  ARG A C   1 
ATOM   727  O O   . ARG A 1 94  ? 4.073  38.938 35.723 1.00 11.48 ?  99  ARG A O   1 
ATOM   728  C CB  . ARG A 1 94  ? 3.805  35.712 35.726 1.00 17.23 ?  99  ARG A CB  1 
ATOM   729  C CG  . ARG A 1 94  ? 3.927  36.003 37.207 1.00 22.94 ?  99  ARG A CG  1 
ATOM   730  C CD  . ARG A 1 94  ? 2.589  36.387 37.809 1.00 32.85 ?  99  ARG A CD  1 
ATOM   731  N NE  . ARG A 1 94  ? 2.709  36.703 39.227 1.00 29.10 ?  99  ARG A NE  1 
ATOM   732  C CZ  . ARG A 1 94  ? 2.807  35.799 40.192 1.00 25.58 ?  99  ARG A CZ  1 
ATOM   733  N NH1 . ARG A 1 94  ? 2.771  34.502 39.932 1.00 27.01 ?  99  ARG A NH1 1 
ATOM   734  N NH2 . ARG A 1 94  ? 2.941  36.207 41.451 1.00 29.74 ?  99  ARG A NH2 1 
ATOM   735  N N   . VAL A 1 95  ? 5.092  38.086 33.904 1.00 9.57  ?  100 VAL A N   1 
ATOM   736  C CA  . VAL A 1 95  ? 5.948  39.259 33.735 1.00 10.19 ?  100 VAL A CA  1 
ATOM   737  C C   . VAL A 1 95  ? 5.096  40.501 33.497 1.00 11.88 ?  100 VAL A C   1 
ATOM   738  O O   . VAL A 1 95  ? 5.284  41.538 34.144 1.00 12.29 ?  100 VAL A O   1 
ATOM   739  C CB  . VAL A 1 95  ? 6.952  39.038 32.588 1.00 14.20 ?  100 VAL A CB  1 
ATOM   740  C CG1 . VAL A 1 95  ? 7.532  40.363 32.128 1.00 7.18  ?  100 VAL A CG1 1 
ATOM   741  C CG2 . VAL A 1 95  ? 8.075  38.101 33.023 1.00 11.26 ?  100 VAL A CG2 1 
ATOM   742  N N   . PHE A 1 96  ? 4.142  40.412 32.568 1.00 9.39  ?  101 PHE A N   1 
ATOM   743  C CA  . PHE A 1 96  ? 3.269  41.549 32.303 1.00 10.61 ?  101 PHE A CA  1 
ATOM   744  C C   . PHE A 1 96  ? 2.472  41.927 33.546 1.00 12.73 ?  101 PHE A C   1 
ATOM   745  O O   . PHE A 1 96  ? 2.303  43.115 33.848 1.00 12.00 ?  101 PHE A O   1 
ATOM   746  C CB  . PHE A 1 96  ? 2.334  41.233 31.134 1.00 10.90 ?  101 PHE A CB  1 
ATOM   747  C CG  . PHE A 1 96  ? 2.974  41.401 29.784 1.00 15.75 ?  101 PHE A CG  1 
ATOM   748  C CD1 . PHE A 1 96  ? 3.388  42.650 29.348 1.00 10.56 ?  101 PHE A CD1 1 
ATOM   749  C CD2 . PHE A 1 96  ? 3.160  40.310 28.949 1.00 12.63 ?  101 PHE A CD2 1 
ATOM   750  C CE1 . PHE A 1 96  ? 3.978  42.808 28.106 1.00 12.05 ?  101 PHE A CE1 1 
ATOM   751  C CE2 . PHE A 1 96  ? 3.752  40.460 27.705 1.00 15.67 ?  101 PHE A CE2 1 
ATOM   752  C CZ  . PHE A 1 96  ? 4.160  41.712 27.284 1.00 14.13 ?  101 PHE A CZ  1 
ATOM   753  N N   . GLU A 1 97  ? 1.998  40.928 34.295 1.00 11.36 ?  102 GLU A N   1 
ATOM   754  C CA  . GLU A 1 97  ? 1.237  41.207 35.510 1.00 18.01 ?  102 GLU A CA  1 
ATOM   755  C C   . GLU A 1 97  ? 2.097  41.914 36.555 1.00 17.51 ?  102 GLU A C   1 
ATOM   756  O O   . GLU A 1 97  ? 1.668  42.903 37.161 1.00 11.90 ?  102 GLU A O   1 
ATOM   757  C CB  . GLU A 1 97  ? 0.653  39.907 36.069 1.00 17.69 ?  102 GLU A CB  1 
ATOM   758  C CG  . GLU A 1 97  ? -0.357 40.117 37.189 1.00 37.83 ?  102 GLU A CG  1 
ATOM   759  C CD  . GLU A 1 97  ? -0.429 38.949 38.159 1.00 46.58 ?  102 GLU A CD  1 
ATOM   760  O OE1 . GLU A 1 97  ? -0.213 37.797 37.725 1.00 36.47 ?  102 GLU A OE1 1 
ATOM   761  O OE2 . GLU A 1 97  ? -0.708 39.182 39.355 1.00 47.88 ?  102 GLU A OE2 1 
ATOM   762  N N   . GLU A 1 98  ? 3.323  41.428 36.773 1.00 11.95 ?  103 GLU A N   1 
ATOM   763  C CA  . GLU A 1 98  ? 4.167  42.017 37.811 1.00 13.52 ?  103 GLU A CA  1 
ATOM   764  C C   . GLU A 1 98  ? 4.603  43.432 37.447 1.00 12.89 ?  103 GLU A C   1 
ATOM   765  O O   . GLU A 1 98  ? 4.561  44.332 38.294 1.00 13.43 ?  103 GLU A O   1 
ATOM   766  C CB  . GLU A 1 98  ? 5.390  41.136 38.074 1.00 17.68 ?  103 GLU A CB  1 
ATOM   767  C CG  . GLU A 1 98  ? 5.093  39.896 38.898 1.00 18.66 ?  103 GLU A CG  1 
ATOM   768  C CD  . GLU A 1 98  ? 4.434  40.219 40.230 1.00 23.80 ?  103 GLU A CD  1 
ATOM   769  O OE1 . GLU A 1 98  ? 4.895  41.151 40.923 1.00 22.89 ?  103 GLU A OE1 1 
ATOM   770  O OE2 . GLU A 1 98  ? 3.450  39.539 40.584 1.00 19.27 ?  103 GLU A OE2 1 
ATOM   771  N N   . ILE A 1 99  ? 5.028  43.654 36.200 1.00 12.62 ?  104 ILE A N   1 
ATOM   772  C CA  . ILE A 1 99  ? 5.477  44.995 35.832 1.00 12.12 ?  104 ILE A CA  1 
ATOM   773  C C   . ILE A 1 99  ? 4.311  45.972 35.847 1.00 17.57 ?  104 ILE A C   1 
ATOM   774  O O   . ILE A 1 99  ? 4.499  47.170 36.104 1.00 12.26 ?  104 ILE A O   1 
ATOM   775  C CB  . ILE A 1 99  ? 6.197  44.989 34.469 1.00 12.97 ?  104 ILE A CB  1 
ATOM   776  C CG1 . ILE A 1 99  ? 5.225  44.677 33.326 1.00 11.11 ?  104 ILE A CG1 1 
ATOM   777  C CG2 . ILE A 1 99  ? 7.369  44.013 34.485 1.00 10.17 ?  104 ILE A CG2 1 
ATOM   778  C CD1 . ILE A 1 99  ? 5.901  44.641 31.956 1.00 10.13 ?  104 ILE A CD1 1 
ATOM   779  N N   . ARG A 1 100 ? 3.090  45.487 35.592 1.00 11.37 ?  105 ARG A N   1 
ATOM   780  C CA  . ARG A 1 100 ? 1.917  46.347 35.706 1.00 12.40 ?  105 ARG A CA  1 
ATOM   781  C C   . ARG A 1 100 ? 1.723  46.834 37.137 1.00 14.12 ?  105 ARG A C   1 
ATOM   782  O O   . ARG A 1 100 ? 1.211  47.939 37.353 1.00 15.09 ?  105 ARG A O   1 
ATOM   783  C CB  . ARG A 1 100 ? 0.672  45.607 35.216 1.00 16.34 ?  105 ARG A CB  1 
ATOM   784  C CG  . ARG A 1 100 ? -0.588 46.466 35.167 1.00 18.44 ?  105 ARG A CG  1 
ATOM   785  C CD  . ARG A 1 100 ? -1.785 45.684 34.641 1.00 17.50 ?  105 ARG A CD  1 
ATOM   786  N NE  . ARG A 1 100 ? -1.416 44.754 33.581 1.00 29.51 ?  105 ARG A NE  1 
ATOM   787  C CZ  . ARG A 1 100 ? -1.577 43.439 33.646 1.00 19.28 ?  105 ARG A CZ  1 
ATOM   788  N NH1 . ARG A 1 100 ? -2.118 42.859 34.706 1.00 18.02 ?  105 ARG A NH1 1 
ATOM   789  N NH2 . ARG A 1 100 ? -1.182 42.687 32.623 1.00 17.40 ?  105 ARG A NH2 1 
ATOM   790  N N   . LYS A 1 101 ? 2.134  46.032 38.124 1.00 18.65 ?  106 LYS A N   1 
ATOM   791  C CA  . LYS A 1 101 ? 2.105  46.489 39.511 1.00 23.61 ?  106 LYS A CA  1 
ATOM   792  C C   . LYS A 1 101 ? 3.060  47.656 39.730 1.00 21.00 ?  106 LYS A C   1 
ATOM   793  O O   . LYS A 1 101 ? 2.830  48.491 40.612 1.00 21.20 ?  106 LYS A O   1 
ATOM   794  C CB  . LYS A 1 101 ? 2.458  45.339 40.458 1.00 22.54 ?  106 LYS A CB  1 
ATOM   795  C CG  . LYS A 1 101 ? 1.391  44.261 40.578 1.00 22.65 ?  106 LYS A CG  1 
ATOM   796  C CD  . LYS A 1 101 ? 1.936  43.038 41.307 1.00 23.91 ?  106 LYS A CD  1 
ATOM   797  C CE  . LYS A 1 101 ? 1.010  41.840 41.166 1.00 29.41 ?  106 LYS A CE  1 
ATOM   798  N NZ  . LYS A 1 101 ? 1.304  40.792 42.184 1.00 35.75 ?  106 LYS A NZ  1 
ATOM   799  N N   . HIS A 1 102 ? 4.132  47.728 38.948 1.00 17.57 ?  107 HIS A N   1 
ATOM   800  C CA  . HIS A 1 102 ? 5.058  48.850 38.995 1.00 19.23 ?  107 HIS A CA  1 
ATOM   801  C C   . HIS A 1 102 ? 4.670  49.975 38.049 1.00 19.53 ?  107 HIS A C   1 
ATOM   802  O O   . HIS A 1 102 ? 5.413  50.957 37.947 1.00 20.01 ?  107 HIS A O   1 
ATOM   803  C CB  . HIS A 1 102 ? 6.478  48.381 38.665 1.00 19.01 ?  107 HIS A CB  1 
ATOM   804  C CG  . HIS A 1 102 ? 7.093  47.527 39.727 1.00 22.12 ?  107 HIS A CG  1 
ATOM   805  N ND1 . HIS A 1 102 ? 6.825  46.180 39.846 1.00 22.41 ?  107 HIS A ND1 1 
ATOM   806  C CD2 . HIS A 1 102 ? 7.963  47.827 40.720 1.00 31.48 ?  107 HIS A CD2 1 
ATOM   807  C CE1 . HIS A 1 102 ? 7.507  45.687 40.864 1.00 24.91 ?  107 HIS A CE1 1 
ATOM   808  N NE2 . HIS A 1 102 ? 8.203  46.665 41.413 1.00 33.47 ?  107 HIS A NE2 1 
ATOM   809  N N   . SER A 1 103 ? 3.529  49.856 37.363 1.00 15.68 ?  108 SER A N   1 
ATOM   810  C CA  . SER A 1 103 ? 3.086  50.845 36.382 1.00 12.76 ?  108 SER A CA  1 
ATOM   811  C C   . SER A 1 103 ? 4.131  51.038 35.288 1.00 13.52 ?  108 SER A C   1 
ATOM   812  O O   . SER A 1 103 ? 4.338  52.147 34.791 1.00 12.62 ?  108 SER A O   1 
ATOM   813  C CB  . SER A 1 103 ? 2.744  52.180 37.051 1.00 22.06 ?  108 SER A CB  1 
ATOM   814  O OG  . SER A 1 103 ? 1.518  52.096 37.758 1.00 25.46 ?  108 SER A OG  1 
ATOM   815  N N   . ALA A 1 104 ? 4.799  49.945 34.915 1.00 11.79 ?  109 ALA A N   1 
ATOM   816  C CA  . ALA A 1 104 ? 5.820  50.007 33.878 1.00 11.99 ?  109 ALA A CA  1 
ATOM   817  C C   . ALA A 1 104 ? 5.208  50.479 32.569 1.00 14.47 ?  109 ALA A C   1 
ATOM   818  O O   . ALA A 1 104 ? 4.149  49.999 32.159 1.00 11.60 ?  109 ALA A O   1 
ATOM   819  C CB  . ALA A 1 104 ? 6.477  48.639 33.691 1.00 11.95 ?  109 ALA A CB  1 
ATOM   820  N N   . GLY A 1 105 ? 5.874  51.434 31.919 1.00 13.09 ?  110 GLY A N   1 
ATOM   821  C CA  . GLY A 1 105 ? 5.358  51.992 30.684 1.00 16.72 ?  110 GLY A CA  1 
ATOM   822  C C   . GLY A 1 105 ? 5.653  51.185 29.443 1.00 14.10 ?  110 GLY A C   1 
ATOM   823  O O   . GLY A 1 105 ? 5.033  51.424 28.401 1.00 12.18 ?  110 GLY A O   1 
ATOM   824  N N   . GLU A 1 106 ? 6.569  50.224 29.533 1.00 12.11 ?  111 GLU A N   1 
ATOM   825  C CA  . GLU A 1 106 ? 7.006  49.472 28.367 1.00 13.15 ?  111 GLU A CA  1 
ATOM   826  C C   . GLU A 1 106 ? 7.808  48.264 28.828 1.00 10.84 ?  111 GLU A C   1 
ATOM   827  O O   . GLU A 1 106 ? 8.512  48.323 29.841 1.00 14.05 ?  111 GLU A O   1 
ATOM   828  C CB  . GLU A 1 106 ? 7.849  50.357 27.439 1.00 18.34 ?  111 GLU A CB  1 
ATOM   829  C CG  . GLU A 1 106 ? 8.318  49.700 26.162 1.00 11.05 ?  111 GLU A CG  1 
ATOM   830  C CD  . GLU A 1 106 ? 9.011  50.686 25.242 1.00 23.24 ?  111 GLU A CD  1 
ATOM   831  O OE1 . GLU A 1 106 ? 8.304  51.411 24.511 1.00 33.29 ?  111 GLU A OE1 1 
ATOM   832  O OE2 . GLU A 1 106 ? 10.259 50.744 25.258 1.00 18.44 ?  111 GLU A OE2 1 
ATOM   833  N N   . LEU A 1 107 ? 7.685  47.169 28.080 1.00 7.79  ?  112 LEU A N   1 
ATOM   834  C CA  . LEU A 1 107 ? 8.527  45.992 28.250 1.00 11.01 ?  112 LEU A CA  1 
ATOM   835  C C   . LEU A 1 107 ? 9.435  45.855 27.035 1.00 12.31 ?  112 LEU A C   1 
ATOM   836  O O   . LEU A 1 107 ? 8.973  45.979 25.896 1.00 9.25  ?  112 LEU A O   1 
ATOM   837  C CB  . LEU A 1 107 ? 7.689  44.725 28.430 1.00 9.95  ?  112 LEU A CB  1 
ATOM   838  C CG  . LEU A 1 107 ? 8.483  43.416 28.506 1.00 9.81  ?  112 LEU A CG  1 
ATOM   839  C CD1 . LEU A 1 107 ? 9.435  43.414 29.703 1.00 13.25 ?  112 LEU A CD1 1 
ATOM   840  C CD2 . LEU A 1 107 ? 7.548  42.210 28.552 1.00 11.44 ?  112 LEU A CD2 1 
ATOM   841  N N   . GLN A 1 108 ? 10.721 45.612 27.283 1.00 10.20 ?  113 GLN A N   1 
ATOM   842  C CA  . GLN A 1 108 ? 11.726 45.447 26.241 1.00 10.40 ?  113 GLN A CA  1 
ATOM   843  C C   . GLN A 1 108 ? 12.400 44.090 26.390 1.00 17.22 ?  113 GLN A C   1 
ATOM   844  O O   . GLN A 1 108 ? 12.661 43.638 27.510 1.00 12.11 ?  113 GLN A O   1 
ATOM   845  C CB  . GLN A 1 108 ? 12.786 46.553 26.305 1.00 9.23  ?  113 GLN A CB  1 
ATOM   846  C CG  . GLN A 1 108 ? 12.232 47.969 26.276 1.00 10.26 ?  113 GLN A CG  1 
ATOM   847  C CD  . GLN A 1 108 ? 13.327 49.015 26.214 1.00 21.80 ?  113 GLN A CD  1 
ATOM   848  O OE1 . GLN A 1 108 ? 14.463 48.764 26.617 1.00 21.01 ?  113 GLN A OE1 1 
ATOM   849  N NE2 . GLN A 1 108 ? 12.990 50.198 25.716 1.00 16.89 ?  113 GLN A NE2 1 
ATOM   850  N N   . ILE A 1 109 ? 12.677 43.439 25.259 1.00 12.93 ?  114 ILE A N   1 
ATOM   851  C CA  . ILE A 1 109 ? 13.367 42.151 25.242 1.00 13.04 ?  114 ILE A CA  1 
ATOM   852  C C   . ILE A 1 109 ? 14.406 42.166 24.127 1.00 14.76 ?  114 ILE A C   1 
ATOM   853  O O   . ILE A 1 109 ? 14.119 42.605 23.009 1.00 12.08 ?  114 ILE A O   1 
ATOM   854  C CB  . ILE A 1 109 ? 12.400 40.964 25.044 1.00 12.71 ?  114 ILE A CB  1 
ATOM   855  C CG1 . ILE A 1 109 ? 11.105 41.166 25.836 1.00 14.13 ?  114 ILE A CG1 1 
ATOM   856  C CG2 . ILE A 1 109 ? 13.076 39.653 25.446 1.00 13.67 ?  114 ILE A CG2 1 
ATOM   857  C CD1 . ILE A 1 109 ? 10.175 39.974 25.806 1.00 10.50 ?  114 ILE A CD1 1 
ATOM   858  N N   . ASN A 1 110 ? 15.609 41.685 24.428 1.00 10.86 ?  115 ASN A N   1 
ATOM   859  C CA  . ASN A 1 110 ? 16.648 41.489 23.424 1.00 10.83 ?  115 ASN A CA  1 
ATOM   860  C C   . ASN A 1 110 ? 16.615 40.039 22.960 1.00 10.86 ?  115 ASN A C   1 
ATOM   861  O O   . ASN A 1 110 ? 16.663 39.121 23.784 1.00 14.86 ?  115 ASN A O   1 
ATOM   862  C CB  . ASN A 1 110 ? 18.027 41.839 23.987 1.00 12.30 ?  115 ASN A CB  1 
ATOM   863  N N   . VAL A 1 111 ? 16.520 39.831 21.647 1.00 13.20 ?  116 VAL A N   1 
ATOM   864  C CA  . VAL A 1 111 ? 16.348 38.498 21.080 1.00 13.63 ?  116 VAL A CA  1 
ATOM   865  C C   . VAL A 1 111 ? 17.308 38.335 19.908 1.00 15.47 ?  116 VAL A C   1 
ATOM   866  O O   . VAL A 1 111 ? 17.410 39.227 19.058 1.00 15.15 ?  116 VAL A O   1 
ATOM   867  C CB  . VAL A 1 111 ? 14.894 38.264 20.620 1.00 16.52 ?  116 VAL A CB  1 
ATOM   868  C CG1 . VAL A 1 111 ? 14.755 36.912 19.931 1.00 19.69 ?  116 VAL A CG1 1 
ATOM   869  C CG2 . VAL A 1 111 ? 13.921 38.405 21.786 1.00 23.36 ?  116 VAL A CG2 1 
ATOM   870  N N   . ASP A 1 112 ? 18.006 37.201 19.857 1.00 13.37 ?  117 ASP A N   1 
ATOM   871  C CA  . ASP A 1 112 ? 18.877 36.931 18.721 1.00 14.65 ?  117 ASP A CA  1 
ATOM   872  C C   . ASP A 1 112 ? 18.052 36.664 17.468 1.00 19.37 ?  117 ASP A C   1 
ATOM   873  O O   . ASP A 1 112 ? 17.026 35.978 17.513 1.00 25.19 ?  117 ASP A O   1 
ATOM   874  C CB  . ASP A 1 112 ? 19.799 35.744 19.005 1.00 19.29 ?  117 ASP A CB  1 
ATOM   875  C CG  . ASP A 1 112 ? 20.908 36.087 19.983 1.00 21.16 ?  117 ASP A CG  1 
ATOM   876  O OD1 . ASP A 1 112 ? 21.165 37.291 20.192 1.00 23.53 ?  117 ASP A OD1 1 
ATOM   877  O OD2 . ASP A 1 112 ? 21.550 35.157 20.513 1.00 27.63 ?  117 ASP A OD2 1 
ATOM   878  N N   . GLU A 1 113 ? 18.508 37.224 16.345 1.00 17.19 ?  118 GLU A N   1 
ATOM   879  C CA  . GLU A 1 113 ? 17.790 37.077 15.082 1.00 22.65 ?  118 GLU A CA  1 
ATOM   880  C C   . GLU A 1 113 ? 17.603 35.609 14.709 1.00 23.02 ?  118 GLU A C   1 
ATOM   881  O O   . GLU A 1 113 ? 16.560 35.232 14.162 1.00 20.99 ?  118 GLU A O   1 
ATOM   882  C CB  . GLU A 1 113 ? 18.535 37.827 13.977 1.00 20.69 ?  118 GLU A CB  1 
ATOM   883  C CG  . GLU A 1 113 ? 17.777 37.964 12.664 1.00 20.56 ?  118 GLU A CG  1 
ATOM   884  C CD  . GLU A 1 113 ? 18.413 38.981 11.732 1.00 21.17 ?  118 GLU A CD  1 
ATOM   885  O OE1 . GLU A 1 113 ? 19.553 38.754 11.273 1.00 24.99 ?  118 GLU A OE1 1 
ATOM   886  O OE2 . GLU A 1 113 ? 17.777 40.017 11.460 1.00 26.42 ?  118 GLU A OE2 1 
ATOM   887  N N   . VAL A 1 114 ? 18.594 34.763 15.012 1.00 24.64 ?  119 VAL A N   1 
ATOM   888  C CA  . VAL A 1 114 ? 18.524 33.353 14.638 1.00 22.50 ?  119 VAL A CA  1 
ATOM   889  C C   . VAL A 1 114 ? 17.475 32.585 15.430 1.00 26.57 ?  119 VAL A C   1 
ATOM   890  O O   . VAL A 1 114 ? 17.075 31.492 15.012 1.00 28.34 ?  119 VAL A O   1 
ATOM   891  C CB  . VAL A 1 114 ? 19.889 32.664 14.820 1.00 26.11 ?  119 VAL A CB  1 
ATOM   892  C CG1 . VAL A 1 114 ? 20.896 33.240 13.872 1.00 30.18 ?  119 VAL A CG1 1 
ATOM   893  C CG2 . VAL A 1 114 ? 20.369 32.797 16.256 1.00 21.57 ?  119 VAL A CG2 1 
ATOM   894  N N   . ASP A 1 115 ? 17.025 33.111 16.570 1.00 20.42 ?  120 ASP A N   1 
ATOM   895  C CA  . ASP A 1 115 ? 16.089 32.386 17.430 1.00 27.34 ?  120 ASP A CA  1 
ATOM   896  C C   . ASP A 1 115 ? 14.661 32.608 16.926 1.00 30.93 ?  120 ASP A C   1 
ATOM   897  O O   . ASP A 1 115 ? 13.846 33.313 17.524 1.00 21.15 ?  120 ASP A O   1 
ATOM   898  C CB  . ASP A 1 115 ? 16.254 32.815 18.880 1.00 23.50 ?  120 ASP A CB  1 
ATOM   899  C CG  . ASP A 1 115 ? 15.736 31.777 19.853 1.00 35.49 ?  120 ASP A CG  1 
ATOM   900  O OD1 . ASP A 1 115 ? 15.063 30.824 19.400 1.00 33.37 ?  120 ASP A OD1 1 
ATOM   901  N N   . THR A 1 116 ? 14.366 31.967 15.793 1.00 26.67 ?  121 THR A N   1 
ATOM   902  C CA  . THR A 1 116 ? 13.058 32.123 15.164 1.00 30.81 ?  121 THR A CA  1 
ATOM   903  C C   . THR A 1 116 ? 11.928 31.616 16.055 1.00 31.26 ?  121 THR A C   1 
ATOM   904  O O   . THR A 1 116 ? 10.819 32.161 16.016 1.00 28.31 ?  121 THR A O   1 
ATOM   905  C CB  . THR A 1 116 ? 13.041 31.399 13.817 1.00 37.04 ?  121 THR A CB  1 
ATOM   906  O OG1 . THR A 1 116 ? 13.237 29.996 14.027 1.00 42.34 ?  121 THR A OG1 1 
ATOM   907  C CG2 . THR A 1 116 ? 14.139 31.934 12.911 1.00 37.82 ?  121 THR A CG2 1 
ATOM   908  N N   . ASP A 1 117 ? 12.184 30.585 16.864 1.00 31.49 ?  122 ASP A N   1 
ATOM   909  C CA  . ASP A 1 117 ? 11.139 30.060 17.740 1.00 35.24 ?  122 ASP A CA  1 
ATOM   910  C C   . ASP A 1 117 ? 10.791 31.057 18.840 1.00 31.22 ?  122 ASP A C   1 
ATOM   911  O O   . ASP A 1 117 ? 9.612  31.291 19.129 1.00 21.44 ?  122 ASP A O   1 
ATOM   912  C CB  . ASP A 1 117 ? 11.574 28.724 18.342 1.00 45.90 ?  122 ASP A CB  1 
ATOM   913  C CG  . ASP A 1 117 ? 11.604 27.602 17.321 1.00 45.75 ?  122 ASP A CG  1 
ATOM   914  O OD1 . ASP A 1 117 ? 10.751 27.595 16.407 1.00 39.27 ?  122 ASP A OD1 1 
ATOM   915  O OD2 . ASP A 1 117 ? 12.478 26.720 17.439 1.00 56.36 ?  122 ASP A OD2 1 
ATOM   916  N N   . ALA A 1 118 ? 11.808 31.653 19.468 1.00 24.02 ?  123 ALA A N   1 
ATOM   917  C CA  . ALA A 1 118 ? 11.552 32.670 20.481 1.00 25.90 ?  123 ALA A CA  1 
ATOM   918  C C   . ALA A 1 118 ? 10.916 33.908 19.865 1.00 26.94 ?  123 ALA A C   1 
ATOM   919  O O   . ALA A 1 118 ? 10.008 34.505 20.456 1.00 22.40 ?  123 ALA A O   1 
ATOM   920  C CB  . ALA A 1 118 ? 12.848 33.036 21.204 1.00 22.18 ?  123 ALA A CB  1 
ATOM   921  N N   . ARG A 1 119 ? 11.378 34.304 18.676 1.00 17.49 ?  124 ARG A N   1 
ATOM   922  C CA  . ARG A 1 119 ? 10.792 35.457 18.001 1.00 20.19 ?  124 ARG A CA  1 
ATOM   923  C C   . ARG A 1 119 ? 9.308  35.244 17.728 1.00 22.37 ?  124 ARG A C   1 
ATOM   924  O O   . ARG A 1 119 ? 8.494  36.148 17.953 1.00 18.11 ?  124 ARG A O   1 
ATOM   925  C CB  . ARG A 1 119 ? 11.542 35.741 16.702 1.00 18.18 ?  124 ARG A CB  1 
ATOM   926  C CG  . ARG A 1 119 ? 12.922 36.337 16.913 1.00 24.93 ?  124 ARG A CG  1 
ATOM   927  C CD  . ARG A 1 119 ? 13.656 36.513 15.596 1.00 24.20 ?  124 ARG A CD  1 
ATOM   928  N NE  . ARG A 1 119 ? 12.985 37.477 14.732 1.00 23.32 ?  124 ARG A NE  1 
ATOM   929  C CZ  . ARG A 1 119 ? 13.269 37.656 13.450 1.00 22.60 ?  124 ARG A CZ  1 
ATOM   930  N NH1 . ARG A 1 119 ? 14.208 36.948 12.846 1.00 26.11 ?  124 ARG A NH1 1 
ATOM   931  N NH2 . ARG A 1 119 ? 12.598 38.574 12.758 1.00 20.81 ?  124 ARG A NH2 1 
ATOM   932  N N   . ARG A 1 120 ? 8.938  34.057 17.241 1.00 21.10 ?  125 ARG A N   1 
ATOM   933  C CA  . ARG A 1 120 ? 7.526  33.765 17.006 1.00 21.67 ?  125 ARG A CA  1 
ATOM   934  C C   . ARG A 1 120 ? 6.748  33.729 18.315 1.00 22.07 ?  125 ARG A C   1 
ATOM   935  O O   . ARG A 1 120 ? 5.601  34.187 18.375 1.00 23.63 ?  125 ARG A O   1 
ATOM   936  C CB  . ARG A 1 120 ? 7.376  32.441 16.257 1.00 24.40 ?  125 ARG A CB  1 
ATOM   937  C CG  . ARG A 1 120 ? 7.872  32.470 14.816 1.00 35.84 ?  125 ARG A CG  1 
ATOM   938  C CD  . ARG A 1 120 ? 7.427  31.228 14.057 1.00 37.71 ?  125 ARG A CD  1 
ATOM   939  N NE  . ARG A 1 120 ? 7.159  30.110 14.955 1.00 57.53 ?  125 ARG A NE  1 
ATOM   940  C CZ  . ARG A 1 120 ? 8.053  29.194 15.303 1.00 56.55 ?  125 ARG A CZ  1 
ATOM   941  N NH1 . ARG A 1 120 ? 9.289  29.219 14.830 1.00 54.20 ?  125 ARG A NH1 1 
ATOM   942  N NH2 . ARG A 1 120 ? 7.697  28.227 16.145 1.00 45.83 ?  125 ARG A NH2 1 
ATOM   943  N N   . PHE A 1 121 ? 7.356  33.184 19.371 1.00 20.53 ?  126 PHE A N   1 
ATOM   944  C CA  . PHE A 1 121 ? 6.725  33.188 20.687 1.00 22.24 ?  126 PHE A CA  1 
ATOM   945  C C   . PHE A 1 121 ? 6.438  34.612 21.150 1.00 18.96 ?  126 PHE A C   1 
ATOM   946  O O   . PHE A 1 121 ? 5.318  34.931 21.564 1.00 17.38 ?  126 PHE A O   1 
ATOM   947  C CB  . PHE A 1 121 ? 7.622  32.452 21.688 1.00 20.11 ?  126 PHE A CB  1 
ATOM   948  C CG  . PHE A 1 121 ? 7.233  32.650 23.126 1.00 20.79 ?  126 PHE A CG  1 
ATOM   949  C CD1 . PHE A 1 121 ? 6.215  31.898 23.691 1.00 25.23 ?  126 PHE A CD1 1 
ATOM   950  C CD2 . PHE A 1 121 ? 7.900  33.573 23.921 1.00 22.17 ?  126 PHE A CD2 1 
ATOM   951  C CE1 . PHE A 1 121 ? 5.858  32.073 25.017 1.00 22.71 ?  126 PHE A CE1 1 
ATOM   952  C CE2 . PHE A 1 121 ? 7.549  33.753 25.247 1.00 16.98 ?  126 PHE A CE2 1 
ATOM   953  C CZ  . PHE A 1 121 ? 6.526  33.002 25.797 1.00 19.86 ?  126 PHE A CZ  1 
ATOM   954  N N   . TYR A 1 122 ? 7.439  35.490 21.076 1.00 19.40 ?  127 TYR A N   1 
ATOM   955  C CA  . TYR A 1 122 ? 7.238  36.867 21.512 1.00 16.07 ?  127 TYR A CA  1 
ATOM   956  C C   . TYR A 1 122 ? 6.244  37.594 20.612 1.00 17.99 ?  127 TYR A C   1 
ATOM   957  O O   . TYR A 1 122 ? 5.429  38.388 21.095 1.00 16.20 ?  127 TYR A O   1 
ATOM   958  C CB  . TYR A 1 122 ? 8.578  37.600 21.545 1.00 18.07 ?  127 TYR A CB  1 
ATOM   959  C CG  . TYR A 1 122 ? 9.466  37.183 22.696 1.00 16.56 ?  127 TYR A CG  1 
ATOM   960  C CD1 . TYR A 1 122 ? 8.950  37.022 23.976 1.00 18.05 ?  127 TYR A CD1 1 
ATOM   961  C CD2 . TYR A 1 122 ? 10.810 36.916 22.495 1.00 17.09 ?  127 TYR A CD2 1 
ATOM   962  C CE1 . TYR A 1 122 ? 9.761  36.629 25.029 1.00 19.89 ?  127 TYR A CE1 1 
ATOM   963  C CE2 . TYR A 1 122 ? 11.627 36.522 23.541 1.00 22.48 ?  127 TYR A CE2 1 
ATOM   964  C CZ  . TYR A 1 122 ? 11.100 36.383 24.804 1.00 21.14 ?  127 TYR A CZ  1 
ATOM   965  O OH  . TYR A 1 122 ? 11.917 35.993 25.842 1.00 32.84 ?  127 TYR A OH  1 
ATOM   966  N N   . GLU A 1 123 ? 6.290  37.330 19.304 1.00 16.14 ?  128 GLU A N   1 
ATOM   967  C CA  . GLU A 1 123 ? 5.371  37.999 18.389 1.00 20.42 ?  128 GLU A CA  1 
ATOM   968  C C   . GLU A 1 123 ? 3.932  37.552 18.618 1.00 21.91 ?  128 GLU A C   1 
ATOM   969  O O   . GLU A 1 123 ? 3.003  38.359 18.509 1.00 18.88 ?  128 GLU A O   1 
ATOM   970  C CB  . GLU A 1 123 ? 5.793  37.750 16.941 1.00 21.72 ?  128 GLU A CB  1 
ATOM   971  C CG  . GLU A 1 123 ? 6.877  38.700 16.467 1.00 25.65 ?  128 GLU A CG  1 
ATOM   972  C CD  . GLU A 1 123 ? 7.539  38.247 15.185 1.00 26.62 ?  128 GLU A CD  1 
ATOM   973  O OE1 . GLU A 1 123 ? 7.037  37.292 14.557 1.00 35.36 ?  128 GLU A OE1 1 
ATOM   974  O OE2 . GLU A 1 123 ? 8.565  38.851 14.807 1.00 25.87 ?  128 GLU A OE2 1 
ATOM   975  N N   . ARG A 1 124 ? 3.727  36.275 18.947 1.00 19.77 ?  129 ARG A N   1 
ATOM   976  C CA  . ARG A 1 124 ? 2.380  35.805 19.249 1.00 20.35 ?  129 ARG A CA  1 
ATOM   977  C C   . ARG A 1 124 ? 1.851  36.361 20.566 1.00 19.66 ?  129 ARG A C   1 
ATOM   978  O O   . ARG A 1 124 ? 0.641  36.295 20.808 1.00 19.57 ?  129 ARG A O   1 
ATOM   979  C CB  . ARG A 1 124 ? 2.347  34.276 19.281 1.00 21.86 ?  129 ARG A CB  1 
ATOM   980  N N   . HIS A 1 125 ? 2.719  36.911 21.419 1.00 18.75 ?  130 HIS A N   1 
ATOM   981  C CA  . HIS A 1 125 ? 2.316  37.414 22.727 1.00 18.08 ?  130 HIS A CA  1 
ATOM   982  C C   . HIS A 1 125 ? 2.471  38.929 22.845 1.00 17.24 ?  130 HIS A C   1 
ATOM   983  O O   . HIS A 1 125 ? 2.715  39.448 23.936 1.00 15.83 ?  130 HIS A O   1 
ATOM   984  C CB  . HIS A 1 125 ? 3.096  36.706 23.833 1.00 16.72 ?  130 HIS A CB  1 
ATOM   985  C CG  . HIS A 1 125 ? 2.750  35.256 23.971 1.00 17.89 ?  130 HIS A CG  1 
ATOM   986  N ND1 . HIS A 1 125 ? 1.503  34.825 24.368 1.00 25.56 ?  130 HIS A ND1 1 
ATOM   987  C CD2 . HIS A 1 125 ? 3.480  34.138 23.745 1.00 24.71 ?  130 HIS A CD2 1 
ATOM   988  C CE1 . HIS A 1 125 ? 1.482  33.504 24.389 1.00 33.29 ?  130 HIS A CE1 1 
ATOM   989  N NE2 . HIS A 1 125 ? 2.670  33.063 24.016 1.00 25.29 ?  130 HIS A NE2 1 
ATOM   990  N N   . GLY A 1 126 ? 2.344  39.647 21.732 1.00 20.93 ?  131 GLY A N   1 
ATOM   991  C CA  . GLY A 1 126 ? 2.183  41.087 21.764 1.00 21.17 ?  131 GLY A CA  1 
ATOM   992  C C   . GLY A 1 126 ? 3.443  41.918 21.670 1.00 17.60 ?  131 GLY A C   1 
ATOM   993  O O   . GLY A 1 126 ? 3.374  43.136 21.878 1.00 19.00 ?  131 GLY A O   1 
ATOM   994  N N   . LEU A 1 127 ? 4.586  41.320 21.364 1.00 16.65 ?  132 LEU A N   1 
ATOM   995  C CA  . LEU A 1 127 ? 5.824  42.073 21.235 1.00 15.77 ?  132 LEU A CA  1 
ATOM   996  C C   . LEU A 1 127 ? 6.143  42.308 19.766 1.00 17.43 ?  132 LEU A C   1 
ATOM   997  O O   . LEU A 1 127 ? 5.911  41.440 18.921 1.00 16.85 ?  132 LEU A O   1 
ATOM   998  C CB  . LEU A 1 127 ? 6.975  41.347 21.929 1.00 15.32 ?  132 LEU A CB  1 
ATOM   999  C CG  . LEU A 1 127 ? 6.825  41.466 23.448 1.00 16.48 ?  132 LEU A CG  1 
ATOM   1000 C CD1 . LEU A 1 127 ? 6.621  40.105 24.109 1.00 16.94 ?  132 LEU A CD1 1 
ATOM   1001 C CD2 . LEU A 1 127 ? 7.994  42.222 24.060 1.00 15.69 ?  132 LEU A CD2 1 
ATOM   1002 N N   . THR A 1 128 ? 6.665  43.494 19.465 1.00 15.01 ?  133 THR A N   1 
ATOM   1003 C CA  . THR A 1 128 ? 6.956  43.879 18.094 1.00 16.06 ?  133 THR A CA  1 
ATOM   1004 C C   . THR A 1 128 ? 8.410  44.311 17.972 1.00 17.00 ?  133 THR A C   1 
ATOM   1005 O O   . THR A 1 128 ? 8.978  44.913 18.890 1.00 14.90 ?  133 THR A O   1 
ATOM   1006 C CB  . THR A 1 128 ? 6.026  45.008 17.610 1.00 15.89 ?  133 THR A CB  1 
ATOM   1007 O OG1 . THR A 1 128 ? 6.314  45.315 16.240 1.00 17.46 ?  133 THR A OG1 1 
ATOM   1008 C CG2 . THR A 1 128 ? 6.210  46.264 18.446 1.00 24.66 ?  133 THR A CG2 1 
ATOM   1009 N N   . ASN A 1 129 ? 9.007  43.981 16.833 1.00 16.76 ?  134 ASN A N   1 
ATOM   1010 C CA  . ASN A 1 129 ? 10.350 44.402 16.475 1.00 13.51 ?  134 ASN A CA  1 
ATOM   1011 C C   . ASN A 1 129 ? 10.338 45.624 15.564 1.00 18.03 ?  134 ASN A C   1 
ATOM   1012 O O   . ASN A 1 129 ? 11.405 46.152 15.229 1.00 13.98 ?  134 ASN A O   1 
ATOM   1013 C CB  . ASN A 1 129 ? 11.078 43.225 15.808 1.00 17.42 ?  134 ASN A CB  1 
ATOM   1014 C CG  . ASN A 1 129 ? 12.502 43.552 15.406 1.00 18.60 ?  134 ASN A CG  1 
ATOM   1015 O OD1 . ASN A 1 129 ? 12.910 43.280 14.279 1.00 17.55 ?  134 ASN A OD1 1 
ATOM   1016 N ND2 . ASN A 1 129 ? 13.265 44.136 16.324 1.00 17.32 ?  134 ASN A ND2 1 
ATOM   1017 N N   . ILE A 1 130 ? 9.155  46.104 15.183 1.00 19.68 ?  135 ILE A N   1 
ATOM   1018 C CA  . ILE A 1 130 ? 9.000  47.151 14.180 1.00 17.97 ?  135 ILE A CA  1 
ATOM   1019 C C   . ILE A 1 130 ? 8.604  48.454 14.859 1.00 29.89 ?  135 ILE A C   1 
ATOM   1020 O O   . ILE A 1 130 ? 7.722  48.477 15.727 1.00 23.49 ?  135 ILE A O   1 
ATOM   1021 C CB  . ILE A 1 130 ? 7.961  46.755 13.114 1.00 24.52 ?  135 ILE A CB  1 
ATOM   1022 C CG1 . ILE A 1 130 ? 8.233  45.333 12.622 1.00 23.67 ?  135 ILE A CG1 1 
ATOM   1023 C CG2 . ILE A 1 130 ? 7.967  47.749 11.959 1.00 26.06 ?  135 ILE A CG2 1 
ATOM   1024 C CD1 . ILE A 1 130 ? 9.538  45.191 11.885 1.00 22.75 ?  135 ILE A CD1 1 
ATOM   1025 N N   . GLU A 1 131 ? 9.250  49.540 14.444 1.00 24.30 ?  136 GLU A N   1 
ATOM   1026 C CA  . GLU A 1 131 ? 8.959  50.880 14.939 1.00 21.87 ?  136 GLU A CA  1 
ATOM   1027 C C   . GLU A 1 131 ? 9.118  51.847 13.775 1.00 31.60 ?  136 GLU A C   1 
ATOM   1028 O O   . GLU A 1 131 ? 10.200 51.934 13.185 1.00 29.20 ?  136 GLU A O   1 
ATOM   1029 C CB  . GLU A 1 131 ? 9.888  51.231 16.110 1.00 33.30 ?  136 GLU A CB  1 
ATOM   1030 C CG  . GLU A 1 131 ? 10.401 52.659 16.175 1.00 38.79 ?  136 GLU A CG  1 
ATOM   1031 C CD  . GLU A 1 131 ? 11.280 52.895 17.391 1.00 54.74 ?  136 GLU A CD  1 
ATOM   1032 O OE1 . GLU A 1 131 ? 10.886 52.486 18.505 1.00 65.47 ?  136 GLU A OE1 1 
ATOM   1033 O OE2 . GLU A 1 131 ? 12.376 53.473 17.230 1.00 54.96 ?  136 GLU A OE2 1 
ATOM   1034 N N   . GLN A 1 132 ? 8.030  52.536 13.422 1.00 28.03 ?  137 GLN A N   1 
ATOM   1035 C CA  . GLN A 1 132 ? 8.008  53.478 12.299 1.00 33.36 ?  137 GLN A CA  1 
ATOM   1036 C C   . GLN A 1 132 ? 8.485  52.822 11.002 1.00 31.71 ?  137 GLN A C   1 
ATOM   1037 O O   . GLN A 1 132 ? 9.219  53.421 10.212 1.00 28.72 ?  137 GLN A O   1 
ATOM   1038 C CB  . GLN A 1 132 ? 8.833  54.729 12.613 1.00 31.06 ?  137 GLN A CB  1 
ATOM   1039 N N   . GLY A 1 133 ? 8.067  51.577 10.780 1.00 30.32 ?  138 GLY A N   1 
ATOM   1040 C CA  . GLY A 1 133 ? 8.440  50.864 9.573  1.00 23.39 ?  138 GLY A CA  1 
ATOM   1041 C C   . GLY A 1 133 ? 9.858  50.339 9.536  1.00 33.99 ?  138 GLY A C   1 
ATOM   1042 O O   . GLY A 1 133 ? 10.342 49.977 8.460  1.00 31.77 ?  138 GLY A O   1 
ATOM   1043 N N   . SER A 1 134 ? 10.542 50.278 10.678 1.00 27.20 ?  139 SER A N   1 
ATOM   1044 C CA  . SER A 1 134 ? 11.926 49.826 10.741 1.00 21.91 ?  139 SER A CA  1 
ATOM   1045 C C   . SER A 1 134 ? 12.083 48.766 11.818 1.00 24.83 ?  139 SER A C   1 
ATOM   1046 O O   . SER A 1 134 ? 11.449 48.842 12.874 1.00 17.47 ?  139 SER A O   1 
ATOM   1047 C CB  . SER A 1 134 ? 12.881 50.987 11.034 1.00 20.38 ?  139 SER A CB  1 
ATOM   1048 O OG  . SER A 1 134 ? 14.183 50.515 11.351 1.00 21.36 ?  139 SER A OG  1 
ATOM   1049 N N   . ARG A 1 135 ? 12.933 47.780 11.545 1.00 17.25 ?  140 ARG A N   1 
ATOM   1050 C CA  . ARG A 1 135 ? 13.320 46.834 12.577 1.00 18.94 ?  140 ARG A CA  1 
ATOM   1051 C C   . ARG A 1 135 ? 14.174 47.546 13.618 1.00 15.09 ?  140 ARG A C   1 
ATOM   1052 O O   . ARG A 1 135 ? 14.818 48.560 13.337 1.00 18.72 ?  140 ARG A O   1 
ATOM   1053 C CB  . ARG A 1 135 ? 14.084 45.655 11.968 1.00 18.05 ?  140 ARG A CB  1 
ATOM   1054 C CG  . ARG A 1 135 ? 13.170 44.572 11.397 1.00 22.97 ?  140 ARG A CG  1 
ATOM   1055 C CD  . ARG A 1 135 ? 13.928 43.344 10.905 1.00 18.60 ?  140 ARG A CD  1 
ATOM   1056 N NE  . ARG A 1 135 ? 15.344 43.589 10.657 1.00 20.40 ?  140 ARG A NE  1 
ATOM   1057 C CZ  . ARG A 1 135 ? 16.273 42.642 10.668 1.00 30.39 ?  140 ARG A CZ  1 
ATOM   1058 N NH1 . ARG A 1 135 ? 15.971 41.383 10.940 1.00 29.20 ?  140 ARG A NH1 1 
ATOM   1059 N NH2 . ARG A 1 135 ? 17.536 42.965 10.397 1.00 28.20 ?  140 ARG A NH2 1 
ATOM   1060 N N   . MET A 1 136 ? 14.161 47.019 14.835 1.00 13.21 ?  141 MET A N   1 
ATOM   1061 C CA  . MET A 1 136 ? 14.876 47.614 15.954 1.00 14.38 ?  141 MET A CA  1 
ATOM   1062 C C   . MET A 1 136 ? 16.036 46.705 16.336 1.00 12.98 ?  141 MET A C   1 
ATOM   1063 O O   . MET A 1 136 ? 15.854 45.493 16.486 1.00 13.36 ?  141 MET A O   1 
ATOM   1064 C CB  . MET A 1 136 ? 13.926 47.835 17.135 1.00 12.33 ?  141 MET A CB  1 
ATOM   1065 C CG  . MET A 1 136 ? 13.037 49.066 16.951 1.00 17.41 ?  141 MET A CG  1 
ATOM   1066 S SD  . MET A 1 136 ? 11.963 49.410 18.356 1.00 18.83 ?  141 MET A SD  1 
ATOM   1067 C CE  . MET A 1 136 ? 10.985 47.907 18.426 1.00 14.01 ?  141 MET A CE  1 
ATOM   1068 N N   . LEU A 1 137 ? 17.226 47.288 16.474 1.00 13.22 ?  142 LEU A N   1 
ATOM   1069 C CA  . LEU A 1 137 ? 18.450 46.538 16.707 1.00 11.63 ?  142 LEU A CA  1 
ATOM   1070 C C   . LEU A 1 137 ? 19.043 46.887 18.066 1.00 18.18 ?  142 LEU A C   1 
ATOM   1071 O O   . LEU A 1 137 ? 18.890 48.007 18.562 1.00 15.35 ?  142 LEU A O   1 
ATOM   1072 C CB  . LEU A 1 137 ? 19.496 46.825 15.617 1.00 11.64 ?  142 LEU A CB  1 
ATOM   1073 C CG  . LEU A 1 137 ? 19.055 46.699 14.160 1.00 13.17 ?  142 LEU A CG  1 
ATOM   1074 C CD1 . LEU A 1 137 ? 20.205 47.060 13.225 1.00 15.36 ?  142 LEU A CD1 1 
ATOM   1075 C CD2 . LEU A 1 137 ? 18.555 45.290 13.880 1.00 12.63 ?  142 LEU A CD2 1 
ATOM   1076 N N   . LEU A 1 138 ? 19.738 45.920 18.658 1.00 12.22 ?  143 LEU A N   1 
ATOM   1077 C CA  . LEU A 1 138 ? 20.500 46.134 19.880 1.00 11.99 ?  143 LEU A CA  1 
ATOM   1078 C C   . LEU A 1 138 ? 21.986 46.139 19.548 1.00 12.26 ?  143 LEU A C   1 
ATOM   1079 O O   . LEU A 1 138 ? 22.477 45.226 18.875 1.00 12.71 ?  143 LEU A O   1 
ATOM   1080 C CB  . LEU A 1 138 ? 20.192 45.055 20.920 1.00 15.50 ?  143 LEU A CB  1 
ATOM   1081 C CG  . LEU A 1 138 ? 20.915 45.218 22.260 1.00 19.10 ?  143 LEU A CG  1 
ATOM   1082 C CD1 . LEU A 1 138 ? 20.211 46.266 23.108 1.00 21.90 ?  143 LEU A CD1 1 
ATOM   1083 C CD2 . LEU A 1 138 ? 20.995 43.890 22.998 1.00 21.56 ?  143 LEU A CD2 1 
ATOM   1084 N N   . TYR A 1 139 ? 22.694 47.171 20.006 1.00 11.98 ?  144 TYR A N   1 
ATOM   1085 C CA  . TYR A 1 139 ? 24.145 47.261 19.883 1.00 14.78 ?  144 TYR A CA  1 
ATOM   1086 C C   . TYR A 1 139 ? 24.764 47.241 21.275 1.00 13.23 ?  144 TYR A C   1 
ATOM   1087 O O   . TYR A 1 139 ? 24.259 47.897 22.191 1.00 9.02  ?  144 TYR A O   1 
ATOM   1088 C CB  . TYR A 1 139 ? 24.567 48.537 19.137 1.00 9.55  ?  144 TYR A CB  1 
ATOM   1089 C CG  . TYR A 1 139 ? 24.475 48.431 17.627 1.00 16.17 ?  144 TYR A CG  1 
ATOM   1090 C CD1 . TYR A 1 139 ? 23.254 48.568 16.974 1.00 10.55 ?  144 TYR A CD1 1 
ATOM   1091 C CD2 . TYR A 1 139 ? 25.604 48.188 16.858 1.00 12.48 ?  144 TYR A CD2 1 
ATOM   1092 C CE1 . TYR A 1 139 ? 23.162 48.468 15.599 1.00 14.77 ?  144 TYR A CE1 1 
ATOM   1093 C CE2 . TYR A 1 139 ? 25.520 48.085 15.475 1.00 11.69 ?  144 TYR A CE2 1 
ATOM   1094 C CZ  . TYR A 1 139 ? 24.294 48.227 14.853 1.00 17.03 ?  144 TYR A CZ  1 
ATOM   1095 O OH  . TYR A 1 139 ? 24.196 48.126 13.483 1.00 17.34 ?  144 TYR A OH  1 
ATOM   1096 N N   . ILE A 1 140 ? 25.849 46.478 21.443 1.00 10.75 ?  145 ILE A N   1 
ATOM   1097 C CA  . ILE A 1 140 ? 26.506 46.355 22.739 1.00 8.85  ?  145 ILE A CA  1 
ATOM   1098 C C   . ILE A 1 140 ? 28.014 46.518 22.588 1.00 14.42 ?  145 ILE A C   1 
ATOM   1099 O O   . ILE A 1 140 ? 28.584 46.355 21.506 1.00 9.35  ?  145 ILE A O   1 
ATOM   1100 C CB  . ILE A 1 140 ? 26.210 45.009 23.443 1.00 9.93  ?  145 ILE A CB  1 
ATOM   1101 C CG1 . ILE A 1 140 ? 27.042 43.886 22.811 1.00 17.46 ?  145 ILE A CG1 1 
ATOM   1102 C CG2 . ILE A 1 140 ? 24.713 44.688 23.440 1.00 12.15 ?  145 ILE A CG2 1 
ATOM   1103 C CD1 . ILE A 1 140 ? 26.867 42.540 23.478 1.00 21.23 ?  145 ILE A CD1 1 
ATOM   1104 N N   . ARG A 1 141 ? 28.656 46.847 23.708 1.00 9.95  ?  146 ARG A N   1 
ATOM   1105 C CA  . ARG A 1 141 ? 30.099 46.706 23.864 1.00 12.20 ?  146 ARG A CA  1 
ATOM   1106 C C   . ARG A 1 141 ? 30.360 46.134 25.245 1.00 10.14 ?  146 ARG A C   1 
ATOM   1107 O O   . ARG A 1 141 ? 30.061 46.782 26.253 1.00 10.29 ?  146 ARG A O   1 
ATOM   1108 C CB  . ARG A 1 141 ? 30.845 48.033 23.691 1.00 10.68 ?  146 ARG A CB  1 
ATOM   1109 C CG  . ARG A 1 141 ? 32.368 47.868 23.819 1.00 12.98 ?  146 ARG A CG  1 
ATOM   1110 C CD  . ARG A 1 141 ? 33.145 49.124 23.433 1.00 11.50 ?  146 ARG A CD  1 
ATOM   1111 N NE  . ARG A 1 141 ? 34.588 48.912 23.509 1.00 11.68 ?  146 ARG A NE  1 
ATOM   1112 C CZ  . ARG A 1 141 ? 35.309 48.284 22.588 1.00 15.70 ?  146 ARG A CZ  1 
ATOM   1113 N NH1 . ARG A 1 141 ? 34.758 47.803 21.485 1.00 11.01 ?  146 ARG A NH1 1 
ATOM   1114 N NH2 . ARG A 1 141 ? 36.618 48.134 22.779 1.00 11.76 ?  146 ARG A NH2 1 
ATOM   1115 N N   . GLU A 1 142 ? 30.888 44.916 25.289 1.00 9.20  ?  147 GLU A N   1 
ATOM   1116 C CA  . GLU A 1 142 ? 31.310 44.332 26.550 1.00 10.05 ?  147 GLU A CA  1 
ATOM   1117 C C   . GLU A 1 142 ? 32.541 45.066 27.063 1.00 13.34 ?  147 GLU A C   1 
ATOM   1118 O O   . GLU A 1 142 ? 33.432 45.435 26.289 1.00 11.35 ?  147 GLU A O   1 
ATOM   1119 C CB  . GLU A 1 142 ? 31.613 42.847 26.368 1.00 14.42 ?  147 GLU A CB  1 
ATOM   1120 C CG  . GLU A 1 142 ? 30.388 42.009 26.028 1.00 28.44 ?  147 GLU A CG  1 
ATOM   1121 C CD  . GLU A 1 142 ? 30.703 40.528 25.944 1.00 30.54 ?  147 GLU A CD  1 
ATOM   1122 O OE1 . GLU A 1 142 ? 31.384 40.009 26.855 1.00 42.70 ?  147 GLU A OE1 1 
ATOM   1123 O OE2 . GLU A 1 142 ? 30.283 39.888 24.959 1.00 41.56 ?  147 GLU A OE2 1 
ATOM   1124 N N   . LEU A 1 143 ? 32.586 45.283 28.372 1.00 10.06 ?  148 LEU A N   1 
ATOM   1125 C CA  . LEU A 1 143 ? 33.649 46.077 28.972 1.00 9.78  ?  148 LEU A CA  1 
ATOM   1126 C C   . LEU A 1 143 ? 34.283 45.323 30.131 1.00 13.38 ?  148 LEU A C   1 
ATOM   1127 O O   . LEU A 1 143 ? 34.796 45.918 31.077 1.00 17.32 ?  148 LEU A O   1 
ATOM   1128 C CB  . LEU A 1 143 ? 33.107 47.428 29.444 1.00 9.56  ?  148 LEU A CB  1 
ATOM   1129 C CG  . LEU A 1 143 ? 32.374 48.255 28.378 1.00 14.85 ?  148 LEU A CG  1 
ATOM   1130 C CD1 . LEU A 1 143 ? 31.355 49.200 29.014 1.00 7.66  ?  148 LEU A CD1 1 
ATOM   1131 C CD2 . LEU A 1 143 ? 33.368 49.030 27.518 1.00 12.58 ?  148 LEU A CD2 1 
ATOM   1132 O OXT . LEU A 1 143 ? 34.289 44.095 30.139 1.00 12.83 ?  148 LEU A OXT 1 
ATOM   1133 N N   . ASN B 2 1   ? 31.396 72.152 26.226 1.00 41.62 ?  6   ASN B N   1 
ATOM   1134 C CA  . ASN B 2 1   ? 32.066 71.031 26.877 1.00 46.62 ?  6   ASN B CA  1 
ATOM   1135 C C   . ASN B 2 1   ? 31.055 70.059 27.481 1.00 35.50 ?  6   ASN B C   1 
ATOM   1136 O O   . ASN B 2 1   ? 29.894 70.412 27.705 1.00 35.96 ?  6   ASN B O   1 
ATOM   1137 C CB  . ASN B 2 1   ? 33.027 71.535 27.957 1.00 36.97 ?  6   ASN B CB  1 
ATOM   1138 N N   . ILE B 2 2   ? 31.501 68.835 27.746 1.00 30.27 ?  7   ILE B N   1 
ATOM   1139 C CA  . ILE B 2 2   ? 30.642 67.795 28.298 1.00 25.03 ?  7   ILE B CA  1 
ATOM   1140 C C   . ILE B 2 2   ? 30.661 67.885 29.818 1.00 29.32 ?  7   ILE B C   1 
ATOM   1141 O O   . ILE B 2 2   ? 31.730 67.950 30.436 1.00 27.34 ?  7   ILE B O   1 
ATOM   1142 C CB  . ILE B 2 2   ? 31.088 66.401 27.827 1.00 25.04 ?  7   ILE B CB  1 
ATOM   1143 C CG1 . ILE B 2 2   ? 31.571 66.453 26.374 1.00 30.65 ?  7   ILE B CG1 1 
ATOM   1144 C CG2 . ILE B 2 2   ? 29.955 65.397 27.999 1.00 26.77 ?  7   ILE B CG2 1 
ATOM   1145 C CD1 . ILE B 2 2   ? 30.455 66.433 25.355 1.00 22.33 ?  7   ILE B CD1 1 
ATOM   1146 N N   A ARG B 2 3   ? 29.478 67.887 30.423 0.59 25.47 ?  8   ARG B N   1 
ATOM   1147 N N   C ARG B 2 3   ? 29.474 67.883 30.420 0.41 25.51 ?  8   ARG B N   1 
ATOM   1148 C CA  A ARG B 2 3   ? 29.362 67.921 31.871 0.59 28.10 ?  8   ARG B CA  1 
ATOM   1149 C CA  C ARG B 2 3   ? 29.330 67.950 31.865 0.41 28.06 ?  8   ARG B CA  1 
ATOM   1150 C C   A ARG B 2 3   ? 28.199 67.039 32.298 0.59 25.20 ?  8   ARG B C   1 
ATOM   1151 C C   C ARG B 2 3   ? 28.196 67.032 32.294 0.41 25.19 ?  8   ARG B C   1 
ATOM   1152 O O   A ARG B 2 3   ? 27.285 66.755 31.518 0.59 22.04 ?  8   ARG B O   1 
ATOM   1153 O O   C ARG B 2 3   ? 27.294 66.718 31.512 0.41 22.07 ?  8   ARG B O   1 
ATOM   1154 C CB  A ARG B 2 3   ? 29.171 69.352 32.391 0.59 28.28 ?  8   ARG B CB  1 
ATOM   1155 C CB  C ARG B 2 3   ? 29.060 69.385 32.341 0.41 28.23 ?  8   ARG B CB  1 
ATOM   1156 C CG  A ARG B 2 3   ? 27.829 69.966 32.042 0.59 27.87 ?  8   ARG B CG  1 
ATOM   1157 C CG  C ARG B 2 3   ? 28.021 70.123 31.511 0.41 28.06 ?  8   ARG B CG  1 
ATOM   1158 C CD  A ARG B 2 3   ? 27.700 71.371 32.614 0.59 29.81 ?  8   ARG B CD  1 
ATOM   1159 C CD  C ARG B 2 3   ? 27.631 71.446 32.152 0.41 29.28 ?  8   ARG B CD  1 
ATOM   1160 N NE  A ARG B 2 3   ? 26.309 71.801 32.692 0.59 30.13 ?  8   ARG B NE  1 
ATOM   1161 N NE  C ARG B 2 3   ? 27.031 71.254 33.468 0.41 32.14 ?  8   ARG B NE  1 
ATOM   1162 C CZ  A ARG B 2 3   ? 25.604 72.247 31.661 0.59 30.02 ?  8   ARG B CZ  1 
ATOM   1163 C CZ  C ARG B 2 3   ? 25.729 71.302 33.713 0.41 25.47 ?  8   ARG B CZ  1 
ATOM   1164 N NH1 A ARG B 2 3   ? 26.134 72.349 30.453 0.59 24.36 ?  8   ARG B NH1 1 
ATOM   1165 N NH1 C ARG B 2 3   ? 24.852 71.529 32.748 0.41 27.02 ?  8   ARG B NH1 1 
ATOM   1166 N NH2 A ARG B 2 3   ? 24.335 72.600 31.848 0.59 32.06 ?  8   ARG B NH2 1 
ATOM   1167 N NH2 C ARG B 2 3   ? 25.295 71.115 34.956 0.41 25.07 ?  8   ARG B NH2 1 
ATOM   1168 N N   . VAL B 2 4   ? 28.251 66.597 33.550 1.00 25.48 ?  9   VAL B N   1 
ATOM   1169 C CA  . VAL B 2 4   ? 27.182 65.786 34.118 1.00 24.43 ?  9   VAL B CA  1 
ATOM   1170 C C   . VAL B 2 4   ? 26.043 66.709 34.522 1.00 22.76 ?  9   VAL B C   1 
ATOM   1171 O O   . VAL B 2 4   ? 26.254 67.700 35.231 1.00 23.11 ?  9   VAL B O   1 
ATOM   1172 C CB  . VAL B 2 4   ? 27.689 64.967 35.315 1.00 23.47 ?  9   VAL B CB  1 
ATOM   1173 C CG1 . VAL B 2 4   ? 26.529 64.260 35.997 1.00 19.86 ?  9   VAL B CG1 1 
ATOM   1174 C CG2 . VAL B 2 4   ? 28.743 63.964 34.867 1.00 25.36 ?  9   VAL B CG2 1 
ATOM   1175 N N   . ALA B 2 5   ? 24.835 66.397 34.060 1.00 20.82 ?  10  ALA B N   1 
ATOM   1176 C CA  . ALA B 2 5   ? 23.692 67.255 34.338 1.00 19.96 ?  10  ALA B CA  1 
ATOM   1177 C C   . ALA B 2 5   ? 23.331 67.207 35.816 1.00 20.58 ?  10  ALA B C   1 
ATOM   1178 O O   . ALA B 2 5   ? 23.386 66.153 36.456 1.00 19.25 ?  10  ALA B O   1 
ATOM   1179 C CB  . ALA B 2 5   ? 22.486 66.839 33.497 1.00 18.61 ?  10  ALA B CB  1 
ATOM   1180 N N   . GLU B 2 6   ? 22.971 68.364 36.355 1.00 19.67 ?  11  GLU B N   1 
ATOM   1181 C CA  . GLU B 2 6   ? 22.399 68.466 37.686 1.00 23.38 ?  11  GLU B CA  1 
ATOM   1182 C C   . GLU B 2 6   ? 20.886 68.621 37.582 1.00 23.45 ?  11  GLU B C   1 
ATOM   1183 O O   . GLU B 2 6   ? 20.325 68.764 36.493 1.00 19.64 ?  11  GLU B O   1 
ATOM   1184 C CB  . GLU B 2 6   ? 23.024 69.640 38.443 1.00 26.09 ?  11  GLU B CB  1 
ATOM   1185 C CG  . GLU B 2 6   ? 24.539 69.642 38.369 1.00 28.26 ?  11  GLU B CG  1 
ATOM   1186 C CD  . GLU B 2 6   ? 25.153 70.873 38.987 1.00 29.22 ?  11  GLU B CD  1 
ATOM   1187 O OE1 . GLU B 2 6   ? 25.181 70.968 40.231 1.00 36.11 ?  11  GLU B OE1 1 
ATOM   1188 O OE2 . GLU B 2 6   ? 25.603 71.750 38.223 1.00 35.08 ?  11  GLU B OE2 1 
ATOM   1189 N N   . VAL B 2 7   ? 20.225 68.587 38.741 1.00 22.85 ?  12  VAL B N   1 
ATOM   1190 C CA  . VAL B 2 7   ? 18.766 68.656 38.772 1.00 21.20 ?  12  VAL B CA  1 
ATOM   1191 C C   . VAL B 2 7   ? 18.274 69.917 38.076 1.00 28.17 ?  12  VAL B C   1 
ATOM   1192 O O   . VAL B 2 7   ? 17.276 69.893 37.345 1.00 27.15 ?  12  VAL B O   1 
ATOM   1193 C CB  . VAL B 2 7   ? 18.264 68.578 40.225 1.00 27.43 ?  12  VAL B CB  1 
ATOM   1194 C CG1 . VAL B 2 7   ? 16.749 68.743 40.284 1.00 26.72 ?  12  VAL B CG1 1 
ATOM   1195 C CG2 . VAL B 2 7   ? 18.702 67.276 40.858 1.00 24.33 ?  12  VAL B CG2 1 
ATOM   1196 N N   . ALA B 2 8   ? 18.974 71.035 38.275 1.00 28.96 ?  13  ALA B N   1 
ATOM   1197 C CA  . ALA B 2 8   ? 18.579 72.294 37.657 1.00 25.06 ?  13  ALA B CA  1 
ATOM   1198 C C   . ALA B 2 8   ? 18.746 72.290 36.143 1.00 24.35 ?  13  ALA B C   1 
ATOM   1199 O O   . ALA B 2 8   ? 18.250 73.209 35.483 1.00 25.75 ?  13  ALA B O   1 
ATOM   1200 C CB  . ALA B 2 8   ? 19.378 73.448 38.264 1.00 28.21 ?  13  ALA B CB  1 
ATOM   1201 N N   . ASP B 2 9   ? 19.426 71.294 35.579 1.00 28.18 ?  14  ASP B N   1 
ATOM   1202 C CA  . ASP B 2 9   ? 19.570 71.170 34.135 1.00 26.21 ?  14  ASP B CA  1 
ATOM   1203 C C   . ASP B 2 9   ? 18.418 70.410 33.488 1.00 26.26 ?  14  ASP B C   1 
ATOM   1204 O O   . ASP B 2 9   ? 18.438 70.208 32.270 1.00 20.97 ?  14  ASP B O   1 
ATOM   1205 C CB  . ASP B 2 9   ? 20.891 70.472 33.789 1.00 26.82 ?  14  ASP B CB  1 
ATOM   1206 C CG  . ASP B 2 9   ? 22.109 71.271 34.219 1.00 26.19 ?  14  ASP B CG  1 
ATOM   1207 O OD1 . ASP B 2 9   ? 22.237 72.442 33.803 1.00 24.54 ?  14  ASP B OD1 1 
ATOM   1208 O OD2 . ASP B 2 9   ? 22.944 70.723 34.969 1.00 20.99 ?  14  ASP B OD2 1 
ATOM   1209 N N   . ALA B 2 10  ? 17.420 69.988 34.271 1.00 24.56 ?  15  ALA B N   1 
ATOM   1210 C CA  . ALA B 2 10  ? 16.348 69.158 33.729 1.00 30.66 ?  15  ALA B CA  1 
ATOM   1211 C C   . ALA B 2 10  ? 15.564 69.874 32.637 1.00 27.41 ?  15  ALA B C   1 
ATOM   1212 O O   . ALA B 2 10  ? 15.093 69.231 31.691 1.00 26.34 ?  15  ALA B O   1 
ATOM   1213 C CB  . ALA B 2 10  ? 15.407 68.719 34.851 1.00 36.08 ?  15  ALA B CB  1 
ATOM   1214 N N   . GLY B 2 11  ? 15.412 71.195 32.745 1.00 26.29 ?  16  GLY B N   1 
ATOM   1215 C CA  . GLY B 2 11  ? 14.688 71.929 31.719 1.00 31.11 ?  16  GLY B CA  1 
ATOM   1216 C C   . GLY B 2 11  ? 15.382 71.890 30.371 1.00 32.19 ?  16  GLY B C   1 
ATOM   1217 O O   . GLY B 2 11  ? 14.737 71.715 29.333 1.00 28.08 ?  16  GLY B O   1 
ATOM   1218 N N   . VAL B 2 12  ? 16.708 72.046 30.367 1.00 31.08 ?  17  VAL B N   1 
ATOM   1219 C CA  . VAL B 2 12  ? 17.457 72.005 29.115 1.00 24.61 ?  17  VAL B CA  1 
ATOM   1220 C C   . VAL B 2 12  ? 17.456 70.595 28.539 1.00 24.38 ?  17  VAL B C   1 
ATOM   1221 O O   . VAL B 2 12  ? 17.273 70.404 27.331 1.00 24.17 ?  17  VAL B O   1 
ATOM   1222 C CB  . VAL B 2 12  ? 18.887 72.533 29.335 1.00 26.66 ?  17  VAL B CB  1 
ATOM   1223 C CG1 . VAL B 2 12  ? 19.830 72.000 28.270 1.00 27.81 ?  17  VAL B CG1 1 
ATOM   1224 C CG2 . VAL B 2 12  ? 18.891 74.054 29.341 1.00 26.64 ?  17  VAL B CG2 1 
ATOM   1225 N N   . VAL B 2 13  ? 17.651 69.585 29.390 1.00 20.84 ?  18  VAL B N   1 
ATOM   1226 C CA  . VAL B 2 13  ? 17.621 68.203 28.917 1.00 21.68 ?  18  VAL B CA  1 
ATOM   1227 C C   . VAL B 2 13  ? 16.261 67.883 28.308 1.00 25.49 ?  18  VAL B C   1 
ATOM   1228 O O   . VAL B 2 13  ? 16.170 67.318 27.211 1.00 24.29 ?  18  VAL B O   1 
ATOM   1229 C CB  . VAL B 2 13  ? 17.970 67.232 30.060 1.00 28.32 ?  18  VAL B CB  1 
ATOM   1230 C CG1 . VAL B 2 13  ? 17.857 65.782 29.585 1.00 16.81 ?  18  VAL B CG1 1 
ATOM   1231 C CG2 . VAL B 2 13  ? 19.364 67.523 30.589 1.00 22.01 ?  18  VAL B CG2 1 
ATOM   1232 N N   . ALA B 2 14  ? 15.183 68.253 29.005 1.00 23.47 ?  19  ALA B N   1 
ATOM   1233 C CA  . ALA B 2 14  ? 13.845 67.988 28.487 1.00 26.41 ?  19  ALA B CA  1 
ATOM   1234 C C   . ALA B 2 14  ? 13.603 68.737 27.184 1.00 26.97 ?  19  ALA B C   1 
ATOM   1235 O O   . ALA B 2 14  ? 12.933 68.226 26.279 1.00 30.69 ?  19  ALA B O   1 
ATOM   1236 C CB  . ALA B 2 14  ? 12.791 68.373 29.525 1.00 28.34 ?  19  ALA B CB  1 
ATOM   1237 N N   A LYS B 2 15  ? 14.133 69.959 27.083 0.49 29.74 ?  20  LYS B N   1 
ATOM   1238 N N   B LYS B 2 15  ? 14.139 69.953 27.070 0.51 29.73 ?  20  LYS B N   1 
ATOM   1239 C CA  A LYS B 2 15  ? 14.015 70.735 25.853 0.49 31.28 ?  20  LYS B CA  1 
ATOM   1240 C CA  B LYS B 2 15  ? 13.981 70.709 25.833 0.51 31.28 ?  20  LYS B CA  1 
ATOM   1241 C C   A LYS B 2 15  ? 14.661 70.004 24.683 0.49 30.82 ?  20  LYS B C   1 
ATOM   1242 C C   B LYS B 2 15  ? 14.660 70.000 24.668 0.51 30.82 ?  20  LYS B C   1 
ATOM   1243 O O   A LYS B 2 15  ? 14.107 69.968 23.578 0.49 30.51 ?  20  LYS B O   1 
ATOM   1244 O O   B LYS B 2 15  ? 14.129 69.979 23.551 0.51 30.51 ?  20  LYS B O   1 
ATOM   1245 C CB  A LYS B 2 15  ? 14.657 72.111 26.056 0.49 32.85 ?  20  LYS B CB  1 
ATOM   1246 C CB  B LYS B 2 15  ? 14.537 72.123 26.009 0.51 32.86 ?  20  LYS B CB  1 
ATOM   1247 C CG  A LYS B 2 15  ? 14.619 73.039 24.852 0.49 37.09 ?  20  LYS B CG  1 
ATOM   1248 C CG  B LYS B 2 15  ? 14.145 73.089 24.904 0.51 37.23 ?  20  LYS B CG  1 
ATOM   1249 C CD  A LYS B 2 15  ? 13.246 73.058 24.202 0.49 40.74 ?  20  LYS B CD  1 
ATOM   1250 C CD  B LYS B 2 15  ? 15.338 73.906 24.432 0.51 39.67 ?  20  LYS B CD  1 
ATOM   1251 N N   . LEU B 2 16  ? 15.829 69.401 24.913 1.00 30.01 ?  21  LEU B N   1 
ATOM   1252 C CA  . LEU B 2 16  ? 16.531 68.696 23.846 1.00 27.83 ?  21  LEU B CA  1 
ATOM   1253 C C   . LEU B 2 16  ? 15.806 67.413 23.454 1.00 31.70 ?  21  LEU B C   1 
ATOM   1254 O O   . LEU B 2 16  ? 15.712 67.090 22.263 1.00 26.28 ?  21  LEU B O   1 
ATOM   1255 C CB  . LEU B 2 16  ? 17.967 68.395 24.276 1.00 23.19 ?  21  LEU B CB  1 
ATOM   1256 C CG  . LEU B 2 16  ? 18.915 69.596 24.296 1.00 28.36 ?  21  LEU B CG  1 
ATOM   1257 C CD1 . LEU B 2 16  ? 20.267 69.222 24.897 1.00 22.55 ?  21  LEU B CD1 1 
ATOM   1258 C CD2 . LEU B 2 16  ? 19.080 70.174 22.897 1.00 31.21 ?  21  LEU B CD2 1 
ATOM   1259 N N   . LEU B 2 17  ? 15.296 66.664 24.439 1.00 21.18 ?  22  LEU B N   1 
ATOM   1260 C CA  . LEU B 2 17  ? 14.495 65.484 24.125 1.00 25.46 ?  22  LEU B CA  1 
ATOM   1261 C C   . LEU B 2 17  ? 13.278 65.843 23.291 1.00 29.39 ?  22  LEU B C   1 
ATOM   1262 O O   . LEU B 2 17  ? 12.863 65.069 22.422 1.00 31.95 ?  22  LEU B O   1 
ATOM   1263 C CB  . LEU B 2 17  ? 14.058 64.777 25.409 1.00 26.70 ?  22  LEU B CB  1 
ATOM   1264 C CG  . LEU B 2 17  ? 13.440 63.387 25.227 1.00 26.82 ?  22  LEU B CG  1 
ATOM   1265 C CD1 . LEU B 2 17  ? 14.334 62.487 24.396 1.00 22.13 ?  22  LEU B CD1 1 
ATOM   1266 C CD2 . LEU B 2 17  ? 13.149 62.766 26.583 1.00 25.77 ?  22  LEU B CD2 1 
ATOM   1267 N N   . ARG B 2 18  ? 12.692 67.003 23.548 1.00 24.62 ?  23  ARG B N   1 
ATOM   1268 C CA  . ARG B 2 18  ? 11.551 67.437 22.760 1.00 33.22 ?  23  ARG B CA  1 
ATOM   1269 C C   . ARG B 2 18  ? 11.947 67.698 21.307 1.00 34.54 ?  23  ARG B C   1 
ATOM   1270 O O   . ARG B 2 18  ? 11.191 67.368 20.385 1.00 39.92 ?  23  ARG B O   1 
ATOM   1271 C CB  . ARG B 2 18  ? 10.949 68.675 23.415 1.00 39.38 ?  23  ARG B CB  1 
ATOM   1272 C CG  . ARG B 2 18  ? 9.996  69.446 22.556 1.00 56.73 ?  23  ARG B CG  1 
ATOM   1273 C CD  . ARG B 2 18  ? 8.882  70.000 23.413 1.00 56.46 ?  23  ARG B CD  1 
ATOM   1274 N NE  . ARG B 2 18  ? 9.369  70.411 24.726 1.00 73.36 ?  23  ARG B NE  1 
ATOM   1275 C CZ  . ARG B 2 18  ? 8.972  69.873 25.873 1.00 65.16 ?  23  ARG B CZ  1 
ATOM   1276 N NH1 . ARG B 2 18  ? 8.044  68.929 25.909 1.00 60.11 ?  23  ARG B NH1 1 
ATOM   1277 N NH2 . ARG B 2 18  ? 9.516  70.296 27.011 1.00 51.54 ?  23  ARG B NH2 1 
ATOM   1278 N N   . ASP B 2 19  ? 13.135 68.270 21.080 1.00 33.42 ?  24  ASP B N   1 
ATOM   1279 C CA  . ASP B 2 19  ? 13.606 68.482 19.712 1.00 32.52 ?  24  ASP B CA  1 
ATOM   1280 C C   . ASP B 2 19  ? 13.928 67.162 19.027 1.00 37.04 ?  24  ASP B C   1 
ATOM   1281 O O   . ASP B 2 19  ? 13.701 67.010 17.821 1.00 30.16 ?  24  ASP B O   1 
ATOM   1282 C CB  . ASP B 2 19  ? 14.830 69.395 19.706 1.00 34.11 ?  24  ASP B CB  1 
ATOM   1283 C CG  . ASP B 2 19  ? 14.513 70.803 20.169 1.00 44.58 ?  24  ASP B CG  1 
ATOM   1284 O OD1 . ASP B 2 19  ? 13.357 71.065 20.568 1.00 37.79 ?  24  ASP B OD1 1 
ATOM   1285 O OD2 . ASP B 2 19  ? 15.421 71.657 20.112 1.00 45.81 ?  24  ASP B OD2 1 
ATOM   1286 N N   . PHE B 2 20  ? 14.467 66.204 19.783 1.00 35.07 ?  25  PHE B N   1 
ATOM   1287 C CA  . PHE B 2 20  ? 14.728 64.874 19.244 1.00 38.08 ?  25  PHE B CA  1 
ATOM   1288 C C   . PHE B 2 20  ? 13.449 64.239 18.714 1.00 33.46 ?  25  PHE B C   1 
ATOM   1289 O O   . PHE B 2 20  ? 13.405 63.760 17.575 1.00 32.05 ?  25  PHE B O   1 
ATOM   1290 C CB  . PHE B 2 20  ? 15.361 64.001 20.328 1.00 27.14 ?  25  PHE B CB  1 
ATOM   1291 C CG  . PHE B 2 20  ? 16.064 62.780 19.804 1.00 34.33 ?  25  PHE B CG  1 
ATOM   1292 C CD1 . PHE B 2 20  ? 16.147 62.524 18.444 1.00 37.29 ?  25  PHE B CD1 1 
ATOM   1293 C CD2 . PHE B 2 20  ? 16.637 61.878 20.685 1.00 29.87 ?  25  PHE B CD2 1 
ATOM   1294 C CE1 . PHE B 2 20  ? 16.792 61.393 17.973 1.00 41.75 ?  25  PHE B CE1 1 
ATOM   1295 C CE2 . PHE B 2 20  ? 17.282 60.746 20.222 1.00 32.61 ?  25  PHE B CE2 1 
ATOM   1296 C CZ  . PHE B 2 20  ? 17.361 60.504 18.864 1.00 42.18 ?  25  PHE B CZ  1 
ATOM   1297 N N   . ASN B 2 21  ? 12.393 64.226 19.532 1.00 25.80 ?  26  ASN B N   1 
ATOM   1298 C CA  . ASN B 2 21  ? 11.130 63.639 19.100 1.00 32.92 ?  26  ASN B CA  1 
ATOM   1299 C C   . ASN B 2 21  ? 10.490 64.455 17.982 1.00 44.77 ?  26  ASN B C   1 
ATOM   1300 O O   . ASN B 2 21  ? 9.925  63.887 17.039 1.00 44.66 ?  26  ASN B O   1 
ATOM   1301 C CB  . ASN B 2 21  ? 10.177 63.515 20.288 1.00 36.98 ?  26  ASN B CB  1 
ATOM   1302 C CG  . ASN B 2 21  ? 10.522 62.349 21.191 1.00 37.34 ?  26  ASN B CG  1 
ATOM   1303 O OD1 . ASN B 2 21  ? 10.205 61.201 20.885 1.00 47.51 ?  26  ASN B OD1 1 
ATOM   1304 N ND2 . ASN B 2 21  ? 11.176 62.637 22.311 1.00 39.50 ?  26  ASN B ND2 1 
ATOM   1305 N N   . THR B 2 22  ? 10.561 65.786 18.073 1.00 38.44 ?  27  THR B N   1 
ATOM   1306 C CA  . THR B 2 22  ? 9.970  66.630 17.038 1.00 38.01 ?  27  THR B CA  1 
ATOM   1307 C C   . THR B 2 22  ? 10.648 66.397 15.694 1.00 41.79 ?  27  THR B C   1 
ATOM   1308 O O   . THR B 2 22  ? 9.985  66.359 14.651 1.00 45.61 ?  27  THR B O   1 
ATOM   1309 C CB  . THR B 2 22  ? 10.065 68.103 17.445 1.00 35.43 ?  27  THR B CB  1 
ATOM   1310 O OG1 . THR B 2 22  ? 9.089  68.385 18.455 1.00 44.72 ?  27  THR B OG1 1 
ATOM   1311 C CG2 . THR B 2 22  ? 9.813  69.014 16.250 1.00 38.28 ?  27  THR B CG2 1 
ATOM   1312 N N   . GLU B 2 23  ? 11.972 66.216 15.704 1.00 46.33 ?  28  GLU B N   1 
ATOM   1313 C CA  . GLU B 2 23  ? 12.703 65.967 14.467 1.00 48.31 ?  28  GLU B CA  1 
ATOM   1314 C C   . GLU B 2 23  ? 12.258 64.674 13.797 1.00 51.66 ?  28  GLU B C   1 
ATOM   1315 O O   . GLU B 2 23  ? 12.274 64.577 12.564 1.00 44.31 ?  28  GLU B O   1 
ATOM   1316 C CB  . GLU B 2 23  ? 14.205 65.917 14.749 1.00 41.82 ?  28  GLU B CB  1 
ATOM   1317 C CG  . GLU B 2 23  ? 15.069 65.738 13.511 1.00 46.86 ?  28  GLU B CG  1 
ATOM   1318 C CD  . GLU B 2 23  ? 16.537 65.564 13.848 1.00 48.43 ?  28  GLU B CD  1 
ATOM   1319 O OE1 . GLU B 2 23  ? 16.927 65.882 14.992 1.00 37.06 ?  28  GLU B OE1 1 
ATOM   1320 O OE2 . GLU B 2 23  ? 17.300 65.112 12.969 1.00 46.04 ?  28  GLU B OE2 1 
ATOM   1321 N N   . PHE B 2 24  ? 11.859 63.674 14.582 1.00 45.14 ?  29  PHE B N   1 
ATOM   1322 C CA  . PHE B 2 24  ? 11.524 62.359 14.052 1.00 52.50 ?  29  PHE B CA  1 
ATOM   1323 C C   . PHE B 2 24  ? 10.020 62.105 14.035 1.00 52.75 ?  29  PHE B C   1 
ATOM   1324 O O   . PHE B 2 24  ? 9.593  60.951 13.922 1.00 54.17 ?  29  PHE B O   1 
ATOM   1325 C CB  . PHE B 2 24  ? 12.244 61.268 14.847 1.00 48.77 ?  29  PHE B CB  1 
ATOM   1326 C CG  . PHE B 2 24  ? 13.691 61.087 14.462 1.00 54.40 ?  29  PHE B CG  1 
ATOM   1327 C CD1 . PHE B 2 24  ? 14.527 62.183 14.308 1.00 55.24 ?  29  PHE B CD1 1 
ATOM   1328 C CD2 . PHE B 2 24  ? 14.211 59.822 14.245 1.00 59.18 ?  29  PHE B CD2 1 
ATOM   1329 C CE1 . PHE B 2 24  ? 15.852 62.021 13.952 1.00 60.87 ?  29  PHE B CE1 1 
ATOM   1330 C CE2 . PHE B 2 24  ? 15.537 59.653 13.888 1.00 55.54 ?  29  PHE B CE2 1 
ATOM   1331 C CZ  . PHE B 2 24  ? 16.359 60.755 13.742 1.00 63.97 ?  29  PHE B CZ  1 
ATOM   1332 N N   . ASP B 2 25  ? 9.214  63.162 14.141 1.00 52.68 ?  30  ASP B N   1 
ATOM   1333 C CA  . ASP B 2 25  ? 7.756  63.070 14.054 1.00 61.93 ?  30  ASP B CA  1 
ATOM   1334 C C   . ASP B 2 25  ? 7.202  62.064 15.062 1.00 65.15 ?  30  ASP B C   1 
ATOM   1335 O O   . ASP B 2 25  ? 6.393  61.193 14.735 1.00 69.43 ?  30  ASP B O   1 
ATOM   1336 C CB  . ASP B 2 25  ? 7.315  62.722 12.630 1.00 55.14 ?  30  ASP B CB  1 
ATOM   1337 N N   . THR B 2 26  ? 7.654  62.191 16.307 1.00 60.61 ?  31  THR B N   1 
ATOM   1338 C CA  . THR B 2 26  ? 7.211  61.326 17.392 1.00 67.69 ?  31  THR B CA  1 
ATOM   1339 C C   . THR B 2 26  ? 6.548  62.173 18.470 1.00 64.94 ?  31  THR B C   1 
ATOM   1340 O O   . THR B 2 26  ? 7.166  63.136 18.959 1.00 57.85 ?  31  THR B O   1 
ATOM   1341 C CB  . THR B 2 26  ? 8.384  60.537 17.980 1.00 62.57 ?  31  THR B CB  1 
ATOM   1342 O OG1 . THR B 2 26  ? 9.003  59.757 16.949 1.00 65.52 ?  31  THR B OG1 1 
ATOM   1343 C CG2 . THR B 2 26  ? 7.901  59.609 19.086 1.00 69.24 ?  31  THR B CG2 1 
ATOM   1344 N N   A PRO B 2 27  ? 5.311  61.877 18.863 0.65 70.67 ?  32  PRO B N   1 
ATOM   1345 N N   B PRO B 2 27  ? 5.310  61.875 18.860 0.35 70.59 ?  32  PRO B N   1 
ATOM   1346 C CA  A PRO B 2 27  ? 4.676  62.651 19.938 0.65 65.72 ?  32  PRO B CA  1 
ATOM   1347 C CA  B PRO B 2 27  ? 4.674  62.639 19.942 0.35 65.72 ?  32  PRO B CA  1 
ATOM   1348 C C   A PRO B 2 27  ? 5.419  62.473 21.257 0.65 61.90 ?  32  PRO B C   1 
ATOM   1349 C C   B PRO B 2 27  ? 5.423  62.464 21.257 0.35 61.88 ?  32  PRO B C   1 
ATOM   1350 O O   A PRO B 2 27  ? 5.846  61.370 21.605 0.65 62.90 ?  32  PRO B O   1 
ATOM   1351 O O   B PRO B 2 27  ? 5.854  61.363 21.604 0.35 62.85 ?  32  PRO B O   1 
ATOM   1352 C CB  A PRO B 2 27  ? 3.257  62.072 20.005 0.65 66.77 ?  32  PRO B CB  1 
ATOM   1353 C CB  B PRO B 2 27  ? 3.261  62.044 20.012 0.35 66.76 ?  32  PRO B CB  1 
ATOM   1354 C CG  A PRO B 2 27  ? 3.348  60.731 19.336 0.65 70.68 ?  32  PRO B CG  1 
ATOM   1355 C CG  B PRO B 2 27  ? 3.042  61.414 18.666 0.35 69.68 ?  32  PRO B CG  1 
ATOM   1356 C CD  A PRO B 2 27  ? 4.410  60.861 18.293 0.65 71.07 ?  32  PRO B CD  1 
ATOM   1357 C CD  B PRO B 2 27  ? 4.387  60.903 18.248 0.35 71.06 ?  32  PRO B CD  1 
ATOM   1358 N N   A VAL B 2 28  ? 5.574  63.573 21.988 0.65 55.63 ?  33  VAL B N   1 
ATOM   1359 N N   B VAL B 2 28  ? 5.576  63.565 21.987 0.35 55.68 ?  33  VAL B N   1 
ATOM   1360 C CA  A VAL B 2 28  ? 6.309  63.576 23.250 0.65 52.32 ?  33  VAL B CA  1 
ATOM   1361 C CA  B VAL B 2 28  ? 6.309  63.572 23.250 0.35 52.28 ?  33  VAL B CA  1 
ATOM   1362 C C   A VAL B 2 28  ? 5.313  63.671 24.400 0.65 48.04 ?  33  VAL B C   1 
ATOM   1363 C C   B VAL B 2 28  ? 5.311  63.667 24.398 0.35 48.10 ?  33  VAL B C   1 
ATOM   1364 O O   A VAL B 2 28  ? 4.248  64.282 24.243 0.65 49.51 ?  33  VAL B O   1 
ATOM   1365 O O   B VAL B 2 28  ? 4.243  64.271 24.238 0.35 49.54 ?  33  VAL B O   1 
ATOM   1366 C CB  A VAL B 2 28  ? 7.320  64.730 23.300 0.65 46.48 ?  33  VAL B CB  1 
ATOM   1367 C CB  B VAL B 2 28  ? 7.316  64.729 23.299 0.35 46.52 ?  33  VAL B CB  1 
ATOM   1368 N N   . PRO B 2 29  ? 5.602  63.099 25.564 1.00 51.60 ?  34  PRO B N   1 
ATOM   1369 C CA  . PRO B 2 29  ? 4.659  63.180 26.683 1.00 48.13 ?  34  PRO B CA  1 
ATOM   1370 C C   . PRO B 2 29  ? 4.875  64.423 27.537 1.00 41.68 ?  34  PRO B C   1 
ATOM   1371 O O   . PRO B 2 29  ? 5.935  65.048 27.527 1.00 41.70 ?  34  PRO B O   1 
ATOM   1372 C CB  . PRO B 2 29  ? 4.963  61.908 27.494 1.00 45.43 ?  34  PRO B CB  1 
ATOM   1373 C CG  . PRO B 2 29  ? 6.384  61.560 27.156 1.00 40.53 ?  34  PRO B CG  1 
ATOM   1374 C CD  . PRO B 2 29  ? 6.816  62.355 25.935 1.00 52.89 ?  34  PRO B CD  1 
ATOM   1375 N N   . GLU B 2 30  ? 3.840  64.755 28.304 1.00 47.95 ?  35  GLU B N   1 
ATOM   1376 C CA  . GLU B 2 30  ? 3.922  65.861 29.244 1.00 46.11 ?  35  GLU B CA  1 
ATOM   1377 C C   . GLU B 2 30  ? 4.806  65.487 30.429 1.00 42.39 ?  35  GLU B C   1 
ATOM   1378 O O   . GLU B 2 30  ? 4.964  64.311 30.773 1.00 44.68 ?  35  GLU B O   1 
ATOM   1379 C CB  . GLU B 2 30  ? 2.528  66.243 29.736 1.00 49.69 ?  35  GLU B CB  1 
ATOM   1380 C CG  . GLU B 2 30  ? 1.631  65.048 30.013 1.00 59.80 ?  35  GLU B CG  1 
ATOM   1381 C CD  . GLU B 2 30  ? 1.429  64.796 31.494 1.00 61.45 ?  35  GLU B CD  1 
ATOM   1382 O OE1 . GLU B 2 30  ? 2.101  65.462 32.306 1.00 64.09 ?  35  GLU B OE1 1 
ATOM   1383 O OE2 . GLU B 2 30  ? 0.605  63.924 31.845 1.00 68.14 ?  35  GLU B OE2 1 
ATOM   1384 N N   . GLY B 2 31  ? 5.388  66.506 31.053 1.00 40.82 ?  36  GLY B N   1 
ATOM   1385 C CA  . GLY B 2 31  ? 6.151  66.295 32.267 1.00 38.01 ?  36  GLY B CA  1 
ATOM   1386 C C   . GLY B 2 31  ? 7.562  65.788 32.073 1.00 35.99 ?  36  GLY B C   1 
ATOM   1387 O O   . GLY B 2 31  ? 8.111  65.148 32.978 1.00 35.66 ?  36  GLY B O   1 
ATOM   1388 N N   . LEU B 2 32  ? 8.170  66.052 30.914 1.00 27.13 ?  37  LEU B N   1 
ATOM   1389 C CA  . LEU B 2 32  ? 9.537  65.594 30.679 1.00 30.42 ?  37  LEU B CA  1 
ATOM   1390 C C   . LEU B 2 32  ? 10.509 66.218 31.673 1.00 27.35 ?  37  LEU B C   1 
ATOM   1391 O O   . LEU B 2 32  ? 11.391 65.531 32.202 1.00 21.59 ?  37  LEU B O   1 
ATOM   1392 C CB  . LEU B 2 32  ? 9.963  65.913 29.246 1.00 27.33 ?  37  LEU B CB  1 
ATOM   1393 C CG  . LEU B 2 32  ? 9.490  64.951 28.154 1.00 35.97 ?  37  LEU B CG  1 
ATOM   1394 C CD1 . LEU B 2 32  ? 9.952  65.429 26.787 1.00 31.56 ?  37  LEU B CD1 1 
ATOM   1395 C CD2 . LEU B 2 32  ? 9.995  63.544 28.430 1.00 34.83 ?  37  LEU B CD2 1 
ATOM   1396 N N   . GLU B 2 33  ? 10.356 67.516 31.949 1.00 22.95 ?  38  GLU B N   1 
ATOM   1397 C CA  . GLU B 2 33  ? 11.301 68.199 32.827 1.00 28.99 ?  38  GLU B CA  1 
ATOM   1398 C C   . GLU B 2 33  ? 11.196 67.691 34.259 1.00 28.48 ?  38  GLU B C   1 
ATOM   1399 O O   . GLU B 2 33  ? 12.218 67.431 34.906 1.00 26.51 ?  38  GLU B O   1 
ATOM   1400 C CB  . GLU B 2 33  ? 11.070 69.711 32.774 1.00 31.83 ?  38  GLU B CB  1 
ATOM   1401 C CG  . GLU B 2 33  ? 11.357 70.433 34.084 1.00 37.01 ?  38  GLU B CG  1 
ATOM   1402 C CD  . GLU B 2 33  ? 11.221 71.939 33.967 1.00 45.46 ?  38  GLU B CD  1 
ATOM   1403 O OE1 . GLU B 2 33  ? 12.169 72.588 33.480 1.00 37.20 ?  38  GLU B OE1 1 
ATOM   1404 O OE2 . GLU B 2 33  ? 10.165 72.474 34.364 1.00 65.42 ?  38  GLU B OE2 1 
ATOM   1405 N N   . GLU B 2 34  ? 9.971  67.534 34.770 1.00 23.93 ?  39  GLU B N   1 
ATOM   1406 C CA  . GLU B 2 34  ? 9.804  67.087 36.150 1.00 23.88 ?  39  GLU B CA  1 
ATOM   1407 C C   . GLU B 2 34  ? 10.316 65.664 36.333 1.00 29.17 ?  39  GLU B C   1 
ATOM   1408 O O   . GLU B 2 34  ? 10.869 65.328 37.386 1.00 22.41 ?  39  GLU B O   1 
ATOM   1409 C CB  . GLU B 2 34  ? 8.336  67.190 36.564 1.00 26.80 ?  39  GLU B CB  1 
ATOM   1410 N N   . ARG B 2 35  ? 10.148 64.817 35.315 1.00 26.97 ?  40  ARG B N   1 
ATOM   1411 C CA  . ARG B 2 35  ? 10.634 63.446 35.417 1.00 23.65 ?  40  ARG B CA  1 
ATOM   1412 C C   . ARG B 2 35  ? 12.152 63.393 35.330 1.00 16.37 ?  40  ARG B C   1 
ATOM   1413 O O   . ARG B 2 35  ? 12.792 62.622 36.055 1.00 15.90 ?  40  ARG B O   1 
ATOM   1414 C CB  . ARG B 2 35  ? 10.001 62.585 34.327 1.00 22.51 ?  40  ARG B CB  1 
ATOM   1415 C CG  . ARG B 2 35  ? 8.619  62.084 34.686 1.00 35.53 ?  40  ARG B CG  1 
ATOM   1416 C CD  . ARG B 2 35  ? 8.162  60.996 33.740 1.00 28.80 ?  40  ARG B CD  1 
ATOM   1417 N NE  . ARG B 2 35  ? 6.711  60.970 33.616 1.00 22.82 ?  40  ARG B NE  1 
ATOM   1418 C CZ  . ARG B 2 35  ? 6.025  61.637 32.698 1.00 31.40 ?  40  ARG B CZ  1 
ATOM   1419 N NH1 . ARG B 2 35  ? 6.633  62.362 31.774 1.00 22.69 ?  40  ARG B NH1 1 
ATOM   1420 N NH2 . ARG B 2 35  ? 4.696  61.568 32.705 1.00 36.66 ?  40  ARG B NH2 1 
ATOM   1421 N N   . PHE B 2 36  ? 12.747 64.204 34.451 1.00 20.29 ?  41  PHE B N   1 
ATOM   1422 C CA  . PHE B 2 36  ? 14.202 64.258 34.365 1.00 19.64 ?  41  PHE B CA  1 
ATOM   1423 C C   . PHE B 2 36  ? 14.809 64.782 35.661 1.00 19.58 ?  41  PHE B C   1 
ATOM   1424 O O   . PHE B 2 36  ? 15.855 64.296 36.106 1.00 18.42 ?  41  PHE B O   1 
ATOM   1425 C CB  . PHE B 2 36  ? 14.629 65.125 33.180 1.00 19.14 ?  41  PHE B CB  1 
ATOM   1426 C CG  . PHE B 2 36  ? 14.966 64.340 31.941 1.00 18.12 ?  41  PHE B CG  1 
ATOM   1427 C CD1 . PHE B 2 36  ? 15.910 63.326 31.981 1.00 21.52 ?  41  PHE B CD1 1 
ATOM   1428 C CD2 . PHE B 2 36  ? 14.344 64.621 30.734 1.00 24.30 ?  41  PHE B CD2 1 
ATOM   1429 C CE1 . PHE B 2 36  ? 16.227 62.602 30.843 1.00 21.54 ?  41  PHE B CE1 1 
ATOM   1430 C CE2 . PHE B 2 36  ? 14.657 63.901 29.589 1.00 19.27 ?  41  PHE B CE2 1 
ATOM   1431 C CZ  . PHE B 2 36  ? 15.600 62.890 29.644 1.00 16.20 ?  41  PHE B CZ  1 
ATOM   1432 N N   . ALA B 2 37  ? 14.163 65.770 36.285 1.00 17.55 ?  42  ALA B N   1 
ATOM   1433 C CA  . ALA B 2 37  ? 14.658 66.287 37.557 1.00 22.59 ?  42  ALA B CA  1 
ATOM   1434 C C   . ALA B 2 37  ? 14.683 65.198 38.622 1.00 20.61 ?  42  ALA B C   1 
ATOM   1435 O O   . ALA B 2 37  ? 15.658 65.071 39.371 1.00 20.17 ?  42  ALA B O   1 
ATOM   1436 C CB  . ALA B 2 37  ? 13.800 67.468 38.014 1.00 21.63 ?  42  ALA B CB  1 
ATOM   1437 N N   . GLN B 2 38  ? 13.622 64.392 38.697 1.00 18.70 ?  43  GLN B N   1 
ATOM   1438 C CA  . GLN B 2 38  ? 13.577 63.320 39.687 1.00 26.65 ?  43  GLN B CA  1 
ATOM   1439 C C   . GLN B 2 38  ? 14.566 62.211 39.347 1.00 22.88 ?  43  GLN B C   1 
ATOM   1440 O O   . GLN B 2 38  ? 15.171 61.616 40.246 1.00 19.96 ?  43  GLN B O   1 
ATOM   1441 C CB  . GLN B 2 38  ? 12.157 62.763 39.792 1.00 20.41 ?  43  GLN B CB  1 
ATOM   1442 N N   . ILE B 2 39  ? 14.746 61.921 38.056 1.00 18.61 ?  44  ILE B N   1 
ATOM   1443 C CA  . ILE B 2 39  ? 15.676 60.871 37.648 1.00 21.16 ?  44  ILE B CA  1 
ATOM   1444 C C   . ILE B 2 39  ? 17.111 61.278 37.962 1.00 19.93 ?  44  ILE B C   1 
ATOM   1445 O O   . ILE B 2 39  ? 17.883 60.500 38.533 1.00 20.79 ?  44  ILE B O   1 
ATOM   1446 C CB  . ILE B 2 39  ? 15.501 60.548 36.153 1.00 19.93 ?  44  ILE B CB  1 
ATOM   1447 C CG1 . ILE B 2 39  ? 14.193 59.789 35.911 1.00 18.15 ?  44  ILE B CG1 1 
ATOM   1448 C CG2 . ILE B 2 39  ? 16.689 59.742 35.638 1.00 18.89 ?  44  ILE B CG2 1 
ATOM   1449 C CD1 . ILE B 2 39  ? 13.773 59.755 34.453 1.00 20.78 ?  44  ILE B CD1 1 
ATOM   1450 N N   . ILE B 2 40  ? 17.488 62.505 37.592 1.00 22.23 ?  45  ILE B N   1 
ATOM   1451 C CA  . ILE B 2 40  ? 18.847 62.986 37.833 1.00 18.99 ?  45  ILE B CA  1 
ATOM   1452 C C   . ILE B 2 40  ? 19.165 63.013 39.324 1.00 25.18 ?  45  ILE B C   1 
ATOM   1453 O O   . ILE B 2 40  ? 20.307 62.758 39.729 1.00 24.95 ?  45  ILE B O   1 
ATOM   1454 C CB  . ILE B 2 40  ? 19.031 64.377 37.188 1.00 16.46 ?  45  ILE B CB  1 
ATOM   1455 C CG1 . ILE B 2 40  ? 19.052 64.267 35.663 1.00 20.09 ?  45  ILE B CG1 1 
ATOM   1456 C CG2 . ILE B 2 40  ? 20.303 65.063 37.686 1.00 25.21 ?  45  ILE B CG2 1 
ATOM   1457 C CD1 . ILE B 2 40  ? 18.795 65.588 34.957 1.00 16.39 ?  45  ILE B CD1 1 
ATOM   1458 N N   A ALA B 2 41  ? 18.170 63.304 40.163 0.49 24.95 ?  46  ALA B N   1 
ATOM   1459 N N   B ALA B 2 41  ? 18.170 63.305 40.163 0.51 24.95 ?  46  ALA B N   1 
ATOM   1460 C CA  A ALA B 2 41  ? 18.423 63.453 41.592 0.49 26.09 ?  46  ALA B CA  1 
ATOM   1461 C CA  B ALA B 2 41  ? 18.424 63.453 41.592 0.51 26.08 ?  46  ALA B CA  1 
ATOM   1462 C C   A ALA B 2 41  ? 18.544 62.105 42.292 0.49 33.53 ?  46  ALA B C   1 
ATOM   1463 C C   B ALA B 2 41  ? 18.545 62.104 42.291 0.51 33.53 ?  46  ALA B C   1 
ATOM   1464 O O   A ALA B 2 41  ? 19.457 61.897 43.099 0.49 35.41 ?  46  ALA B O   1 
ATOM   1465 O O   B ALA B 2 41  ? 19.459 61.895 43.097 0.51 35.39 ?  46  ALA B O   1 
ATOM   1466 C CB  A ALA B 2 41  ? 17.315 64.287 42.237 0.49 27.48 ?  46  ALA B CB  1 
ATOM   1467 C CB  B ALA B 2 41  ? 17.316 64.287 42.237 0.51 27.48 ?  46  ALA B CB  1 
ATOM   1468 N N   . HIS B 2 42  ? 17.637 61.177 41.997 1.00 38.25 ?  47  HIS B N   1 
ATOM   1469 C CA  . HIS B 2 42  ? 17.490 59.957 42.782 1.00 42.95 ?  47  HIS B CA  1 
ATOM   1470 C C   . HIS B 2 42  ? 17.976 58.693 42.094 1.00 40.42 ?  47  HIS B C   1 
ATOM   1471 O O   . HIS B 2 42  ? 18.669 57.892 42.722 1.00 44.08 ?  47  HIS B O   1 
ATOM   1472 C CB  . HIS B 2 42  ? 16.019 59.774 43.173 1.00 33.23 ?  47  HIS B CB  1 
ATOM   1473 C CG  . HIS B 2 42  ? 15.466 60.913 43.972 1.00 58.55 ?  47  HIS B CG  1 
ATOM   1474 N ND1 . HIS B 2 42  ? 15.878 61.192 45.258 1.00 53.25 ?  47  HIS B ND1 1 
ATOM   1475 C CD2 . HIS B 2 42  ? 14.539 61.850 43.663 1.00 48.75 ?  47  HIS B CD2 1 
ATOM   1476 C CE1 . HIS B 2 42  ? 15.224 62.248 45.708 1.00 57.76 ?  47  HIS B CE1 1 
ATOM   1477 N NE2 . HIS B 2 42  ? 14.406 62.667 44.759 1.00 54.75 ?  47  HIS B NE2 1 
ATOM   1478 N N   . ASP B 2 43  ? 17.641 58.486 40.826 1.00 28.90 ?  48  ASP B N   1 
ATOM   1479 C CA  . ASP B 2 43  ? 17.747 57.158 40.242 1.00 34.32 ?  48  ASP B CA  1 
ATOM   1480 C C   . ASP B 2 43  ? 19.191 56.810 39.881 1.00 34.46 ?  48  ASP B C   1 
ATOM   1481 O O   . ASP B 2 43  ? 20.087 57.659 39.865 1.00 37.45 ?  48  ASP B O   1 
ATOM   1482 C CB  . ASP B 2 43  ? 16.854 57.052 39.010 1.00 31.72 ?  48  ASP B CB  1 
ATOM   1483 C CG  . ASP B 2 43  ? 15.401 57.343 39.322 1.00 24.71 ?  48  ASP B CG  1 
ATOM   1484 O OD1 . ASP B 2 43  ? 14.982 57.125 40.478 1.00 37.61 ?  48  ASP B OD1 1 
ATOM   1485 O OD2 . ASP B 2 43  ? 14.676 57.788 38.410 1.00 33.09 ?  48  ASP B OD2 1 
ATOM   1486 N N   . ASP B 2 44  ? 19.406 55.522 39.596 1.00 26.01 ?  49  ASP B N   1 
ATOM   1487 C CA  . ASP B 2 44  ? 20.695 55.020 39.118 1.00 19.97 ?  49  ASP B CA  1 
ATOM   1488 C C   . ASP B 2 44  ? 20.808 55.325 37.624 1.00 14.63 ?  49  ASP B C   1 
ATOM   1489 O O   . ASP B 2 44  ? 20.730 54.452 36.757 1.00 16.37 ?  49  ASP B O   1 
ATOM   1490 C CB  . ASP B 2 44  ? 20.833 53.529 39.393 1.00 22.99 ?  49  ASP B CB  1 
ATOM   1491 C CG  . ASP B 2 44  ? 20.783 53.196 40.873 1.00 38.23 ?  49  ASP B CG  1 
ATOM   1492 O OD1 . ASP B 2 44  ? 21.426 53.907 41.674 1.00 39.62 ?  49  ASP B OD1 1 
ATOM   1493 O OD2 . ASP B 2 44  ? 20.103 52.212 41.235 1.00 40.19 ?  49  ASP B OD2 1 
ATOM   1494 N N   . ALA B 2 45  ? 20.981 56.610 37.335 1.00 13.51 ?  50  ALA B N   1 
ATOM   1495 C CA  . ALA B 2 45  ? 21.010 57.102 35.967 1.00 14.70 ?  50  ALA B CA  1 
ATOM   1496 C C   . ALA B 2 45  ? 21.680 58.465 35.975 1.00 17.15 ?  50  ALA B C   1 
ATOM   1497 O O   . ALA B 2 45  ? 21.817 59.097 37.025 1.00 16.66 ?  50  ALA B O   1 
ATOM   1498 C CB  . ALA B 2 45  ? 19.601 57.188 35.370 1.00 11.55 ?  50  ALA B CB  1 
ATOM   1499 N N   . PHE B 2 46  ? 22.104 58.910 34.795 1.00 16.83 ?  51  PHE B N   1 
ATOM   1500 C CA  . PHE B 2 46  ? 22.686 60.239 34.677 1.00 12.23 ?  51  PHE B CA  1 
ATOM   1501 C C   . PHE B 2 46  ? 22.494 60.755 33.261 1.00 14.52 ?  51  PHE B C   1 
ATOM   1502 O O   . PHE B 2 46  ? 22.230 59.994 32.326 1.00 11.50 ?  51  PHE B O   1 
ATOM   1503 C CB  . PHE B 2 46  ? 24.178 60.252 35.053 1.00 14.42 ?  51  PHE B CB  1 
ATOM   1504 C CG  . PHE B 2 46  ? 25.046 59.397 34.166 1.00 11.78 ?  51  PHE B CG  1 
ATOM   1505 C CD1 . PHE B 2 46  ? 25.584 59.908 32.993 1.00 14.64 ?  51  PHE B CD1 1 
ATOM   1506 C CD2 . PHE B 2 46  ? 25.346 58.089 34.521 1.00 12.78 ?  51  PHE B CD2 1 
ATOM   1507 C CE1 . PHE B 2 46  ? 26.393 59.126 32.181 1.00 14.38 ?  51  PHE B CE1 1 
ATOM   1508 C CE2 . PHE B 2 46  ? 26.153 57.301 33.712 1.00 14.81 ?  51  PHE B CE2 1 
ATOM   1509 C CZ  . PHE B 2 46  ? 26.677 57.822 32.541 1.00 11.99 ?  51  PHE B CZ  1 
ATOM   1510 N N   . VAL B 2 47  ? 22.633 62.069 33.119 1.00 12.15 ?  52  VAL B N   1 
ATOM   1511 C CA  . VAL B 2 47  ? 22.589 62.743 31.830 1.00 14.77 ?  52  VAL B CA  1 
ATOM   1512 C C   . VAL B 2 47  ? 23.882 63.525 31.656 1.00 16.55 ?  52  VAL B C   1 
ATOM   1513 O O   . VAL B 2 47  ? 24.321 64.225 32.577 1.00 14.29 ?  52  VAL B O   1 
ATOM   1514 C CB  . VAL B 2 47  ? 21.368 63.674 31.715 1.00 17.46 ?  52  VAL B CB  1 
ATOM   1515 C CG1 . VAL B 2 47  ? 21.419 64.463 30.413 1.00 18.03 ?  52  VAL B CG1 1 
ATOM   1516 C CG2 . VAL B 2 47  ? 20.081 62.873 31.804 1.00 13.19 ?  52  VAL B CG2 1 
ATOM   1517 N N   . LEU B 2 48  ? 24.496 63.391 30.485 1.00 14.20 ?  53  LEU B N   1 
ATOM   1518 C CA  . LEU B 2 48  ? 25.610 64.236 30.084 1.00 15.53 ?  53  LEU B CA  1 
ATOM   1519 C C   . LEU B 2 48  ? 25.100 65.305 29.132 1.00 19.14 ?  53  LEU B C   1 
ATOM   1520 O O   . LEU B 2 48  ? 24.277 65.023 28.258 1.00 17.50 ?  53  LEU B O   1 
ATOM   1521 C CB  . LEU B 2 48  ? 26.708 63.416 29.407 1.00 15.88 ?  53  LEU B CB  1 
ATOM   1522 C CG  . LEU B 2 48  ? 27.222 62.237 30.227 1.00 17.78 ?  53  LEU B CG  1 
ATOM   1523 C CD1 . LEU B 2 48  ? 28.213 61.417 29.413 1.00 15.07 ?  53  LEU B CD1 1 
ATOM   1524 C CD2 . LEU B 2 48  ? 27.846 62.737 31.520 1.00 20.87 ?  53  LEU B CD2 1 
ATOM   1525 N N   . LEU B 2 49  ? 25.586 66.531 29.304 1.00 21.94 ?  54  LEU B N   1 
ATOM   1526 C CA  . LEU B 2 49  ? 25.186 67.654 28.467 1.00 23.24 ?  54  LEU B CA  1 
ATOM   1527 C C   . LEU B 2 49  ? 26.399 68.216 27.743 1.00 24.43 ?  54  LEU B C   1 
ATOM   1528 O O   . LEU B 2 49  ? 27.443 68.450 28.361 1.00 25.77 ?  54  LEU B O   1 
ATOM   1529 C CB  . LEU B 2 49  ? 24.519 68.755 29.295 1.00 24.90 ?  54  LEU B CB  1 
ATOM   1530 C CG  . LEU B 2 49  ? 23.003 68.652 29.445 1.00 25.82 ?  54  LEU B CG  1 
ATOM   1531 C CD1 . LEU B 2 49  ? 22.514 69.529 30.589 1.00 24.71 ?  54  LEU B CD1 1 
ATOM   1532 C CD2 . LEU B 2 49  ? 22.330 69.033 28.137 1.00 19.33 ?  54  LEU B CD2 1 
ATOM   1533 N N   . ALA B 2 50  ? 26.258 68.428 26.437 1.00 27.32 ?  55  ALA B N   1 
ATOM   1534 C CA  . ALA B 2 50  ? 27.260 69.122 25.628 1.00 26.03 ?  55  ALA B CA  1 
ATOM   1535 C C   . ALA B 2 50  ? 26.763 70.549 25.434 1.00 27.69 ?  55  ALA B C   1 
ATOM   1536 O O   . ALA B 2 50  ? 26.070 70.857 24.464 1.00 25.23 ?  55  ALA B O   1 
ATOM   1537 C CB  . ALA B 2 50  ? 27.479 68.414 24.297 1.00 20.00 ?  55  ALA B CB  1 
ATOM   1538 N N   . GLY B 2 51  ? 27.121 71.426 26.367 1.00 27.91 ?  56  GLY B N   1 
ATOM   1539 C CA  . GLY B 2 51  ? 26.554 72.765 26.367 1.00 32.79 ?  56  GLY B CA  1 
ATOM   1540 C C   . GLY B 2 51  ? 25.045 72.669 26.465 1.00 38.27 ?  56  GLY B C   1 
ATOM   1541 O O   . GLY B 2 51  ? 24.500 72.112 27.425 1.00 36.38 ?  56  GLY B O   1 
ATOM   1542 N N   . ASP B 2 52  ? 24.350 73.199 25.457 1.00 32.94 ?  57  ASP B N   1 
ATOM   1543 C CA  . ASP B 2 52  ? 22.915 72.983 25.305 1.00 32.91 ?  57  ASP B CA  1 
ATOM   1544 C C   . ASP B 2 52  ? 22.584 72.542 23.885 1.00 24.08 ?  57  ASP B C   1 
ATOM   1545 O O   . ASP B 2 52  ? 21.496 72.821 23.378 1.00 37.81 ?  57  ASP B O   1 
ATOM   1546 C CB  . ASP B 2 52  ? 22.124 74.234 25.687 1.00 43.25 ?  57  ASP B CB  1 
ATOM   1547 C CG  . ASP B 2 52  ? 22.727 75.503 25.119 1.00 50.93 ?  57  ASP B CG  1 
ATOM   1548 O OD1 . ASP B 2 52  ? 23.148 75.492 23.942 1.00 48.70 ?  57  ASP B OD1 1 
ATOM   1549 O OD2 . ASP B 2 52  ? 22.781 76.513 25.854 1.00 54.04 ?  57  ASP B OD2 1 
ATOM   1550 N N   . ILE B 2 53  ? 23.518 71.850 23.234 1.00 27.45 ?  58  ILE B N   1 
ATOM   1551 C CA  . ILE B 2 53  ? 23.362 71.399 21.858 1.00 24.51 ?  58  ILE B CA  1 
ATOM   1552 C C   . ILE B 2 53  ? 23.388 69.884 21.731 1.00 25.76 ?  58  ILE B C   1 
ATOM   1553 O O   . ILE B 2 53  ? 23.285 69.367 20.614 1.00 23.62 ?  58  ILE B O   1 
ATOM   1554 C CB  . ILE B 2 53  ? 24.433 72.028 20.943 1.00 31.74 ?  58  ILE B CB  1 
ATOM   1555 C CG1 . ILE B 2 53  ? 25.828 71.576 21.381 1.00 33.77 ?  58  ILE B CG1 1 
ATOM   1556 C CG2 . ILE B 2 53  ? 24.328 73.547 20.967 1.00 31.60 ?  58  ILE B CG2 1 
ATOM   1557 C CD1 . ILE B 2 53  ? 26.926 71.904 20.397 1.00 35.49 ?  58  ILE B CD1 1 
ATOM   1558 N N   . GLY B 2 54  ? 23.525 69.155 22.836 1.00 24.93 ?  59  GLY B N   1 
ATOM   1559 C CA  . GLY B 2 54  ? 23.543 67.706 22.790 1.00 17.98 ?  59  GLY B CA  1 
ATOM   1560 C C   . GLY B 2 54  ? 23.536 67.068 24.164 1.00 18.65 ?  59  GLY B C   1 
ATOM   1561 O O   . GLY B 2 54  ? 24.057 67.644 25.125 1.00 21.04 ?  59  GLY B O   1 
ATOM   1562 N N   . PHE B 2 55  ? 22.952 65.877 24.277 1.00 16.32 ?  60  PHE B N   1 
ATOM   1563 C CA  . PHE B 2 55  ? 22.906 65.194 25.560 1.00 15.00 ?  60  PHE B CA  1 
ATOM   1564 C C   . PHE B 2 55  ? 22.979 63.689 25.355 1.00 16.95 ?  60  PHE B C   1 
ATOM   1565 O O   . PHE B 2 55  ? 22.746 63.174 24.258 1.00 15.39 ?  60  PHE B O   1 
ATOM   1566 C CB  . PHE B 2 55  ? 21.645 65.559 26.353 1.00 12.96 ?  60  PHE B CB  1 
ATOM   1567 C CG  . PHE B 2 55  ? 20.400 64.856 25.883 1.00 24.07 ?  60  PHE B CG  1 
ATOM   1568 C CD1 . PHE B 2 55  ? 19.713 65.308 24.768 1.00 22.05 ?  60  PHE B CD1 1 
ATOM   1569 C CD2 . PHE B 2 55  ? 19.910 63.750 26.564 1.00 17.47 ?  60  PHE B CD2 1 
ATOM   1570 C CE1 . PHE B 2 55  ? 18.564 64.667 24.336 1.00 19.05 ?  60  PHE B CE1 1 
ATOM   1571 C CE2 . PHE B 2 55  ? 18.764 63.105 26.135 1.00 18.46 ?  60  PHE B CE2 1 
ATOM   1572 C CZ  . PHE B 2 55  ? 18.090 63.564 25.021 1.00 19.37 ?  60  PHE B CZ  1 
ATOM   1573 N N   . ALA B 2 56  ? 23.314 62.993 26.439 1.00 15.99 ?  61  ALA B N   1 
ATOM   1574 C CA  . ALA B 2 56  ? 23.281 61.540 26.508 1.00 15.34 ?  61  ALA B CA  1 
ATOM   1575 C C   . ALA B 2 56  ? 22.611 61.141 27.813 1.00 16.23 ?  61  ALA B C   1 
ATOM   1576 O O   . ALA B 2 56  ? 22.998 61.625 28.881 1.00 16.37 ?  61  ALA B O   1 
ATOM   1577 C CB  . ALA B 2 56  ? 24.690 60.939 26.428 1.00 12.14 ?  61  ALA B CB  1 
ATOM   1578 N N   . TYR B 2 57  ? 21.606 60.271 27.728 1.00 15.47 ?  62  TYR B N   1 
ATOM   1579 C CA  . TYR B 2 57  ? 20.882 59.780 28.897 1.00 11.30 ?  62  TYR B CA  1 
ATOM   1580 C C   . TYR B 2 57  ? 21.238 58.314 29.104 1.00 11.38 ?  62  TYR B C   1 
ATOM   1581 O O   . TYR B 2 57  ? 20.995 57.482 28.224 1.00 10.22 ?  62  TYR B O   1 
ATOM   1582 C CB  . TYR B 2 57  ? 19.373 59.956 28.723 1.00 17.47 ?  62  TYR B CB  1 
ATOM   1583 C CG  . TYR B 2 57  ? 18.534 59.279 29.792 1.00 11.61 ?  62  TYR B CG  1 
ATOM   1584 C CD1 . TYR B 2 57  ? 18.794 59.485 31.141 1.00 10.73 ?  62  TYR B CD1 1 
ATOM   1585 C CD2 . TYR B 2 57  ? 17.472 58.450 29.449 1.00 12.72 ?  62  TYR B CD2 1 
ATOM   1586 C CE1 . TYR B 2 57  ? 18.028 58.878 32.119 1.00 11.17 ?  62  TYR B CE1 1 
ATOM   1587 C CE2 . TYR B 2 57  ? 16.698 57.836 30.422 1.00 10.97 ?  62  TYR B CE2 1 
ATOM   1588 C CZ  . TYR B 2 57  ? 16.984 58.052 31.755 1.00 11.22 ?  62  TYR B CZ  1 
ATOM   1589 O OH  . TYR B 2 57  ? 16.220 57.448 32.731 1.00 12.55 ?  62  TYR B OH  1 
ATOM   1590 N N   . VAL B 2 58  ? 21.815 58.001 30.262 1.00 12.46 ?  63  VAL B N   1 
ATOM   1591 C CA  . VAL B 2 58  ? 22.316 56.664 30.561 1.00 10.43 ?  63  VAL B CA  1 
ATOM   1592 C C   . VAL B 2 58  ? 21.618 56.144 31.810 1.00 14.60 ?  63  VAL B C   1 
ATOM   1593 O O   . VAL B 2 58  ? 21.544 56.847 32.825 1.00 8.83  ?  63  VAL B O   1 
ATOM   1594 C CB  . VAL B 2 58  ? 23.843 56.662 30.757 1.00 12.27 ?  63  VAL B CB  1 
ATOM   1595 C CG1 . VAL B 2 58  ? 24.344 55.245 31.011 1.00 9.86  ?  63  VAL B CG1 1 
ATOM   1596 C CG2 . VAL B 2 58  ? 24.540 57.281 29.554 1.00 10.49 ?  63  VAL B CG2 1 
ATOM   1597 N N   . THR B 2 59  ? 21.114 54.916 31.736 1.00 9.94  ?  64  THR B N   1 
ATOM   1598 C CA  . THR B 2 59  ? 20.561 54.217 32.884 1.00 11.00 ?  64  THR B CA  1 
ATOM   1599 C C   . THR B 2 59  ? 21.469 53.057 33.265 1.00 10.35 ?  64  THR B C   1 
ATOM   1600 O O   . THR B 2 59  ? 22.141 52.467 32.415 1.00 8.75  ?  64  THR B O   1 
ATOM   1601 C CB  . THR B 2 59  ? 19.156 53.688 32.590 1.00 11.98 ?  64  THR B CB  1 
ATOM   1602 O OG1 . THR B 2 59  ? 19.192 52.893 31.398 1.00 12.04 ?  64  THR B OG1 1 
ATOM   1603 C CG2 . THR B 2 59  ? 18.181 54.835 32.407 1.00 13.86 ?  64  THR B CG2 1 
ATOM   1604 N N   . LEU B 2 60  ? 21.479 52.733 34.554 1.00 13.12 ?  65  LEU B N   1 
ATOM   1605 C CA  . LEU B 2 60  ? 22.292 51.654 35.097 1.00 12.14 ?  65  LEU B CA  1 
ATOM   1606 C C   . LEU B 2 60  ? 21.376 50.666 35.801 1.00 13.04 ?  65  LEU B C   1 
ATOM   1607 O O   . LEU B 2 60  ? 20.586 51.058 36.666 1.00 21.32 ?  65  LEU B O   1 
ATOM   1608 C CB  . LEU B 2 60  ? 23.348 52.190 36.070 1.00 10.36 ?  65  LEU B CB  1 
ATOM   1609 C CG  . LEU B 2 60  ? 24.219 53.337 35.550 1.00 19.25 ?  65  LEU B CG  1 
ATOM   1610 C CD1 . LEU B 2 60  ? 24.982 54.003 36.684 1.00 18.75 ?  65  LEU B CD1 1 
ATOM   1611 C CD2 . LEU B 2 60  ? 25.175 52.846 34.479 1.00 9.83  ?  65  LEU B CD2 1 
ATOM   1612 N N   . ARG B 2 61  ? 21.480 49.395 35.432 1.00 8.83  ?  66  ARG B N   1 
ATOM   1613 C CA  . ARG B 2 61  ? 20.601 48.369 35.970 1.00 12.20 ?  66  ARG B CA  1 
ATOM   1614 C C   . ARG B 2 61  ? 21.427 47.145 36.345 1.00 8.53  ?  66  ARG B C   1 
ATOM   1615 O O   . ARG B 2 61  ? 22.516 46.940 35.797 1.00 14.47 ?  66  ARG B O   1 
ATOM   1616 C CB  . ARG B 2 61  ? 19.500 47.992 34.963 1.00 8.53  ?  66  ARG B CB  1 
ATOM   1617 C CG  . ARG B 2 61  ? 19.960 47.201 33.752 1.00 10.59 ?  66  ARG B CG  1 
ATOM   1618 C CD  . ARG B 2 61  ? 18.809 47.041 32.761 1.00 12.60 ?  66  ARG B CD  1 
ATOM   1619 N NE  . ARG B 2 61  ? 19.040 45.955 31.816 1.00 15.27 ?  66  ARG B NE  1 
ATOM   1620 C CZ  . ARG B 2 61  ? 19.636 46.101 30.641 1.00 19.09 ?  66  ARG B CZ  1 
ATOM   1621 N NH1 . ARG B 2 61  ? 20.046 47.285 30.216 1.00 17.71 ?  66  ARG B NH1 1 
ATOM   1622 N NH2 . ARG B 2 61  ? 19.824 45.032 29.872 1.00 15.69 ?  66  ARG B NH2 1 
ATOM   1623 N N   . PRO B 2 62  ? 20.944 46.332 37.279 1.00 8.99  ?  67  PRO B N   1 
ATOM   1624 C CA  . PRO B 2 62  ? 21.750 45.207 37.767 1.00 9.66  ?  67  PRO B CA  1 
ATOM   1625 C C   . PRO B 2 62  ? 21.807 44.057 36.773 1.00 11.68 ?  67  PRO B C   1 
ATOM   1626 O O   . PRO B 2 62  ? 20.930 43.871 35.927 1.00 8.93  ?  67  PRO B O   1 
ATOM   1627 C CB  . PRO B 2 62  ? 21.028 44.778 39.052 1.00 12.45 ?  67  PRO B CB  1 
ATOM   1628 C CG  . PRO B 2 62  ? 19.641 45.255 38.891 1.00 16.01 ?  67  PRO B CG  1 
ATOM   1629 C CD  . PRO B 2 62  ? 19.683 46.480 38.027 1.00 10.34 ?  67  PRO B CD  1 
ATOM   1630 N N   . SER B 2 63  ? 22.874 43.266 36.905 1.00 11.12 ?  68  SER B N   1 
ATOM   1631 C CA  . SER B 2 63  ? 23.065 42.082 36.094 1.00 13.97 ?  68  SER B CA  1 
ATOM   1632 C C   . SER B 2 63  ? 23.773 41.024 36.923 1.00 7.64  ?  68  SER B C   1 
ATOM   1633 O O   . SER B 2 63  ? 24.713 41.351 37.660 1.00 13.88 ?  68  SER B O   1 
ATOM   1634 C CB  . SER B 2 63  ? 23.882 42.377 34.835 1.00 14.89 ?  68  SER B CB  1 
ATOM   1635 O OG  . SER B 2 63  ? 24.181 41.184 34.127 1.00 17.79 ?  68  SER B OG  1 
ATOM   1636 N N   . PRO B 2 64  ? 23.359 39.761 36.822 1.00 10.00 ?  69  PRO B N   1 
ATOM   1637 C CA  . PRO B 2 64  ? 24.092 38.692 37.514 1.00 11.23 ?  69  PRO B CA  1 
ATOM   1638 C C   . PRO B 2 64  ? 25.450 38.389 36.900 1.00 20.09 ?  69  PRO B C   1 
ATOM   1639 O O   . PRO B 2 64  ? 26.233 37.653 37.516 1.00 16.58 ?  69  PRO B O   1 
ATOM   1640 C CB  . PRO B 2 64  ? 23.144 37.492 37.397 1.00 10.59 ?  69  PRO B CB  1 
ATOM   1641 C CG  . PRO B 2 64  ? 22.394 37.753 36.123 1.00 10.89 ?  69  PRO B CG  1 
ATOM   1642 C CD  . PRO B 2 64  ? 22.195 39.247 36.078 1.00 8.74  ?  69  PRO B CD  1 
ATOM   1643 N N   . TYR B 2 65  ? 25.760 38.943 35.722 1.00 15.98 ?  70  TYR B N   1 
ATOM   1644 C CA  . TYR B 2 65  ? 27.019 38.649 35.044 1.00 20.57 ?  70  TYR B CA  1 
ATOM   1645 C C   . TYR B 2 65  ? 28.199 39.464 35.565 1.00 20.84 ?  70  TYR B C   1 
ATOM   1646 O O   . TYR B 2 65  ? 29.348 39.070 35.333 1.00 15.84 ?  70  TYR B O   1 
ATOM   1647 C CB  . TYR B 2 65  ? 26.882 38.890 33.539 1.00 14.66 ?  70  TYR B CB  1 
ATOM   1648 C CG  . TYR B 2 65  ? 25.981 37.905 32.831 1.00 19.40 ?  70  TYR B CG  1 
ATOM   1649 C CD1 . TYR B 2 65  ? 26.467 36.677 32.403 1.00 28.70 ?  70  TYR B CD1 1 
ATOM   1650 C CD2 . TYR B 2 65  ? 24.650 38.207 32.577 1.00 23.70 ?  70  TYR B CD2 1 
ATOM   1651 C CE1 . TYR B 2 65  ? 25.650 35.772 31.751 1.00 28.58 ?  70  TYR B CE1 1 
ATOM   1652 C CE2 . TYR B 2 65  ? 23.824 37.307 31.924 1.00 25.05 ?  70  TYR B CE2 1 
ATOM   1653 C CZ  . TYR B 2 65  ? 24.330 36.092 31.513 1.00 23.88 ?  70  TYR B CZ  1 
ATOM   1654 O OH  . TYR B 2 65  ? 23.516 35.193 30.863 1.00 26.57 ?  70  TYR B OH  1 
ATOM   1655 N N   . TYR B 2 66  ? 27.951 40.585 36.243 1.00 16.18 ?  71  TYR B N   1 
ATOM   1656 C CA  . TYR B 2 66  ? 29.015 41.460 36.717 1.00 18.43 ?  71  TYR B CA  1 
ATOM   1657 C C   . TYR B 2 66  ? 28.669 41.992 38.100 1.00 22.83 ?  71  TYR B C   1 
ATOM   1658 O O   . TYR B 2 66  ? 27.502 42.043 38.496 1.00 18.41 ?  71  TYR B O   1 
ATOM   1659 C CB  . TYR B 2 66  ? 29.254 42.662 35.784 1.00 19.52 ?  71  TYR B CB  1 
ATOM   1660 C CG  . TYR B 2 66  ? 28.972 42.430 34.317 1.00 18.64 ?  71  TYR B CG  1 
ATOM   1661 C CD1 . TYR B 2 66  ? 29.932 41.870 33.489 1.00 16.16 ?  71  TYR B CD1 1 
ATOM   1662 C CD2 . TYR B 2 66  ? 27.757 42.802 33.753 1.00 18.66 ?  71  TYR B CD2 1 
ATOM   1663 C CE1 . TYR B 2 66  ? 29.688 41.668 32.147 1.00 20.93 ?  71  TYR B CE1 1 
ATOM   1664 C CE2 . TYR B 2 66  ? 27.503 42.602 32.408 1.00 14.51 ?  71  TYR B CE2 1 
ATOM   1665 C CZ  . TYR B 2 66  ? 28.472 42.034 31.610 1.00 25.17 ?  71  TYR B CZ  1 
ATOM   1666 O OH  . TYR B 2 66  ? 28.232 41.830 30.268 1.00 28.03 ?  71  TYR B OH  1 
ATOM   1667 N N   . ASP B 2 67  ? 29.707 42.416 38.828 1.00 17.12 ?  72  ASP B N   1 
ATOM   1668 C CA  . ASP B 2 67  ? 29.476 43.119 40.085 1.00 17.20 ?  72  ASP B CA  1 
ATOM   1669 C C   . ASP B 2 67  ? 28.880 44.500 39.846 1.00 24.95 ?  72  ASP B C   1 
ATOM   1670 O O   . ASP B 2 67  ? 28.059 44.968 40.643 1.00 22.67 ?  72  ASP B O   1 
ATOM   1671 C CB  . ASP B 2 67  ? 30.777 43.228 40.879 1.00 20.79 ?  72  ASP B CB  1 
ATOM   1672 C CG  . ASP B 2 67  ? 31.246 41.888 41.413 1.00 27.14 ?  72  ASP B CG  1 
ATOM   1673 O OD1 . ASP B 2 67  ? 30.446 40.929 41.404 1.00 34.56 ?  72  ASP B OD1 1 
ATOM   1674 O OD2 . ASP B 2 67  ? 32.415 41.791 41.833 1.00 28.12 ?  72  ASP B OD2 1 
ATOM   1675 N N   . GLY B 2 68  ? 29.274 45.161 38.762 1.00 15.42 ?  73  GLY B N   1 
ATOM   1676 C CA  . GLY B 2 68  ? 28.731 46.452 38.419 1.00 17.02 ?  73  GLY B CA  1 
ATOM   1677 C C   . GLY B 2 68  ? 27.475 46.329 37.583 1.00 12.93 ?  73  GLY B C   1 
ATOM   1678 O O   . GLY B 2 68  ? 27.013 45.227 37.270 1.00 10.98 ?  73  GLY B O   1 
ATOM   1679 N N   . PRO B 2 69  ? 26.900 47.461 37.199 1.00 17.70 ?  74  PRO B N   1 
ATOM   1680 C CA  . PRO B 2 69  ? 25.654 47.441 36.429 1.00 12.13 ?  74  PRO B CA  1 
ATOM   1681 C C   . PRO B 2 69  ? 25.903 47.208 34.944 1.00 16.39 ?  74  PRO B C   1 
ATOM   1682 O O   . PRO B 2 69  ? 27.032 47.211 34.459 1.00 12.14 ?  74  PRO B O   1 
ATOM   1683 C CB  . PRO B 2 69  ? 25.084 48.840 36.671 1.00 15.69 ?  74  PRO B CB  1 
ATOM   1684 C CG  . PRO B 2 69  ? 26.306 49.699 36.787 1.00 12.71 ?  74  PRO B CG  1 
ATOM   1685 C CD  . PRO B 2 69  ? 27.332 48.838 37.507 1.00 12.21 ?  74  PRO B CD  1 
ATOM   1686 N N   . VAL B 2 70  ? 24.808 46.991 34.224 1.00 10.52 ?  75  VAL B N   1 
ATOM   1687 C CA  . VAL B 2 70  ? 24.787 47.114 32.774 1.00 8.85  ?  75  VAL B CA  1 
ATOM   1688 C C   . VAL B 2 70  ? 24.260 48.499 32.444 1.00 10.22 ?  75  VAL B C   1 
ATOM   1689 O O   . VAL B 2 70  ? 23.201 48.902 32.942 1.00 12.02 ?  75  VAL B O   1 
ATOM   1690 C CB  . VAL B 2 70  ? 23.919 46.024 32.122 1.00 13.96 ?  75  VAL B CB  1 
ATOM   1691 C CG1 . VAL B 2 70  ? 23.758 46.304 30.636 1.00 10.59 ?  75  VAL B CG1 1 
ATOM   1692 C CG2 . VAL B 2 70  ? 24.549 44.669 32.326 1.00 22.55 ?  75  VAL B CG2 1 
ATOM   1693 N N   . ALA B 2 71  ? 25.003 49.234 31.626 1.00 8.20  ?  76  ALA B N   1 
ATOM   1694 C CA  . ALA B 2 71  ? 24.615 50.576 31.229 1.00 9.24  ?  76  ALA B CA  1 
ATOM   1695 C C   . ALA B 2 71  ? 23.848 50.532 29.916 1.00 12.66 ?  76  ALA B C   1 
ATOM   1696 O O   . ALA B 2 71  ? 24.160 49.740 29.023 1.00 7.89  ?  76  ALA B O   1 
ATOM   1697 C CB  . ALA B 2 71  ? 25.844 51.476 31.088 1.00 8.87  ?  76  ALA B CB  1 
ATOM   1698 N N   . MET B 2 72  ? 22.831 51.383 29.813 1.00 9.45  ?  77  MET B N   1 
ATOM   1699 C CA  . MET B 2 72  ? 22.039 51.526 28.600 1.00 13.74 ?  77  MET B CA  1 
ATOM   1700 C C   . MET B 2 72  ? 22.060 52.991 28.192 1.00 15.38 ?  77  MET B C   1 
ATOM   1701 O O   . MET B 2 72  ? 21.636 53.857 28.963 1.00 12.11 ?  77  MET B O   1 
ATOM   1702 C CB  . MET B 2 72  ? 20.604 51.034 28.821 1.00 10.90 ?  77  MET B CB  1 
ATOM   1703 C CG  . MET B 2 72  ? 19.634 51.389 27.701 1.00 24.61 ?  77  MET B CG  1 
ATOM   1704 S SD  . MET B 2 72  ? 19.379 50.096 26.472 1.00 43.39 ?  77  MET B SD  1 
ATOM   1705 C CE  . MET B 2 72  ? 18.639 48.807 27.466 1.00 25.37 ?  77  MET B CE  1 
ATOM   1706 N N   . LEU B 2 73  ? 22.586 53.272 27.001 1.00 11.64 ?  78  LEU B N   1 
ATOM   1707 C CA  . LEU B 2 73  ? 22.518 54.621 26.439 1.00 9.34  ?  78  LEU B CA  1 
ATOM   1708 C C   . LEU B 2 73  ? 21.124 54.780 25.843 1.00 13.12 ?  78  LEU B C   1 
ATOM   1709 O O   . LEU B 2 73  ? 20.891 54.562 24.653 1.00 11.06 ?  78  LEU B O   1 
ATOM   1710 C CB  . LEU B 2 73  ? 23.622 54.837 25.411 1.00 11.69 ?  78  LEU B CB  1 
ATOM   1711 C CG  . LEU B 2 73  ? 23.732 56.210 24.742 1.00 13.68 ?  78  LEU B CG  1 
ATOM   1712 C CD1 . LEU B 2 73  ? 23.699 57.322 25.766 1.00 9.98  ?  78  LEU B CD1 1 
ATOM   1713 C CD2 . LEU B 2 73  ? 25.000 56.290 23.900 1.00 14.19 ?  78  LEU B CD2 1 
ATOM   1714 N N   A ASP B 2 74  ? 20.176 55.176 26.693 0.50 12.57 ?  79  ASP B N   1 
ATOM   1715 N N   B ASP B 2 74  ? 20.177 55.155 26.708 0.50 12.60 ?  79  ASP B N   1 
ATOM   1716 C CA  A ASP B 2 74  ? 18.781 55.222 26.269 0.50 17.41 ?  79  ASP B CA  1 
ATOM   1717 C CA  B ASP B 2 74  ? 18.778 55.216 26.298 0.50 17.41 ?  79  ASP B CA  1 
ATOM   1718 C C   A ASP B 2 74  ? 18.521 56.345 25.273 0.50 17.52 ?  79  ASP B C   1 
ATOM   1719 C C   B ASP B 2 74  ? 18.531 56.317 25.275 0.50 17.51 ?  79  ASP B C   1 
ATOM   1720 O O   A ASP B 2 74  ? 17.654 56.207 24.403 0.50 16.72 ?  79  ASP B O   1 
ATOM   1721 O O   B ASP B 2 74  ? 17.668 56.165 24.403 0.50 16.72 ?  79  ASP B O   1 
ATOM   1722 C CB  A ASP B 2 74  ? 17.871 55.358 27.489 0.50 16.12 ?  79  ASP B CB  1 
ATOM   1723 C CB  B ASP B 2 74  ? 17.877 55.416 27.519 0.50 16.10 ?  79  ASP B CB  1 
ATOM   1724 C CG  A ASP B 2 74  ? 17.453 54.014 28.047 0.50 17.71 ?  79  ASP B CG  1 
ATOM   1725 C CG  B ASP B 2 74  ? 18.000 54.288 28.529 0.50 16.97 ?  79  ASP B CG  1 
ATOM   1726 O OD1 A ASP B 2 74  ? 17.040 53.150 27.246 0.50 21.29 ?  79  ASP B OD1 1 
ATOM   1727 O OD1 B ASP B 2 74  ? 18.969 54.291 29.314 0.50 17.62 ?  79  ASP B OD1 1 
ATOM   1728 O OD2 A ASP B 2 74  ? 17.545 53.814 29.279 0.50 13.46 ?  79  ASP B OD2 1 
ATOM   1729 O OD2 B ASP B 2 74  ? 17.127 53.396 28.544 0.50 18.47 ?  79  ASP B OD2 1 
ATOM   1730 N N   A GLU B 2 75  ? 19.246 57.459 25.379 0.50 16.47 ?  80  GLU B N   1 
ATOM   1731 N N   B GLU B 2 75  ? 19.267 57.425 25.360 0.50 16.47 ?  80  GLU B N   1 
ATOM   1732 C CA  A GLU B 2 75  ? 19.093 58.571 24.448 0.50 16.23 ?  80  GLU B CA  1 
ATOM   1733 C CA  B GLU B 2 75  ? 19.098 58.537 24.433 0.50 16.22 ?  80  GLU B CA  1 
ATOM   1734 C C   A GLU B 2 75  ? 20.454 59.188 24.167 0.50 17.19 ?  80  GLU B C   1 
ATOM   1735 C C   B GLU B 2 75  ? 20.447 59.184 24.165 0.50 17.19 ?  80  GLU B C   1 
ATOM   1736 O O   A GLU B 2 75  ? 21.209 59.481 25.098 0.50 15.55 ?  80  GLU B O   1 
ATOM   1737 O O   B GLU B 2 75  ? 21.185 59.499 25.103 0.50 15.54 ?  80  GLU B O   1 
ATOM   1738 C CB  A GLU B 2 75  ? 18.142 59.647 24.993 0.50 16.12 ?  80  GLU B CB  1 
ATOM   1739 C CB  B GLU B 2 75  ? 18.121 59.585 24.984 0.50 16.13 ?  80  GLU B CB  1 
ATOM   1740 C CG  A GLU B 2 75  ? 16.788 59.135 25.468 0.50 19.19 ?  80  GLU B CG  1 
ATOM   1741 C CG  B GLU B 2 75  ? 16.667 59.144 25.022 0.50 19.53 ?  80  GLU B CG  1 
ATOM   1742 C CD  A GLU B 2 75  ? 15.787 58.999 24.338 0.50 24.75 ?  80  GLU B CD  1 
ATOM   1743 C CD  B GLU B 2 75  ? 15.892 59.797 26.149 0.50 22.52 ?  80  GLU B CD  1 
ATOM   1744 O OE1 A GLU B 2 75  ? 16.066 59.502 23.228 0.50 24.10 ?  80  GLU B OE1 1 
ATOM   1745 O OE1 B GLU B 2 75  ? 16.252 60.929 26.541 0.50 18.37 ?  80  GLU B OE1 1 
ATOM   1746 O OE2 A GLU B 2 75  ? 14.718 58.391 24.558 0.50 26.30 ?  80  GLU B OE2 1 
ATOM   1747 O OE2 B GLU B 2 75  ? 14.921 59.183 26.642 0.50 17.42 ?  80  GLU B OE2 1 
ATOM   1748 N N   . LEU B 2 76  ? 20.760 59.385 22.886 1.00 15.16 ?  81  LEU B N   1 
ATOM   1749 C CA  . LEU B 2 76  ? 21.955 60.114 22.471 1.00 19.00 ?  81  LEU B CA  1 
ATOM   1750 C C   . LEU B 2 76  ? 21.552 61.051 21.346 1.00 18.09 ?  81  LEU B C   1 
ATOM   1751 O O   . LEU B 2 76  ? 21.058 60.598 20.309 1.00 16.90 ?  81  LEU B O   1 
ATOM   1752 C CB  . LEU B 2 76  ? 23.073 59.178 22.009 1.00 15.31 ?  81  LEU B CB  1 
ATOM   1753 C CG  . LEU B 2 76  ? 24.293 59.939 21.485 1.00 17.49 ?  81  LEU B CG  1 
ATOM   1754 C CD1 . LEU B 2 76  ? 25.041 60.593 22.639 1.00 19.79 ?  81  LEU B CD1 1 
ATOM   1755 C CD2 . LEU B 2 76  ? 25.219 59.034 20.678 1.00 22.54 ?  81  LEU B CD2 1 
ATOM   1756 N N   . TYR B 2 77  ? 21.759 62.349 21.543 1.00 17.08 ?  82  TYR B N   1 
ATOM   1757 C CA  . TYR B 2 77  ? 21.270 63.333 20.592 1.00 24.52 ?  82  TYR B CA  1 
ATOM   1758 C C   . TYR B 2 77  ? 22.244 64.493 20.481 1.00 23.51 ?  82  TYR B C   1 
ATOM   1759 O O   . TYR B 2 77  ? 22.822 64.932 21.479 1.00 22.66 ?  82  TYR B O   1 
ATOM   1760 C CB  . TYR B 2 77  ? 19.876 63.839 20.995 1.00 20.46 ?  82  TYR B CB  1 
ATOM   1761 C CG  . TYR B 2 77  ? 19.373 65.008 20.177 1.00 23.97 ?  82  TYR B CG  1 
ATOM   1762 C CD1 . TYR B 2 77  ? 18.685 64.802 18.991 1.00 33.27 ?  82  TYR B CD1 1 
ATOM   1763 C CD2 . TYR B 2 77  ? 19.551 66.316 20.613 1.00 33.61 ?  82  TYR B CD2 1 
ATOM   1764 C CE1 . TYR B 2 77  ? 18.213 65.864 18.241 1.00 35.85 ?  82  TYR B CE1 1 
ATOM   1765 C CE2 . TYR B 2 77  ? 19.081 67.387 19.872 1.00 35.71 ?  82  TYR B CE2 1 
ATOM   1766 C CZ  . TYR B 2 77  ? 18.413 67.154 18.689 1.00 34.31 ?  82  TYR B CZ  1 
ATOM   1767 O OH  . TYR B 2 77  ? 17.943 68.213 17.949 1.00 41.06 ?  82  TYR B OH  1 
ATOM   1768 N N   . VAL B 2 78  ? 22.426 64.972 19.252 1.00 19.75 ?  83  VAL B N   1 
ATOM   1769 C CA  . VAL B 2 78  ? 23.196 66.173 18.956 1.00 26.06 ?  83  VAL B CA  1 
ATOM   1770 C C   . VAL B 2 78  ? 22.370 67.016 17.997 1.00 30.38 ?  83  VAL B C   1 
ATOM   1771 O O   . VAL B 2 78  ? 21.875 66.501 16.988 1.00 25.47 ?  83  VAL B O   1 
ATOM   1772 C CB  . VAL B 2 78  ? 24.573 65.844 18.346 1.00 27.18 ?  83  VAL B CB  1 
ATOM   1773 C CG1 . VAL B 2 78  ? 25.290 67.120 17.928 1.00 29.27 ?  83  VAL B CG1 1 
ATOM   1774 C CG2 . VAL B 2 78  ? 25.420 65.054 19.330 1.00 27.69 ?  83  VAL B CG2 1 
ATOM   1775 N N   . ALA B 2 79  ? 22.211 68.299 18.317 1.00 30.38 ?  84  ALA B N   1 
ATOM   1776 C CA  . ALA B 2 79  ? 21.377 69.171 17.502 1.00 31.45 ?  84  ALA B CA  1 
ATOM   1777 C C   . ALA B 2 79  ? 21.867 69.162 16.056 1.00 30.48 ?  84  ALA B C   1 
ATOM   1778 O O   . ALA B 2 79  ? 23.080 69.157 15.814 1.00 32.14 ?  84  ALA B O   1 
ATOM   1779 C CB  . ALA B 2 79  ? 21.385 70.595 18.057 1.00 32.99 ?  84  ALA B CB  1 
ATOM   1780 N N   . PRO B 2 80  ? 20.955 69.144 15.076 1.00 31.91 ?  85  PRO B N   1 
ATOM   1781 C CA  . PRO B 2 80  ? 21.372 68.937 13.675 1.00 32.09 ?  85  PRO B CA  1 
ATOM   1782 C C   . PRO B 2 80  ? 22.461 69.881 13.190 1.00 34.18 ?  85  PRO B C   1 
ATOM   1783 O O   . PRO B 2 80  ? 23.366 69.443 12.468 1.00 35.39 ?  85  PRO B O   1 
ATOM   1784 C CB  . PRO B 2 80  ? 20.070 69.138 12.886 1.00 30.70 ?  85  PRO B CB  1 
ATOM   1785 C CG  . PRO B 2 80  ? 18.962 68.957 13.862 1.00 35.22 ?  85  PRO B CG  1 
ATOM   1786 C CD  . PRO B 2 80  ? 19.497 69.044 15.259 1.00 36.49 ?  85  PRO B CD  1 
ATOM   1787 N N   . ALA B 2 81  ? 22.409 71.160 13.566 1.00 34.99 ?  86  ALA B N   1 
ATOM   1788 C CA  . ALA B 2 81  ? 23.401 72.112 13.077 1.00 39.59 ?  86  ALA B CA  1 
ATOM   1789 C C   . ALA B 2 81  ? 24.788 71.863 13.655 1.00 35.32 ?  86  ALA B C   1 
ATOM   1790 O O   . ALA B 2 81  ? 25.778 72.305 13.064 1.00 37.06 ?  86  ALA B O   1 
ATOM   1791 C CB  . ALA B 2 81  ? 22.964 73.542 13.388 1.00 32.54 ?  86  ALA B CB  1 
ATOM   1792 N N   . HIS B 2 82  ? 24.885 71.171 14.787 1.00 34.39 ?  87  HIS B N   1 
ATOM   1793 C CA  . HIS B 2 82  ? 26.165 70.895 15.422 1.00 32.58 ?  87  HIS B CA  1 
ATOM   1794 C C   . HIS B 2 82  ? 26.631 69.464 15.201 1.00 36.48 ?  87  HIS B C   1 
ATOM   1795 O O   . HIS B 2 82  ? 27.557 69.011 15.881 1.00 33.58 ?  87  HIS B O   1 
ATOM   1796 C CB  . HIS B 2 82  ? 26.082 71.199 16.918 1.00 33.87 ?  87  HIS B CB  1 
ATOM   1797 C CG  . HIS B 2 82  ? 25.834 72.643 17.224 1.00 45.69 ?  87  HIS B CG  1 
ATOM   1798 N ND1 . HIS B 2 82  ? 24.568 73.161 17.393 1.00 46.11 ?  87  HIS B ND1 1 
ATOM   1799 C CD2 . HIS B 2 82  ? 26.690 73.679 17.391 1.00 44.07 ?  87  HIS B CD2 1 
ATOM   1800 C CE1 . HIS B 2 82  ? 24.654 74.454 17.649 1.00 44.24 ?  87  HIS B CE1 1 
ATOM   1801 N NE2 . HIS B 2 82  ? 25.930 74.793 17.654 1.00 44.83 ?  87  HIS B NE2 1 
ATOM   1802 N N   . ARG B 2 83  ? 26.016 68.746 14.266 1.00 32.16 ?  88  ARG B N   1 
ATOM   1803 C CA  . ARG B 2 83  ? 26.415 67.383 13.967 1.00 32.99 ?  88  ARG B CA  1 
ATOM   1804 C C   . ARG B 2 83  ? 27.649 67.369 13.070 1.00 38.59 ?  88  ARG B C   1 
ATOM   1805 O O   . ARG B 2 83  ? 28.011 68.373 12.451 1.00 32.96 ?  88  ARG B O   1 
ATOM   1806 C CB  . ARG B 2 83  ? 25.267 66.623 13.303 1.00 32.05 ?  88  ARG B CB  1 
ATOM   1807 C CG  . ARG B 2 83  ? 24.359 65.908 14.284 1.00 32.81 ?  88  ARG B CG  1 
ATOM   1808 C CD  . ARG B 2 83  ? 23.099 65.405 13.616 1.00 38.09 ?  88  ARG B CD  1 
ATOM   1809 N NE  . ARG B 2 83  ? 21.940 65.527 14.491 1.00 39.41 ?  88  ARG B NE  1 
ATOM   1810 C CZ  . ARG B 2 83  ? 20.687 65.333 14.105 1.00 35.07 ?  88  ARG B CZ  1 
ATOM   1811 N NH1 . ARG B 2 83  ? 20.387 65.048 12.848 1.00 28.95 ?  88  ARG B NH1 1 
ATOM   1812 N NH2 . ARG B 2 83  ? 19.709 65.429 15.002 1.00 37.17 ?  88  ARG B NH2 1 
ATOM   1813 N N   . ASN B 2 84  ? 28.299 66.204 13.018 1.00 39.78 ?  89  ASN B N   1 
ATOM   1814 C CA  . ASN B 2 84  ? 29.513 65.992 12.227 1.00 41.05 ?  89  ASN B CA  1 
ATOM   1815 C C   . ASN B 2 84  ? 30.640 66.931 12.644 1.00 34.75 ?  89  ASN B C   1 
ATOM   1816 O O   . ASN B 2 84  ? 31.445 67.360 11.814 1.00 40.38 ?  89  ASN B O   1 
ATOM   1817 C CB  . ASN B 2 84  ? 29.237 66.127 10.726 1.00 40.95 ?  89  ASN B CB  1 
ATOM   1818 C CG  . ASN B 2 84  ? 28.203 65.136 10.235 1.00 59.82 ?  89  ASN B CG  1 
ATOM   1819 O OD1 . ASN B 2 84  ? 27.012 65.441 10.176 1.00 60.79 ?  89  ASN B OD1 1 
ATOM   1820 N ND2 . ASN B 2 84  ? 28.653 63.935 9.892  1.00 59.60 ?  89  ASN B ND2 1 
ATOM   1821 N N   A ARG B 2 85  ? 30.706 67.262 13.936 0.65 33.08 ?  90  ARG B N   1 
ATOM   1822 N N   B ARG B 2 85  ? 30.712 67.256 13.938 0.35 33.15 ?  90  ARG B N   1 
ATOM   1823 C CA  A ARG B 2 85  ? 31.754 68.127 14.460 0.65 34.13 ?  90  ARG B CA  1 
ATOM   1824 C CA  B ARG B 2 85  ? 31.760 68.125 14.462 0.35 34.12 ?  90  ARG B CA  1 
ATOM   1825 C C   A ARG B 2 85  ? 32.471 67.514 15.657 0.65 33.90 ?  90  ARG B C   1 
ATOM   1826 C C   B ARG B 2 85  ? 32.437 67.526 15.690 0.35 33.82 ?  90  ARG B C   1 
ATOM   1827 O O   A ARG B 2 85  ? 33.230 68.217 16.334 0.65 30.15 ?  90  ARG B O   1 
ATOM   1828 O O   B ARG B 2 85  ? 33.129 68.244 16.419 0.35 30.22 ?  90  ARG B O   1 
ATOM   1829 C CB  A ARG B 2 85  ? 31.184 69.497 14.847 0.65 32.37 ?  90  ARG B CB  1 
ATOM   1830 C CB  B ARG B 2 85  ? 31.202 69.512 14.794 0.35 32.44 ?  90  ARG B CB  1 
ATOM   1831 C CG  A ARG B 2 85  ? 30.676 70.310 13.671 0.65 35.83 ?  90  ARG B CG  1 
ATOM   1832 C CG  B ARG B 2 85  ? 31.146 70.458 13.607 0.35 35.18 ?  90  ARG B CG  1 
ATOM   1833 C CD  A ARG B 2 85  ? 30.452 71.763 14.058 0.65 37.11 ?  90  ARG B CD  1 
ATOM   1834 C CD  B ARG B 2 85  ? 30.116 71.553 13.822 0.35 37.19 ?  90  ARG B CD  1 
ATOM   1835 N NE  A ARG B 2 85  ? 30.458 72.639 12.893 0.65 37.82 ?  90  ARG B NE  1 
ATOM   1836 N NE  B ARG B 2 85  ? 28.870 71.265 13.121 0.35 35.60 ?  90  ARG B NE  1 
ATOM   1837 C CZ  A ARG B 2 85  ? 31.542 73.211 12.388 0.65 35.15 ?  90  ARG B CZ  1 
ATOM   1838 C CZ  B ARG B 2 85  ? 28.586 71.684 11.896 0.35 36.41 ?  90  ARG B CZ  1 
ATOM   1839 N NH1 A ARG B 2 85  ? 32.733 73.045 12.940 0.65 30.42 ?  90  ARG B NH1 1 
ATOM   1840 N NH1 B ARG B 2 85  ? 29.438 72.421 11.202 0.35 37.27 ?  90  ARG B NH1 1 
ATOM   1841 N NH2 A ARG B 2 85  ? 31.428 73.973 11.304 0.65 41.07 ?  90  ARG B NH2 1 
ATOM   1842 N NH2 B ARG B 2 85  ? 27.418 71.353 11.353 0.35 35.94 ?  90  ARG B NH2 1 
ATOM   1843 N N   . GLY B 2 86  ? 32.253 66.230 15.935 1.00 31.35 ?  91  GLY B N   1 
ATOM   1844 C CA  . GLY B 2 86  ? 32.872 65.573 17.066 1.00 34.79 ?  91  GLY B CA  1 
ATOM   1845 C C   . GLY B 2 86  ? 32.064 65.595 18.345 1.00 27.90 ?  91  GLY B C   1 
ATOM   1846 O O   . GLY B 2 86  ? 32.531 65.063 19.361 1.00 24.17 ?  91  GLY B O   1 
ATOM   1847 N N   . VAL B 2 87  ? 30.868 66.187 18.332 1.00 25.41 ?  92  VAL B N   1 
ATOM   1848 C CA  . VAL B 2 87  ? 30.070 66.280 19.551 1.00 30.48 ?  92  VAL B CA  1 
ATOM   1849 C C   . VAL B 2 87  ? 29.580 64.902 19.975 1.00 20.09 ?  92  VAL B C   1 
ATOM   1850 O O   . VAL B 2 87  ? 29.719 64.508 21.139 1.00 17.57 ?  92  VAL B O   1 
ATOM   1851 C CB  . VAL B 2 87  ? 28.899 67.259 19.353 1.00 24.42 ?  92  VAL B CB  1 
ATOM   1852 C CG1 . VAL B 2 87  ? 28.105 67.397 20.643 1.00 24.57 ?  92  VAL B CG1 1 
ATOM   1853 C CG2 . VAL B 2 87  ? 29.418 68.617 18.887 1.00 22.00 ?  92  VAL B CG2 1 
ATOM   1854 N N   . GLY B 2 88  ? 28.995 64.151 19.038 1.00 19.29 ?  93  GLY B N   1 
ATOM   1855 C CA  . GLY B 2 88  ? 28.551 62.805 19.357 1.00 15.52 ?  93  GLY B CA  1 
ATOM   1856 C C   . GLY B 2 88  ? 29.683 61.919 19.838 1.00 21.75 ?  93  GLY B C   1 
ATOM   1857 O O   . GLY B 2 88  ? 29.518 61.140 20.780 1.00 16.30 ?  93  GLY B O   1 
ATOM   1858 N N   . THR B 2 89  ? 30.852 62.032 19.202 1.00 18.06 ?  94  THR B N   1 
ATOM   1859 C CA  . THR B 2 89  ? 32.021 61.277 19.644 1.00 18.78 ?  94  THR B CA  1 
ATOM   1860 C C   . THR B 2 89  ? 32.402 61.652 21.072 1.00 20.68 ?  94  THR B C   1 
ATOM   1861 O O   . THR B 2 89  ? 32.650 60.779 21.913 1.00 19.91 ?  94  THR B O   1 
ATOM   1862 C CB  . THR B 2 89  ? 33.195 61.522 18.692 1.00 22.55 ?  94  THR B CB  1 
ATOM   1863 O OG1 . THR B 2 89  ? 32.943 60.871 17.442 1.00 25.04 ?  94  THR B OG1 1 
ATOM   1864 C CG2 . THR B 2 89  ? 34.492 60.978 19.281 1.00 30.46 ?  94  THR B CG2 1 
ATOM   1865 N N   . ALA B 2 90  ? 32.441 62.955 21.366 1.00 21.85 ?  95  ALA B N   1 
ATOM   1866 C CA  . ALA B 2 90  ? 32.799 63.400 22.709 1.00 24.49 ?  95  ALA B CA  1 
ATOM   1867 C C   . ALA B 2 90  ? 31.776 62.933 23.736 1.00 19.84 ?  95  ALA B C   1 
ATOM   1868 O O   . ALA B 2 90  ? 32.141 62.522 24.844 1.00 16.03 ?  95  ALA B O   1 
ATOM   1869 C CB  . ALA B 2 90  ? 32.935 64.922 22.743 1.00 20.03 ?  95  ALA B CB  1 
ATOM   1870 N N   . LEU B 2 91  ? 30.489 62.989 23.386 1.00 14.96 ?  96  LEU B N   1 
ATOM   1871 C CA  . LEU B 2 91  ? 29.455 62.516 24.300 1.00 16.70 ?  96  LEU B CA  1 
ATOM   1872 C C   . LEU B 2 91  ? 29.618 61.029 24.584 1.00 14.19 ?  96  LEU B C   1 
ATOM   1873 O O   . LEU B 2 91  ? 29.576 60.597 25.741 1.00 13.41 ?  96  LEU B O   1 
ATOM   1874 C CB  . LEU B 2 91  ? 28.068 62.809 23.724 1.00 13.77 ?  96  LEU B CB  1 
ATOM   1875 C CG  . LEU B 2 91  ? 27.551 64.233 23.938 1.00 14.67 ?  96  LEU B CG  1 
ATOM   1876 C CD1 . LEU B 2 91  ? 26.302 64.492 23.103 1.00 19.34 ?  96  LEU B CD1 1 
ATOM   1877 C CD2 . LEU B 2 91  ? 27.279 64.485 25.415 1.00 19.56 ?  96  LEU B CD2 1 
ATOM   1878 N N   . LEU B 2 92  ? 29.809 60.226 23.533 1.00 16.97 ?  97  LEU B N   1 
ATOM   1879 C CA  . LEU B 2 92  ? 29.948 58.786 23.723 1.00 13.80 ?  97  LEU B CA  1 
ATOM   1880 C C   . LEU B 2 92  ? 31.230 58.447 24.472 1.00 18.60 ?  97  LEU B C   1 
ATOM   1881 O O   . LEU B 2 92  ? 31.240 57.538 25.312 1.00 18.66 ?  97  LEU B O   1 
ATOM   1882 C CB  . LEU B 2 92  ? 29.907 58.065 22.375 1.00 14.98 ?  97  LEU B CB  1 
ATOM   1883 C CG  . LEU B 2 92  ? 30.020 56.538 22.426 1.00 15.70 ?  97  LEU B CG  1 
ATOM   1884 C CD1 . LEU B 2 92  ? 28.892 55.935 23.255 1.00 11.74 ?  97  LEU B CD1 1 
ATOM   1885 C CD2 . LEU B 2 92  ? 30.021 55.953 21.027 1.00 11.11 ?  97  LEU B CD2 1 
ATOM   1886 N N   . GLN B 2 93  ? 32.324 59.156 24.175 1.00 15.31 ?  98  GLN B N   1 
ATOM   1887 C CA  . GLN B 2 93  ? 33.560 58.933 24.918 1.00 15.68 ?  98  GLN B CA  1 
ATOM   1888 C C   . GLN B 2 93  ? 33.361 59.205 26.403 1.00 19.83 ?  98  GLN B C   1 
ATOM   1889 O O   . GLN B 2 93  ? 33.888 58.478 27.253 1.00 16.34 ?  98  GLN B O   1 
ATOM   1890 C CB  . GLN B 2 93  ? 34.682 59.806 24.352 1.00 17.89 ?  98  GLN B CB  1 
ATOM   1891 C CG  . GLN B 2 93  ? 36.028 59.589 25.026 1.00 30.01 ?  98  GLN B CG  1 
ATOM   1892 C CD  . GLN B 2 93  ? 37.157 60.348 24.347 1.00 55.93 ?  98  GLN B CD  1 
ATOM   1893 O OE1 . GLN B 2 93  ? 37.153 61.579 24.295 1.00 50.89 ?  98  GLN B OE1 1 
ATOM   1894 N NE2 . GLN B 2 93  ? 38.136 59.613 23.831 1.00 55.29 ?  98  GLN B NE2 1 
ATOM   1895 N N   . ARG B 2 94  ? 32.585 60.240 26.736 1.00 18.37 ?  99  ARG B N   1 
ATOM   1896 C CA  . ARG B 2 94  ? 32.320 60.541 28.138 1.00 16.83 ?  99  ARG B CA  1 
ATOM   1897 C C   . ARG B 2 94  ? 31.379 59.518 28.763 1.00 15.29 ?  99  ARG B C   1 
ATOM   1898 O O   . ARG B 2 94  ? 31.488 59.232 29.962 1.00 15.75 ?  99  ARG B O   1 
ATOM   1899 C CB  . ARG B 2 94  ? 31.751 61.953 28.272 1.00 15.13 ?  99  ARG B CB  1 
ATOM   1900 C CG  . ARG B 2 94  ? 31.603 62.431 29.704 1.00 22.55 ?  99  ARG B CG  1 
ATOM   1901 C CD  . ARG B 2 94  ? 32.945 62.542 30.409 1.00 27.82 ?  99  ARG B CD  1 
ATOM   1902 N NE  . ARG B 2 94  ? 32.787 63.001 31.783 1.00 28.62 ?  99  ARG B NE  1 
ATOM   1903 C CZ  . ARG B 2 94  ? 32.665 64.272 32.140 1.00 33.49 ?  99  ARG B CZ  1 
ATOM   1904 N NH1 . ARG B 2 94  ? 32.717 65.248 31.247 1.00 28.85 ?  99  ARG B NH1 1 
ATOM   1905 N NH2 . ARG B 2 94  ? 32.487 64.572 33.424 1.00 32.22 ?  99  ARG B NH2 1 
ATOM   1906 N N   . VAL B 2 95  ? 30.455 58.960 27.975 1.00 13.94 ?  100 VAL B N   1 
ATOM   1907 C CA  . VAL B 2 95  ? 29.598 57.889 28.478 1.00 12.97 ?  100 VAL B CA  1 
ATOM   1908 C C   . VAL B 2 95  ? 30.447 56.713 28.948 1.00 14.44 ?  100 VAL B C   1 
ATOM   1909 O O   . VAL B 2 95  ? 30.247 56.176 30.044 1.00 10.40 ?  100 VAL B O   1 
ATOM   1910 C CB  . VAL B 2 95  ? 28.584 57.457 27.401 1.00 18.75 ?  100 VAL B CB  1 
ATOM   1911 C CG1 . VAL B 2 95  ? 27.948 56.128 27.774 1.00 9.97  ?  100 VAL B CG1 1 
ATOM   1912 C CG2 . VAL B 2 95  ? 27.513 58.525 27.209 1.00 8.35  ?  100 VAL B CG2 1 
ATOM   1913 N N   . PHE B 2 96  ? 31.414 56.299 28.123 1.00 10.38 ?  101 PHE B N   1 
ATOM   1914 C CA  . PHE B 2 96  ? 32.292 55.199 28.506 1.00 13.25 ?  101 PHE B CA  1 
ATOM   1915 C C   . PHE B 2 96  ? 33.105 55.549 29.745 1.00 13.33 ?  101 PHE B C   1 
ATOM   1916 O O   . PHE B 2 96  ? 33.328 54.695 30.610 1.00 12.80 ?  101 PHE B O   1 
ATOM   1917 C CB  . PHE B 2 96  ? 33.216 54.832 27.342 1.00 13.56 ?  101 PHE B CB  1 
ATOM   1918 C CG  . PHE B 2 96  ? 32.572 53.947 26.312 1.00 11.34 ?  101 PHE B CG  1 
ATOM   1919 C CD1 . PHE B 2 96  ? 32.134 52.674 26.649 1.00 13.74 ?  101 PHE B CD1 1 
ATOM   1920 C CD2 . PHE B 2 96  ? 32.398 54.389 25.009 1.00 12.21 ?  101 PHE B CD2 1 
ATOM   1921 C CE1 . PHE B 2 96  ? 31.538 51.853 25.703 1.00 10.05 ?  101 PHE B CE1 1 
ATOM   1922 C CE2 . PHE B 2 96  ? 31.804 53.575 24.057 1.00 15.09 ?  101 PHE B CE2 1 
ATOM   1923 C CZ  . PHE B 2 96  ? 31.373 52.303 24.406 1.00 10.45 ?  101 PHE B CZ  1 
ATOM   1924 N N   A GLU B 2 97  ? 33.553 56.804 29.850 0.43 13.68 ?  102 GLU B N   1 
ATOM   1925 N N   B GLU B 2 97  ? 33.559 56.802 29.849 0.57 13.72 ?  102 GLU B N   1 
ATOM   1926 C CA  A GLU B 2 97  ? 34.316 57.221 31.023 0.43 16.57 ?  102 GLU B CA  1 
ATOM   1927 C CA  B GLU B 2 97  ? 34.316 57.211 31.027 0.57 16.58 ?  102 GLU B CA  1 
ATOM   1928 C C   A GLU B 2 97  ? 33.460 57.181 32.285 0.43 16.67 ?  102 GLU B C   1 
ATOM   1929 C C   B GLU B 2 97  ? 33.455 57.167 32.284 0.57 16.68 ?  102 GLU B C   1 
ATOM   1930 O O   A GLU B 2 97  ? 33.908 56.695 33.330 0.43 14.99 ?  102 GLU B O   1 
ATOM   1931 O O   B GLU B 2 97  ? 33.893 56.665 33.326 0.57 14.94 ?  102 GLU B O   1 
ATOM   1932 C CB  A GLU B 2 97  ? 34.884 58.623 30.809 0.43 17.22 ?  102 GLU B CB  1 
ATOM   1933 C CB  B GLU B 2 97  ? 34.893 58.612 30.828 0.57 17.23 ?  102 GLU B CB  1 
ATOM   1934 C CG  A GLU B 2 97  ? 36.005 58.700 29.784 0.43 19.05 ?  102 GLU B CG  1 
ATOM   1935 C CG  B GLU B 2 97  ? 35.635 59.137 32.043 0.57 19.36 ?  102 GLU B CG  1 
ATOM   1936 C CD  A GLU B 2 97  ? 36.302 60.127 29.355 0.43 26.92 ?  102 GLU B CD  1 
ATOM   1937 C CD  B GLU B 2 97  ? 36.116 60.568 31.879 0.57 30.26 ?  102 GLU B CD  1 
ATOM   1938 O OE1 A GLU B 2 97  ? 36.108 61.050 30.175 0.43 30.47 ?  102 GLU B OE1 1 
ATOM   1939 O OE1 B GLU B 2 97  ? 35.832 61.181 30.829 0.57 30.16 ?  102 GLU B OE1 1 
ATOM   1940 O OE2 A GLU B 2 97  ? 36.733 60.327 28.200 0.43 30.11 ?  102 GLU B OE2 1 
ATOM   1941 O OE2 B GLU B 2 97  ? 36.777 61.080 32.807 0.57 30.94 ?  102 GLU B OE2 1 
ATOM   1942 N N   . GLU B 2 98  ? 32.225 57.683 32.206 1.00 13.43 ?  103 GLU B N   1 
ATOM   1943 C CA  . GLU B 2 98  ? 31.377 57.747 33.393 1.00 18.98 ?  103 GLU B CA  1 
ATOM   1944 C C   . GLU B 2 98  ? 30.946 56.360 33.855 1.00 16.68 ?  103 GLU B C   1 
ATOM   1945 O O   . GLU B 2 98  ? 30.970 56.070 35.057 1.00 16.71 ?  103 GLU B O   1 
ATOM   1946 C CB  . GLU B 2 98  ? 30.153 58.625 33.125 1.00 17.37 ?  103 GLU B CB  1 
ATOM   1947 C CG  . GLU B 2 98  ? 30.462 60.110 33.058 1.00 21.99 ?  103 GLU B CG  1 
ATOM   1948 C CD  . GLU B 2 98  ? 31.138 60.632 34.315 1.00 27.17 ?  103 GLU B CD  1 
ATOM   1949 O OE1 . GLU B 2 98  ? 30.739 60.228 35.430 1.00 26.35 ?  103 GLU B OE1 1 
ATOM   1950 O OE2 . GLU B 2 98  ? 32.070 61.450 34.186 1.00 29.06 ?  103 GLU B OE2 1 
ATOM   1951 N N   . ILE B 2 99  ? 30.544 55.490 32.925 1.00 12.87 ?  104 ILE B N   1 
ATOM   1952 C CA  . ILE B 2 99  ? 30.087 54.169 33.342 1.00 15.73 ?  104 ILE B CA  1 
ATOM   1953 C C   . ILE B 2 99  ? 31.255 53.331 33.835 1.00 15.19 ?  104 ILE B C   1 
ATOM   1954 O O   . ILE B 2 99  ? 31.068 52.413 34.642 1.00 12.31 ?  104 ILE B O   1 
ATOM   1955 C CB  . ILE B 2 99  ? 29.316 53.459 32.211 1.00 14.03 ?  104 ILE B CB  1 
ATOM   1956 C CG1 . ILE B 2 99  ? 30.253 53.060 31.068 1.00 9.67  ?  104 ILE B CG1 1 
ATOM   1957 C CG2 . ILE B 2 99  ? 28.156 54.327 31.727 1.00 9.54  ?  104 ILE B CG2 1 
ATOM   1958 C CD1 . ILE B 2 99  ? 29.534 52.468 29.862 1.00 10.90 ?  104 ILE B CD1 1 
ATOM   1959 N N   . ARG B 2 100 ? 32.475 53.632 33.375 1.00 15.92 ?  105 ARG B N   1 
ATOM   1960 C CA  . ARG B 2 100 ? 33.648 52.948 33.909 1.00 14.18 ?  105 ARG B CA  1 
ATOM   1961 C C   . ARG B 2 100 ? 33.858 53.277 35.382 1.00 18.27 ?  105 ARG B C   1 
ATOM   1962 O O   . ARG B 2 100 ? 34.366 52.442 36.140 1.00 14.35 ?  105 ARG B O   1 
ATOM   1963 C CB  . ARG B 2 100 ? 34.889 53.317 33.094 1.00 14.38 ?  105 ARG B CB  1 
ATOM   1964 C CG  . ARG B 2 100 ? 36.077 52.398 33.316 1.00 16.60 ?  105 ARG B CG  1 
ATOM   1965 C CD  . ARG B 2 100 ? 37.298 52.888 32.546 1.00 25.16 ?  105 ARG B CD  1 
ATOM   1966 N NE  . ARG B 2 100 ? 36.983 53.156 31.147 1.00 32.61 ?  105 ARG B NE  1 
ATOM   1967 C CZ  . ARG B 2 100 ? 37.161 54.326 30.549 1.00 21.99 ?  105 ARG B CZ  1 
ATOM   1968 N NH1 . ARG B 2 100 ? 37.684 55.358 31.190 1.00 20.11 ?  105 ARG B NH1 1 
ATOM   1969 N NH2 . ARG B 2 100 ? 36.799 54.464 29.276 1.00 22.72 ?  105 ARG B NH2 1 
ATOM   1970 N N   . LYS B 2 101 ? 33.466 54.483 35.805 1.00 17.88 ?  106 LYS B N   1 
ATOM   1971 C CA  . LYS B 2 101 ? 33.508 54.823 37.223 1.00 23.48 ?  106 LYS B CA  1 
ATOM   1972 C C   . LYS B 2 101 ? 32.583 53.928 38.037 1.00 18.46 ?  106 LYS B C   1 
ATOM   1973 O O   . LYS B 2 101 ? 32.836 53.690 39.225 1.00 25.01 ?  106 LYS B O   1 
ATOM   1974 C CB  . LYS B 2 101 ? 33.136 56.294 37.420 1.00 21.33 ?  106 LYS B CB  1 
ATOM   1975 C CG  . LYS B 2 101 ? 34.266 57.266 37.127 1.00 27.88 ?  106 LYS B CG  1 
ATOM   1976 C CD  . LYS B 2 101 ? 33.784 58.708 37.189 1.00 22.50 ?  106 LYS B CD  1 
ATOM   1977 C CE  . LYS B 2 101 ? 34.635 59.616 36.314 1.00 28.49 ?  106 LYS B CE  1 
ATOM   1978 N NZ  . LYS B 2 101 ? 34.223 61.044 36.436 1.00 34.43 ?  106 LYS B NZ  1 
ATOM   1979 N N   . HIS B 2 102 ? 31.516 53.422 37.422 1.00 15.44 ?  107 HIS B N   1 
ATOM   1980 C CA  . HIS B 2 102 ? 30.600 52.490 38.068 1.00 20.43 ?  107 HIS B CA  1 
ATOM   1981 C C   . HIS B 2 102 ? 30.967 51.029 37.827 1.00 16.32 ?  107 HIS B C   1 
ATOM   1982 O O   . HIS B 2 102 ? 30.217 50.143 38.247 1.00 19.80 ?  107 HIS B O   1 
ATOM   1983 C CB  . HIS B 2 102 ? 29.164 52.737 37.592 1.00 18.38 ?  107 HIS B CB  1 
ATOM   1984 C CG  . HIS B 2 102 ? 28.627 54.091 37.941 1.00 21.48 ?  107 HIS B CG  1 
ATOM   1985 N ND1 . HIS B 2 102 ? 27.832 54.312 39.046 1.00 23.18 ?  107 HIS B ND1 1 
ATOM   1986 C CD2 . HIS B 2 102 ? 28.757 55.291 37.326 1.00 24.46 ?  107 HIS B CD2 1 
ATOM   1987 C CE1 . HIS B 2 102 ? 27.503 55.591 39.100 1.00 26.66 ?  107 HIS B CE1 1 
ATOM   1988 N NE2 . HIS B 2 102 ? 28.051 56.207 38.068 1.00 21.50 ?  107 HIS B NE2 1 
ATOM   1989 N N   . SER B 2 103 ? 32.090 50.758 37.161 1.00 20.32 ?  108 SER B N   1 
ATOM   1990 C CA  . SER B 2 103 ? 32.492 49.390 36.822 1.00 19.53 ?  108 SER B CA  1 
ATOM   1991 C C   . SER B 2 103 ? 31.399 48.673 36.032 1.00 15.22 ?  108 SER B C   1 
ATOM   1992 O O   . SER B 2 103 ? 31.134 47.486 36.237 1.00 12.46 ?  108 SER B O   1 
ATOM   1993 C CB  . SER B 2 103 ? 32.870 48.597 38.076 1.00 19.60 ?  108 SER B CB  1 
ATOM   1994 O OG  . SER B 2 103 ? 34.061 49.104 38.653 1.00 23.48 ?  108 SER B OG  1 
ATOM   1995 N N   . ALA B 2 104 ? 30.749 49.406 35.130 1.00 10.74 ?  109 ALA B N   1 
ATOM   1996 C CA  . ALA B 2 104 ? 29.710 48.817 34.299 1.00 10.21 ?  109 ALA B CA  1 
ATOM   1997 C C   . ALA B 2 104 ? 30.304 47.727 33.418 1.00 9.51  ?  109 ALA B C   1 
ATOM   1998 O O   . ALA B 2 104 ? 31.342 47.924 32.781 1.00 9.09  ?  109 ALA B O   1 
ATOM   1999 C CB  . ALA B 2 104 ? 29.044 49.892 33.441 1.00 9.91  ?  109 ALA B CB  1 
ATOM   2000 N N   . GLY B 2 105 ? 29.649 46.570 33.394 1.00 10.19 ?  110 GLY B N   1 
ATOM   2001 C CA  . GLY B 2 105 ? 30.164 45.456 32.625 1.00 12.53 ?  110 GLY B CA  1 
ATOM   2002 C C   . GLY B 2 105 ? 29.923 45.533 31.136 1.00 14.82 ?  110 GLY B C   1 
ATOM   2003 O O   . GLY B 2 105 ? 30.553 44.784 30.382 1.00 11.09 ?  110 GLY B O   1 
ATOM   2004 N N   . GLU B 2 106 ? 29.045 46.430 30.691 1.00 10.99 ?  111 GLU B N   1 
ATOM   2005 C CA  . GLU B 2 106 ? 28.609 46.438 29.304 1.00 8.78  ?  111 GLU B CA  1 
ATOM   2006 C C   . GLU B 2 106 ? 27.799 47.701 29.048 1.00 12.10 ?  111 GLU B C   1 
ATOM   2007 O O   . GLU B 2 106 ? 27.103 48.194 29.942 1.00 13.51 ?  111 GLU B O   1 
ATOM   2008 C CB  . GLU B 2 106 ? 27.771 45.187 29.001 1.00 10.93 ?  111 GLU B CB  1 
ATOM   2009 C CG  . GLU B 2 106 ? 27.161 45.117 27.622 1.00 16.94 ?  111 GLU B CG  1 
ATOM   2010 C CD  . GLU B 2 106 ? 26.371 43.836 27.417 1.00 23.07 ?  111 GLU B CD  1 
ATOM   2011 O OE1 . GLU B 2 106 ? 26.993 42.762 27.273 1.00 30.69 ?  111 GLU B OE1 1 
ATOM   2012 O OE2 . GLU B 2 106 ? 25.127 43.903 27.407 1.00 17.85 ?  111 GLU B OE2 1 
ATOM   2013 N N   . LEU B 2 107 ? 27.904 48.222 27.828 1.00 7.47  ?  112 LEU B N   1 
ATOM   2014 C CA  . LEU B 2 107 ? 27.043 49.296 27.350 1.00 6.98  ?  112 LEU B CA  1 
ATOM   2015 C C   . LEU B 2 107 ? 26.130 48.763 26.255 1.00 8.21  ?  112 LEU B C   1 
ATOM   2016 O O   . LEU B 2 107 ? 26.572 48.017 25.376 1.00 9.17  ?  112 LEU B O   1 
ATOM   2017 C CB  . LEU B 2 107 ? 27.859 50.476 26.818 1.00 6.89  ?  112 LEU B CB  1 
ATOM   2018 C CG  . LEU B 2 107 ? 27.028 51.625 26.238 1.00 8.09  ?  112 LEU B CG  1 
ATOM   2019 C CD1 . LEU B 2 107 ? 26.151 52.254 27.315 1.00 8.82  ?  112 LEU B CD1 1 
ATOM   2020 C CD2 . LEU B 2 107 ? 27.918 52.677 25.589 1.00 10.44 ?  112 LEU B CD2 1 
ATOM   2021 N N   . GLN B 2 108 ? 24.856 49.151 26.311 1.00 8.18  ?  113 GLN B N   1 
ATOM   2022 C CA  . GLN B 2 108 ? 23.850 48.727 25.345 1.00 9.67  ?  113 GLN B CA  1 
ATOM   2023 C C   . GLN B 2 108 ? 23.160 49.951 24.755 1.00 10.75 ?  113 GLN B C   1 
ATOM   2024 O O   . GLN B 2 108 ? 22.950 50.948 25.452 1.00 8.94  ?  113 GLN B O   1 
ATOM   2025 C CB  . GLN B 2 108 ? 22.810 47.798 26.006 1.00 10.48 ?  113 GLN B CB  1 
ATOM   2026 C CG  . GLN B 2 108 ? 23.415 46.603 26.738 1.00 9.67  ?  113 GLN B CG  1 
ATOM   2027 C CD  . GLN B 2 108 ? 22.367 45.677 27.333 1.00 22.86 ?  113 GLN B CD  1 
ATOM   2028 O OE1 . GLN B 2 108 ? 21.267 46.104 27.679 1.00 20.48 ?  113 GLN B OE1 1 
ATOM   2029 N NE2 . GLN B 2 108 ? 22.705 44.396 27.446 1.00 17.07 ?  113 GLN B NE2 1 
ATOM   2030 N N   . ILE B 2 109 ? 22.827 49.882 23.463 1.00 13.78 ?  114 ILE B N   1 
ATOM   2031 C CA  . ILE B 2 109 ? 22.060 50.927 22.785 1.00 15.02 ?  114 ILE B CA  1 
ATOM   2032 C C   . ILE B 2 109 ? 21.079 50.278 21.819 1.00 16.46 ?  114 ILE B C   1 
ATOM   2033 O O   . ILE B 2 109 ? 21.435 49.350 21.083 1.00 18.35 ?  114 ILE B O   1 
ATOM   2034 C CB  . ILE B 2 109 ? 22.943 51.936 22.012 1.00 11.12 ?  114 ILE B CB  1 
ATOM   2035 C CG1 . ILE B 2 109 ? 24.045 52.520 22.888 1.00 21.68 ?  114 ILE B CG1 1 
ATOM   2036 C CG2 . ILE B 2 109 ? 22.104 53.071 21.456 1.00 11.83 ?  114 ILE B CG2 1 
ATOM   2037 C CD1 . ILE B 2 109 ? 25.408 52.301 22.358 1.00 25.45 ?  114 ILE B CD1 1 
ATOM   2038 N N   . ASN B 2 110 ? 19.848 50.783 21.812 1.00 12.50 ?  115 ASN B N   1 
ATOM   2039 C CA  . ASN B 2 110 ? 18.845 50.390 20.833 1.00 13.21 ?  115 ASN B CA  1 
ATOM   2040 C C   . ASN B 2 110 ? 18.909 51.348 19.649 1.00 13.30 ?  115 ASN B C   1 
ATOM   2041 O O   . ASN B 2 110 ? 18.941 52.569 19.832 1.00 14.16 ?  115 ASN B O   1 
ATOM   2042 C CB  . ASN B 2 110 ? 17.452 50.400 21.463 1.00 16.59 ?  115 ASN B CB  1 
ATOM   2043 C CG  . ASN B 2 110 ? 17.331 49.428 22.627 1.00 16.89 ?  115 ASN B CG  1 
ATOM   2044 N N   . VAL B 2 111 ? 18.956 50.797 18.439 1.00 12.82 ?  116 VAL B N   1 
ATOM   2045 C CA  . VAL B 2 111 ? 19.090 51.593 17.222 1.00 17.30 ?  116 VAL B CA  1 
ATOM   2046 C C   . VAL B 2 111 ? 18.143 51.043 16.165 1.00 19.40 ?  116 VAL B C   1 
ATOM   2047 O O   . VAL B 2 111 ? 18.022 49.824 15.998 1.00 20.88 ?  116 VAL B O   1 
ATOM   2048 C CB  . VAL B 2 111 ? 20.540 51.598 16.684 1.00 17.26 ?  116 VAL B CB  1 
ATOM   2049 C CG1 . VAL B 2 111 ? 20.698 52.657 15.600 1.00 21.26 ?  116 VAL B CG1 1 
ATOM   2050 C CG2 . VAL B 2 111 ? 21.550 51.829 17.810 1.00 16.82 ?  116 VAL B CG2 1 
ATOM   2051 N N   . ASP B 2 112 ? 17.481 51.944 15.441 1.00 21.89 ?  117 ASP B N   1 
ATOM   2052 C CA  . ASP B 2 112 ? 16.670 51.534 14.303 1.00 19.96 ?  117 ASP B CA  1 
ATOM   2053 C C   . ASP B 2 112 ? 17.569 51.063 13.168 1.00 15.69 ?  117 ASP B C   1 
ATOM   2054 O O   . ASP B 2 112 ? 18.616 51.658 12.898 1.00 18.05 ?  117 ASP B O   1 
ATOM   2055 C CB  . ASP B 2 112 ? 15.789 52.687 13.819 1.00 19.45 ?  117 ASP B CB  1 
ATOM   2056 C CG  . ASP B 2 112 ? 14.623 52.964 14.749 1.00 27.61 ?  117 ASP B CG  1 
ATOM   2057 O OD1 . ASP B 2 112 ? 13.978 52.000 15.206 1.00 34.06 ?  117 ASP B OD1 1 
ATOM   2058 O OD2 . ASP B 2 112 ? 14.342 54.151 15.010 1.00 45.95 ?  117 ASP B OD2 1 
ATOM   2059 N N   . GLU B 2 113 ? 17.150 49.985 12.499 1.00 16.87 ?  118 GLU B N   1 
ATOM   2060 C CA  . GLU B 2 113 ? 17.944 49.443 11.400 1.00 20.40 ?  118 GLU B CA  1 
ATOM   2061 C C   . GLU B 2 113 ? 18.110 50.459 10.277 1.00 21.42 ?  118 GLU B C   1 
ATOM   2062 O O   . GLU B 2 113 ? 19.157 50.503 9.621  1.00 17.14 ?  118 GLU B O   1 
ATOM   2063 C CB  . GLU B 2 113 ? 17.299 48.165 10.865 1.00 18.69 ?  118 GLU B CB  1 
ATOM   2064 C CG  . GLU B 2 113 ? 18.140 47.448 9.822  1.00 19.41 ?  118 GLU B CG  1 
ATOM   2065 C CD  . GLU B 2 113 ? 17.586 46.084 9.466  1.00 20.64 ?  118 GLU B CD  1 
ATOM   2066 O OE1 . GLU B 2 113 ? 16.349 45.919 9.494  1.00 20.09 ?  118 GLU B OE1 1 
ATOM   2067 O OE2 . GLU B 2 113 ? 18.385 45.176 9.159  1.00 25.35 ?  118 GLU B OE2 1 
ATOM   2068 N N   . VAL B 2 114 ? 17.088 51.284 10.037 1.00 23.12 ?  119 VAL B N   1 
ATOM   2069 C CA  . VAL B 2 114 ? 17.145 52.249 8.944  1.00 24.98 ?  119 VAL B CA  1 
ATOM   2070 C C   . VAL B 2 114 ? 18.028 53.446 9.253  1.00 27.19 ?  119 VAL B C   1 
ATOM   2071 O O   . VAL B 2 114 ? 18.377 54.198 8.337  1.00 32.09 ?  119 VAL B O   1 
ATOM   2072 C CB  . VAL B 2 114 ? 15.729 52.737 8.580  1.00 22.23 ?  119 VAL B CB  1 
ATOM   2073 C CG1 . VAL B 2 114 ? 14.865 51.564 8.147  1.00 24.57 ?  119 VAL B CG1 1 
ATOM   2074 C CG2 . VAL B 2 114 ? 15.107 53.479 9.753  1.00 24.32 ?  119 VAL B CG2 1 
ATOM   2075 N N   . ASP B 2 115 ? 18.402 53.647 10.517 1.00 25.26 ?  120 ASP B N   1 
ATOM   2076 C CA  . ASP B 2 115 ? 19.271 54.760 10.895 1.00 28.41 ?  120 ASP B CA  1 
ATOM   2077 C C   . ASP B 2 115 ? 20.724 54.345 10.650 1.00 25.02 ?  120 ASP B C   1 
ATOM   2078 O O   . ASP B 2 115 ? 21.501 54.076 11.568 1.00 25.12 ?  120 ASP B O   1 
ATOM   2079 C CB  . ASP B 2 115 ? 19.029 55.158 12.344 1.00 21.79 ?  120 ASP B CB  1 
ATOM   2080 C CG  . ASP B 2 115 ? 19.633 56.509 12.691 1.00 36.67 ?  120 ASP B CG  1 
ATOM   2081 O OD1 . ASP B 2 115 ? 20.482 57.013 11.922 1.00 33.75 ?  120 ASP B OD1 1 
ATOM   2082 O OD2 . ASP B 2 115 ? 19.267 57.061 13.750 1.00 47.03 ?  120 ASP B OD2 1 
ATOM   2083 N N   . THR B 2 116 ? 21.082 54.296 9.364  1.00 24.96 ?  121 THR B N   1 
ATOM   2084 C CA  . THR B 2 116 ? 22.410 53.827 8.980  1.00 24.39 ?  121 THR B CA  1 
ATOM   2085 C C   . THR B 2 116 ? 23.510 54.745 9.497  1.00 27.31 ?  121 THR B C   1 
ATOM   2086 O O   . THR B 2 116 ? 24.588 54.268 9.870  1.00 28.03 ?  121 THR B O   1 
ATOM   2087 C CB  . THR B 2 116 ? 22.502 53.692 7.460  1.00 28.90 ?  121 THR B CB  1 
ATOM   2088 O OG1 . THR B 2 116 ? 21.923 54.846 6.840  1.00 31.61 ?  121 THR B OG1 1 
ATOM   2089 C CG2 . THR B 2 116 ? 21.764 52.446 6.992  1.00 31.94 ?  121 THR B CG2 1 
ATOM   2090 N N   . ASP B 2 117 ? 23.262 56.057 9.526  1.00 23.91 ?  122 ASP B N   1 
ATOM   2091 C CA  . ASP B 2 117 ? 24.256 56.991 10.049 1.00 27.02 ?  122 ASP B CA  1 
ATOM   2092 C C   . ASP B 2 117 ? 24.597 56.672 11.498 1.00 28.11 ?  122 ASP B C   1 
ATOM   2093 O O   . ASP B 2 117 ? 25.774 56.613 11.873 1.00 21.17 ?  122 ASP B O   1 
ATOM   2094 C CB  . ASP B 2 117 ? 23.748 58.427 9.927  1.00 26.46 ?  122 ASP B CB  1 
ATOM   2095 C CG  . ASP B 2 117 ? 23.942 58.997 8.539  1.00 34.65 ?  122 ASP B CG  1 
ATOM   2096 O OD1 . ASP B 2 117 ? 24.704 58.400 7.751  1.00 37.18 ?  122 ASP B OD1 1 
ATOM   2097 O OD2 . ASP B 2 117 ? 23.336 60.047 8.240  1.00 46.63 ?  122 ASP B OD2 1 
ATOM   2098 N N   . ALA B 2 118 ? 23.573 56.466 12.333 1.00 22.99 ?  123 ALA B N   1 
ATOM   2099 C CA  . ALA B 2 118 ? 23.821 56.155 13.737 1.00 23.94 ?  123 ALA B CA  1 
ATOM   2100 C C   . ALA B 2 118 ? 24.490 54.797 13.892 1.00 21.26 ?  123 ALA B C   1 
ATOM   2101 O O   . ALA B 2 118 ? 25.390 54.634 14.723 1.00 22.55 ?  123 ALA B O   1 
ATOM   2102 C CB  . ALA B 2 118 ? 22.516 56.200 14.530 1.00 24.35 ?  123 ALA B CB  1 
ATOM   2103 N N   . ARG B 2 119 ? 24.061 53.808 13.103 1.00 19.85 ?  124 ARG B N   1 
ATOM   2104 C CA  . ARG B 2 119 ? 24.669 52.485 13.188 1.00 23.08 ?  124 ARG B CA  1 
ATOM   2105 C C   . ARG B 2 119 ? 26.150 52.536 12.833 1.00 20.43 ?  124 ARG B C   1 
ATOM   2106 O O   . ARG B 2 119 ? 26.981 51.927 13.516 1.00 16.08 ?  124 ARG B O   1 
ATOM   2107 C CB  . ARG B 2 119 ? 23.929 51.506 12.278 1.00 19.44 ?  124 ARG B CB  1 
ATOM   2108 C CG  . ARG B 2 119 ? 22.503 51.208 12.715 1.00 19.53 ?  124 ARG B CG  1 
ATOM   2109 C CD  . ARG B 2 119 ? 21.780 50.369 11.674 1.00 22.43 ?  124 ARG B CD  1 
ATOM   2110 N NE  . ARG B 2 119 ? 22.361 49.039 11.535 1.00 16.95 ?  124 ARG B NE  1 
ATOM   2111 C CZ  . ARG B 2 119 ? 22.138 48.232 10.507 1.00 20.20 ?  124 ARG B CZ  1 
ATOM   2112 N NH1 . ARG B 2 119 ? 21.347 48.588 9.508  1.00 24.04 ?  124 ARG B NH1 1 
ATOM   2113 N NH2 . ARG B 2 119 ? 22.726 47.039 10.477 1.00 19.02 ?  124 ARG B NH2 1 
ATOM   2114 N N   . ARG B 2 120 ? 26.503 53.270 11.778 1.00 19.14 ?  125 ARG B N   1 
ATOM   2115 C CA  . ARG B 2 120 ? 27.910 53.366 11.405 1.00 21.56 ?  125 ARG B CA  1 
ATOM   2116 C C   . ARG B 2 120 ? 28.710 54.143 12.442 1.00 22.32 ?  125 ARG B C   1 
ATOM   2117 O O   . ARG B 2 120 ? 29.883 53.834 12.677 1.00 23.00 ?  125 ARG B O   1 
ATOM   2118 C CB  . ARG B 2 120 ? 28.049 54.010 10.028 1.00 23.58 ?  125 ARG B CB  1 
ATOM   2119 C CG  . ARG B 2 120 ? 27.855 53.033 8.880  1.00 33.40 ?  125 ARG B CG  1 
ATOM   2120 C CD  . ARG B 2 120 ? 27.360 53.731 7.627  1.00 35.49 ?  125 ARG B CD  1 
ATOM   2121 N NE  . ARG B 2 120 ? 28.469 54.322 6.891  1.00 50.68 ?  125 ARG B NE  1 
ATOM   2122 C CZ  . ARG B 2 120 ? 28.928 55.552 7.078  1.00 60.73 ?  125 ARG B CZ  1 
ATOM   2123 N NH1 . ARG B 2 120 ? 28.345 56.388 7.923  1.00 47.89 ?  125 ARG B NH1 1 
ATOM   2124 N NH2 . ARG B 2 120 ? 30.000 55.953 6.401  1.00 41.21 ?  125 ARG B NH2 1 
ATOM   2125 N N   . PHE B 2 121 ? 28.096 55.147 13.070 1.00 18.83 ?  126 PHE B N   1 
ATOM   2126 C CA  . PHE B 2 121 ? 28.766 55.867 14.148 1.00 21.13 ?  126 PHE B CA  1 
ATOM   2127 C C   . PHE B 2 121 ? 29.072 54.935 15.315 1.00 19.64 ?  126 PHE B C   1 
ATOM   2128 O O   . PHE B 2 121 ? 30.193 54.918 15.836 1.00 20.90 ?  126 PHE B O   1 
ATOM   2129 C CB  . PHE B 2 121 ? 27.901 57.046 14.599 1.00 18.67 ?  126 PHE B CB  1 
ATOM   2130 C CG  . PHE B 2 121 ? 28.349 57.677 15.888 1.00 23.30 ?  126 PHE B CG  1 
ATOM   2131 C CD1 . PHE B 2 121 ? 29.361 58.626 15.899 1.00 21.76 ?  126 PHE B CD1 1 
ATOM   2132 C CD2 . PHE B 2 121 ? 27.752 57.328 17.091 1.00 21.86 ?  126 PHE B CD2 1 
ATOM   2133 C CE1 . PHE B 2 121 ? 29.770 59.211 17.085 1.00 26.77 ?  126 PHE B CE1 1 
ATOM   2134 C CE2 . PHE B 2 121 ? 28.158 57.905 18.279 1.00 21.19 ?  126 PHE B CE2 1 
ATOM   2135 C CZ  . PHE B 2 121 ? 29.167 58.848 18.278 1.00 19.58 ?  126 PHE B CZ  1 
ATOM   2136 N N   . TYR B 2 122 ? 28.083 54.137 15.727 1.00 16.13 ?  127 TYR B N   1 
ATOM   2137 C CA  . TYR B 2 122 ? 28.278 53.233 16.857 1.00 18.52 ?  127 TYR B CA  1 
ATOM   2138 C C   . TYR B 2 122 ? 29.265 52.123 16.523 1.00 20.62 ?  127 TYR B C   1 
ATOM   2139 O O   . TYR B 2 122 ? 30.076 51.733 17.371 1.00 15.21 ?  127 TYR B O   1 
ATOM   2140 C CB  . TYR B 2 122 ? 26.939 52.643 17.295 1.00 15.92 ?  127 TYR B CB  1 
ATOM   2141 C CG  . TYR B 2 122 ? 26.055 53.622 18.030 1.00 15.89 ?  127 TYR B CG  1 
ATOM   2142 C CD1 . TYR B 2 122 ? 26.560 54.398 19.064 1.00 18.99 ?  127 TYR B CD1 1 
ATOM   2143 C CD2 . TYR B 2 122 ? 24.716 53.764 17.696 1.00 18.76 ?  127 TYR B CD2 1 
ATOM   2144 C CE1 . TYR B 2 122 ? 25.758 55.293 19.740 1.00 15.76 ?  127 TYR B CE1 1 
ATOM   2145 C CE2 . TYR B 2 122 ? 23.905 54.654 18.367 1.00 16.09 ?  127 TYR B CE2 1 
ATOM   2146 C CZ  . TYR B 2 122 ? 24.430 55.416 19.388 1.00 25.02 ?  127 TYR B CZ  1 
ATOM   2147 O OH  . TYR B 2 122 ? 23.623 56.304 20.060 1.00 37.08 ?  127 TYR B OH  1 
ATOM   2148 N N   . GLU B 2 123 ? 29.209 51.593 15.300 1.00 20.05 ?  128 GLU B N   1 
ATOM   2149 C CA  . GLU B 2 123 ? 30.160 50.558 14.909 1.00 18.08 ?  128 GLU B CA  1 
ATOM   2150 C C   . GLU B 2 123 ? 31.574 51.110 14.813 1.00 22.91 ?  128 GLU B C   1 
ATOM   2151 O O   . GLU B 2 123 ? 32.541 50.405 15.126 1.00 21.92 ?  128 GLU B O   1 
ATOM   2152 C CB  . GLU B 2 123 ? 29.742 49.943 13.577 1.00 22.97 ?  128 GLU B CB  1 
ATOM   2153 C CG  . GLU B 2 123 ? 28.500 49.086 13.674 1.00 15.16 ?  128 GLU B CG  1 
ATOM   2154 C CD  . GLU B 2 123 ? 27.903 48.783 12.318 1.00 25.62 ?  128 GLU B CD  1 
ATOM   2155 O OE1 . GLU B 2 123 ? 28.452 49.271 11.304 1.00 30.88 ?  128 GLU B OE1 1 
ATOM   2156 O OE2 . GLU B 2 123 ? 26.887 48.060 12.269 1.00 25.28 ?  128 GLU B OE2 1 
ATOM   2157 N N   . ARG B 2 124 ? 31.712 52.363 14.378 1.00 19.71 ?  129 ARG B N   1 
ATOM   2158 C CA  . ARG B 2 124 ? 33.016 53.009 14.323 1.00 20.80 ?  129 ARG B CA  1 
ATOM   2159 C C   . ARG B 2 124 ? 33.604 53.215 15.710 1.00 21.98 ?  129 ARG B C   1 
ATOM   2160 O O   . ARG B 2 124 ? 34.829 53.311 15.847 1.00 25.98 ?  129 ARG B O   1 
ATOM   2161 C CB  . ARG B 2 124 ? 32.890 54.345 13.581 1.00 24.43 ?  129 ARG B CB  1 
ATOM   2162 C CG  . ARG B 2 124 ? 34.171 55.157 13.454 1.00 47.81 ?  129 ARG B CG  1 
ATOM   2163 C CD  . ARG B 2 124 ? 33.996 56.308 12.465 1.00 52.03 ?  129 ARG B CD  1 
ATOM   2164 N NE  . ARG B 2 124 ? 32.871 57.174 12.804 1.00 59.08 ?  129 ARG B NE  1 
ATOM   2165 C CZ  . ARG B 2 124 ? 31.822 57.380 12.019 1.00 43.25 ?  129 ARG B CZ  1 
ATOM   2166 N NH1 . ARG B 2 124 ? 31.709 56.782 10.845 1.00 49.06 ?  129 ARG B NH1 1 
ATOM   2167 N NH2 . ARG B 2 124 ? 30.862 58.208 12.422 1.00 35.91 ?  129 ARG B NH2 1 
ATOM   2168 N N   . HIS B 2 125 ? 32.766 53.262 16.743 1.00 19.11 ?  130 HIS B N   1 
ATOM   2169 C CA  . HIS B 2 125 ? 33.216 53.506 18.105 1.00 20.28 ?  130 HIS B CA  1 
ATOM   2170 C C   . HIS B 2 125 ? 33.036 52.282 19.001 1.00 15.69 ?  130 HIS B C   1 
ATOM   2171 O O   . HIS B 2 125 ? 32.788 52.413 20.202 1.00 18.93 ?  130 HIS B O   1 
ATOM   2172 C CB  . HIS B 2 125 ? 32.500 54.724 18.679 1.00 23.44 ?  130 HIS B CB  1 
ATOM   2173 C CG  . HIS B 2 125 ? 32.921 56.011 18.042 1.00 24.15 ?  130 HIS B CG  1 
ATOM   2174 N ND1 . HIS B 2 125 ? 32.207 56.606 17.024 1.00 28.25 ?  130 HIS B ND1 1 
ATOM   2175 C CD2 . HIS B 2 125 ? 33.997 56.803 18.259 1.00 23.73 ?  130 HIS B CD2 1 
ATOM   2176 C CE1 . HIS B 2 125 ? 32.819 57.716 16.650 1.00 32.84 ?  130 HIS B CE1 1 
ATOM   2177 N NE2 . HIS B 2 125 ? 33.907 57.859 17.385 1.00 38.61 ?  130 HIS B NE2 1 
ATOM   2178 N N   . GLY B 2 126 ? 33.155 51.088 18.424 1.00 14.82 ?  131 GLY B N   1 
ATOM   2179 C CA  . GLY B 2 126 ? 33.376 49.881 19.194 1.00 15.93 ?  131 GLY B CA  1 
ATOM   2180 C C   . GLY B 2 126 ? 32.147 49.101 19.595 1.00 17.10 ?  131 GLY B C   1 
ATOM   2181 O O   . GLY B 2 126 ? 32.261 48.188 20.423 1.00 16.01 ?  131 GLY B O   1 
ATOM   2182 N N   . LEU B 2 127 ? 30.982 49.418 19.048 1.00 16.97 ?  132 LEU B N   1 
ATOM   2183 C CA  . LEU B 2 127 ? 29.763 48.704 19.392 1.00 12.90 ?  132 LEU B CA  1 
ATOM   2184 C C   . LEU B 2 127 ? 29.373 47.755 18.269 1.00 16.76 ?  132 LEU B C   1 
ATOM   2185 O O   . LEU B 2 127 ? 29.619 48.024 17.090 1.00 15.87 ?  132 LEU B O   1 
ATOM   2186 C CB  . LEU B 2 127 ? 28.627 49.680 19.680 1.00 14.22 ?  132 LEU B CB  1 
ATOM   2187 C CG  . LEU B 2 127 ? 28.947 50.433 20.968 1.00 17.24 ?  132 LEU B CG  1 
ATOM   2188 C CD1 . LEU B 2 127 ? 29.084 51.947 20.738 1.00 14.59 ?  132 LEU B CD1 1 
ATOM   2189 C CD2 . LEU B 2 127 ? 27.929 50.087 22.035 1.00 14.50 ?  132 LEU B CD2 1 
ATOM   2190 N N   . THR B 2 128 ? 28.758 46.638 18.646 1.00 13.38 ?  133 THR B N   1 
ATOM   2191 C CA  . THR B 2 128 ? 28.430 45.590 17.693 1.00 13.72 ?  133 THR B CA  1 
ATOM   2192 C C   . THR B 2 128 ? 26.998 45.117 17.890 1.00 12.46 ?  133 THR B C   1 
ATOM   2193 O O   . THR B 2 128 ? 26.495 45.049 19.019 1.00 10.06 ?  133 THR B O   1 
ATOM   2194 C CB  . THR B 2 128 ? 29.403 44.400 17.811 1.00 16.59 ?  133 THR B CB  1 
ATOM   2195 O OG1 . THR B 2 128 ? 29.127 43.451 16.775 1.00 17.67 ?  133 THR B OG1 1 
ATOM   2196 C CG2 . THR B 2 128 ? 29.279 43.718 19.164 1.00 15.25 ?  133 THR B CG2 1 
ATOM   2197 N N   . ASN B 2 129 ? 26.350 44.804 16.772 1.00 10.08 ?  134 ASN B N   1 
ATOM   2198 C CA  . ASN B 2 129 ? 25.026 44.200 16.733 1.00 11.41 ?  134 ASN B CA  1 
ATOM   2199 C C   . ASN B 2 129 ? 25.092 42.677 16.807 1.00 15.11 ?  134 ASN B C   1 
ATOM   2200 O O   . ASN B 2 129 ? 24.047 42.018 16.828 1.00 10.09 ?  134 ASN B O   1 
ATOM   2201 C CB  . ASN B 2 129 ? 24.307 44.663 15.451 1.00 14.46 ?  134 ASN B CB  1 
ATOM   2202 C CG  . ASN B 2 129 ? 22.909 44.076 15.290 1.00 13.39 ?  134 ASN B CG  1 
ATOM   2203 O OD1 . ASN B 2 129 ? 22.577 43.524 14.241 1.00 13.30 ?  134 ASN B OD1 1 
ATOM   2204 N ND2 . ASN B 2 129 ? 22.086 44.200 16.322 1.00 9.62  ?  134 ASN B ND2 1 
ATOM   2205 N N   . ILE B 2 130 ? 26.293 42.108 16.889 1.00 10.04 ?  135 ILE B N   1 
ATOM   2206 C CA  . ILE B 2 130 ? 26.504 40.669 16.780 1.00 13.24 ?  135 ILE B CA  1 
ATOM   2207 C C   . ILE B 2 130 ? 26.822 40.101 18.156 1.00 20.11 ?  135 ILE B C   1 
ATOM   2208 O O   . ILE B 2 130 ? 27.718 40.598 18.848 1.00 18.43 ?  135 ILE B O   1 
ATOM   2209 C CB  . ILE B 2 130 ? 27.639 40.338 15.794 1.00 10.90 ?  135 ILE B CB  1 
ATOM   2210 C CG1 . ILE B 2 130 ? 27.448 41.085 14.470 1.00 10.96 ?  135 ILE B CG1 1 
ATOM   2211 C CG2 . ILE B 2 130 ? 27.703 38.841 15.560 1.00 11.57 ?  135 ILE B CG2 1 
ATOM   2212 C CD1 . ILE B 2 130 ? 26.095 40.847 13.816 1.00 11.07 ?  135 ILE B CD1 1 
ATOM   2213 N N   . GLU B 2 131 ? 26.098 39.052 18.544 1.00 14.20 ?  136 GLU B N   1 
ATOM   2214 C CA  . GLU B 2 131 ? 26.477 38.231 19.684 1.00 20.24 ?  136 GLU B CA  1 
ATOM   2215 C C   . GLU B 2 131 ? 26.281 36.775 19.293 1.00 20.14 ?  136 GLU B C   1 
ATOM   2216 O O   . GLU B 2 131 ? 25.245 36.417 18.722 1.00 19.11 ?  136 GLU B O   1 
ATOM   2217 C CB  . GLU B 2 131 ? 25.675 38.597 20.947 1.00 18.14 ?  136 GLU B CB  1 
ATOM   2218 C CG  . GLU B 2 131 ? 24.280 38.003 21.059 1.00 32.69 ?  136 GLU B CG  1 
ATOM   2219 C CD  . GLU B 2 131 ? 23.670 38.207 22.437 1.00 38.67 ?  136 GLU B CD  1 
ATOM   2220 O OE1 . GLU B 2 131 ? 24.357 38.766 23.319 1.00 36.94 ?  136 GLU B OE1 1 
ATOM   2221 O OE2 . GLU B 2 131 ? 22.499 37.817 22.634 1.00 45.52 ?  136 GLU B OE2 1 
ATOM   2222 N N   . GLN B 2 132 ? 27.306 35.958 19.543 1.00 20.75 ?  137 GLN B N   1 
ATOM   2223 C CA  . GLN B 2 132 ? 27.279 34.527 19.236 1.00 26.06 ?  137 GLN B CA  1 
ATOM   2224 C C   . GLN B 2 132 ? 26.918 34.272 17.773 1.00 18.13 ?  137 GLN B C   1 
ATOM   2225 O O   . GLN B 2 132 ? 26.198 33.327 17.443 1.00 17.86 ?  137 GLN B O   1 
ATOM   2226 C CB  . GLN B 2 132 ? 26.326 33.787 20.174 1.00 34.04 ?  137 GLN B CB  1 
ATOM   2227 C CG  . GLN B 2 132 ? 26.705 33.915 21.637 1.00 35.34 ?  137 GLN B CG  1 
ATOM   2228 C CD  . GLN B 2 132 ? 27.857 33.007 22.013 1.00 50.97 ?  137 GLN B CD  1 
ATOM   2229 O OE1 . GLN B 2 132 ? 28.935 33.474 22.383 1.00 55.61 ?  137 GLN B OE1 1 
ATOM   2230 N NE2 . GLN B 2 132 ? 27.637 31.701 21.914 1.00 48.38 ?  137 GLN B NE2 1 
ATOM   2231 N N   . GLY B 2 133 ? 27.426 35.129 16.890 1.00 15.65 ?  138 GLY B N   1 
ATOM   2232 C CA  . GLY B 2 133 ? 27.239 34.939 15.465 1.00 22.00 ?  138 GLY B CA  1 
ATOM   2233 C C   . GLY B 2 133 ? 25.863 35.277 14.938 1.00 13.68 ?  138 GLY B C   1 
ATOM   2234 O O   . GLY B 2 133 ? 25.529 34.876 13.820 1.00 14.38 ?  138 GLY B O   1 
ATOM   2235 N N   . SER B 2 134 ? 25.054 36.006 15.704 1.00 12.71 ?  139 SER B N   1 
ATOM   2236 C CA  . SER B 2 134 ? 23.721 36.405 15.280 1.00 12.33 ?  139 SER B CA  1 
ATOM   2237 C C   . SER B 2 134 ? 23.521 37.890 15.537 1.00 14.28 ?  139 SER B C   1 
ATOM   2238 O O   . SER B 2 134 ? 24.070 38.447 16.492 1.00 11.06 ?  139 SER B O   1 
ATOM   2239 C CB  . SER B 2 134 ? 22.634 35.606 16.016 1.00 15.60 ?  139 SER B CB  1 
ATOM   2240 O OG  . SER B 2 134 ? 21.337 36.123 15.748 1.00 16.52 ?  139 SER B OG  1 
ATOM   2241 N N   . ARG B 2 135 ? 22.732 38.528 14.671 1.00 11.25 ?  140 ARG B N   1 
ATOM   2242 C CA  . ARG B 2 135 ? 22.249 39.874 14.955 1.00 10.86 ?  140 ARG B CA  1 
ATOM   2243 C C   . ARG B 2 135 ? 21.374 39.858 16.204 1.00 10.63 ?  140 ARG B C   1 
ATOM   2244 O O   . ARG B 2 135 ? 20.705 38.864 16.501 1.00 10.83 ?  140 ARG B O   1 
ATOM   2245 C CB  . ARG B 2 135 ? 21.439 40.417 13.771 1.00 13.64 ?  140 ARG B CB  1 
ATOM   2246 C CG  . ARG B 2 135 ? 22.232 40.680 12.489 1.00 11.92 ?  140 ARG B CG  1 
ATOM   2247 C CD  . ARG B 2 135 ? 21.513 41.728 11.628 1.00 14.67 ?  140 ARG B CD  1 
ATOM   2248 N NE  . ARG B 2 135 ? 22.324 42.250 10.531 1.00 21.30 ?  140 ARG B NE  1 
ATOM   2249 C CZ  . ARG B 2 135 ? 23.298 43.142 10.661 1.00 21.92 ?  140 ARG B CZ  1 
ATOM   2250 N NH1 . ARG B 2 135 ? 23.642 43.628 11.842 1.00 15.66 ?  140 ARG B NH1 1 
ATOM   2251 N NH2 . ARG B 2 135 ? 23.941 43.562 9.574  1.00 29.07 ?  140 ARG B NH2 1 
ATOM   2252 N N   . MET B 2 136 ? 21.374 40.966 16.948 1.00 9.48  ?  141 MET B N   1 
ATOM   2253 C CA  . MET B 2 136 ? 20.485 41.116 18.093 1.00 9.06  ?  141 MET B CA  1 
ATOM   2254 C C   . MET B 2 136 ? 19.353 42.075 17.752 1.00 14.27 ?  141 MET B C   1 
ATOM   2255 O O   . MET B 2 136 ? 19.589 43.174 17.234 1.00 11.08 ?  141 MET B O   1 
ATOM   2256 C CB  . MET B 2 136 ? 21.221 41.596 19.352 1.00 12.75 ?  141 MET B CB  1 
ATOM   2257 C CG  . MET B 2 136 ? 22.358 40.692 19.812 1.00 9.90  ?  141 MET B CG  1 
ATOM   2258 S SD  . MET B 2 136 ? 23.404 41.406 21.116 1.00 18.25 ?  141 MET B SD  1 
ATOM   2259 C CE  . MET B 2 136 ? 24.310 42.652 20.209 1.00 15.04 ?  141 MET B CE  1 
ATOM   2260 N N   . LEU B 2 137 ? 18.131 41.654 18.061 1.00 8.83  ?  142 LEU B N   1 
ATOM   2261 C CA  . LEU B 2 137 ? 16.915 42.402 17.792 1.00 17.55 ?  142 LEU B CA  1 
ATOM   2262 C C   . LEU B 2 137 ? 16.277 42.861 19.097 1.00 14.97 ?  142 LEU B C   1 
ATOM   2263 O O   . LEU B 2 137 ? 16.319 42.157 20.110 1.00 15.91 ?  142 LEU B O   1 
ATOM   2264 C CB  . LEU B 2 137 ? 15.912 41.548 17.014 1.00 10.79 ?  142 LEU B CB  1 
ATOM   2265 C CG  . LEU B 2 137 ? 16.407 40.951 15.697 1.00 14.36 ?  142 LEU B CG  1 
ATOM   2266 C CD1 . LEU B 2 137 ? 15.283 40.183 15.013 1.00 14.34 ?  142 LEU B CD1 1 
ATOM   2267 C CD2 . LEU B 2 137 ? 16.957 42.043 14.793 1.00 11.62 ?  142 LEU B CD2 1 
ATOM   2268 N N   . LEU B 2 138 ? 15.673 44.044 19.060 1.00 12.13 ?  143 LEU B N   1 
ATOM   2269 C CA  . LEU B 2 138 ? 14.930 44.580 20.193 1.00 10.48 ?  143 LEU B CA  1 
ATOM   2270 C C   . LEU B 2 138 ? 13.436 44.392 19.944 1.00 9.24  ?  143 LEU B C   1 
ATOM   2271 O O   . LEU B 2 138 ? 12.912 44.839 18.918 1.00 13.17 ?  143 LEU B O   1 
ATOM   2272 C CB  . LEU B 2 138 ? 15.248 46.059 20.409 1.00 11.74 ?  143 LEU B CB  1 
ATOM   2273 C CG  . LEU B 2 138 ? 14.345 46.750 21.434 1.00 15.51 ?  143 LEU B CG  1 
ATOM   2274 C CD1 . LEU B 2 138 ? 14.662 46.250 22.842 1.00 21.41 ?  143 LEU B CD1 1 
ATOM   2275 C CD2 . LEU B 2 138 ? 14.443 48.267 21.348 1.00 21.77 ?  143 LEU B CD2 1 
ATOM   2276 N N   . TYR B 2 139 ? 12.759 43.734 20.881 1.00 8.71  ?  144 TYR B N   1 
ATOM   2277 C CA  . TYR B 2 139 ? 11.312 43.567 20.858 1.00 12.52 ?  144 TYR B CA  1 
ATOM   2278 C C   . TYR B 2 139 ? 10.697 44.359 22.002 1.00 13.18 ?  144 TYR B C   1 
ATOM   2279 O O   . TYR B 2 139 ? 11.220 44.348 23.119 1.00 10.54 ?  144 TYR B O   1 
ATOM   2280 C CB  . TYR B 2 139 ? 10.928 42.088 20.980 1.00 11.51 ?  144 TYR B CB  1 
ATOM   2281 C CG  . TYR B 2 139 ? 10.947 41.335 19.669 1.00 17.24 ?  144 TYR B CG  1 
ATOM   2282 C CD1 . TYR B 2 139 ? 12.140 40.872 19.125 1.00 13.73 ?  144 TYR B CD1 1 
ATOM   2283 C CD2 . TYR B 2 139 ? 9.768  41.084 18.975 1.00 15.89 ?  144 TYR B CD2 1 
ATOM   2284 C CE1 . TYR B 2 139 ? 12.158 40.182 17.924 1.00 13.56 ?  144 TYR B CE1 1 
ATOM   2285 C CE2 . TYR B 2 139 ? 9.776  40.394 17.774 1.00 14.26 ?  144 TYR B CE2 1 
ATOM   2286 C CZ  . TYR B 2 139 ? 10.972 39.947 17.253 1.00 20.94 ?  144 TYR B CZ  1 
ATOM   2287 O OH  . TYR B 2 139 ? 10.978 39.262 16.057 1.00 21.94 ?  144 TYR B OH  1 
ATOM   2288 N N   . ILE B 2 140 ? 9.590  45.058 21.729 1.00 13.91 ?  145 ILE B N   1 
ATOM   2289 C CA  . ILE B 2 140 ? 8.941  45.881 22.742 1.00 12.25 ?  145 ILE B CA  1 
ATOM   2290 C C   . ILE B 2 140 ? 7.431  45.679 22.716 1.00 15.14 ?  145 ILE B C   1 
ATOM   2291 O O   . ILE B 2 140 ? 6.847  45.243 21.721 1.00 12.25 ?  145 ILE B O   1 
ATOM   2292 C CB  . ILE B 2 140 ? 9.247  47.390 22.585 1.00 11.47 ?  145 ILE B CB  1 
ATOM   2293 C CG1 . ILE B 2 140 ? 8.545  47.957 21.351 1.00 18.89 ?  145 ILE B CG1 1 
ATOM   2294 C CG2 . ILE B 2 140 ? 10.755 47.647 22.531 1.00 9.39  ?  145 ILE B CG2 1 
ATOM   2295 C CD1 . ILE B 2 140 ? 8.552  49.474 21.295 1.00 24.44 ?  145 ILE B CD1 1 
ATOM   2296 N N   . ARG B 2 141 ? 6.806  46.010 23.845 1.00 12.25 ?  146 ARG B N   1 
ATOM   2297 C CA  . ARG B 2 141 ? 5.367  46.240 23.915 1.00 12.83 ?  146 ARG B CA  1 
ATOM   2298 C C   . ARG B 2 141 ? 5.129  47.481 24.758 1.00 14.39 ?  146 ARG B C   1 
ATOM   2299 O O   . ARG B 2 141 ? 5.433  47.485 25.956 1.00 12.76 ?  146 ARG B O   1 
ATOM   2300 C CB  . ARG B 2 141 ? 4.614  45.049 24.515 1.00 10.50 ?  146 ARG B CB  1 
ATOM   2301 C CG  . ARG B 2 141 ? 3.121  45.337 24.680 1.00 10.57 ?  146 ARG B CG  1 
ATOM   2302 C CD  . ARG B 2 141 ? 2.282  44.074 24.814 1.00 11.08 ?  146 ARG B CD  1 
ATOM   2303 N NE  . ARG B 2 141 ? 0.855  44.368 24.708 1.00 14.11 ?  146 ARG B NE  1 
ATOM   2304 C CZ  . ARG B 2 141 ? 0.182  44.393 23.566 1.00 14.29 ?  146 ARG B CZ  1 
ATOM   2305 N NH1 . ARG B 2 141 ? 0.773  44.138 22.410 1.00 13.91 ?  146 ARG B NH1 1 
ATOM   2306 N NH2 . ARG B 2 141 ? -1.118 44.674 23.583 1.00 13.51 ?  146 ARG B NH2 1 
ATOM   2307 N N   . GLU B 2 142 ? 4.592  48.529 24.138 1.00 10.97 ?  147 GLU B N   1 
ATOM   2308 C CA  . GLU B 2 142 ? 4.201  49.713 24.889 1.00 15.70 ?  147 GLU B CA  1 
ATOM   2309 C C   . GLU B 2 142 ? 2.970  49.408 25.731 1.00 17.36 ?  147 GLU B C   1 
ATOM   2310 O O   . GLU B 2 142 ? 2.072  48.672 25.308 1.00 15.32 ?  147 GLU B O   1 
ATOM   2311 C CB  . GLU B 2 142 ? 3.929  50.885 23.944 1.00 17.57 ?  147 GLU B CB  1 
ATOM   2312 C CG  . GLU B 2 142 ? 5.009  51.076 22.890 1.00 29.45 ?  147 GLU B CG  1 
ATOM   2313 C CD  . GLU B 2 142 ? 4.766  52.286 22.010 1.00 34.48 ?  147 GLU B CD  1 
ATOM   2314 O OE1 . GLU B 2 142 ? 4.523  53.379 22.560 1.00 42.97 ?  147 GLU B OE1 1 
ATOM   2315 O OE2 . GLU B 2 142 ? 4.825  52.148 20.770 1.00 37.96 ?  147 GLU B OE2 1 
ATOM   2316 N N   . LEU B 2 143 ? 2.937  49.968 26.935 1.00 11.83 ?  148 LEU B N   1 
ATOM   2317 C CA  . LEU B 2 143 ? 1.908  49.629 27.906 1.00 14.40 ?  148 LEU B CA  1 
ATOM   2318 C C   . LEU B 2 143 ? 1.275  50.881 28.499 1.00 21.15 ?  148 LEU B C   1 
ATOM   2319 O O   . LEU B 2 143 ? 0.673  50.830 29.569 1.00 14.46 ?  148 LEU B O   1 
ATOM   2320 C CB  . LEU B 2 143 ? 2.497  48.754 29.017 1.00 11.11 ?  148 LEU B CB  1 
ATOM   2321 C CG  . LEU B 2 143 ? 3.246  47.507 28.534 1.00 12.47 ?  148 LEU B CG  1 
ATOM   2322 C CD1 . LEU B 2 143 ? 4.241  47.018 29.581 1.00 10.59 ?  148 LEU B CD1 1 
ATOM   2323 C CD2 . LEU B 2 143 ? 2.263  46.411 28.159 1.00 9.55  ?  148 LEU B CD2 1 
ATOM   2324 O OXT . LEU B 2 143 ? 1.359  51.968 27.929 1.00 23.28 ?  148 LEU B OXT 1 
HETATM 2325 C C02 . YUL C 3 .   ? 11.817 28.442 25.762 1.00 40.46 ?  201 YUL A C02 1 
HETATM 2326 C C03 . YUL C 3 .   ? 11.183 29.852 25.612 1.00 36.81 ?  201 YUL A C03 1 
HETATM 2327 C C04 . YUL C 3 .   ? 11.521 30.465 24.246 1.00 42.05 ?  201 YUL A C04 1 
HETATM 2328 C C05 . YUL C 3 .   ? 9.633  29.702 25.722 1.00 41.67 ?  201 YUL A C05 1 
HETATM 2329 C C11 . YUL C 3 .   ? 5.640  27.923 22.859 1.00 47.67 ?  201 YUL A C11 1 
HETATM 2330 C C12 . YUL C 3 .   ? 4.850  27.235 21.932 1.00 58.45 ?  201 YUL A C12 1 
HETATM 2331 C C13 . YUL C 3 .   ? 3.683  28.177 21.392 1.00 65.90 ?  201 YUL A C13 1 
HETATM 2332 C C14 . YUL C 3 .   ? 2.670  27.483 21.370 1.00 53.67 ?  201 YUL A C14 1 
HETATM 2333 C C15 . YUL C 3 .   ? 2.895  26.278 22.506 1.00 57.33 ?  201 YUL A C15 1 
HETATM 2334 C C28 . YUL C 3 .   ? 11.655 30.794 26.732 1.00 34.76 ?  201 YUL A C28 1 
HETATM 2335 C C29 . YUL C 3 .   ? 13.338 28.505 25.957 1.00 41.74 ?  201 YUL A C29 1 
HETATM 2336 C C31 . YUL C 3 .   ? 15.670 28.548 24.915 1.00 40.68 ?  201 YUL A C31 1 
HETATM 2337 C C32 . YUL C 3 .   ? 16.068 29.969 25.392 1.00 50.33 ?  201 YUL A C32 1 
HETATM 2338 C C33 . YUL C 3 .   ? 15.341 31.184 24.766 1.00 57.91 ?  201 YUL A C33 1 
HETATM 2339 C C35 . YUL C 3 .   ? 14.193 33.446 25.101 1.00 47.43 ?  201 YUL A C35 1 
HETATM 2340 C C36 . YUL C 3 .   ? 15.188 34.421 24.478 1.00 59.98 ?  201 YUL A C36 1 
HETATM 2341 C C38 . YUL C 3 .   ? 15.941 36.393 26.527 1.00 48.37 ?  201 YUL A C38 1 
HETATM 2342 C C39 . YUL C 3 .   ? 16.384 37.826 26.823 1.00 23.68 ?  201 YUL A C39 1 
HETATM 2343 N N17 . YUL C 3 .   ? 2.370  26.695 23.772 1.00 53.53 ?  201 YUL A N17 1 
HETATM 2344 N N30 . YUL C 3 .   ? 14.210 28.488 24.772 1.00 43.05 ?  201 YUL A N30 1 
HETATM 2345 N N34 . YUL C 3 .   ? 14.889 32.273 25.644 1.00 44.32 ?  201 YUL A N34 1 
HETATM 2346 O O01 . YUL C 3 .   ? 11.538 27.688 24.631 1.00 42.38 ?  201 YUL A O01 1 
HETATM 2347 O O06 . YUL C 3 .   ? 9.381  28.702 26.707 1.00 46.11 ?  201 YUL A O06 1 
HETATM 2348 O O08 . YUL C 3 .   ? 6.966  28.387 25.565 1.00 43.05 ?  201 YUL A O08 1 
HETATM 2349 O O10 . YUL C 3 .   ? 4.823  28.303 23.967 1.00 51.16 ?  201 YUL A O10 1 
HETATM 2350 O O16 . YUL C 3 .   ? 4.156  26.064 22.595 1.00 51.37 ?  201 YUL A O16 1 
HETATM 2351 O O18 . YUL C 3 .   ? 2.474  26.880 20.023 1.00 64.95 ?  201 YUL A O18 1 
HETATM 2352 O O19 . YUL C 3 .   ? 4.013  28.684 19.997 1.00 67.45 ?  201 YUL A O19 1 
HETATM 2353 O O21 . YUL C 3 .   ? 4.934  30.778 18.777 1.00 46.75 -1 201 YUL A O21 1 
HETATM 2354 O O22 . YUL C 3 .   ? 2.489  30.563 19.050 1.00 55.05 -1 201 YUL A O22 1 
HETATM 2355 O O23 . YUL C 3 .   ? 3.902  31.068 21.002 1.00 61.64 ?  201 YUL A O23 1 
HETATM 2356 O O24 . YUL C 3 .   ? 4.590  28.673 26.546 1.00 34.89 -1 201 YUL A O24 1 
HETATM 2357 O O25 . YUL C 3 .   ? 5.230  26.430 25.725 1.00 38.20 ?  201 YUL A O25 1 
HETATM 2358 O O26 . YUL C 3 .   ? 7.638  27.028 27.697 1.00 32.53 -1 201 YUL A O26 1 
HETATM 2359 O O27 . YUL C 3 .   ? 8.710  26.470 25.527 1.00 35.88 ?  201 YUL A O27 1 
HETATM 2360 O O40 . YUL C 3 .   ? 16.303 35.490 27.221 1.00 32.44 ?  201 YUL A O40 1 
HETATM 2361 O O41 . YUL C 3 .   ? 15.163 31.229 23.592 1.00 54.56 ?  201 YUL A O41 1 
HETATM 2362 O O42 . YUL C 3 .   ? 13.807 28.544 27.051 1.00 30.05 ?  201 YUL A O42 1 
HETATM 2363 P P07 . YUL C 3 .   ? 8.168  27.583 26.392 1.00 47.37 ?  201 YUL A P07 1 
HETATM 2364 P P09 . YUL C 3 .   ? 5.369  27.918 25.498 1.00 40.22 ?  201 YUL A P09 1 
HETATM 2365 P P20 . YUL C 3 .   ? 3.830  30.310 19.695 1.00 71.15 ?  201 YUL A P20 1 
HETATM 2366 S S37 . YUL C 3 .   ? 14.857 36.086 25.102 1.00 69.58 ?  201 YUL A S37 1 
HETATM 2367 C C1  . GOL D 4 .   ? 9.356  44.101 43.245 1.00 48.94 ?  202 GOL A C1  1 
HETATM 2368 O O1  . GOL D 4 .   ? 10.730 44.023 42.991 1.00 40.69 ?  202 GOL A O1  1 
HETATM 2369 C C2  . GOL D 4 .   ? 8.721  42.740 42.841 1.00 41.91 ?  202 GOL A C2  1 
HETATM 2370 O O2  . GOL D 4 .   ? 9.066  41.721 43.721 1.00 45.26 ?  202 GOL A O2  1 
HETATM 2371 C C3  . GOL D 4 .   ? 7.195  42.997 42.832 1.00 46.28 ?  202 GOL A C3  1 
HETATM 2372 O O3  . GOL D 4 .   ? 6.727  42.579 41.587 1.00 39.42 ?  202 GOL A O3  1 
HETATM 2373 P P   . PO4 E 5 .   ? 30.185 63.044 15.462 1.00 32.51 ?  1   PO4 C P   1 
HETATM 2374 O O1  . PO4 E 5 .   ? 30.602 64.239 14.637 1.00 36.30 ?  1   PO4 C O1  1 
HETATM 2375 O O2  . PO4 E 5 .   ? 28.749 63.206 15.907 1.00 32.32 ?  1   PO4 C O2  1 
HETATM 2376 O O3  . PO4 E 5 .   ? 30.329 61.791 14.630 1.00 30.03 ?  1   PO4 C O3  1 
HETATM 2377 O O4  . PO4 E 5 .   ? 31.089 62.947 16.668 1.00 30.70 ?  1   PO4 C O4  1 
HETATM 2378 O O   . HOH F 6 .   ? 12.480 38.490 42.774 1.00 9.60  ?  1   HOH S O   1 
HETATM 2379 O O   . HOH F 6 .   ? 2.115  45.206 31.998 1.00 10.79 ?  2   HOH S O   1 
HETATM 2380 O O   . HOH F 6 .   ? 13.678 37.951 49.414 1.00 9.43  ?  3   HOH S O   1 
HETATM 2381 O O   . HOH F 6 .   ? 27.751 45.358 14.086 1.00 13.54 ?  4   HOH S O   1 
HETATM 2382 O O   . HOH F 6 .   ? 13.290 41.132 43.714 1.00 10.53 ?  5   HOH S O   1 
HETATM 2383 O O   . HOH F 6 .   ? 16.404 41.279 26.886 1.00 18.69 ?  6   HOH S O   1 
HETATM 2384 O O   . HOH F 6 .   ? -1.785 51.976 30.023 1.00 8.01  ?  7   HOH S O   1 
HETATM 2385 O O   . HOH F 6 .   ? 23.000 63.497 35.649 1.00 15.66 ?  8   HOH S O   1 
HETATM 2386 O O   . HOH F 6 .   ? 2.482  47.874 32.762 1.00 14.25 ?  9   HOH S O   1 
HETATM 2387 O O   . HOH F 6 .   ? 4.217  48.079 21.384 1.00 13.92 ?  11  HOH S O   1 
HETATM 2388 O O   . HOH F 6 .   ? 33.059 50.108 32.231 1.00 14.56 ?  12  HOH S O   1 
HETATM 2389 O O   . HOH F 6 .   ? 14.349 47.644 9.068  1.00 19.73 ?  13  HOH S O   1 
HETATM 2390 O O   . HOH F 6 .   ? 31.670 44.995 37.268 1.00 15.31 ?  14  HOH S O   1 
HETATM 2391 O O   . HOH F 6 .   ? 22.198 41.117 32.384 1.00 16.29 ?  15  HOH S O   1 
HETATM 2392 O O   . HOH F 6 .   ? 32.092 45.302 20.799 1.00 20.27 ?  16  HOH S O   1 
HETATM 2393 O O   . HOH F 6 .   ? 13.398 40.146 47.661 1.00 14.00 ?  17  HOH S O   1 
HETATM 2394 O O   . HOH F 6 .   ? 20.184 33.056 49.093 1.00 22.61 ?  18  HOH S O   1 
HETATM 2395 O O   . HOH F 6 .   ? 28.055 32.769 44.466 1.00 22.94 ?  19  HOH S O   1 
HETATM 2396 O O   . HOH F 6 .   ? 20.494 49.941 31.891 1.00 15.08 ?  20  HOH S O   1 
HETATM 2397 O O   . HOH F 6 .   ? 17.535 53.873 38.916 1.00 24.91 ?  21  HOH S O   1 
HETATM 2398 O O   . HOH F 6 .   ? 6.703  25.001 28.237 1.00 27.84 ?  22  HOH S O   1 
HETATM 2399 O O   . HOH F 6 .   ? 3.530  45.543 20.730 1.00 20.46 ?  23  HOH S O   1 
HETATM 2400 O O   . HOH F 6 .   ? 20.667 42.825 33.314 1.00 18.88 ?  24  HOH S O   1 
HETATM 2401 O O   . HOH F 6 .   ? 24.846 44.185 38.788 1.00 19.10 ?  25  HOH S O   1 
HETATM 2402 O O   . HOH F 6 .   ? 10.429 56.391 35.054 1.00 21.67 ?  26  HOH S O   1 
HETATM 2403 O O   . HOH F 6 .   ? 7.735  42.199 14.995 1.00 15.22 ?  27  HOH S O   1 
HETATM 2404 O O   . HOH F 6 .   ? 3.982  54.664 34.436 1.00 24.87 ?  28  HOH S O   1 
HETATM 2405 O O   . HOH F 6 .   ? 29.172 66.644 16.104 1.00 30.79 ?  29  HOH S O   1 
HETATM 2406 O O   . HOH F 6 .   ? 14.944 54.630 29.944 1.00 18.69 ?  30  HOH S O   1 
HETATM 2407 O O   . HOH F 6 .   ? 22.290 61.642 37.941 1.00 19.12 ?  31  HOH S O   1 
HETATM 2408 O O   . HOH F 6 .   ? 13.209 55.454 28.116 1.00 19.80 ?  32  HOH S O   1 
HETATM 2409 O O   . HOH F 6 .   ? 20.723 71.597 40.589 1.00 20.59 ?  33  HOH S O   1 
HETATM 2410 O O   . HOH F 6 .   ? 23.997 65.272 38.890 1.00 28.46 ?  34  HOH S O   1 
HETATM 2411 O O   . HOH F 6 .   ? 18.993 52.563 23.763 1.00 20.06 ?  35  HOH S O   1 
HETATM 2412 O O   . HOH F 6 .   ? 27.049 30.873 41.984 1.00 29.82 ?  36  HOH S O   1 
HETATM 2413 O O   . HOH F 6 .   ? 31.222 41.607 16.684 1.00 23.22 ?  37  HOH S O   1 
HETATM 2414 O O   . HOH F 6 .   ? 31.230 43.753 22.728 1.00 11.69 ?  38  HOH S O   1 
HETATM 2415 O O   . HOH F 6 .   ? 17.387 73.569 32.799 1.00 27.51 ?  39  HOH S O   1 
HETATM 2416 O O   . HOH F 6 .   ? 25.424 23.593 33.739 1.00 29.48 ?  40  HOH S O   1 
HETATM 2417 O O   . HOH F 6 .   ? 20.704 59.787 40.785 1.00 32.48 ?  41  HOH S O   1 
HETATM 2418 O O   . HOH F 6 .   ? 15.193 19.616 31.015 1.00 30.33 ?  42  HOH S O   1 
HETATM 2419 O O   . HOH F 6 .   ? 20.768 72.463 15.510 1.00 44.12 ?  43  HOH S O   1 
HETATM 2420 O O   . HOH F 6 .   ? 13.593 58.355 22.375 1.00 28.37 ?  44  HOH S O   1 
HETATM 2421 O O   . HOH F 6 .   ? 20.592 45.635 42.912 1.00 27.69 ?  45  HOH S O   1 
HETATM 2422 O O   . HOH F 6 .   ? 14.908 47.905 32.500 1.00 15.27 ?  46  HOH S O   1 
HETATM 2423 O O   . HOH F 6 .   ? 17.880 54.596 15.809 1.00 30.30 ?  47  HOH S O   1 
HETATM 2424 O O   . HOH F 6 .   ? 20.670 57.424 8.875  1.00 33.21 ?  48  HOH S O   1 
HETATM 2425 O O   . HOH F 6 .   ? 25.093 37.875 48.123 1.00 23.96 ?  49  HOH S O   1 
HETATM 2426 O O   . HOH F 6 .   ? 7.489  29.406 19.331 1.00 29.39 ?  50  HOH S O   1 
HETATM 2427 O O   . HOH F 6 .   ? 17.778 49.947 37.523 1.00 21.09 ?  51  HOH S O   1 
HETATM 2428 O O   . HOH F 6 .   ? 1.719  34.878 27.612 1.00 27.16 ?  52  HOH S O   1 
HETATM 2429 O O   . HOH F 6 .   ? 17.838 28.521 46.235 1.00 27.80 ?  53  HOH S O   1 
HETATM 2430 O O   . HOH F 6 .   ? 22.216 41.328 7.836  1.00 22.94 ?  54  HOH S O   1 
HETATM 2431 O O   . HOH F 6 .   ? 36.979 55.580 35.865 1.00 22.56 ?  55  HOH S O   1 
HETATM 2432 O O   . HOH F 6 .   ? 36.009 46.630 19.339 1.00 27.23 ?  56  HOH S O   1 
HETATM 2433 O O   . HOH F 6 .   ? 29.797 36.615 17.396 1.00 30.08 ?  57  HOH S O   1 
HETATM 2434 O O   . HOH F 6 .   ? 20.662 42.335 28.806 1.00 26.65 ?  58  HOH S O   1 
HETATM 2435 O O   . HOH F 6 .   ? 36.533 56.838 34.145 1.00 24.12 ?  59  HOH S O   1 
HETATM 2436 O O   . HOH F 6 .   ? 17.942 23.553 33.863 1.00 38.14 ?  60  HOH S O   1 
HETATM 2437 O O   . HOH F 6 .   ? 19.113 57.774 21.017 1.00 27.56 ?  61  HOH S O   1 
HETATM 2438 O O   . HOH F 6 .   ? 0.187  48.907 32.114 1.00 20.59 ?  62  HOH S O   1 
HETATM 2439 O O   . HOH F 6 .   ? 15.087 52.622 25.909 1.00 22.29 ?  63  HOH S O   1 
HETATM 2440 O O   . HOH F 6 .   ? 18.519 44.783 42.238 1.00 29.69 ?  64  HOH S O   1 
HETATM 2441 O O   . HOH F 6 .   ? 28.748 30.991 39.103 1.00 27.28 ?  65  HOH S O   1 
HETATM 2442 O O   . HOH F 6 .   ? 5.963  52.664 15.343 1.00 37.92 ?  67  HOH S O   1 
HETATM 2443 O O   . HOH F 6 .   ? 20.793 56.403 19.311 1.00 36.73 ?  68  HOH S O   1 
HETATM 2444 O O   . HOH F 6 .   ? 4.126  40.453 43.447 1.00 43.52 ?  69  HOH S O   1 
HETATM 2445 O O   . HOH F 6 .   ? 25.419 45.994 11.840 1.00 36.58 ?  70  HOH S O   1 
HETATM 2446 O O   . HOH F 6 .   ? 21.222 39.035 31.806 1.00 22.74 ?  71  HOH S O   1 
HETATM 2447 O O   . HOH F 6 .   ? 23.544 40.552 25.667 1.00 37.32 ?  72  HOH S O   1 
HETATM 2448 O O   . HOH F 6 .   ? 23.272 22.348 32.098 1.00 29.44 ?  73  HOH S O   1 
HETATM 2449 O O   . HOH F 6 .   ? 21.880 67.976 41.297 1.00 33.33 ?  74  HOH S O   1 
HETATM 2450 O O   . HOH F 6 .   ? 7.563  68.685 33.804 1.00 29.89 ?  75  HOH S O   1 
HETATM 2451 O O   . HOH F 6 .   ? 35.183 51.048 25.323 1.00 19.79 ?  76  HOH S O   1 
HETATM 2452 O O   . HOH F 6 .   ? 4.958  35.144 44.386 1.00 29.94 ?  77  HOH S O   1 
HETATM 2453 O O   . HOH F 6 .   ? 3.282  58.179 33.116 1.00 29.99 ?  78  HOH S O   1 
HETATM 2454 O O   . HOH F 6 .   ? 14.263 27.733 46.236 1.00 29.52 ?  79  HOH S O   1 
HETATM 2455 O O   . HOH F 6 .   ? 30.068 44.228 14.384 1.00 23.30 ?  80  HOH S O   1 
HETATM 2456 O O   . HOH F 6 .   ? 10.007 66.500 39.659 1.00 31.88 ?  81  HOH S O   1 
HETATM 2457 O O   . HOH F 6 .   ? 18.055 70.856 19.334 1.00 34.51 ?  82  HOH S O   1 
HETATM 2458 O O   . HOH F 6 .   ? 3.680  53.243 26.318 1.00 36.18 ?  83  HOH S O   1 
HETATM 2459 O O   . HOH F 6 .   ? -0.951 43.259 37.941 1.00 27.32 ?  85  HOH S O   1 
HETATM 2460 O O   . HOH F 6 .   ? -2.944 41.889 37.563 1.00 27.27 ?  87  HOH S O   1 
HETATM 2461 O O   . HOH F 6 .   ? 9.828  31.429 46.275 1.00 28.53 ?  88  HOH S O   1 
HETATM 2462 O O   . HOH F 6 .   ? 24.245 60.554 16.441 1.00 30.42 ?  89  HOH S O   1 
HETATM 2463 O O   . HOH F 6 .   ? 18.339 52.331 36.930 1.00 23.78 ?  90  HOH S O   1 
HETATM 2464 O O   . HOH F 6 .   ? 2.647  30.606 23.244 1.00 41.26 ?  91  HOH S O   1 
HETATM 2465 O O   . HOH F 6 .   ? 20.644 37.171 24.352 1.00 38.25 ?  92  HOH S O   1 
HETATM 2466 O O   . HOH F 6 .   ? 32.124 43.104 13.329 1.00 37.56 ?  93  HOH S O   1 
HETATM 2467 O O   . HOH F 6 .   ? 34.036 55.467 22.398 1.00 36.45 ?  94  HOH S O   1 
HETATM 2468 O O   . HOH F 6 .   ? 0.790  33.513 34.511 1.00 26.91 ?  95  HOH S O   1 
HETATM 2469 O O   . HOH F 6 .   ? 0.474  28.838 29.763 1.00 21.10 ?  96  HOH S O   1 
HETATM 2470 O O   . HOH F 6 .   ? 22.435 22.915 30.041 1.00 36.62 ?  97  HOH S O   1 
HETATM 2471 O O   . HOH F 6 .   ? 24.649 62.459 38.706 1.00 29.51 ?  98  HOH S O   1 
HETATM 2472 O O   . HOH F 6 .   ? 15.170 25.321 47.657 1.00 45.71 ?  99  HOH S O   1 
HETATM 2473 O O   . HOH F 6 .   ? 21.004 46.236 8.360  1.00 40.86 ?  100 HOH S O   1 
HETATM 2474 O O   . HOH F 6 .   ? 17.652 35.276 21.888 1.00 26.42 ?  101 HOH S O   1 
HETATM 2475 O O   . HOH F 6 .   ? 14.310 55.874 12.667 1.00 29.82 ?  102 HOH S O   1 
HETATM 2476 O O   . HOH F 6 .   ? 30.441 67.454 35.317 1.00 29.76 ?  103 HOH S O   1 
HETATM 2477 O O   . HOH F 6 .   ? 3.225  40.759 18.276 1.00 28.39 ?  104 HOH S O   1 
HETATM 2478 O O   . HOH F 6 .   ? 35.127 64.557 19.418 1.00 28.27 ?  105 HOH S O   1 
HETATM 2479 O O   . HOH F 6 .   ? 36.160 56.130 24.822 1.00 30.03 ?  106 HOH S O   1 
HETATM 2480 O O   . HOH F 6 .   ? 13.311 51.369 45.847 1.00 28.72 ?  108 HOH S O   1 
HETATM 2481 O O   . HOH F 6 .   ? 4.784  50.103 19.544 1.00 37.16 ?  109 HOH S O   1 
HETATM 2482 O O   . HOH F 6 .   ? 31.432 37.107 25.585 1.00 39.71 ?  110 HOH S O   1 
HETATM 2483 O O   . HOH F 6 .   ? 8.164  68.973 30.413 1.00 36.04 ?  111 HOH S O   1 
HETATM 2484 O O   . HOH F 6 .   ? 17.742 20.918 32.003 1.00 42.76 ?  112 HOH S O   1 
HETATM 2485 O O   . HOH F 6 .   ? 22.106 65.103 41.044 1.00 39.41 ?  113 HOH S O   1 
HETATM 2486 O O   . HOH F 6 .   ? 26.530 61.173 16.061 1.00 39.46 ?  114 HOH S O   1 
HETATM 2487 O O   . HOH F 6 .   ? 20.499 58.346 18.126 1.00 45.69 ?  115 HOH S O   1 
HETATM 2488 O O   . HOH F 6 .   ? 11.213 38.973 46.589 1.00 11.65 ?  117 HOH S O   1 
HETATM 2489 O O   . HOH F 6 .   ? 14.475 52.824 19.522 1.00 33.43 ?  118 HOH S O   1 
HETATM 2490 O O   . HOH F 6 .   ? 12.338 52.727 21.343 1.00 31.56 ?  119 HOH S O   1 
HETATM 2491 O O   . HOH F 6 .   ? 35.552 42.993 27.687 1.00 19.26 ?  120 HOH S O   1 
HETATM 2492 O O   . HOH F 6 .   ? 35.567 40.857 26.585 1.00 30.74 ?  121 HOH S O   1 
HETATM 2493 O O   . HOH F 6 .   ? 36.592 37.805 27.739 1.00 29.94 ?  122 HOH S O   1 
HETATM 2494 O O   . HOH F 6 .   ? 21.949 39.076 25.288 1.00 45.95 ?  123 HOH S O   1 
HETATM 2495 O O   . HOH F 6 .   ? 18.431 76.576 39.865 1.00 43.43 ?  124 HOH S O   1 
HETATM 2496 O O   . HOH F 6 .   ? 15.082 72.574 35.555 1.00 38.47 ?  125 HOH S O   1 
HETATM 2497 O O   . HOH F 6 .   ? 11.562 58.056 37.849 1.00 31.26 ?  126 HOH S O   1 
HETATM 2498 O O   . HOH F 6 .   ? 28.130 59.372 37.134 1.00 36.07 ?  127 HOH S O   1 
HETATM 2499 O O   . HOH F 6 .   ? 21.932 62.873 16.635 1.00 30.14 ?  129 HOH S O   1 
HETATM 2500 O O   . HOH F 6 .   ? 23.374 24.419 36.138 1.00 36.81 ?  130 HOH S O   1 
HETATM 2501 O O   . HOH F 6 .   ? 26.701 52.058 40.013 1.00 31.94 ?  131 HOH S O   1 
HETATM 2502 O O   . HOH F 6 .   ? 33.587 45.159 38.935 1.00 22.38 ?  132 HOH S O   1 
HETATM 2503 O O   . HOH F 6 .   ? 6.743  28.197 41.440 1.00 34.83 ?  133 HOH S O   1 
HETATM 2504 O O   . HOH F 6 .   ? 20.569 39.810 50.111 1.00 36.15 ?  134 HOH S O   1 
HETATM 2505 O O   . HOH F 6 .   ? 16.962 48.672 45.995 1.00 33.33 ?  135 HOH S O   1 
HETATM 2506 O O   . HOH F 6 .   ? 30.814 41.021 22.491 1.00 31.41 ?  136 HOH S O   1 
HETATM 2507 O O   . HOH F 6 .   ? 32.211 63.936 36.038 1.00 36.55 ?  137 HOH S O   1 
HETATM 2508 O O   . HOH F 6 .   ? 17.982 51.394 40.745 1.00 31.71 ?  138 HOH S O   1 
HETATM 2509 O O   . HOH F 6 .   ? 23.680 73.037 29.427 1.00 34.05 ?  139 HOH S O   1 
HETATM 2510 O O   . HOH F 6 .   ? 14.590 56.716 26.463 1.00 30.27 ?  140 HOH S O   1 
HETATM 2511 O O   . HOH F 6 .   ? 16.477 67.757 16.360 1.00 46.79 ?  141 HOH S O   1 
HETATM 2512 O O   . HOH F 6 .   ? 35.309 50.508 37.355 1.00 40.17 ?  142 HOH S O   1 
HETATM 2513 O O   . HOH F 6 .   ? 20.775 59.645 12.558 1.00 41.29 ?  143 HOH S O   1 
# 
loop_
_atom_site_anisotrop.id 
_atom_site_anisotrop.type_symbol 
_atom_site_anisotrop.pdbx_label_atom_id 
_atom_site_anisotrop.pdbx_label_alt_id 
_atom_site_anisotrop.pdbx_label_comp_id 
_atom_site_anisotrop.pdbx_label_asym_id 
_atom_site_anisotrop.pdbx_label_seq_id 
_atom_site_anisotrop.pdbx_PDB_ins_code 
_atom_site_anisotrop.U[1][1] 
_atom_site_anisotrop.U[2][2] 
_atom_site_anisotrop.U[3][3] 
_atom_site_anisotrop.U[1][2] 
_atom_site_anisotrop.U[1][3] 
_atom_site_anisotrop.U[2][3] 
_atom_site_anisotrop.pdbx_auth_seq_id 
_atom_site_anisotrop.pdbx_auth_comp_id 
_atom_site_anisotrop.pdbx_auth_asym_id 
_atom_site_anisotrop.pdbx_auth_atom_id 
1    N N   . GLU A 1   ? 0.6400 0.6905 0.9199 -0.0921 0.0338  -0.0483 6   GLU A N   
2    C CA  . GLU A 1   ? 0.4365 0.5170 0.7193 -0.0797 0.0215  -0.0618 6   GLU A CA  
3    C C   . GLU A 1   ? 0.4734 0.5386 0.7246 -0.0670 0.0132  -0.0535 6   GLU A C   
4    O O   . GLU A 1   ? 0.5354 0.5691 0.7610 -0.0672 0.0194  -0.0355 6   GLU A O   
5    C CB  . GLU A 1   ? 0.2140 0.3263 0.5094 -0.0838 0.0360  -0.0577 6   GLU A CB  
6    N N   . ILE A 2   ? 0.2796 0.3612 0.5165 -0.0502 -0.0020 -0.0639 7   ILE A N   
7    C CA  . ILE A 2   ? 0.2494 0.3094 0.4362 -0.0331 -0.0110 -0.0543 7   ILE A CA  
8    C C   . ILE A 2   ? 0.2403 0.3148 0.4136 -0.0273 -0.0026 -0.0440 7   ILE A C   
9    O O   . ILE A 2   ? 0.2429 0.3485 0.4379 -0.0242 -0.0039 -0.0561 7   ILE A O   
10   C CB  . ILE A 2   ? 0.2933 0.3486 0.4637 -0.0169 -0.0359 -0.0729 7   ILE A CB  
11   C CG1 . ILE A 2   ? 0.2424 0.2778 0.4146 -0.0208 -0.0435 -0.0816 7   ILE A CG1 
12   C CG2 . ILE A 2   ? 0.2530 0.2881 0.3736 -0.0016 -0.0417 -0.0627 7   ILE A CG2 
13   C CD1 . ILE A 2   ? 0.1931 0.2217 0.3428 -0.0043 -0.0675 -0.0994 7   ILE A CD1 
14   N N   . ARG A 3   ? 0.1712 0.2258 0.3107 -0.0249 0.0050  -0.0244 8   ARG A N   
15   C CA  . ARG A 3   ? 0.1837 0.2497 0.3083 -0.0204 0.0137  -0.0148 8   ARG A CA  
16   C C   . ARG A 3   ? 0.1485 0.1929 0.2314 -0.0087 0.0053  -0.0087 8   ARG A C   
17   O O   . ARG A 3   ? 0.1361 0.1565 0.2012 -0.0076 -0.0004 -0.0056 8   ARG A O   
18   C CB  . ARG A 3   ? 0.2048 0.2722 0.3336 -0.0324 0.0353  0.0043  8   ARG A CB  
19   C CG  . ARG A 3   ? 0.2419 0.2785 0.3540 -0.0358 0.0385  0.0201  8   ARG A CG  
20   C CD  . ARG A 3   ? 0.3307 0.3630 0.4453 -0.0460 0.0583  0.0398  8   ARG A CD  
21   N NE  . ARG A 3   ? 0.4643 0.4738 0.5486 -0.0395 0.0585  0.0568  8   ARG A NE  
22   C CZ  . ARG A 3   ? 0.4217 0.4058 0.5027 -0.0386 0.0536  0.0599  8   ARG A CZ  
23   N NH1 . ARG A 3   ? 0.3961 0.3704 0.4999 -0.0451 0.0493  0.0486  8   ARG A NH1 
24   N NH2 . ARG A 3   ? 0.2987 0.2706 0.3519 -0.0289 0.0497  0.0690  8   ARG A NH2 
25   N N   . VAL A 4   ? 0.1440 0.1983 0.2131 -0.0009 0.0057  -0.0087 9   VAL A N   
26   C CA  . VAL A 4   ? 0.1755 0.2102 0.2090 0.0062  0.0011  -0.0028 9   VAL A CA  
27   C C   . VAL A 4   ? 0.1888 0.2179 0.2120 -0.0003 0.0127  0.0144  9   VAL A C   
28   O O   . VAL A 4   ? 0.1322 0.1760 0.1636 -0.0049 0.0253  0.0231  9   VAL A O   
29   C CB  . VAL A 4   ? 0.2276 0.2719 0.2511 0.0169  -0.0032 -0.0107 9   VAL A CB  
30   C CG1 . VAL A 4   ? 0.1393 0.1616 0.1291 0.0205  -0.0064 -0.0056 9   VAL A CG1 
31   C CG2 . VAL A 4   ? 0.2352 0.2827 0.2669 0.0279  -0.0181 -0.0282 9   VAL A CG2 
32   N N   . ALA A 5   ? 0.1517 0.1603 0.1559 0.0002  0.0088  0.0191  10  ALA A N   
33   C CA  . ALA A 5   ? 0.1828 0.1884 0.1797 -0.0027 0.0162  0.0328  10  ALA A CA  
34   C C   . ALA A 5   ? 0.1374 0.1542 0.1188 0.0014  0.0186  0.0362  10  ALA A C   
35   O O   . ALA A 5   ? 0.1106 0.1271 0.0802 0.0059  0.0125  0.0272  10  ALA A O   
36   C CB  . ALA A 5   ? 0.1284 0.1158 0.1146 -0.0026 0.0118  0.0329  10  ALA A CB  
37   N N   . GLU A 6   ? 0.1162 0.1399 0.0952 0.0009  0.0265  0.0489  11  GLU A N   
38   C CA  . GLU A 6   ? 0.1340 0.1688 0.0948 0.0062  0.0268  0.0516  11  GLU A CA  
39   C C   . GLU A 6   ? 0.1293 0.1569 0.0828 0.0081  0.0207  0.0531  11  GLU A C   
40   O O   . GLU A 6   ? 0.1591 0.1755 0.1202 0.0062  0.0196  0.0558  11  GLU A O   
41   C CB  . GLU A 6   ? 0.1371 0.1830 0.0972 0.0063  0.0370  0.0598  11  GLU A CB  
42   C CG  . GLU A 6   ? 0.1967 0.2568 0.1730 0.0021  0.0470  0.0574  11  GLU A CG  
43   C CD  . GLU A 6   ? 0.1860 0.2636 0.1558 0.0086  0.0451  0.0442  11  GLU A CD  
44   O OE1 . GLU A 6   ? 0.1767 0.2540 0.1258 0.0153  0.0381  0.0402  11  GLU A OE1 
45   O OE2 . GLU A 6   ? 0.2022 0.2950 0.1904 0.0073  0.0502  0.0356  11  GLU A OE2 
46   N N   . VAL A 7   ? 0.1282 0.1651 0.0697 0.0123  0.0164  0.0489  12  VAL A N   
47   C CA  . VAL A 7   ? 0.1739 0.2132 0.1129 0.0150  0.0105  0.0490  12  VAL A CA  
48   C C   . VAL A 7   ? 0.1592 0.1940 0.1030 0.0187  0.0127  0.0605  12  VAL A C   
49   O O   . VAL A 7   ? 0.1527 0.1864 0.1015 0.0215  0.0094  0.0627  12  VAL A O   
50   C CB  . VAL A 7   ? 0.1540 0.2080 0.0808 0.0195  0.0049  0.0417  12  VAL A CB  
51   C CG1 . VAL A 7   ? 0.2180 0.2834 0.1437 0.0257  -0.0016 0.0438  12  VAL A CG1 
52   C CG2 . VAL A 7   ? 0.1328 0.1853 0.0546 0.0150  0.0007  0.0282  12  VAL A CG2 
53   N N   . ALA A 8   ? 0.1811 0.2122 0.1222 0.0192  0.0191  0.0686  13  ALA A N   
54   C CA  . ALA A 8   ? 0.2399 0.2591 0.1813 0.0220  0.0217  0.0804  13  ALA A CA  
55   C C   . ALA A 8   ? 0.1797 0.1834 0.1372 0.0175  0.0235  0.0817  13  ALA A C   
56   O O   . ALA A 8   ? 0.1820 0.1727 0.1404 0.0213  0.0238  0.0898  13  ALA A O   
57   C CB  . ALA A 8   ? 0.1985 0.2139 0.1310 0.0200  0.0309  0.0892  13  ALA A CB  
58   N N   . ASP A 9   ? 0.1826 0.1853 0.1505 0.0108  0.0240  0.0737  14  ASP A N   
59   C CA  . ASP A 9   ? 0.1612 0.1493 0.1432 0.0071  0.0248  0.0726  14  ASP A CA  
60   C C   . ASP A 9   ? 0.1692 0.1564 0.1524 0.0105  0.0197  0.0680  14  ASP A C   
61   O O   . ASP A 9   ? 0.1440 0.1183 0.1368 0.0086  0.0205  0.0654  14  ASP A O   
62   C CB  . ASP A 9   ? 0.1388 0.1258 0.1310 -0.0008 0.0280  0.0673  14  ASP A CB  
63   C CG  . ASP A 9   ? 0.1929 0.1841 0.1920 -0.0062 0.0369  0.0726  14  ASP A CG  
64   O OD1 . ASP A 9   ? 0.2515 0.2318 0.2534 -0.0083 0.0418  0.0800  14  ASP A OD1 
65   O OD2 . ASP A 9   ? 0.2078 0.2136 0.2098 -0.0084 0.0402  0.0696  14  ASP A OD2 
66   N N   . ALA A 10  ? 0.1965 0.1984 0.1711 0.0152  0.0155  0.0666  15  ALA A N   
67   C CA  . ALA A 10  ? 0.1929 0.1987 0.1724 0.0145  0.0126  0.0564  15  ALA A CA  
68   C C   . ALA A 10  ? 0.1949 0.1937 0.1864 0.0207  0.0128  0.0580  15  ALA A C   
69   O O   . ALA A 10  ? 0.2027 0.1985 0.2006 0.0177  0.0144  0.0480  15  ALA A O   
70   C CB  . ALA A 10  ? 0.1508 0.1778 0.1259 0.0166  0.0074  0.0503  15  ALA A CB  
71   N N   . GLY A 11  ? 0.1832 0.1765 0.1748 0.0303  0.0119  0.0707  16  GLY A N   
72   C CA  . GLY A 11  ? 0.2719 0.2546 0.2746 0.0392  0.0107  0.0717  16  GLY A CA  
73   C C   . GLY A 11  ? 0.2549 0.2155 0.2668 0.0325  0.0155  0.0669  16  GLY A C   
74   O O   . GLY A 11  ? 0.1719 0.1301 0.1934 0.0359  0.0153  0.0568  16  GLY A O   
75   N N   . VAL A 12  ? 0.2235 0.1706 0.2343 0.0233  0.0198  0.0717  17  VAL A N   
76   C CA  . VAL A 12  ? 0.2245 0.1531 0.2464 0.0171  0.0217  0.0639  17  VAL A CA  
77   C C   . VAL A 12  ? 0.2464 0.1818 0.2648 0.0118  0.0198  0.0476  17  VAL A C   
78   O O   . VAL A 12  ? 0.2073 0.1318 0.2299 0.0120  0.0192  0.0369  17  VAL A O   
79   C CB  . VAL A 12  ? 0.2531 0.1754 0.2785 0.0069  0.0247  0.0659  17  VAL A CB  
80   C CG1 . VAL A 12  ? 0.3224 0.2609 0.3431 0.0003  0.0260  0.0650  17  VAL A CG1 
81   C CG2 . VAL A 12  ? 0.3222 0.2274 0.3622 0.0011  0.0244  0.0558  17  VAL A CG2 
82   N N   . VAL A 13  ? 0.1688 0.1186 0.1755 0.0080  0.0188  0.0454  18  VAL A N   
83   C CA  . VAL A 13  ? 0.1585 0.1078 0.1546 0.0038  0.0177  0.0331  18  VAL A CA  
84   C C   . VAL A 13  ? 0.2087 0.1623 0.2045 0.0069  0.0206  0.0262  18  VAL A C   
85   O O   . VAL A 13  ? 0.1858 0.1301 0.1757 0.0059  0.0224  0.0164  18  VAL A O   
86   C CB  . VAL A 13  ? 0.2103 0.1683 0.1932 -0.0002 0.0162  0.0331  18  VAL A CB  
87   C CG1 . VAL A 13  ? 0.1516 0.0994 0.1172 -0.0038 0.0154  0.0234  18  VAL A CG1 
88   C CG2 . VAL A 13  ? 0.2082 0.1680 0.1950 -0.0017 0.0148  0.0379  18  VAL A CG2 
89   N N   . ALA A 14  ? 0.1427 0.1134 0.1450 0.0116  0.0211  0.0296  19  ALA A N   
90   C CA  . ALA A 14  ? 0.1899 0.1731 0.1993 0.0145  0.0250  0.0204  19  ALA A CA  
91   C C   . ALA A 14  ? 0.2308 0.2032 0.2507 0.0227  0.0261  0.0158  19  ALA A C   
92   O O   . ALA A 14  ? 0.2178 0.1936 0.2382 0.0228  0.0319  0.0040  19  ALA A O   
93   C CB  . ALA A 14  ? 0.2020 0.2108 0.2220 0.0201  0.0219  0.0224  19  ALA A CB  
94   N N   A LYS A 15  ? 0.2413 0.1985 0.2684 0.0292  0.0219  0.0245  20  LYS A N   
95   N N   B LYS A 15  ? 0.2413 0.1986 0.2684 0.0292  0.0218  0.0245  20  LYS A N   
96   C CA  A LYS A 15  ? 0.2511 0.1915 0.2884 0.0371  0.0219  0.0190  20  LYS A CA  
97   C CA  B LYS A 15  ? 0.2511 0.1915 0.2884 0.0371  0.0219  0.0190  20  LYS A CA  
98   C C   A LYS A 15  ? 0.2562 0.1819 0.2856 0.0302  0.0238  0.0066  20  LYS A C   
99   C C   B LYS A 15  ? 0.2562 0.1821 0.2856 0.0301  0.0239  0.0066  20  LYS A C   
100  O O   A LYS A 15  ? 0.2462 0.1679 0.2782 0.0356  0.0263  -0.0061 20  LYS A O   
101  O O   B LYS A 15  ? 0.2460 0.1680 0.2778 0.0356  0.0264  -0.0062 20  LYS A O   
102  C CB  A LYS A 15  ? 0.2422 0.1617 0.2861 0.0423  0.0184  0.0328  20  LYS A CB  
103  C CB  B LYS A 15  ? 0.2418 0.1612 0.2857 0.0422  0.0185  0.0329  20  LYS A CB  
104  C CG  A LYS A 15  ? 0.3276 0.2216 0.3826 0.0497  0.0178  0.0270  20  LYS A CG  
105  C CG  B LYS A 15  ? 0.3276 0.2216 0.3827 0.0496  0.0178  0.0271  20  LYS A CG  
106  C CD  A LYS A 15  ? 0.3893 0.2588 0.4465 0.0380  0.0181  0.0269  20  LYS A CD  
107  C CD  B LYS A 15  ? 0.3905 0.2597 0.4476 0.0380  0.0180  0.0277  20  LYS A CD  
108  C CE  A LYS A 15  ? 0.4290 0.2745 0.4903 0.0416  0.0148  0.0259  20  LYS A CE  
109  C CE  B LYS A 15  ? 0.4361 0.2832 0.4990 0.0420  0.0150  0.0178  20  LYS A CE  
110  N NZ  A LYS A 15  ? 0.3686 0.2067 0.4351 0.0498  0.0135  0.0072  20  LYS A NZ  
111  N NZ  B LYS A 15  ? 0.4137 0.2498 0.4782 0.0289  0.0135  0.0075  20  LYS A NZ  
112  N N   . LEU A 16  ? 0.2417 0.1611 0.2607 0.0202  0.0217  0.0085  21  LEU A N   
113  C CA  . LEU A 16  ? 0.2744 0.1811 0.2832 0.0164  0.0198  -0.0043 21  LEU A CA  
114  C C   . LEU A 16  ? 0.2552 0.1684 0.2429 0.0155  0.0251  -0.0137 21  LEU A C   
115  O O   . LEU A 16  ? 0.2337 0.1377 0.2116 0.0184  0.0263  -0.0265 21  LEU A O   
116  C CB  . LEU A 16  ? 0.1982 0.1009 0.2041 0.0088  0.0141  -0.0014 21  LEU A CB  
117  C CG  . LEU A 16  ? 0.2440 0.1388 0.2716 0.0056  0.0125  0.0058  21  LEU A CG  
118  C CD1 . LEU A 16  ? 0.2103 0.1131 0.2390 -0.0019 0.0097  0.0088  21  LEU A CD1 
119  C CD2 . LEU A 16  ? 0.2657 0.1417 0.3066 0.0061  0.0096  -0.0062 21  LEU A CD2 
120  N N   . LEU A 17  ? 0.1910 0.1182 0.1698 0.0108  0.0295  -0.0079 22  LEU A N   
121  C CA  . LEU A 17  ? 0.2689 0.1993 0.2278 0.0067  0.0387  -0.0149 22  LEU A CA  
122  C C   . LEU A 17  ? 0.2911 0.2339 0.2620 0.0125  0.0476  -0.0244 22  LEU A C   
123  O O   . LEU A 17  ? 0.2442 0.1835 0.1978 0.0116  0.0564  -0.0344 22  LEU A O   
124  C CB  . LEU A 17  ? 0.2262 0.1674 0.1788 -0.0018 0.0423  -0.0079 22  LEU A CB  
125  C CG  . LEU A 17  ? 0.2787 0.2182 0.2093 -0.0105 0.0548  -0.0126 22  LEU A CG  
126  C CD1 . LEU A 17  ? 0.2473 0.1602 0.1436 -0.0096 0.0547  -0.0168 22  LEU A CD1 
127  C CD2 . LEU A 17  ? 0.2163 0.1585 0.1408 -0.0207 0.0565  -0.0064 22  LEU A CD2 
128  N N   . ARG A 18  ? 0.2436 0.2011 0.2422 0.0204  0.0455  -0.0219 23  ARG A N   
129  C CA  . ARG A 18  ? 0.2356 0.2065 0.2511 0.0304  0.0514  -0.0330 23  ARG A CA  
130  C C   . ARG A 18  ? 0.2692 0.2193 0.2787 0.0372  0.0506  -0.0445 23  ARG A C   
131  O O   . ARG A 18  ? 0.2680 0.2243 0.2715 0.0400  0.0604  -0.0586 23  ARG A O   
132  C CB  . ARG A 18  ? 0.2713 0.2548 0.3139 0.0421  0.0442  -0.0266 23  ARG A CB  
133  C CG  . ARG A 18  ? 0.3818 0.3919 0.4472 0.0538  0.0491  -0.0386 23  ARG A CG  
134  C CD  . ARG A 18  ? 0.3329 0.3505 0.4192 0.0695  0.0377  -0.0304 23  ARG A CD  
135  N NE  . ARG A 18  ? 0.3637 0.3458 0.4482 0.0786  0.0292  -0.0219 23  ARG A NE  
136  C CZ  . ARG A 18  ? 0.4145 0.3868 0.5062 0.0917  0.0193  -0.0091 23  ARG A CZ  
137  N NH1 . ARG A 18  ? 0.2954 0.2937 0.3956 0.1005  0.0134  -0.0042 23  ARG A NH1 
138  N NH2 . ARG A 18  ? 0.3977 0.3316 0.4862 0.0958  0.0152  -0.0011 23  ARG A NH2 
139  N N   . ASP A 19  ? 0.2529 0.1793 0.2648 0.0389  0.0399  -0.0403 24  ASP A N   
140  C CA  . ASP A 19  ? 0.3443 0.2497 0.3529 0.0441  0.0367  -0.0541 24  ASP A CA  
141  C C   . ASP A 19  ? 0.3094 0.2097 0.2860 0.0389  0.0403  -0.0649 24  ASP A C   
142  O O   . ASP A 19  ? 0.3084 0.2027 0.2757 0.0455  0.0434  -0.0814 24  ASP A O   
143  C CB  . ASP A 19  ? 0.3329 0.2155 0.3533 0.0419  0.0256  -0.0479 24  ASP A CB  
144  C CG  . ASP A 19  ? 0.3800 0.2568 0.4247 0.0495  0.0233  -0.0368 24  ASP A CG  
145  O OD1 . ASP A 19  ? 0.3372 0.2288 0.3909 0.0603  0.0269  -0.0371 24  ASP A OD1 
146  O OD2 . ASP A 19  ? 0.2975 0.1550 0.3517 0.0450  0.0181  -0.0281 24  ASP A OD2 
147  N N   . PHE A 20  ? 0.3293 0.2294 0.2852 0.0290  0.0393  -0.0559 25  PHE A N   
148  C CA  . PHE A 20  ? 0.3815 0.2718 0.2990 0.0260  0.0419  -0.0625 25  PHE A CA  
149  C C   . PHE A 20  ? 0.3540 0.2555 0.2563 0.0264  0.0596  -0.0702 25  PHE A C   
150  O O   . PHE A 20  ? 0.3368 0.2293 0.2152 0.0315  0.0636  -0.0837 25  PHE A O   
151  C CB  . PHE A 20  ? 0.3513 0.2375 0.2513 0.0173  0.0380  -0.0494 25  PHE A CB  
152  C CG  . PHE A 20  ? 0.4030 0.2705 0.2585 0.0173  0.0359  -0.0533 25  PHE A CG  
153  C CD1 . PHE A 20  ? 0.4903 0.3511 0.3291 0.0241  0.0329  -0.0665 25  PHE A CD1 
154  C CD2 . PHE A 20  ? 0.4523 0.3113 0.2852 0.0117  0.0343  -0.0423 25  PHE A CD2 
155  C CE1 . PHE A 20  ? 0.5110 0.3643 0.3179 0.0250  0.0273  -0.0646 25  PHE A CE1 
156  C CE2 . PHE A 20  ? 0.4961 0.3430 0.2976 0.0137  0.0284  -0.0401 25  PHE A CE2 
157  C CZ  . PHE A 20  ? 0.4373 0.2819 0.2257 0.0207  0.0250  -0.0504 25  PHE A CZ  
158  N N   . ASN A 21  ? 0.3312 0.2549 0.2482 0.0208  0.0711  -0.0635 26  ASN A N   
159  C CA  . ASN A 21  ? 0.2745 0.2153 0.1844 0.0182  0.0911  -0.0720 26  ASN A CA  
160  C C   . ASN A 21  ? 0.4139 0.3660 0.3437 0.0319  0.0950  -0.0891 26  ASN A C   
161  O O   . ASN A 21  ? 0.3983 0.3590 0.3139 0.0334  0.1038  -0.0973 26  ASN A O   
162  C CB  . ASN A 21  ? 0.3856 0.3529 0.3165 0.0081  0.1005  -0.0644 26  ASN A CB  
163  C CG  . ASN A 21  ? 0.4897 0.4438 0.4033 -0.0041 0.0957  -0.0493 26  ASN A CG  
164  O OD1 . ASN A 21  ? 0.5256 0.4513 0.4040 -0.0060 0.0902  -0.0446 26  ASN A OD1 
165  N ND2 . ASN A 21  ? 0.5585 0.5336 0.4969 -0.0105 0.0960  -0.0433 26  ASN A ND2 
166  N N   . THR A 22  ? 0.3744 0.3284 0.3388 0.0427  0.0826  -0.0893 27  THR A N   
167  C CA  . THR A 22  ? 0.3538 0.3134 0.3385 0.0585  0.0841  -0.1059 27  THR A CA  
168  C C   . THR A 22  ? 0.3136 0.2499 0.2711 0.0636  0.0786  -0.1174 27  THR A C   
169  O O   . THR A 22  ? 0.3389 0.2824 0.2894 0.0715  0.0854  -0.1287 27  THR A O   
170  C CB  . THR A 22  ? 0.2742 0.2289 0.2938 0.0692  0.0695  -0.0991 27  THR A CB  
171  O OG1 . THR A 22  ? 0.3777 0.3628 0.4227 0.0708  0.0724  -0.0921 27  THR A OG1 
172  C CG2 . THR A 22  ? 0.3013 0.2452 0.3325 0.0855  0.0649  -0.1124 27  THR A CG2 
173  N N   . GLU A 23  ? 0.3596 0.2694 0.3012 0.0593  0.0654  -0.1142 28  GLU A N   
174  C CA  . GLU A 23  ? 0.3738 0.2618 0.2899 0.0640  0.0566  -0.1247 28  GLU A CA  
175  C C   . GLU A 23  ? 0.4826 0.3892 0.3701 0.0612  0.0646  -0.1338 28  GLU A C   
176  O O   . GLU A 23  ? 0.4300 0.3306 0.3104 0.0584  0.0719  -0.1467 28  GLU A O   
177  C CB  . GLU A 23  ? 0.4968 0.3681 0.4165 0.0536  0.0425  -0.1207 28  GLU A CB  
178  C CG  . GLU A 23  ? 0.4766 0.3361 0.3786 0.0526  0.0336  -0.1315 28  GLU A CG  
179  C CD  . GLU A 23  ? 0.6026 0.4522 0.5124 0.0468  0.0160  -0.1266 28  GLU A CD  
180  O OE1 . GLU A 23  ? 0.4699 0.3207 0.3935 0.0421  0.0124  -0.1136 28  GLU A OE1 
181  O OE2 . GLU A 23  ? 0.5676 0.4107 0.4708 0.0471  0.0061  -0.1369 28  GLU A OE2 
182  N N   . PHE A 24  ? 0.4501 0.3630 0.3166 0.0500  0.0753  -0.1193 29  PHE A N   
183  C CA  . PHE A 24  ? 0.5513 0.4693 0.3814 0.0455  0.0849  -0.1186 29  PHE A CA  
184  C C   . PHE A 24  ? 0.6657 0.6084 0.5006 0.0425  0.1066  -0.1163 29  PHE A C   
185  O O   . PHE A 24  ? 0.6374 0.5824 0.4454 0.0337  0.1183  -0.1085 29  PHE A O   
186  C CB  . PHE A 24  ? 0.4681 0.3683 0.2690 0.0351  0.0790  -0.1017 29  PHE A CB  
187  C CG  . PHE A 24  ? 0.7186 0.5999 0.5125 0.0390  0.0579  -0.1056 29  PHE A CG  
188  C CD1 . PHE A 24  ? 0.7718 0.6461 0.5382 0.0431  0.0520  -0.1145 29  PHE A CD1 
189  C CD2 . PHE A 24  ? 0.6205 0.4934 0.4376 0.0382  0.0445  -0.1010 29  PHE A CD2 
190  C CE1 . PHE A 24  ? 0.7169 0.5781 0.4819 0.0463  0.0322  -0.1189 29  PHE A CE1 
191  C CE2 . PHE A 24  ? 0.6662 0.5281 0.4844 0.0403  0.0258  -0.1054 29  PHE A CE2 
192  C CZ  . PHE A 24  ? 0.7262 0.5833 0.5196 0.0444  0.0193  -0.1146 29  PHE A CZ  
193  N N   . ASP A 25  ? 0.5303 0.4907 0.4020 0.0495  0.1120  -0.1222 30  ASP A N   
194  C CA  . ASP A 25  ? 0.5471 0.5378 0.4345 0.0477  0.1313  -0.1241 30  ASP A CA  
195  C C   . ASP A 25  ? 0.5576 0.5599 0.4422 0.0279  0.1434  -0.1090 30  ASP A C   
196  O O   . ASP A 25  ? 0.5721 0.5920 0.4530 0.0211  0.1606  -0.1092 30  ASP A O   
197  C CB  . ASP A 25  ? 0.5598 0.5542 0.4241 0.0573  0.1409  -0.1366 30  ASP A CB  
198  C CG  . ASP A 25  ? 0.6055 0.6262 0.5022 0.0662  0.1534  -0.1475 30  ASP A CG  
199  O OD1 . ASP A 25  ? 0.7364 0.7622 0.6164 0.0735  0.1651  -0.1577 30  ASP A OD1 
200  O OD2 . ASP A 25  ? 0.6238 0.6622 0.5635 0.0667  0.1507  -0.1465 30  ASP A OD2 
201  N N   . THR A 26  ? 0.4931 0.4833 0.3799 0.0184  0.1348  -0.0961 31  THR A N   
202  C CA  . THR A 26  ? 0.6198 0.6133 0.5056 0.0002  0.1417  -0.0816 31  THR A CA  
203  C C   . THR A 26  ? 0.6878 0.7118 0.6206 -0.0023 0.1432  -0.0828 31  THR A C   
204  O O   . THR A 26  ? 0.5878 0.6151 0.5449 0.0084  0.1321  -0.0861 31  THR A O   
205  C CB  . THR A 26  ? 0.5969 0.5575 0.4558 -0.0055 0.1286  -0.0678 31  THR A CB  
206  O OG1 . THR A 26  ? 0.7895 0.7256 0.6147 0.0036  0.1188  -0.0711 31  THR A OG1 
207  C CG2 . THR A 26  ? 0.7446 0.6969 0.5879 -0.0225 0.1360  -0.0540 31  THR A CG2 
208  N N   . PRO A 27  ? 0.7280 0.7744 0.6753 -0.0155 0.1555  -0.0810 32  PRO A N   
209  C CA  . PRO A 27  ? 0.5935 0.6736 0.5871 -0.0169 0.1535  -0.0844 32  PRO A CA  
210  C C   . PRO A 27  ? 0.5912 0.6605 0.5889 -0.0192 0.1395  -0.0745 32  PRO A C   
211  O O   . PRO A 27  ? 0.5606 0.5986 0.5268 -0.0276 0.1355  -0.0627 32  PRO A O   
212  C CB  . PRO A 27  ? 0.8039 0.9015 0.8044 -0.0351 0.1688  -0.0845 32  PRO A CB  
213  C CG  . PRO A 27  ? 0.6517 0.7275 0.6119 -0.0407 0.1820  -0.0816 32  PRO A CG  
214  C CD  . PRO A 27  ? 0.8076 0.8507 0.7314 -0.0281 0.1719  -0.0783 32  PRO A CD  
215  N N   . VAL A 28  ? 0.4861 0.5818 0.5228 -0.0094 0.1310  -0.0793 33  VAL A N   
216  C CA  . VAL A 28  ? 0.4551 0.5474 0.5003 -0.0085 0.1184  -0.0711 33  VAL A CA  
217  C C   . VAL A 28  ? 0.4200 0.5457 0.4950 -0.0169 0.1168  -0.0727 33  VAL A C   
218  O O   . VAL A 28  ? 0.2743 0.4348 0.3833 -0.0089 0.1160  -0.0836 33  VAL A O   
219  C CB  . VAL A 28  ? 0.4527 0.5414 0.5149 0.0136  0.1028  -0.0715 33  VAL A CB  
220  C CG1 . VAL A 28  ? 0.3392 0.4201 0.4041 0.0148  0.0846  -0.0561 33  VAL A CG1 
221  C CG2 . VAL A 28  ? 0.5226 0.5753 0.5576 0.0208  0.1005  -0.0718 33  VAL A CG2 
222  N N   . PRO A 29  ? 0.3971 0.5124 0.4608 -0.0315 0.1143  -0.0639 34  PRO A N   
223  C CA  . PRO A 29  ? 0.4331 0.5793 0.5258 -0.0389 0.1104  -0.0689 34  PRO A CA  
224  C C   . PRO A 29  ? 0.2930 0.4630 0.4128 -0.0223 0.0933  -0.0695 34  PRO A C   
225  O O   . PRO A 29  ? 0.2571 0.4052 0.3634 -0.0096 0.0819  -0.0589 34  PRO A O   
226  C CB  . PRO A 29  ? 0.4189 0.5365 0.4840 -0.0582 0.1126  -0.0597 34  PRO A CB  
227  C CG  . PRO A 29  ? 0.4501 0.5236 0.4737 -0.0554 0.1111  -0.0471 34  PRO A CG  
228  C CD  . PRO A 29  ? 0.5126 0.5869 0.5378 -0.0386 0.1111  -0.0505 34  PRO A CD  
229  N N   . GLU A 30  ? 0.2100 0.4170 0.3622 -0.0208 0.0864  -0.0791 35  GLU A N   
230  C CA  . GLU A 30  ? 0.1731 0.4021 0.3456 -0.0027 0.0661  -0.0784 35  GLU A CA  
231  C C   . GLU A 30  ? 0.2549 0.4690 0.4091 -0.0111 0.0579  -0.0681 35  GLU A C   
232  O O   . GLU A 30  ? 0.2218 0.4232 0.3621 -0.0331 0.0678  -0.0681 35  GLU A O   
233  C CB  . GLU A 30  ? 0.2255 0.4952 0.4321 0.0023  0.0583  -0.0927 35  GLU A CB  
234  N N   . GLY A 31  ? 0.1875 0.3930 0.3338 0.0076  0.0385  -0.0562 36  GLY A N   
235  C CA  . GLY A 31  ? 0.1796 0.3710 0.3057 0.0033  0.0281  -0.0462 36  GLY A CA  
236  C C   . GLY A 31  ? 0.2283 0.3732 0.3173 -0.0052 0.0325  -0.0311 36  GLY A C   
237  O O   . GLY A 31  ? 0.1672 0.3013 0.2408 -0.0158 0.0306  -0.0283 36  GLY A O   
238  N N   . LEU A 32  ? 0.1782 0.2965 0.2541 0.0005  0.0370  -0.0236 37  LEU A N   
239  C CA  . LEU A 32  ? 0.2387 0.3179 0.2836 -0.0060 0.0389  -0.0124 37  LEU A CA  
240  C C   . LEU A 32  ? 0.1683 0.2380 0.2015 0.0004  0.0265  0.0000  37  LEU A C   
241  O O   . LEU A 32  ? 0.1968 0.2486 0.2107 -0.0080 0.0265  0.0042  37  LEU A O   
242  C CB  . LEU A 32  ? 0.1959 0.2534 0.2335 0.0004  0.0432  -0.0104 37  LEU A CB  
243  C CG  . LEU A 32  ? 0.3563 0.4090 0.3868 -0.0093 0.0587  -0.0202 37  LEU A CG  
244  C CD1 . LEU A 32  ? 0.2436 0.2731 0.2633 -0.0009 0.0593  -0.0199 37  LEU A CD1 
245  C CD2 . LEU A 32  ? 0.2959 0.3307 0.3011 -0.0269 0.0661  -0.0185 37  LEU A CD2 
246  N N   . GLU A 33  ? 0.1567 0.2374 0.1995 0.0164  0.0165  0.0059  38  GLU A N   
247  C CA  . GLU A 33  ? 0.2287 0.2992 0.2565 0.0224  0.0083  0.0194  38  GLU A CA  
248  C C   . GLU A 33  ? 0.2030 0.2886 0.2248 0.0162  0.0037  0.0152  38  GLU A C   
249  O O   . GLU A 33  ? 0.1815 0.2528 0.1854 0.0117  0.0034  0.0209  38  GLU A O   
250  C CB  . GLU A 33  ? 0.2186 0.2919 0.2515 0.0417  -0.0001 0.0289  38  GLU A CB  
251  C CG  . GLU A 33  ? 0.3027 0.3645 0.3160 0.0473  -0.0050 0.0450  38  GLU A CG  
252  C CD  . GLU A 33  ? 0.4666 0.5172 0.4771 0.0655  -0.0105 0.0590  38  GLU A CD  
253  O OE1 . GLU A 33  ? 0.3698 0.4143 0.3943 0.0737  -0.0105 0.0563  38  GLU A OE1 
254  O OE2 . GLU A 33  ? 0.4362 0.4813 0.4277 0.0722  -0.0140 0.0730  38  GLU A OE2 
255  N N   . GLU A 34  ? 0.1888 0.3055 0.2281 0.0161  -0.0004 0.0024  39  GLU A N   
256  C CA  . GLU A 34  ? 0.1116 0.2435 0.1476 0.0102  -0.0065 -0.0052 39  GLU A CA  
257  C C   . GLU A 34  ? 0.1938 0.3059 0.2185 -0.0094 0.0027  -0.0104 39  GLU A C   
258  O O   . GLU A 34  ? 0.1325 0.2384 0.1427 -0.0126 -0.0015 -0.0110 39  GLU A O   
259  C CB  . GLU A 34  ? 0.1473 0.3204 0.2108 0.0131  -0.0137 -0.0218 39  GLU A CB  
260  N N   . ARG A 35  ? 0.1369 0.2364 0.1646 -0.0211 0.0152  -0.0140 40  ARG A N   
261  C CA  . ARG A 35  ? 0.1568 0.2291 0.1666 -0.0374 0.0236  -0.0159 40  ARG A CA  
262  C C   . ARG A 35  ? 0.1207 0.1615 0.1045 -0.0323 0.0211  -0.0038 40  ARG A C   
263  O O   . ARG A 35  ? 0.1304 0.1541 0.0978 -0.0374 0.0194  -0.0047 40  ARG A O   
264  C CB  . ARG A 35  ? 0.1532 0.2181 0.1661 -0.0499 0.0391  -0.0210 40  ARG A CB  
265  C CG  . ARG A 35  ? 0.2898 0.3907 0.3343 -0.0586 0.0449  -0.0363 40  ARG A CG  
266  C CD  . ARG A 35  ? 0.3673 0.4535 0.4064 -0.0821 0.0629  -0.0431 40  ARG A CD  
267  N NE  . ARG A 35  ? 0.2801 0.4002 0.3514 -0.0899 0.0729  -0.0572 40  ARG A NE  
268  C CZ  . ARG A 35  ? 0.2097 0.3467 0.2951 -0.0803 0.0777  -0.0593 40  ARG A CZ  
269  N NH1 . ARG A 35  ? 0.2844 0.4086 0.3566 -0.0665 0.0768  -0.0496 40  ARG A NH1 
270  N NH2 . ARG A 35  ? 0.3007 0.4659 0.4134 -0.0841 0.0831  -0.0727 40  ARG A NH2 
271  N N   . PHE A 36  ? 0.1407 0.1742 0.1231 -0.0220 0.0204  0.0057  41  PHE A N   
272  C CA  . PHE A 36  ? 0.1386 0.1500 0.1044 -0.0177 0.0176  0.0143  41  PHE A CA  
273  C C   . PHE A 36  ? 0.1545 0.1753 0.1162 -0.0118 0.0102  0.0177  41  PHE A C   
274  O O   . PHE A 36  ? 0.1757 0.1833 0.1243 -0.0121 0.0087  0.0185  41  PHE A O   
275  C CB  . PHE A 36  ? 0.1842 0.1888 0.1554 -0.0101 0.0185  0.0212  41  PHE A CB  
276  C CG  . PHE A 36  ? 0.2409 0.2236 0.2019 -0.0144 0.0237  0.0181  41  PHE A CG  
277  C CD1 . PHE A 36  ? 0.2167 0.1778 0.1572 -0.0183 0.0225  0.0171  41  PHE A CD1 
278  C CD2 . PHE A 36  ? 0.1809 0.1641 0.1501 -0.0121 0.0284  0.0152  41  PHE A CD2 
279  C CE1 . PHE A 36  ? 0.1961 0.1360 0.1209 -0.0195 0.0250  0.0145  41  PHE A CE1 
280  C CE2 . PHE A 36  ? 0.1802 0.1436 0.1349 -0.0146 0.0327  0.0112  41  PHE A CE2 
281  C CZ  . PHE A 36  ? 0.1588 0.1003 0.0895 -0.0182 0.0305  0.0114  41  PHE A CZ  
282  N N   . ALA A 37  ? 0.1110 0.1558 0.0822 -0.0044 0.0051  0.0187  42  ALA A N   
283  C CA  . ALA A 37  ? 0.1546 0.2095 0.1161 0.0022  -0.0010 0.0215  42  ALA A CA  
284  C C   . ALA A 37  ? 0.1661 0.2194 0.1190 -0.0054 -0.0033 0.0096  42  ALA A C   
285  O O   . ALA A 37  ? 0.2098 0.2578 0.1495 -0.0024 -0.0049 0.0103  42  ALA A O   
286  C CB  . ALA A 37  ? 0.1469 0.2263 0.1146 0.0138  -0.0083 0.0239  42  ALA A CB  
287  N N   . GLN A 38  ? 0.1420 0.1995 0.1040 -0.0160 -0.0024 -0.0026 43  GLN A N   
288  C CA  . GLN A 38  ? 0.2166 0.2649 0.1709 -0.0255 -0.0038 -0.0146 43  GLN A CA  
289  C C   . GLN A 38  ? 0.2327 0.2445 0.1691 -0.0302 0.0013  -0.0116 43  GLN A C   
290  O O   . GLN A 38  ? 0.2286 0.2272 0.1515 -0.0289 -0.0025 -0.0163 43  GLN A O   
291  C CB  . GLN A 38  ? 0.3828 0.4438 0.3550 -0.0392 -0.0016 -0.0287 43  GLN A CB  
292  C CG  . GLN A 38  ? 0.3792 0.4812 0.3711 -0.0326 -0.0112 -0.0373 43  GLN A CG  
293  N N   . ILE A 39  ? 0.1848 0.1800 0.1195 -0.0334 0.0083  -0.0051 44  ILE A N   
294  C CA  . ILE A 39  ? 0.2119 0.1717 0.1259 -0.0352 0.0105  -0.0027 44  ILE A CA  
295  C C   . ILE A 39  ? 0.2076 0.1649 0.1148 -0.0225 0.0042  0.0019  44  ILE A C   
296  O O   . ILE A 39  ? 0.2070 0.1438 0.0992 -0.0195 0.0004  -0.0015 44  ILE A O   
297  C CB  . ILE A 39  ? 0.1994 0.1452 0.1098 -0.0396 0.0187  0.0018  44  ILE A CB  
298  C CG1 . ILE A 39  ? 0.1970 0.1391 0.1095 -0.0556 0.0290  -0.0045 44  ILE A CG1 
299  C CG2 . ILE A 39  ? 0.2312 0.1447 0.1181 -0.0343 0.0163  0.0060  44  ILE A CG2 
300  C CD1 . ILE A 39  ? 0.2515 0.1908 0.1641 -0.0593 0.0397  -0.0018 44  ILE A CD1 
301  N N   . ILE A 40  ? 0.1576 0.1354 0.0772 -0.0147 0.0036  0.0091  45  ILE A N   
302  C CA  . ILE A 40  ? 0.1991 0.1790 0.1179 -0.0058 0.0012  0.0127  45  ILE A CA  
303  C C   . ILE A 40  ? 0.2198 0.2106 0.1330 -0.0010 -0.0023 0.0071  45  ILE A C   
304  O O   . ILE A 40  ? 0.2721 0.2609 0.1819 0.0055  -0.0041 0.0043  45  ILE A O   
305  C CB  . ILE A 40  ? 0.1397 0.1335 0.0728 -0.0022 0.0045  0.0229  45  ILE A CB  
306  C CG1 . ILE A 40  ? 0.1602 0.1391 0.0972 -0.0050 0.0066  0.0245  45  ILE A CG1 
307  C CG2 . ILE A 40  ? 0.1760 0.1795 0.1130 0.0035  0.0058  0.0264  45  ILE A CG2 
308  C CD1 . ILE A 40  ? 0.1091 0.0959 0.0610 -0.0029 0.0099  0.0327  45  ILE A CD1 
309  N N   . ALA A 41  ? 0.1898 0.1946 0.1029 -0.0030 -0.0042 0.0024  46  ALA A N   
310  C CA  . ALA A 41  ? 0.2211 0.2369 0.1261 0.0025  -0.0083 -0.0057 46  ALA A CA  
311  C C   . ALA A 41  ? 0.3748 0.3665 0.2681 0.0015  -0.0120 -0.0175 46  ALA A C   
312  O O   . ALA A 41  ? 0.3719 0.3689 0.2581 0.0096  -0.0149 -0.0251 46  ALA A O   
313  C CB  . ALA A 41  ? 0.2002 0.2372 0.1080 0.0013  -0.0126 -0.0111 46  ALA A CB  
314  N N   . HIS A 42  ? 0.4348 0.3853 0.2739 0.0241  -0.0534 -0.0517 47  HIS A N   
315  C CA  . HIS A 42  ? 0.3942 0.3465 0.2436 0.0205  -0.0485 -0.0598 47  HIS A CA  
316  C C   . HIS A 42  ? 0.3335 0.2898 0.1912 0.0179  -0.0335 -0.0556 47  HIS A C   
317  O O   . HIS A 42  ? 0.3595 0.3193 0.2186 0.0175  -0.0277 -0.0467 47  HIS A O   
318  C CB  . HIS A 42  ? 0.4750 0.4341 0.3502 0.0181  -0.0591 -0.0663 47  HIS A CB  
319  C CG  . HIS A 42  ? 0.4904 0.4465 0.3599 0.0205  -0.0747 -0.0727 47  HIS A CG  
320  N ND1 . HIS A 42  ? 0.5985 0.5447 0.4442 0.0217  -0.0779 -0.0798 47  HIS A ND1 
321  C CD2 . HIS A 42  ? 0.5237 0.4860 0.4083 0.0222  -0.0885 -0.0738 47  HIS A CD2 
322  C CE1 . HIS A 42  ? 0.5998 0.5458 0.4448 0.0234  -0.0944 -0.0845 47  HIS A CE1 
323  N NE2 . HIS A 42  ? 0.5829 0.5391 0.4532 0.0241  -0.1012 -0.0808 47  HIS A NE2 
324  N N   . ASP A 43  ? 0.4028 0.3572 0.2663 0.0165  -0.0282 -0.0625 48  ASP A N   
325  C CA  . ASP A 43  ? 0.4322 0.3875 0.2977 0.0166  -0.0140 -0.0601 48  ASP A CA  
326  C C   . ASP A 43  ? 0.4077 0.3699 0.2968 0.0136  -0.0122 -0.0581 48  ASP A C   
327  O O   . ASP A 43  ? 0.3987 0.3627 0.2908 0.0150  -0.0017 -0.0553 48  ASP A O   
328  C CB  . ASP A 43  ? 0.4691 0.4155 0.3247 0.0193  -0.0075 -0.0699 48  ASP A CB  
329  N N   . ASP A 44  ? 0.2345 0.2016 0.1409 0.0102  -0.0218 -0.0593 49  ASP A N   
330  C CA  . ASP A 44  ? 0.2915 0.2661 0.2191 0.0067  -0.0204 -0.0578 49  ASP A CA  
331  C C   . ASP A 44  ? 0.2343 0.2185 0.1672 0.0040  -0.0201 -0.0496 49  ASP A C   
332  O O   . ASP A 44  ? 0.1771 0.1704 0.1279 -0.0003 -0.0205 -0.0491 49  ASP A O   
333  C CB  . ASP A 44  ? 0.2703 0.2461 0.2184 0.0030  -0.0283 -0.0649 49  ASP A CB  
334  C CG  . ASP A 44  ? 0.3380 0.3178 0.2902 0.0024  -0.0386 -0.0663 49  ASP A CG  
335  O OD1 . ASP A 44  ? 0.3987 0.3776 0.3357 0.0058  -0.0409 -0.0628 49  ASP A OD1 
336  O OD2 . ASP A 44  ? 0.4533 0.4373 0.4262 -0.0013 -0.0443 -0.0709 49  ASP A OD2 
337  N N   . ALA A 45  ? 0.1955 0.1781 0.1141 0.0058  -0.0188 -0.0438 50  ALA A N   
338  C CA  . ALA A 45  ? 0.2178 0.2059 0.1403 0.0035  -0.0181 -0.0372 50  ALA A CA  
339  C C   . ALA A 45  ? 0.1882 0.1720 0.0938 0.0058  -0.0140 -0.0308 50  ALA A C   
340  O O   . ALA A 45  ? 0.2012 0.1780 0.0914 0.0097  -0.0143 -0.0315 50  ALA A O   
341  C CB  . ALA A 45  ? 0.1694 0.1618 0.1047 0.0035  -0.0272 -0.0400 50  ALA A CB  
342  N N   . PHE A 46  ? 0.1741 0.1614 0.0818 0.0032  -0.0102 -0.0246 51  PHE A N   
343  C CA  . PHE A 46  ? 0.1812 0.1627 0.0752 0.0052  -0.0069 -0.0176 51  PHE A CA  
344  C C   . PHE A 46  ? 0.1401 0.1213 0.0383 0.0029  -0.0081 -0.0141 51  PHE A C   
345  O O   . PHE A 46  ? 0.1239 0.1129 0.0355 -0.0009 -0.0085 -0.0169 51  PHE A O   
346  C CB  . PHE A 46  ? 0.1523 0.1346 0.0402 0.0047  0.0045  -0.0125 51  PHE A CB  
347  C CG  . PHE A 46  ? 0.1350 0.1264 0.0362 0.0006  0.0110  -0.0089 51  PHE A CG  
348  C CD1 . PHE A 46  ? 0.1400 0.1320 0.0454 -0.0044 0.0140  -0.0019 51  PHE A CD1 
349  C CD2 . PHE A 46  ? 0.1667 0.1620 0.0746 0.0004  0.0142  -0.0123 51  PHE A CD2 
350  C CE1 . PHE A 46  ? 0.1164 0.1183 0.0368 -0.0117 0.0181  0.0017  51  PHE A CE1 
351  C CE2 . PHE A 46  ? 0.1238 0.1302 0.0498 -0.0057 0.0186  -0.0068 51  PHE A CE2 
352  C CZ  . PHE A 46  ? 0.1073 0.1185 0.0385 -0.0122 0.0198  0.0000  51  PHE A CZ  
353  N N   . VAL A 47  ? 0.1571 0.1266 0.0409 0.0051  -0.0082 -0.0081 52  VAL A N   
354  C CA  . VAL A 47  ? 0.1757 0.1369 0.0572 0.0028  -0.0089 -0.0049 52  VAL A CA  
355  C C   . VAL A 47  ? 0.2181 0.1724 0.0907 -0.0017 0.0010  0.0053  52  VAL A C   
356  O O   . VAL A 47  ? 0.2040 0.1531 0.0650 0.0012  0.0048  0.0108  52  VAL A O   
357  C CB  . VAL A 47  ? 0.1964 0.1444 0.0687 0.0101  -0.0205 -0.0063 52  VAL A CB  
358  C CG1 . VAL A 47  ? 0.1819 0.1197 0.0571 0.0076  -0.0195 -0.0026 52  VAL A CG1 
359  C CG2 . VAL A 47  ? 0.2089 0.1679 0.0986 0.0135  -0.0298 -0.0169 52  VAL A CG2 
360  N N   . LEU A 48  ? 0.1836 0.1402 0.0654 -0.0104 0.0055  0.0072  53  LEU A N   
361  C CA  . LEU A 48  ? 0.2140 0.1647 0.0948 -0.0171 0.0139  0.0168  53  LEU A CA  
362  C C   . LEU A 48  ? 0.2304 0.1648 0.1098 -0.0179 0.0094  0.0183  53  LEU A C   
363  O O   . LEU A 48  ? 0.2188 0.1549 0.1093 -0.0183 0.0033  0.0102  53  LEU A O   
364  C CB  . LEU A 48  ? 0.1534 0.1207 0.0548 -0.0267 0.0190  0.0172  53  LEU A CB  
365  C CG  . LEU A 48  ? 0.1852 0.1689 0.0960 -0.0242 0.0225  0.0158  53  LEU A CG  
366  C CD1 . LEU A 48  ? 0.1960 0.1954 0.1276 -0.0333 0.0236  0.0173  53  LEU A CD1 
367  C CD2 . LEU A 48  ? 0.1719 0.1546 0.0766 -0.0181 0.0307  0.0210  53  LEU A CD2 
368  N N   . LEU A 49  ? 0.2100 0.1275 0.0756 -0.0181 0.0137  0.0288  54  LEU A N   
369  C CA  . LEU A 49  ? 0.2690 0.1663 0.1334 -0.0183 0.0097  0.0321  54  LEU A CA  
370  C C   . LEU A 49  ? 0.3392 0.2312 0.2129 -0.0306 0.0186  0.0396  54  LEU A C   
371  O O   . LEU A 49  ? 0.3405 0.2336 0.2090 -0.0349 0.0293  0.0498  54  LEU A O   
372  C CB  . LEU A 49  ? 0.3146 0.1914 0.1542 -0.0082 0.0049  0.0403  54  LEU A CB  
373  C CG  . LEU A 49  ? 0.3963 0.2723 0.2331 0.0040  -0.0095 0.0324  54  LEU A CG  
374  C CD1 . LEU A 49  ? 0.3581 0.2176 0.1651 0.0135  -0.0154 0.0419  54  LEU A CD1 
375  C CD2 . LEU A 49  ? 0.3095 0.1786 0.1652 0.0058  -0.0165 0.0259  54  LEU A CD2 
376  N N   . ALA A 50  ? 0.2643 0.1508 0.1529 -0.0365 0.0148  0.0337  55  ALA A N   
377  C CA  . ALA A 50  ? 0.3541 0.2298 0.2527 -0.0487 0.0201  0.0395  55  ALA A CA  
378  C C   . ALA A 50  ? 0.4480 0.2926 0.3363 -0.0441 0.0173  0.0461  55  ALA A C   
379  O O   . ALA A 50  ? 0.2872 0.1200 0.1816 -0.0407 0.0098  0.0372  55  ALA A O   
380  C CB  . ALA A 50  ? 0.2943 0.1799 0.2123 -0.0587 0.0163  0.0274  55  ALA A CB  
381  N N   . GLY A 51  ? 0.4110 0.2413 0.2830 -0.0434 0.0242  0.0622  56  GLY A N   
382  C CA  . GLY A 51  ? 0.4138 0.2159 0.2739 -0.0363 0.0200  0.0712  56  GLY A CA  
383  C C   . GLY A 51  ? 0.4517 0.2470 0.3029 -0.0210 0.0063  0.0639  56  GLY A C   
384  O O   . GLY A 51  ? 0.4404 0.2500 0.2798 -0.0123 0.0023  0.0611  56  GLY A O   
385  N N   . ASP A 52  ? 0.4112 0.1882 0.2735 -0.0173 -0.0012 0.0588  57  ASP A N   
386  C CA  . ASP A 52  ? 0.4840 0.2619 0.3504 -0.0026 -0.0138 0.0489  57  ASP A CA  
387  C C   . ASP A 52  ? 0.4137 0.1952 0.3052 -0.0047 -0.0153 0.0306  57  ASP A C   
388  O O   . ASP A 52  ? 0.5058 0.2788 0.4072 0.0066  -0.0231 0.0235  57  ASP A O   
389  C CB  . ASP A 52  ? 0.5251 0.2741 0.3774 0.0098  -0.0229 0.0620  57  ASP A CB  
390  C CG  . ASP A 52  ? 0.6469 0.3658 0.5074 0.0050  -0.0201 0.0692  57  ASP A CG  
391  O OD1 . ASP A 52  ? 0.6356 0.3535 0.5090 -0.0097 -0.0108 0.0651  57  ASP A OD1 
392  O OD2 . ASP A 52  ? 0.7396 0.4436 0.5998 0.0155  -0.0274 0.0774  57  ASP A OD2 
393  N N   . ILE A 53  ? 0.3766 0.1712 0.2785 -0.0188 -0.0079 0.0226  58  ILE A N   
394  C CA  . ILE A 53  ? 0.3940 0.1901 0.3127 -0.0223 -0.0084 0.0046  58  ILE A CA  
395  C C   . ILE A 53  ? 0.4069 0.2344 0.3300 -0.0278 -0.0061 -0.0074 58  ILE A C   
396  O O   . ILE A 53  ? 0.4286 0.2594 0.3598 -0.0331 -0.0051 -0.0220 58  ILE A O   
397  C CB  . ILE A 53  ? 0.4213 0.1947 0.3471 -0.0349 -0.0049 0.0045  58  ILE A CB  
398  C CG1 . ILE A 53  ? 0.4230 0.1998 0.3462 -0.0499 0.0020  0.0178  58  ILE A CG1 
399  C CG2 . ILE A 53  ? 0.5482 0.2862 0.4753 -0.0262 -0.0087 0.0104  58  ILE A CG2 
400  C CD1 . ILE A 53  ? 0.3590 0.1690 0.2850 -0.0587 0.0052  0.0143  58  ILE A CD1 
401  N N   . GLY A 54  ? 0.3330 0.1815 0.2488 -0.0264 -0.0053 -0.0016 59  GLY A N   
402  C CA  . GLY A 54  ? 0.2792 0.1550 0.1992 -0.0303 -0.0038 -0.0105 59  GLY A CA  
403  C C   . GLY A 54  ? 0.3012 0.1941 0.2138 -0.0255 -0.0037 -0.0038 59  GLY A C   
404  O O   . GLY A 54  ? 0.2201 0.1060 0.1212 -0.0235 -0.0021 0.0085  59  GLY A O   
405  N N   . PHE A 55  ? 0.2363 0.1498 0.1538 -0.0240 -0.0045 -0.0120 60  PHE A N   
406  C CA  . PHE A 55  ? 0.2378 0.1655 0.1501 -0.0197 -0.0049 -0.0080 60  PHE A CA  
407  C C   . PHE A 55  ? 0.2689 0.2182 0.1892 -0.0244 -0.0031 -0.0147 60  PHE A C   
408  O O   . PHE A 55  ? 0.1972 0.1510 0.1242 -0.0285 -0.0025 -0.0235 60  PHE A O   
409  C CB  . PHE A 55  ? 0.1981 0.1210 0.1064 -0.0067 -0.0123 -0.0087 60  PHE A CB  
410  C CG  . PHE A 55  ? 0.2152 0.1491 0.1388 -0.0019 -0.0159 -0.0209 60  PHE A CG  
411  C CD1 . PHE A 55  ? 0.2348 0.1614 0.1695 -0.0001 -0.0158 -0.0289 60  PHE A CD1 
412  C CD2 . PHE A 55  ? 0.2051 0.1562 0.1338 0.0005  -0.0179 -0.0250 60  PHE A CD2 
413  C CE1 . PHE A 55  ? 0.2161 0.1549 0.1673 0.0043  -0.0159 -0.0404 60  PHE A CE1 
414  C CE2 . PHE A 55  ? 0.1962 0.1589 0.1424 0.0036  -0.0191 -0.0353 60  PHE A CE2 
415  C CZ  . PHE A 55  ? 0.2505 0.2083 0.2082 0.0057  -0.0172 -0.0428 60  PHE A CZ  
416  N N   . ALA A 56  ? 0.1976 0.1584 0.1154 -0.0236 -0.0018 -0.0103 61  ALA A N   
417  C CA  . ALA A 56  ? 0.1487 0.1273 0.0738 -0.0260 -0.0011 -0.0142 61  ALA A CA  
418  C C   . ALA A 56  ? 0.1594 0.1416 0.0828 -0.0177 -0.0041 -0.0154 61  ALA A C   
419  O O   . ALA A 56  ? 0.2012 0.1767 0.1135 -0.0131 -0.0042 -0.0102 61  ALA A O   
420  C CB  . ALA A 56  ? 0.1939 0.1826 0.1224 -0.0342 0.0029  -0.0080 61  ALA A CB  
421  N N   . TYR A 57  ? 0.1585 0.1504 0.0918 -0.0165 -0.0061 -0.0226 62  TYR A N   
422  C CA  . TYR A 57  ? 0.1058 0.1020 0.0417 -0.0105 -0.0104 -0.0255 62  TYR A CA  
423  C C   . TYR A 57  ? 0.1186 0.1259 0.0652 -0.0143 -0.0066 -0.0238 62  TYR A C   
424  O O   . TYR A 57  ? 0.1004 0.1156 0.0565 -0.0193 -0.0035 -0.0250 62  TYR A O   
425  C CB  . TYR A 57  ? 0.1475 0.1453 0.0949 -0.0049 -0.0162 -0.0336 62  TYR A CB  
426  C CG  . TYR A 57  ? 0.1459 0.1507 0.1017 -0.0012 -0.0222 -0.0383 62  TYR A CG  
427  C CD1 . TYR A 57  ? 0.1165 0.1145 0.0610 0.0025  -0.0261 -0.0346 62  TYR A CD1 
428  C CD2 . TYR A 57  ? 0.1661 0.1837 0.1432 -0.0030 -0.0217 -0.0453 62  TYR A CD2 
429  C CE1 . TYR A 57  ? 0.1175 0.1195 0.0708 0.0043  -0.0313 -0.0386 62  TYR A CE1 
430  C CE2 . TYR A 57  ? 0.0942 0.1172 0.0831 -0.0013 -0.0272 -0.0486 62  TYR A CE2 
431  C CZ  . TYR A 57  ? 0.1385 0.1526 0.1149 0.0024  -0.0327 -0.0453 62  TYR A CZ  
432  O OH  . TYR A 57  ? 0.1698 0.1875 0.1572 0.0032  -0.0384 -0.0496 62  TYR A OH  
433  N N   . VAL A 58  ? 0.1163 0.1227 0.0587 -0.0119 -0.0063 -0.0211 63  VAL A N   
434  C CA  . VAL A 58  ? 0.1157 0.1305 0.0657 -0.0159 -0.0031 -0.0194 63  VAL A CA  
435  C C   . VAL A 58  ? 0.1302 0.1436 0.0818 -0.0118 -0.0071 -0.0256 63  VAL A C   
436  O O   . VAL A 58  ? 0.1323 0.1360 0.0725 -0.0055 -0.0104 -0.0274 63  VAL A O   
437  C CB  . VAL A 58  ? 0.1247 0.1410 0.0701 -0.0182 0.0023  -0.0122 63  VAL A CB  
438  C CG1 . VAL A 58  ? 0.1245 0.1484 0.0806 -0.0203 0.0043  -0.0095 63  VAL A CG1 
439  C CG2 . VAL A 58  ? 0.1454 0.1630 0.0918 -0.0239 0.0039  -0.0074 63  VAL A CG2 
440  N N   . THR A 59  ? 0.0942 0.1150 0.0595 -0.0159 -0.0069 -0.0280 64  THR A N   
441  C CA  . THR A 59  ? 0.0987 0.1170 0.0709 -0.0136 -0.0106 -0.0339 64  THR A CA  
442  C C   . THR A 59  ? 0.1383 0.1563 0.1166 -0.0156 -0.0056 -0.0288 64  THR A C   
443  O O   . THR A 59  ? 0.0921 0.1160 0.0750 -0.0204 -0.0012 -0.0204 64  THR A O   
444  C CB  . THR A 59  ? 0.1372 0.1622 0.1274 -0.0168 -0.0141 -0.0399 64  THR A CB  
445  O OG1 . THR A 59  ? 0.1243 0.1577 0.1233 -0.0242 -0.0070 -0.0345 64  THR A OG1 
446  C CG2 . THR A 59  ? 0.1494 0.1732 0.1391 -0.0117 -0.0202 -0.0438 64  THR A CG2 
447  N N   . LEU A 60  ? 0.1027 0.1127 0.0806 -0.0113 -0.0075 -0.0345 65  LEU A N   
448  C CA  . LEU A 60  ? 0.1434 0.1500 0.1301 -0.0110 -0.0032 -0.0313 65  LEU A CA  
449  C C   . LEU A 60  ? 0.1906 0.1921 0.1917 -0.0132 -0.0075 -0.0384 65  LEU A C   
450  O O   . LEU A 60  ? 0.2029 0.1995 0.2009 -0.0112 -0.0146 -0.0496 65  LEU A O   
451  C CB  . LEU A 60  ? 0.2772 0.2762 0.2510 -0.0033 0.0012  -0.0333 65  LEU A CB  
452  C CG  . LEU A 60  ? 0.2307 0.2334 0.1905 -0.0017 0.0060  -0.0274 65  LEU A CG  
453  C CD1 . LEU A 60  ? 0.2922 0.2859 0.2351 0.0060  0.0118  -0.0318 65  LEU A CD1 
454  C CD2 . LEU A 60  ? 0.1951 0.2088 0.1679 -0.0061 0.0106  -0.0155 65  LEU A CD2 
455  N N   . ARG A 61  ? 0.1080 0.1100 0.1254 -0.0179 -0.0042 -0.0313 66  ARG A N   
456  C CA  . ARG A 61  ? 0.1408 0.1363 0.1755 -0.0219 -0.0070 -0.0361 66  ARG A CA  
457  C C   . ARG A 61  ? 0.1619 0.1484 0.2075 -0.0210 -0.0028 -0.0290 66  ARG A C   
458  O O   . ARG A 61  ? 0.1095 0.1005 0.1537 -0.0196 0.0014  -0.0171 66  ARG A O   
459  C CB  . ARG A 61  ? 0.1336 0.1390 0.1815 -0.0312 -0.0065 -0.0328 66  ARG A CB  
460  C CG  . ARG A 61  ? 0.0947 0.1059 0.1447 -0.0372 0.0003  -0.0175 66  ARG A CG  
461  C CD  . ARG A 61  ? 0.1393 0.1617 0.1953 -0.0453 0.0038  -0.0163 66  ARG A CD  
462  N NE  . ARG A 61  ? 0.2133 0.2381 0.2676 -0.0523 0.0106  -0.0020 66  ARG A NE  
463  C CZ  . ARG A 61  ? 0.1784 0.2101 0.2160 -0.0537 0.0132  0.0053  66  ARG A CZ  
464  N NH1 . ARG A 61  ? 0.1789 0.2151 0.2035 -0.0489 0.0107  0.0000  66  ARG A NH1 
465  N NH2 . ARG A 61  ? 0.2426 0.2748 0.2747 -0.0604 0.0178  0.0184  66  ARG A NH2 
466  N N   . PRO A 62  ? 0.1376 0.1109 0.1961 -0.0214 -0.0051 -0.0363 67  PRO A N   
467  C CA  . PRO A 62  ? 0.1399 0.1009 0.2104 -0.0184 -0.0014 -0.0304 67  PRO A CA  
468  C C   . PRO A 62  ? 0.1951 0.1588 0.2792 -0.0258 0.0013  -0.0127 67  PRO A C   
469  O O   . PRO A 62  ? 0.1383 0.1097 0.2257 -0.0351 0.0016  -0.0082 67  PRO A O   
470  C CB  . PRO A 62  ? 0.1595 0.1030 0.2391 -0.0182 -0.0057 -0.0459 67  PRO A CB  
471  C CG  . PRO A 62  ? 0.1876 0.1386 0.2704 -0.0262 -0.0124 -0.0537 67  PRO A CG  
472  C CD  . PRO A 62  ? 0.1693 0.1371 0.2335 -0.0242 -0.0126 -0.0514 67  PRO A CD  
473  N N   . SER A 63  ? 0.1667 0.1239 0.2586 -0.0208 0.0037  -0.0021 68  SER A N   
474  C CA  . SER A 63  ? 0.1644 0.1203 0.2662 -0.0263 0.0045  0.0169  68  SER A CA  
475  C C   . SER A 63  ? 0.2112 0.1488 0.3316 -0.0198 0.0048  0.0213  68  SER A C   
476  O O   . SER A 63  ? 0.1885 0.1224 0.3114 -0.0085 0.0063  0.0146  68  SER A O   
477  C CB  . SER A 63  ? 0.1667 0.1392 0.2561 -0.0266 0.0042  0.0311  68  SER A CB  
478  O OG  . SER A 63  ? 0.2159 0.1844 0.3126 -0.0285 0.0026  0.0504  68  SER A OG  
479  N N   . PRO A 64  ? 0.1841 0.1091 0.3187 -0.0263 0.0046  0.0330  69  PRO A N   
480  C CA  . PRO A 64  ? 0.2050 0.1096 0.3596 -0.0192 0.0043  0.0392  69  PRO A CA  
481  C C   . PRO A 64  ? 0.3087 0.2202 0.4659 -0.0110 0.0022  0.0572  69  PRO A C   
482  O O   . PRO A 64  ? 0.2400 0.1367 0.4169 -0.0018 0.0016  0.0618  69  PRO A O   
483  C CB  . PRO A 64  ? 0.2230 0.1148 0.3873 -0.0303 0.0048  0.0483  69  PRO A CB  
484  C CG  . PRO A 64  ? 0.2416 0.1519 0.3887 -0.0417 0.0065  0.0574  69  PRO A CG  
485  C CD  . PRO A 64  ? 0.1856 0.1135 0.3190 -0.0403 0.0063  0.0423  69  PRO A CD  
486  N N   . TYR A 65  ? 0.2511 0.1842 0.3914 -0.0139 0.0000  0.0665  70  TYR A N   
487  C CA  . TYR A 65  ? 0.2401 0.1829 0.3840 -0.0079 -0.0052 0.0838  70  TYR A CA  
488  C C   . TYR A 65  ? 0.2124 0.1670 0.3632 0.0043  -0.0037 0.0748  70  TYR A C   
489  O O   . TYR A 65  ? 0.2329 0.1948 0.3978 0.0117  -0.0082 0.0874  70  TYR A O   
490  C CB  . TYR A 65  ? 0.2366 0.1964 0.3577 -0.0180 -0.0093 0.0967  70  TYR A CB  
491  C CG  . TYR A 65  ? 0.2937 0.2450 0.4046 -0.0296 -0.0087 0.1088  70  TYR A CG  
492  C CD1 . TYR A 65  ? 0.3699 0.3118 0.4845 -0.0276 -0.0128 0.1229  70  TYR A CD1 
493  C CD2 . TYR A 65  ? 0.3060 0.2632 0.3998 -0.0406 -0.0029 0.1010  70  TYR A CD2 
494  C CE1 . TYR A 65  ? 0.4254 0.3611 0.5246 -0.0370 -0.0099 0.1302  70  TYR A CE1 
495  C CE2 . TYR A 65  ? 0.3001 0.2530 0.3814 -0.0490 0.0009  0.1069  70  TYR A CE2 
496  C CZ  . TYR A 65  ? 0.2612 0.2024 0.3440 -0.0476 -0.0020 0.1220  70  TYR A CZ  
497  O OH  . TYR A 65  ? 0.3719 0.3066 0.4408 -0.0565 0.0037  0.1289  70  TYR A OH  
498  N N   . TYR A 66  ? 0.1680 0.1256 0.3098 0.0064  0.0025  0.0545  71  TYR A N   
499  C CA  . TYR A 66  ? 0.2938 0.2629 0.4384 0.0164  0.0071  0.0463  71  TYR A CA  
500  C C   . TYR A 66  ? 0.2722 0.2279 0.4140 0.0227  0.0151  0.0243  71  TYR A C   
501  O O   . TYR A 66  ? 0.2151 0.1594 0.3456 0.0167  0.0144  0.0128  71  TYR A O   
502  C CB  . TYR A 66  ? 0.2694 0.2603 0.3947 0.0107  0.0062  0.0464  71  TYR A CB  
503  C CG  . TYR A 66  ? 0.1844 0.1855 0.2984 -0.0001 -0.0018 0.0613  71  TYR A CG  
504  C CD1 . TYR A 66  ? 0.2064 0.2162 0.3306 0.0008  -0.0096 0.0794  71  TYR A CD1 
505  C CD2 . TYR A 66  ? 0.2214 0.2237 0.3139 -0.0106 -0.0017 0.0566  71  TYR A CD2 
506  C CE1 . TYR A 66  ? 0.2622 0.2796 0.3696 -0.0094 -0.0173 0.0918  71  TYR A CE1 
507  C CE2 . TYR A 66  ? 0.1826 0.1931 0.2614 -0.0202 -0.0067 0.0683  71  TYR A CE2 
508  C CZ  . TYR A 66  ? 0.2414 0.2584 0.3246 -0.0199 -0.0145 0.0855  71  TYR A CZ  
509  O OH  . TYR A 66  ? 0.4281 0.4513 0.4915 -0.0296 -0.0199 0.0960  71  TYR A OH  
510  N N   . ASP A 67  ? 0.2312 0.1893 0.3832 0.0348  0.0226  0.0180  72  ASP A N   
511  C CA  . ASP A 67  ? 0.2120 0.1590 0.3521 0.0411  0.0315  -0.0039 72  ASP A CA  
512  C C   . ASP A 67  ? 0.2450 0.2015 0.3543 0.0345  0.0316  -0.0127 72  ASP A C   
513  O O   . ASP A 67  ? 0.2843 0.2284 0.3753 0.0339  0.0321  -0.0294 72  ASP A O   
514  C CB  . ASP A 67  ? 0.3128 0.2630 0.4692 0.0555  0.0429  -0.0078 72  ASP A CB  
515  C CG  . ASP A 67  ? 0.3690 0.3045 0.5579 0.0650  0.0434  -0.0034 72  ASP A CG  
516  O OD1 . ASP A 67  ? 0.3856 0.3013 0.5791 0.0605  0.0366  -0.0023 72  ASP A OD1 
517  O OD2 . ASP A 67  ? 0.4148 0.3598 0.6226 0.0751  0.0500  -0.0007 72  ASP A OD2 
518  N N   . GLY A 68  ? 0.1989 0.1760 0.3024 0.0297  0.0298  -0.0016 73  GLY A N   
519  C CA  . GLY A 68  ? 0.2020 0.1867 0.2791 0.0237  0.0292  -0.0074 73  GLY A CA  
520  C C   . GLY A 68  ? 0.1485 0.1331 0.2162 0.0123  0.0199  -0.0049 73  GLY A C   
521  O O   . GLY A 68  ? 0.1927 0.1710 0.2724 0.0078  0.0151  0.0015  73  GLY A O   
522  N N   . PRO A 69  ? 0.1657 0.1570 0.2131 0.0077  0.0183  -0.0093 74  PRO A N   
523  C CA  . PRO A 69  ? 0.1139 0.1071 0.1548 -0.0019 0.0115  -0.0088 74  PRO A CA  
524  C C   . PRO A 69  ? 0.2009 0.2079 0.2434 -0.0091 0.0090  0.0056  74  PRO A C   
525  O O   . PRO A 69  ? 0.1673 0.1840 0.2136 -0.0076 0.0100  0.0146  74  PRO A O   
526  C CB  . PRO A 69  ? 0.1860 0.1793 0.2054 -0.0011 0.0107  -0.0202 74  PRO A CB  
527  C CG  . PRO A 69  ? 0.1149 0.1134 0.1267 0.0050  0.0178  -0.0181 74  PRO A CG  
528  C CD  . PRO A 69  ? 0.1248 0.1209 0.1549 0.0117  0.0239  -0.0147 74  PRO A CD  
529  N N   . VAL A 70  ? 0.1348 0.1429 0.1748 -0.0175 0.0057  0.0069  75  VAL A N   
530  C CA  . VAL A 70  ? 0.1296 0.1493 0.1614 -0.0249 0.0042  0.0155  75  VAL A CA  
531  C C   . VAL A 70  ? 0.1083 0.1329 0.1253 -0.0253 0.0043  0.0065  75  VAL A C   
532  O O   . VAL A 70  ? 0.1142 0.1344 0.1287 -0.0246 0.0033  -0.0042 75  VAL A O   
533  C CB  . VAL A 70  ? 0.1410 0.1593 0.1761 -0.0334 0.0040  0.0214  75  VAL A CB  
534  C CG1 . VAL A 70  ? 0.1174 0.1463 0.1380 -0.0407 0.0042  0.0257  75  VAL A CG1 
535  C CG2 . VAL A 70  ? 0.2394 0.2511 0.2868 -0.0333 0.0029  0.0346  75  VAL A CG2 
536  N N   . ALA A 71  ? 0.1114 0.1444 0.1205 -0.0266 0.0042  0.0110  76  ALA A N   
537  C CA  . ALA A 71  ? 0.1072 0.1420 0.1031 -0.0270 0.0043  0.0042  76  ALA A CA  
538  C C   . ALA A 71  ? 0.1297 0.1693 0.1194 -0.0345 0.0034  0.0046  76  ALA A C   
539  O O   . ALA A 71  ? 0.0982 0.1424 0.0873 -0.0403 0.0028  0.0127  76  ALA A O   
540  C CB  . ALA A 71  ? 0.1108 0.1498 0.1032 -0.0250 0.0059  0.0077  76  ALA A CB  
541  N N   A MET A 72  ? 0.1251 0.1632 0.1095 -0.0338 0.0034  -0.0045 77  MET A N   
542  N N   B MET A 72  ? 0.1244 0.1625 0.1087 -0.0338 0.0034  -0.0044 77  MET A N   
543  C CA  A MET A 72  ? 0.1320 0.1743 0.1120 -0.0392 0.0049  -0.0070 77  MET A CA  
544  C CA  B MET A 72  ? 0.1320 0.1743 0.1120 -0.0392 0.0049  -0.0070 77  MET A CA  
545  C C   A MET A 72  ? 0.1359 0.1758 0.1067 -0.0367 0.0039  -0.0124 77  MET A C   
546  C C   B MET A 72  ? 0.1358 0.1758 0.1068 -0.0368 0.0039  -0.0125 77  MET A C   
547  O O   A MET A 72  ? 0.1168 0.1514 0.0871 -0.0305 0.0015  -0.0180 77  MET A O   
548  O O   B MET A 72  ? 0.1147 0.1495 0.0853 -0.0306 0.0015  -0.0183 77  MET A O   
549  C CB  A MET A 72  ? 0.1431 0.1867 0.1341 -0.0403 0.0067  -0.0129 77  MET A CB  
550  C CB  B MET A 72  ? 0.1430 0.1865 0.1342 -0.0402 0.0067  -0.0129 77  MET A CB  
551  C CG  A MET A 72  ? 0.1745 0.2230 0.1643 -0.0427 0.0103  -0.0193 77  MET A CG  
552  C CG  B MET A 72  ? 0.1753 0.2244 0.1657 -0.0437 0.0110  -0.0183 77  MET A CG  
553  S SD  A MET A 72  ? 0.2577 0.3118 0.2388 -0.0526 0.0182  -0.0130 77  MET A SD  
554  S SD  B MET A 72  ? 0.2010 0.2566 0.2045 -0.0513 0.0189  -0.0167 77  MET A SD  
555  C CE  A MET A 72  ? 0.1186 0.1710 0.1127 -0.0553 0.0199  -0.0048 77  MET A CE  
556  C CE  B MET A 72  ? 0.2914 0.3471 0.2740 -0.0560 0.0243  -0.0120 77  MET A CE  
557  N N   . LEU A 73  ? 0.1453 0.1865 0.1098 -0.0411 0.0046  -0.0101 78  LEU A N   
558  C CA  . LEU A 73  ? 0.1312 0.1656 0.0935 -0.0379 0.0044  -0.0137 78  LEU A CA  
559  C C   . LEU A 73  ? 0.1239 0.1590 0.0885 -0.0371 0.0070  -0.0218 78  LEU A C   
560  O O   . LEU A 73  ? 0.1337 0.1710 0.0956 -0.0417 0.0105  -0.0235 78  LEU A O   
561  C CB  . LEU A 73  ? 0.1848 0.2190 0.1433 -0.0430 0.0034  -0.0097 78  LEU A CB  
562  C CG  . LEU A 73  ? 0.1926 0.2187 0.1463 -0.0424 0.0033  -0.0134 78  LEU A CG  
563  C CD1 . LEU A 73  ? 0.1209 0.1403 0.0723 -0.0371 0.0023  -0.0134 78  LEU A CD1 
564  C CD2 . LEU A 73  ? 0.2381 0.2654 0.1878 -0.0501 0.0014  -0.0102 78  LEU A CD2 
565  N N   . ASP A 74  ? 0.1094 0.1434 0.0794 -0.0312 0.0048  -0.0278 79  ASP A N   
566  C CA  . ASP A 74  ? 0.1952 0.2345 0.1741 -0.0307 0.0071  -0.0377 79  ASP A CA  
567  C C   . ASP A 74  ? 0.1691 0.2023 0.1452 -0.0279 0.0083  -0.0426 79  ASP A C   
568  O O   . ASP A 74  ? 0.1797 0.2182 0.1618 -0.0294 0.0146  -0.0506 79  ASP A O   
569  C CB  . ASP A 74  ? 0.1550 0.1957 0.1468 -0.0244 0.0009  -0.0426 79  ASP A CB  
570  C CG  . ASP A 74  ? 0.2025 0.2502 0.2066 -0.0283 0.0022  -0.0413 79  ASP A CG  
571  O OD1 . ASP A 74  ? 0.3759 0.4319 0.3891 -0.0342 0.0099  -0.0417 79  ASP A OD1 
572  O OD2 . ASP A 74  ? 0.2000 0.2434 0.2036 -0.0256 -0.0034 -0.0400 79  ASP A OD2 
573  N N   A GLU A 75  ? 0.1298 0.1514 0.0971 -0.0244 0.0037  -0.0393 80  GLU A N   
574  N N   B GLU A 75  ? 0.1264 0.1480 0.0936 -0.0245 0.0038  -0.0392 80  GLU A N   
575  C CA  A GLU A 75  ? 0.1773 0.1896 0.1409 -0.0227 0.0042  -0.0448 80  GLU A CA  
576  C CA  B GLU A 75  ? 0.1778 0.1901 0.1415 -0.0227 0.0042  -0.0449 80  GLU A CA  
577  C C   A GLU A 75  ? 0.1999 0.2026 0.1514 -0.0265 0.0028  -0.0381 80  GLU A C   
578  C C   B GLU A 75  ? 0.1999 0.2022 0.1513 -0.0264 0.0027  -0.0383 80  GLU A C   
579  O O   A GLU A 75  ? 0.1931 0.1937 0.1394 -0.0264 0.0001  -0.0312 80  GLU A O   
580  O O   B GLU A 75  ? 0.1896 0.1894 0.1356 -0.0260 -0.0001 -0.0317 80  GLU A O   
581  C CB  A GLU A 75  ? 0.1777 0.1840 0.1486 -0.0131 -0.0017 -0.0506 80  GLU A CB  
582  C CB  B GLU A 75  ? 0.1785 0.1853 0.1498 -0.0129 -0.0019 -0.0506 80  GLU A CB  
583  C CG  A GLU A 75  ? 0.1865 0.2051 0.1775 -0.0080 -0.0034 -0.0564 80  GLU A CG  
584  C CG  B GLU A 75  ? 0.1883 0.2076 0.1811 -0.0084 -0.0015 -0.0581 80  GLU A CG  
585  C CD  A GLU A 75  ? 0.1926 0.2185 0.1998 -0.0072 0.0045  -0.0664 80  GLU A CD  
586  C CD  B GLU A 75  ? 0.1854 0.2030 0.1870 0.0015  -0.0132 -0.0579 80  GLU A CD  
587  O OE1 A GLU A 75  ? 0.2267 0.2436 0.2272 -0.0079 0.0093  -0.0706 80  GLU A OE1 
588  O OE1 B GLU A 75  ? 0.1580 0.1613 0.1458 0.0064  -0.0204 -0.0524 80  GLU A OE1 
589  O OE2 A GLU A 75  ? 0.2459 0.2863 0.2736 -0.0064 0.0069  -0.0709 80  GLU A OE2 
590  O OE2 B GLU A 75  ? 0.1409 0.1714 0.1629 0.0037  -0.0157 -0.0628 80  GLU A OE2 
591  N N   . LEU A 76  ? 0.1935 0.1911 0.1413 -0.0306 0.0054  -0.0414 81  LEU A N   
592  C CA  . LEU A 76  ? 0.2032 0.1912 0.1428 -0.0363 0.0036  -0.0382 81  LEU A CA  
593  C C   . LEU A 76  ? 0.3105 0.2845 0.2481 -0.0360 0.0046  -0.0478 81  LEU A C   
594  O O   . LEU A 76  ? 0.2415 0.2186 0.1808 -0.0358 0.0084  -0.0542 81  LEU A O   
595  C CB  . LEU A 76  ? 0.2093 0.2064 0.1477 -0.0442 0.0038  -0.0318 81  LEU A CB  
596  C CG  . LEU A 76  ? 0.2501 0.2398 0.1834 -0.0524 0.0011  -0.0297 81  LEU A CG  
597  C CD1 . LEU A 76  ? 0.2042 0.1907 0.1351 -0.0546 -0.0002 -0.0230 81  LEU A CD1 
598  C CD2 . LEU A 76  ? 0.3368 0.3357 0.2694 -0.0596 -0.0008 -0.0264 81  LEU A CD2 
599  N N   . TYR A 77  ? 0.2309 0.1865 0.1641 -0.0357 0.0022  -0.0480 82  TYR A N   
600  C CA  . TYR A 77  ? 0.2802 0.2179 0.2162 -0.0324 0.0029  -0.0567 82  TYR A CA  
601  C C   . TYR A 77  ? 0.3471 0.2655 0.2795 -0.0366 0.0002  -0.0497 82  TYR A C   
602  O O   . TYR A 77  ? 0.2722 0.1889 0.2024 -0.0356 -0.0017 -0.0369 82  TYR A O   
603  C CB  . TYR A 77  ? 0.2703 0.2059 0.2182 -0.0183 0.0015  -0.0597 82  TYR A CB  
604  C CG  . TYR A 77  ? 0.3264 0.2403 0.2808 -0.0115 0.0006  -0.0655 82  TYR A CG  
605  C CD1 . TYR A 77  ? 0.3264 0.2363 0.2864 -0.0109 0.0070  -0.0809 82  TYR A CD1 
606  C CD2 . TYR A 77  ? 0.3176 0.2133 0.2714 -0.0049 -0.0059 -0.0553 82  TYR A CD2 
607  C CE1 . TYR A 77  ? 0.3050 0.1929 0.2740 -0.0033 0.0065  -0.0872 82  TYR A CE1 
608  C CE2 . TYR A 77  ? 0.4378 0.3109 0.3992 0.0022  -0.0075 -0.0589 82  TYR A CE2 
609  C CZ  . TYR A 77  ? 0.3707 0.2398 0.3418 0.0035  -0.0015 -0.0754 82  TYR A CZ  
610  O OH  . TYR A 77  ? 0.3718 0.2164 0.3532 0.0118  -0.0028 -0.0798 82  TYR A OH  
611  N N   . VAL A 78  ? 0.3118 0.2151 0.2434 -0.0420 0.0012  -0.0587 83  VAL A N   
612  C CA  . VAL A 78  ? 0.3202 0.2007 0.2524 -0.0466 -0.0008 -0.0537 83  VAL A CA  
613  C C   . VAL A 78  ? 0.4299 0.2876 0.3674 -0.0399 0.0001  -0.0654 83  VAL A C   
614  O O   . VAL A 78  ? 0.3671 0.2329 0.3077 -0.0375 0.0024  -0.0783 83  VAL A O   
615  C CB  . VAL A 78  ? 0.3781 0.2628 0.3086 -0.0622 -0.0022 -0.0530 83  VAL A CB  
616  C CG1 . VAL A 78  ? 0.3949 0.2550 0.3303 -0.0685 -0.0033 -0.0492 83  VAL A CG1 
617  C CG2 . VAL A 78  ? 0.2969 0.2030 0.2263 -0.0678 -0.0027 -0.0415 83  VAL A CG2 
618  N N   . ALA A 79  ? 0.4502 0.2856 0.3920 -0.0334 -0.0024 -0.0569 84  ALA A N   
619  C CA  . ALA A 79  ? 0.3824 0.1933 0.3330 -0.0250 -0.0024 -0.0664 84  ALA A CA  
620  C C   . ALA A 79  ? 0.4144 0.2216 0.3678 -0.0338 -0.0012 -0.0798 84  ALA A C   
621  O O   . ALA A 79  ? 0.3716 0.1830 0.3215 -0.0473 -0.0028 -0.0761 84  ALA A O   
622  C CB  . ALA A 79  ? 0.4656 0.2502 0.4181 -0.0192 -0.0068 -0.0510 84  ALA A CB  
623  N N   . PRO A 80  ? 0.4311 0.2332 0.3895 -0.0247 -0.0002 -0.0934 85  PRO A N   
624  C CA  . PRO A 80  ? 0.4372 0.2373 0.3899 -0.0311 -0.0005 -0.1051 85  PRO A CA  
625  C C   . PRO A 80  ? 0.5161 0.2963 0.4728 -0.0419 -0.0059 -0.1024 85  PRO A C   
626  O O   . PRO A 80  ? 0.5231 0.3109 0.4744 -0.0529 -0.0086 -0.1076 85  PRO A O   
627  C CB  . PRO A 80  ? 0.4519 0.2404 0.4068 -0.0175 0.0045  -0.1167 85  PRO A CB  
628  C CG  . PRO A 80  ? 0.4736 0.2767 0.4369 -0.0059 0.0086  -0.1127 85  PRO A CG  
629  C CD  . PRO A 80  ? 0.4146 0.2145 0.3803 -0.0081 0.0030  -0.0977 85  PRO A CD  
630  N N   . ALA A 81  ? 0.4602 0.2151 0.4274 -0.0390 -0.0079 -0.0932 86  ALA A N   
631  C CA  . ALA A 81  ? 0.4820 0.2179 0.4570 -0.0500 -0.0117 -0.0892 86  ALA A CA  
632  C C   . ALA A 81  ? 0.5970 0.3494 0.5719 -0.0658 -0.0111 -0.0775 86  ALA A C   
633  O O   . ALA A 81  ? 0.5475 0.2932 0.5307 -0.0775 -0.0146 -0.0771 86  ALA A O   
634  C CB  . ALA A 81  ? 0.4869 0.1930 0.4742 -0.0422 -0.0123 -0.0782 86  ALA A CB  
635  N N   . HIS A 82  ? 0.4911 0.2641 0.4570 -0.0660 -0.0079 -0.0680 87  HIS A N   
636  C CA  . HIS A 82  ? 0.4842 0.2727 0.4493 -0.0789 -0.0078 -0.0552 87  HIS A CA  
637  C C   . HIS A 82  ? 0.4361 0.2562 0.3953 -0.0842 -0.0100 -0.0617 87  HIS A C   
638  O O   . HIS A 82  ? 0.4597 0.2978 0.4198 -0.0916 -0.0100 -0.0511 87  HIS A O   
639  C CB  . HIS A 82  ? 0.4309 0.2159 0.3880 -0.0751 -0.0039 -0.0364 87  HIS A CB  
640  C CG  . HIS A 82  ? 0.5371 0.2918 0.4972 -0.0702 -0.0026 -0.0236 87  HIS A CG  
641  N ND1 . HIS A 82  ? 0.5545 0.3028 0.5216 -0.0792 0.0005  -0.0076 87  HIS A ND1 
642  C CD2 . HIS A 82  ? 0.5130 0.2444 0.4725 -0.0559 -0.0040 -0.0233 87  HIS A CD2 
643  C CE1 . HIS A 82  ? 0.5186 0.2401 0.4858 -0.0714 0.0013  0.0031  87  HIS A CE1 
644  N NE2 . HIS A 82  ? 0.6050 0.3154 0.5678 -0.0567 -0.0025 -0.0059 87  HIS A NE2 
645  N N   . ARG A 83  ? 0.4661 0.2932 0.4194 -0.0795 -0.0117 -0.0772 88  ARG A N   
646  C CA  . ARG A 83  ? 0.4964 0.3502 0.4413 -0.0832 -0.0141 -0.0808 88  ARG A CA  
647  C C   . ARG A 83  ? 0.5446 0.4007 0.4949 -0.0955 -0.0215 -0.0837 88  ARG A C   
648  O O   . ARG A 83  ? 0.4995 0.3360 0.4604 -0.1007 -0.0245 -0.0870 88  ARG A O   
649  C CB  . ARG A 83  ? 0.5250 0.3836 0.4586 -0.0736 -0.0114 -0.0936 88  ARG A CB  
650  C CG  . ARG A 83  ? 0.4788 0.3377 0.4129 -0.0610 -0.0051 -0.0922 88  ARG A CG  
651  C CD  . ARG A 83  ? 0.4216 0.2915 0.3476 -0.0530 -0.0002 -0.1021 88  ARG A CD  
652  N NE  . ARG A 83  ? 0.4549 0.3318 0.3861 -0.0425 0.0049  -0.0989 88  ARG A NE  
653  C CZ  . ARG A 83  ? 0.4492 0.3254 0.3832 -0.0320 0.0110  -0.1074 88  ARG A CZ  
654  N NH1 . ARG A 83  ? 0.3568 0.2245 0.2859 -0.0301 0.0147  -0.1197 88  ARG A NH1 
655  N NH2 . ARG A 83  ? 0.3811 0.2657 0.3241 -0.0233 0.0140  -0.1039 88  ARG A NH2 
656  N N   . ASN A 84  ? 0.4562 0.3358 0.4008 -0.0998 -0.0253 -0.0821 89  ASN A N   
657  C CA  . ASN A 84  ? 0.4841 0.3698 0.4336 -0.1105 -0.0346 -0.0855 89  ASN A CA  
658  C C   . ASN A 84  ? 0.5259 0.4099 0.4983 -0.1207 -0.0369 -0.0756 89  ASN A C   
659  O O   . ASN A 84  ? 0.5662 0.4509 0.5501 -0.1302 -0.0449 -0.0802 89  ASN A O   
660  C CB  . ASN A 84  ? 0.5196 0.3885 0.4610 -0.1109 -0.0391 -0.1034 89  ASN A CB  
661  C CG  . ASN A 84  ? 0.6327 0.5147 0.5536 -0.1099 -0.0427 -0.1113 89  ASN A CG  
662  O OD1 . ASN A 84  ? 0.6778 0.5722 0.5988 -0.1179 -0.0518 -0.1106 89  ASN A OD1 
663  N ND2 . ASN A 84  ? 0.8271 0.7063 0.7310 -0.1001 -0.0353 -0.1181 89  ASN A ND2 
664  N N   . ARG A 85  ? 0.4495 0.3316 0.4294 -0.1190 -0.0295 -0.0619 90  ARG A N   
665  C CA  . ARG A 85  ? 0.4870 0.3681 0.4891 -0.1278 -0.0280 -0.0498 90  ARG A CA  
666  C C   . ARG A 85  ? 0.4713 0.3775 0.4802 -0.1287 -0.0249 -0.0353 90  ARG A C   
667  O O   . ARG A 85  ? 0.4575 0.3652 0.4845 -0.1334 -0.0195 -0.0229 90  ARG A O   
668  C CB  . ARG A 85  ? 0.4075 0.2613 0.4130 -0.1252 -0.0205 -0.0436 90  ARG A CB  
669  C CG  . ARG A 85  ? 0.5693 0.3981 0.5861 -0.1300 -0.0241 -0.0526 90  ARG A CG  
670  C CD  . ARG A 85  ? 0.5753 0.3813 0.5778 -0.1192 -0.0238 -0.0647 90  ARG A CD  
671  N NE  . ARG A 85  ? 0.6483 0.4239 0.6638 -0.1213 -0.0250 -0.0676 90  ARG A NE  
672  C CZ  . ARG A 85  ? 0.8476 0.6054 0.8602 -0.1186 -0.0310 -0.0847 90  ARG A CZ  
673  N NH1 . ARG A 85  ? 0.8556 0.6234 0.8507 -0.1136 -0.0346 -0.1002 90  ARG A NH1 
674  N NH2 . ARG A 85  ? 0.7802 0.5086 0.8056 -0.1206 -0.0331 -0.0849 90  ARG A NH2 
675  N N   . GLY A 86  ? 0.3555 0.2811 0.3516 -0.1234 -0.0271 -0.0361 91  GLY A N   
676  C CA  . GLY A 86  ? 0.3357 0.2845 0.3396 -0.1225 -0.0249 -0.0237 91  GLY A CA  
677  C C   . GLY A 86  ? 0.3830 0.3307 0.3778 -0.1148 -0.0155 -0.0144 91  GLY A C   
678  O O   . GLY A 86  ? 0.3338 0.2996 0.3365 -0.1130 -0.0122 -0.0044 91  GLY A O   
679  N N   . VAL A 87  ? 0.3121 0.2386 0.2919 -0.1093 -0.0114 -0.0181 92  VAL A N   
680  C CA  . VAL A 87  ? 0.3375 0.2600 0.3070 -0.1024 -0.0041 -0.0098 92  VAL A CA  
681  C C   . VAL A 87  ? 0.3639 0.3057 0.3241 -0.0965 -0.0054 -0.0121 92  VAL A C   
682  O O   . VAL A 87  ? 0.3190 0.2718 0.2798 -0.0935 -0.0009 -0.0028 92  VAL A O   
683  C CB  . VAL A 87  ? 0.3427 0.2347 0.3001 -0.0968 -0.0016 -0.0134 92  VAL A CB  
684  C CG1 . VAL A 87  ? 0.2335 0.1225 0.1809 -0.0854 0.0041  -0.0025 92  VAL A CG1 
685  C CG2 . VAL A 87  ? 0.3544 0.2260 0.3230 -0.1023 -0.0011 -0.0111 92  VAL A CG2 
686  N N   . GLY A 88  ? 0.2473 0.1934 0.1992 -0.0936 -0.0101 -0.0237 93  GLY A N   
687  C CA  . GLY A 88  ? 0.2631 0.2270 0.2081 -0.0876 -0.0103 -0.0240 93  GLY A CA  
688  C C   . GLY A 88  ? 0.2699 0.2556 0.2250 -0.0907 -0.0131 -0.0149 93  GLY A C   
689  O O   . GLY A 88  ? 0.2003 0.1981 0.1552 -0.0862 -0.0109 -0.0094 93  GLY A O   
690  N N   . THR A 89  ? 0.2394 0.2300 0.2060 -0.0977 -0.0186 -0.0139 94  THR A N   
691  C CA  . THR A 89  ? 0.2244 0.2354 0.2064 -0.0995 -0.0221 -0.0052 94  THR A CA  
692  C C   . THR A 89  ? 0.2198 0.2369 0.2152 -0.0967 -0.0139 0.0056  94  THR A C   
693  O O   . THR A 89  ? 0.2251 0.2572 0.2263 -0.0916 -0.0126 0.0116  94  THR A O   
694  C CB  . THR A 89  ? 0.3169 0.3306 0.3133 -0.1081 -0.0300 -0.0073 94  THR A CB  
695  O OG1 . THR A 89  ? 0.2688 0.2774 0.2494 -0.1096 -0.0374 -0.0176 94  THR A OG1 
696  C CG2 . THR A 89  ? 0.2632 0.2984 0.2813 -0.1092 -0.0337 0.0015  94  THR A CG2 
697  N N   . ALA A 90  ? 0.2258 0.2295 0.2254 -0.0989 -0.0069 0.0085  95  ALA A N   
698  C CA  . ALA A 90  ? 0.2027 0.2099 0.2108 -0.0944 0.0041  0.0193  95  ALA A CA  
699  C C   . ALA A 90  ? 0.2207 0.2271 0.2119 -0.0849 0.0089  0.0205  95  ALA A C   
700  O O   . ALA A 90  ? 0.1754 0.1924 0.1725 -0.0780 0.0154  0.0266  95  ALA A O   
701  C CB  . ALA A 90  ? 0.1768 0.1656 0.1873 -0.0981 0.0113  0.0239  95  ALA A CB  
702  N N   . LEU A 91  ? 0.1854 0.1782 0.1571 -0.0841 0.0062  0.0131  96  LEU A N   
703  C CA  . LEU A 91  ? 0.1735 0.1663 0.1322 -0.0715 0.0087  0.0121  96  LEU A CA  
704  C C   . LEU A 91  ? 0.1924 0.2050 0.1566 -0.0697 0.0056  0.0116  96  LEU A C   
705  O O   . LEU A 91  ? 0.1947 0.2131 0.1585 -0.0616 0.0100  0.0150  96  LEU A O   
706  C CB  . LEU A 91  ? 0.2152 0.1922 0.1597 -0.0660 0.0054  0.0026  96  LEU A CB  
707  C CG  . LEU A 91  ? 0.2584 0.2128 0.1942 -0.0610 0.0080  0.0050  96  LEU A CG  
708  C CD1 . LEU A 91  ? 0.1751 0.1162 0.1058 -0.0574 0.0035  -0.0061 96  LEU A CD1 
709  C CD2 . LEU A 91  ? 0.2256 0.1785 0.1512 -0.0500 0.0119  0.0116  96  LEU A CD2 
710  N N   . LEU A 92  ? 0.1909 0.2119 0.1582 -0.0770 -0.0023 0.0074  97  LEU A N   
711  C CA  . LEU A 92  ? 0.1809 0.2170 0.1512 -0.0735 -0.0061 0.0092  97  LEU A CA  
712  C C   . LEU A 92  ? 0.1811 0.2309 0.1710 -0.0705 -0.0046 0.0183  97  LEU A C   
713  O O   . LEU A 92  ? 0.1628 0.2208 0.1574 -0.0643 -0.0033 0.0216  97  LEU A O   
714  C CB  . LEU A 92  ? 0.1273 0.1641 0.0900 -0.0770 -0.0135 0.0046  97  LEU A CB  
715  C CG  . LEU A 92  ? 0.2018 0.2494 0.1636 -0.0744 -0.0167 0.0090  97  LEU A CG  
716  C CD1 . LEU A 92  ? 0.1541 0.2006 0.1103 -0.0682 -0.0113 0.0075  97  LEU A CD1 
717  C CD2 . LEU A 92  ? 0.2271 0.2726 0.1793 -0.0784 -0.0216 0.0058  97  LEU A CD2 
718  N N   . GLN A 93  ? 0.1573 0.2093 0.1621 -0.0749 -0.0040 0.0217  98  GLN A N   
719  C CA  . GLN A 93  ? 0.1103 0.1760 0.1384 -0.0719 0.0001  0.0291  98  GLN A CA  
720  C C   . GLN A 93  ? 0.1153 0.1775 0.1416 -0.0630 0.0132  0.0321  98  GLN A C   
721  O O   . GLN A 93  ? 0.1291 0.2015 0.1674 -0.0570 0.0174  0.0354  98  GLN A O   
722  C CB  . GLN A 93  ? 0.1498 0.2182 0.1965 -0.0795 0.0000  0.0310  98  GLN A CB  
723  C CG  . GLN A 93  ? 0.2852 0.3729 0.3599 -0.0798 -0.0025 0.0360  98  GLN A CG  
724  N N   . ARG A 94  ? 0.1128 0.1591 0.1222 -0.0617 0.0194  0.0306  99  ARG A N   
725  C CA  . ARG A 94  ? 0.1298 0.1692 0.1286 -0.0522 0.0303  0.0324  99  ARG A CA  
726  C C   . ARG A 94  ? 0.1215 0.1618 0.1095 -0.0449 0.0275  0.0279  99  ARG A C   
727  O O   . ARG A 94  ? 0.1361 0.1773 0.1227 -0.0371 0.0348  0.0285  99  ARG A O   
728  C CB  . ARG A 94  ? 0.2181 0.2384 0.1980 -0.0520 0.0345  0.0333  99  ARG A CB  
729  C CG  . ARG A 94  ? 0.2980 0.3102 0.2635 -0.0420 0.0449  0.0368  99  ARG A CG  
730  C CD  . ARG A 94  ? 0.4142 0.4368 0.3971 -0.0404 0.0575  0.0434  99  ARG A CD  
731  N NE  . ARG A 94  ? 0.3725 0.3964 0.3370 -0.0340 0.0626  0.0457  99  ARG A NE  
732  C CZ  . ARG A 94  ? 0.3379 0.3491 0.2850 -0.0347 0.0663  0.0497  99  ARG A CZ  
733  N NH1 . ARG A 94  ? 0.3582 0.3598 0.3082 -0.0408 0.0650  0.0555  99  ARG A NH1 
734  N NH2 . ARG A 94  ? 0.3994 0.4044 0.3263 -0.0283 0.0720  0.0478  99  ARG A NH2 
735  N N   . VAL A 95  ? 0.1146 0.1539 0.0950 -0.0477 0.0181  0.0226  100 VAL A N   
736  C CA  . VAL A 95  ? 0.1236 0.1648 0.0988 -0.0422 0.0156  0.0188  100 VAL A CA  
737  C C   . VAL A 95  ? 0.1342 0.1897 0.1275 -0.0403 0.0164  0.0238  100 VAL A C   
738  O O   . VAL A 95  ? 0.1395 0.1946 0.1328 -0.0329 0.0209  0.0229  100 VAL A O   
739  C CB  . VAL A 95  ? 0.1778 0.2171 0.1448 -0.0467 0.0078  0.0131  100 VAL A CB  
740  C CG1 . VAL A 95  ? 0.0865 0.1309 0.0554 -0.0433 0.0054  0.0119  100 VAL A CG1 
741  C CG2 . VAL A 95  ? 0.1507 0.1748 0.1026 -0.0439 0.0078  0.0066  100 VAL A CG2 
742  N N   . PHE A 96  ? 0.0935 0.1604 0.1029 -0.0461 0.0106  0.0284  101 PHE A N   
743  C CA  . PHE A 96  ? 0.0972 0.1782 0.1276 -0.0434 0.0097  0.0347  101 PHE A CA  
744  C C   . PHE A 96  ? 0.1184 0.2032 0.1620 -0.0366 0.0225  0.0371  101 PHE A C   
745  O O   . PHE A 96  ? 0.1033 0.1943 0.1583 -0.0297 0.0268  0.0392  101 PHE A O   
746  C CB  . PHE A 96  ? 0.0930 0.1846 0.1366 -0.0502 -0.0009 0.0391  101 PHE A CB  
747  C CG  . PHE A 96  ? 0.1595 0.2499 0.1891 -0.0551 -0.0124 0.0387  101 PHE A CG  
748  C CD1 . PHE A 96  ? 0.0927 0.1860 0.1227 -0.0520 -0.0154 0.0427  101 PHE A CD1 
749  C CD2 . PHE A 96  ? 0.1265 0.2115 0.1418 -0.0629 -0.0187 0.0343  101 PHE A CD2 
750  C CE1 . PHE A 96  ? 0.1175 0.2087 0.1315 -0.0574 -0.0237 0.0437  101 PHE A CE1 
751  C CE2 . PHE A 96  ? 0.1718 0.2537 0.1698 -0.0670 -0.0256 0.0333  101 PHE A CE2 
752  C CZ  . PHE A 96  ? 0.1518 0.2370 0.1482 -0.0645 -0.0276 0.0386  101 PHE A CZ  
753  N N   . GLU A 97  ? 0.1033 0.1832 0.1452 -0.0383 0.0302  0.0368  102 GLU A N   
754  C CA  . GLU A 97  ? 0.1844 0.2660 0.2338 -0.0326 0.0450  0.0379  102 GLU A CA  
755  C C   . GLU A 97  ? 0.1888 0.2595 0.2170 -0.0234 0.0531  0.0332  102 GLU A C   
756  O O   . GLU A 97  ? 0.1135 0.1885 0.1502 -0.0153 0.0619  0.0322  102 GLU A O   
757  C CB  . GLU A 97  ? 0.1830 0.2588 0.2305 -0.0384 0.0520  0.0391  102 GLU A CB  
758  C CG  . GLU A 97  ? 0.4334 0.5151 0.4890 -0.0355 0.0666  0.0403  102 GLU A CG  
759  C CD  . GLU A 97  ? 0.5539 0.6244 0.5914 -0.0403 0.0748  0.0416  102 GLU A CD  
760  O OE1 . GLU A 97  ? 0.4306 0.4914 0.4635 -0.0484 0.0703  0.0427  102 GLU A OE1 
761  O OE2 . GLU A 97  ? 0.5735 0.6435 0.6020 -0.0347 0.0858  0.0424  102 GLU A OE2 
762  N N   . GLU A 98  ? 0.1327 0.1882 0.1334 -0.0233 0.0493  0.0288  103 GLU A N   
763  C CA  . GLU A 98  ? 0.1646 0.2071 0.1421 -0.0143 0.0535  0.0220  103 GLU A CA  
764  C C   . GLU A 98  ? 0.1537 0.1975 0.1387 -0.0088 0.0482  0.0167  103 GLU A C   
765  O O   . GLU A 98  ? 0.1637 0.2021 0.1444 -0.0004 0.0552  0.0114  103 GLU A O   
766  C CB  . GLU A 98  ? 0.2316 0.2576 0.1825 -0.0149 0.0465  0.0180  103 GLU A CB  
767  C CG  . GLU A 98  ? 0.2497 0.2687 0.1906 -0.0150 0.0502  0.0231  103 GLU A CG  
768  C CD  . GLU A 98  ? 0.3175 0.3359 0.2510 -0.0113 0.0602  0.0225  103 GLU A CD  
769  O OE1 . GLU A 98  ? 0.3122 0.3244 0.2332 -0.0038 0.0609  0.0151  103 GLU A OE1 
770  O OE2 . GLU A 98  ? 0.2564 0.2791 0.1968 -0.0157 0.0679  0.0289  103 GLU A OE2 
771  N N   . ILE A 99  ? 0.1454 0.1943 0.1399 -0.0136 0.0367  0.0178  104 ILE A N   
772  C CA  . ILE A 99  ? 0.1370 0.1846 0.1388 -0.0095 0.0324  0.0148  104 ILE A CA  
773  C C   . ILE A 99  ? 0.1946 0.2517 0.2213 -0.0044 0.0381  0.0194  104 ILE A C   
774  O O   . ILE A 99  ? 0.1277 0.1787 0.1594 0.0025  0.0395  0.0153  104 ILE A O   
775  C CB  . ILE A 99  ? 0.1463 0.1966 0.1497 -0.0165 0.0210  0.0167  104 ILE A CB  
776  C CG1 . ILE A 99  ? 0.1127 0.1774 0.1321 -0.0234 0.0161  0.0264  104 ILE A CG1 
777  C CG2 . ILE A 99  ? 0.1203 0.1622 0.1040 -0.0199 0.0171  0.0108  104 ILE A CG2 
778  C CD1 . ILE A 99  ? 0.1018 0.1676 0.1155 -0.0306 0.0062  0.0281  104 ILE A CD1 
779  N N   . ARG A 100 ? 0.1047 0.1768 0.1506 -0.0073 0.0413  0.0275  105 ARG A N   
780  C CA  . ARG A 100 ? 0.1041 0.1879 0.1793 -0.0008 0.0478  0.0319  105 ARG A CA  
781  C C   . ARG A 100 ? 0.1308 0.2062 0.1995 0.0094  0.0640  0.0241  105 ARG A C   
782  O O   . ARG A 100 ? 0.1363 0.2133 0.2238 0.0183  0.0697  0.0225  105 ARG A O   
783  C CB  . ARG A 100 ? 0.1386 0.2428 0.2394 -0.0071 0.0474  0.0416  105 ARG A CB  
784  C CG  . ARG A 100 ? 0.1482 0.2671 0.2855 -0.0001 0.0510  0.0465  105 ARG A CG  
785  C CD  . ARG A 100 ? 0.1252 0.2583 0.2815 -0.0073 0.0451  0.0519  105 ARG A CD  
786  N NE  . ARG A 100 ? 0.2814 0.4142 0.4256 -0.0190 0.0300  0.0544  105 ARG A NE  
787  C CZ  . ARG A 100 ? 0.1558 0.2862 0.2905 -0.0278 0.0304  0.0523  105 ARG A CZ  
788  N NH1 . ARG A 100 ? 0.1399 0.2693 0.2756 -0.0276 0.0445  0.0498  105 ARG A NH1 
789  N NH2 . ARG A 100 ? 0.1371 0.2644 0.2597 -0.0369 0.0168  0.0525  105 ARG A NH2 
790  N N   . LYS A 101 ? 0.2013 0.2660 0.2415 0.0088  0.0715  0.0189  106 LYS A N   
791  C CA  . LYS A 101 ? 0.2736 0.3267 0.2967 0.0182  0.0861  0.0100  106 LYS A CA  
792  C C   . LYS A 101 ? 0.2498 0.2868 0.2612 0.0247  0.0803  -0.0012 106 LYS A C   
793  O O   . LYS A 101 ? 0.2564 0.2851 0.2639 0.0340  0.0910  -0.0100 106 LYS A O   
794  C CB  . LYS A 101 ? 0.2750 0.3169 0.2647 0.0144  0.0879  0.0081  106 LYS A CB  
795  C CG  . LYS A 101 ? 0.2692 0.3219 0.2695 0.0073  0.0927  0.0163  106 LYS A CG  
796  C CD  . LYS A 101 ? 0.2996 0.3397 0.2693 0.0026  0.0903  0.0169  106 LYS A CD  
797  C CE  . LYS A 101 ? 0.3619 0.4111 0.3444 -0.0065 0.0934  0.0259  106 LYS A CE  
798  N NZ  . LYS A 101 ? 0.4557 0.4920 0.4108 -0.0085 0.0954  0.0281  106 LYS A NZ  
799  N N   . HIS A 102 ? 0.1944 0.3258 0.1475 0.0110  0.0304  -0.0028 107 HIS A N   
800  C CA  . HIS A 102 ? 0.2224 0.3379 0.1703 0.0089  0.0320  -0.0176 107 HIS A CA  
801  C C   . HIS A 102 ? 0.2287 0.3261 0.1873 0.0161  0.0406  -0.0203 107 HIS A C   
802  O O   . HIS A 102 ? 0.2406 0.3201 0.1997 0.0140  0.0438  -0.0315 107 HIS A O   
803  C CB  . HIS A 102 ? 0.2198 0.3324 0.1699 0.0007  0.0212  -0.0172 107 HIS A CB  
804  C CG  . HIS A 102 ? 0.2565 0.3876 0.1964 -0.0050 0.0138  -0.0146 107 HIS A CG  
805  N ND1 . HIS A 102 ? 0.2545 0.3971 0.1998 -0.0047 0.0096  0.0011  107 HIS A ND1 
806  C CD2 . HIS A 102 ? 0.3763 0.5155 0.3044 -0.0110 0.0097  -0.0246 107 HIS A CD2 
807  C CE1 . HIS A 102 ? 0.2837 0.4378 0.2249 -0.0079 0.0042  0.0035  107 HIS A CE1 
808  N NE2 . HIS A 102 ? 0.3956 0.5499 0.3260 -0.0117 0.0031  -0.0113 107 HIS A NE2 
809  N N   . SER A 103 ? 0.1745 0.2781 0.1434 0.0242  0.0447  -0.0091 108 SER A N   
810  C CA  . SER A 103 ? 0.1372 0.2293 0.1182 0.0336  0.0528  -0.0060 108 SER A CA  
811  C C   . SER A 103 ? 0.1490 0.2277 0.1369 0.0305  0.0480  -0.0046 108 SER A C   
812  O O   . SER A 103 ? 0.1411 0.2023 0.1360 0.0357  0.0563  -0.0064 108 SER A O   
813  C CB  . SER A 103 ? 0.2608 0.3382 0.2394 0.0407  0.0678  -0.0173 108 SER A CB  
814  O OG  . SER A 103 ? 0.2997 0.3919 0.2759 0.0479  0.0753  -0.0147 108 SER A OG  
815  N N   . ALA A 104 ? 0.1250 0.2109 0.1122 0.0226  0.0363  -0.0004 109 ALA A N   
816  C CA  . ALA A 104 ? 0.1288 0.2049 0.1219 0.0199  0.0322  0.0015  109 ALA A CA  
817  C C   . ALA A 104 ? 0.1564 0.2337 0.1596 0.0295  0.0367  0.0120  109 ALA A C   
818  O O   . ALA A 104 ? 0.1131 0.2082 0.1196 0.0339  0.0353  0.0205  109 ALA A O   
819  C CB  . ALA A 104 ? 0.1258 0.2107 0.1175 0.0120  0.0210  0.0050  109 ALA A CB  
820  N N   . GLY A 105 ? 0.1423 0.2034 0.1516 0.0323  0.0422  0.0125  110 GLY A N   
821  C CA  . GLY A 105 ? 0.1840 0.2486 0.2027 0.0433  0.0477  0.0256  110 GLY A CA  
822  C C   . GLY A 105 ? 0.1463 0.2247 0.1649 0.0418  0.0392  0.0338  110 GLY A C   
823  O O   . GLY A 105 ? 0.1159 0.2076 0.1392 0.0509  0.0413  0.0459  110 GLY A O   
824  N N   . GLU A 106 ? 0.1230 0.2007 0.1364 0.0313  0.0303  0.0276  111 GLU A N   
825  C CA  . GLU A 106 ? 0.1335 0.2202 0.1460 0.0295  0.0243  0.0321  111 GLU A CA  
826  C C   . GLU A 106 ? 0.1061 0.1912 0.1145 0.0188  0.0162  0.0246  111 GLU A C   
827  O O   . GLU A 106 ? 0.1504 0.2254 0.1579 0.0134  0.0155  0.0183  111 GLU A O   
828  C CB  . GLU A 106 ? 0.2010 0.2774 0.2185 0.0342  0.0305  0.0381  111 GLU A CB  
829  C CG  . GLU A 106 ? 0.1060 0.1934 0.1204 0.0340  0.0265  0.0426  111 GLU A CG  
830  C CD  . GLU A 106 ? 0.2609 0.3411 0.2810 0.0406  0.0348  0.0523  111 GLU A CD  
831  O OE1 . GLU A 106 ? 0.3841 0.4739 0.4069 0.0517  0.0408  0.0649  111 GLU A OE1 
832  O OE2 . GLU A 106 ? 0.2031 0.2704 0.2270 0.0353  0.0361  0.0492  111 GLU A OE2 
833  N N   . LEU A 107 ? 0.0643 0.1608 0.0709 0.0160  0.0107  0.0253  112 LEU A N   
834  C CA  . LEU A 107 ? 0.1066 0.1992 0.1128 0.0082  0.0058  0.0206  112 LEU A CA  
835  C C   . LEU A 107 ? 0.1236 0.2142 0.1299 0.0093  0.0066  0.0215  112 LEU A C   
836  O O   . LEU A 107 ? 0.0822 0.1838 0.0855 0.0135  0.0075  0.0244  112 LEU A O   
837  C CB  . LEU A 107 ? 0.0895 0.1925 0.0960 0.0030  0.0016  0.0186  112 LEU A CB  
838  C CG  . LEU A 107 ? 0.0891 0.1854 0.0984 -0.0035 -0.0008 0.0154  112 LEU A CG  
839  C CD1 . LEU A 107 ? 0.1350 0.2225 0.1460 -0.0051 -0.0012 0.0170  112 LEU A CD1 
840  C CD2 . LEU A 107 ? 0.1059 0.2096 0.1191 -0.0097 -0.0026 0.0131  112 LEU A CD2 
841  N N   . GLN A 108 ? 0.0992 0.1796 0.1089 0.0060  0.0065  0.0198  113 GLN A N   
842  C CA  . GLN A 108 ? 0.1019 0.1801 0.1130 0.0074  0.0089  0.0209  113 GLN A CA  
843  C C   . GLN A 108 ? 0.1883 0.2635 0.2025 0.0029  0.0067  0.0172  113 GLN A C   
844  O O   . GLN A 108 ? 0.1231 0.1953 0.1418 -0.0007 0.0039  0.0173  113 GLN A O   
845  C CB  . GLN A 108 ? 0.0878 0.1573 0.1057 0.0087  0.0132  0.0245  113 GLN A CB  
846  C CG  . GLN A 108 ? 0.1016 0.1677 0.1206 0.0136  0.0186  0.0287  113 GLN A CG  
847  C CD  . GLN A 108 ? 0.2480 0.3029 0.2773 0.0129  0.0247  0.0314  113 GLN A CD  
848  O OE1 . GLN A 108 ? 0.2368 0.2888 0.2727 0.0068  0.0226  0.0282  113 GLN A OE1 
849  N NE2 . GLN A 108 ? 0.1863 0.2361 0.2195 0.0193  0.0330  0.0385  113 GLN A NE2 
850  N N   . ILE A 109 ? 0.1341 0.2112 0.1461 0.0041  0.0092  0.0146  114 ILE A N   
851  C CA  . ILE A 109 ? 0.1359 0.2066 0.1531 0.0016  0.0105  0.0109  114 ILE A CA  
852  C C   . ILE A 109 ? 0.1579 0.2278 0.1752 0.0059  0.0164  0.0109  114 ILE A C   
853  O O   . ILE A 109 ? 0.1243 0.2023 0.1323 0.0092  0.0189  0.0099  114 ILE A O   
854  C CB  . ILE A 109 ? 0.1322 0.2039 0.1470 -0.0032 0.0095  0.0029  114 ILE A CB  
855  C CG1 . ILE A 109 ? 0.1483 0.2269 0.1617 -0.0065 0.0047  0.0040  114 ILE A CG1 
856  C CG2 . ILE A 109 ? 0.1449 0.2042 0.1703 -0.0053 0.0129  0.0015  114 ILE A CG2 
857  C CD1 . ILE A 109 ? 0.1010 0.1809 0.1172 -0.0136 0.0040  -0.0031 114 ILE A CD1 
858  N N   . ASN A 110 ? 0.1071 0.1704 0.1351 0.0068  0.0193  0.0136  115 ASN A N   
859  C CA  . ASN A 110 ? 0.1061 0.1689 0.1364 0.0114  0.0268  0.0136  115 ASN A CA  
860  C C   . ASN A 110 ? 0.1090 0.1645 0.1392 0.0111  0.0317  0.0043  115 ASN A C   
861  O O   . ASN A 110 ? 0.1592 0.2061 0.1993 0.0090  0.0314  0.0048  115 ASN A O   
862  C CB  . ASN A 110 ? 0.1194 0.1824 0.1654 0.0130  0.0281  0.0226  115 ASN A CB  
863  N N   . VAL A 111 ? 0.1412 0.2002 0.1601 0.0131  0.0372  -0.0042 116 VAL A N   
864  C CA  . VAL A 111 ? 0.1503 0.2008 0.1668 0.0109  0.0430  -0.0183 116 VAL A CA  
865  C C   . VAL A 111 ? 0.1746 0.2263 0.1869 0.0175  0.0537  -0.0224 116 VAL A C   
866  O O   . VAL A 111 ? 0.1696 0.2357 0.1703 0.0215  0.0547  -0.0191 116 VAL A O   
867  C CB  . VAL A 111 ? 0.1889 0.2474 0.1913 0.0036  0.0379  -0.0310 116 VAL A CB  
868  C CG1 . VAL A 111 ? 0.2330 0.2819 0.2333 -0.0012 0.0451  -0.0500 116 VAL A CG1 
869  C CG2 . VAL A 111 ? 0.2736 0.3323 0.2815 -0.0021 0.0291  -0.0260 116 VAL A CG2 
870  N N   . ASP A 112 ? 0.1495 0.1863 0.1721 0.0198  0.0633  -0.0281 117 ASP A N   
871  C CA  . ASP A 112 ? 0.1671 0.2044 0.1852 0.0267  0.0757  -0.0342 117 ASP A CA  
872  C C   . ASP A 112 ? 0.2321 0.2777 0.2261 0.0226  0.0775  -0.0541 117 ASP A C   
873  O O   . ASP A 112 ? 0.3090 0.3499 0.2981 0.0133  0.0738  -0.0688 117 ASP A O   
874  C CB  . ASP A 112 ? 0.2258 0.2437 0.2632 0.0316  0.0876  -0.0354 117 ASP A CB  
875  C CG  . ASP A 112 ? 0.2412 0.2613 0.3017 0.0381  0.0868  -0.0139 117 ASP A CG  
876  O OD1 . ASP A 112 ? 0.2661 0.3017 0.3262 0.0383  0.0795  -0.0017 117 ASP A OD1 
877  O OD2 . ASP A 112 ? 0.3206 0.3281 0.4010 0.0430  0.0942  -0.0091 117 ASP A OD2 
878  N N   . GLU A 113 ? 0.2041 0.2654 0.1837 0.0290  0.0832  -0.0540 118 GLU A N   
879  C CA  . GLU A 113 ? 0.2767 0.3542 0.2298 0.0260  0.0841  -0.0718 118 GLU A CA  
880  C C   . GLU A 113 ? 0.2883 0.3471 0.2392 0.0199  0.0904  -0.0955 118 GLU A C   
881  O O   . GLU A 113 ? 0.2653 0.3308 0.2015 0.0103  0.0831  -0.1107 118 GLU A O   
882  C CB  . GLU A 113 ? 0.2519 0.3414 0.1929 0.0349  0.0893  -0.0608 118 GLU A CB  
883  C CG  . GLU A 113 ? 0.2535 0.3592 0.1683 0.0318  0.0840  -0.0685 118 GLU A CG  
884  C CD  . GLU A 113 ? 0.2589 0.3788 0.1667 0.0392  0.0875  -0.0527 118 GLU A CD  
885  O OE1 . GLU A 113 ? 0.3086 0.4216 0.2194 0.0448  0.1005  -0.0522 118 GLU A OE1 
886  O OE2 . GLU A 113 ? 0.3210 0.4595 0.2232 0.0397  0.0778  -0.0400 118 GLU A OE2 
887  N N   . VAL A 114 ? 0.3106 0.3459 0.2796 0.0250  0.1030  -0.0969 119 VAL A N   
888  C CA  . VAL A 114 ? 0.2904 0.3038 0.2607 0.0204  0.1103  -0.1172 119 VAL A CA  
889  C C   . VAL A 114 ? 0.3435 0.3414 0.3248 0.0070  0.1060  -0.1283 119 VAL A C   
890  O O   . VAL A 114 ? 0.3709 0.3544 0.3515 -0.0013 0.1097  -0.1475 119 VAL A O   
891  C CB  . VAL A 114 ? 0.3363 0.3290 0.3270 0.0313  0.1246  -0.1106 119 VAL A CB  
892  C CG1 . VAL A 114 ? 0.3857 0.3951 0.3658 0.0433  0.1301  -0.1034 119 VAL A CG1 
893  C CG2 . VAL A 114 ? 0.2723 0.2548 0.2924 0.0354  0.1247  -0.0895 119 VAL A CG2 
894  N N   . ASP A 115 ? 0.2609 0.2613 0.2538 0.0044  0.0981  -0.1153 120 ASP A N   
895  C CA  . ASP A 115 ? 0.3490 0.3344 0.3554 -0.0070 0.0935  -0.1201 120 ASP A CA  
896  C C   . ASP A 115 ? 0.3936 0.4006 0.3810 -0.0206 0.0815  -0.1357 120 ASP A C   
897  O O   . ASP A 115 ? 0.2646 0.2873 0.2516 -0.0244 0.0678  -0.1238 120 ASP A O   
898  C CB  . ASP A 115 ? 0.2950 0.2770 0.3209 -0.0030 0.0860  -0.0933 120 ASP A CB  
899  C CG  . ASP A 115 ? 0.4475 0.4070 0.4941 -0.0101 0.0884  -0.0935 120 ASP A CG  
900  O OD1 . ASP A 115 ? 0.4249 0.3716 0.4715 -0.0209 0.0943  -0.1156 120 ASP A OD1 
901  N N   . THR A 116 ? 0.3430 0.3530 0.3173 -0.0272 0.0833  -0.1560 121 THR A N   
902  C CA  . THR A 116 ? 0.3916 0.4282 0.3508 -0.0393 0.0699  -0.1666 121 THR A CA  
903  C C   . THR A 116 ? 0.3939 0.4248 0.3692 -0.0535 0.0643  -0.1712 121 THR A C   
904  O O   . THR A 116 ? 0.3495 0.4080 0.3181 -0.0602 0.0508  -0.1691 121 THR A O   
905  C CB  . THR A 116 ? 0.4739 0.5138 0.4197 -0.0438 0.0736  -0.1863 121 THR A CB  
906  O OG1 . THR A 116 ? 0.5462 0.5526 0.5099 -0.0503 0.0861  -0.2012 121 THR A OG1 
907  C CG2 . THR A 116 ? 0.4871 0.5340 0.4157 -0.0291 0.0796  -0.1802 121 THR A CG2 
908  N N   . ASP A 117 ? 0.4004 0.3966 0.3995 -0.0567 0.0752  -0.1738 122 ASP A N   
909  C CA  . ASP A 117 ? 0.4443 0.4334 0.4612 -0.0698 0.0715  -0.1749 122 ASP A CA  
910  C C   . ASP A 117 ? 0.3882 0.3893 0.4087 -0.0664 0.0609  -0.1539 122 ASP A C   
911  O O   . ASP A 117 ? 0.2578 0.2777 0.2789 -0.0764 0.0498  -0.1536 122 ASP A O   
912  C CB  . ASP A 117 ? 0.5837 0.5325 0.6278 -0.0710 0.0872  -0.1758 122 ASP A CB  
913  C CG  . ASP A 117 ? 0.5855 0.5239 0.6288 -0.0776 0.0964  -0.1968 122 ASP A CG  
914  O OD1 . ASP A 117 ? 0.5006 0.4626 0.5288 -0.0884 0.0882  -0.2134 122 ASP A OD1 
915  O OD2 . ASP A 117 ? 0.7249 0.6328 0.7837 -0.0714 0.1121  -0.1958 122 ASP A OD2 
916  N N   . ALA A 118 ? 0.2977 0.2921 0.3227 -0.0506 0.0625  -0.1298 123 ALA A N   
917  C CA  . ALA A 118 ? 0.3161 0.3246 0.3434 -0.0453 0.0510  -0.1050 123 ALA A CA  
918  C C   . ALA A 118 ? 0.3248 0.3682 0.3307 -0.0445 0.0385  -0.1035 123 ALA A C   
919  O O   . ALA A 118 ? 0.2618 0.3210 0.2685 -0.0472 0.0285  -0.0939 123 ALA A O   
920  C CB  . ALA A 118 ? 0.2696 0.2668 0.3062 -0.0306 0.0552  -0.0832 123 ALA A CB  
921  N N   . ARG A 119 ? 0.2069 0.2636 0.1941 -0.0394 0.0404  -0.1113 124 ARG A N   
922  C CA  . ARG A 119 ? 0.2359 0.3275 0.2037 -0.0366 0.0302  -0.1068 124 ARG A CA  
923  C C   . ARG A 119 ? 0.2571 0.3723 0.2205 -0.0501 0.0207  -0.1196 124 ARG A C   
924  O O   . ARG A 119 ? 0.1960 0.3356 0.1566 -0.0483 0.0106  -0.1070 124 ARG A O   
925  C CB  . ARG A 119 ? 0.2130 0.3163 0.1614 -0.0292 0.0359  -0.1131 124 ARG A CB  
926  C CG  . ARG A 119 ? 0.3011 0.3919 0.2542 -0.0148 0.0432  -0.0952 124 ARG A CG  
927  C CD  . ARG A 119 ? 0.2941 0.3956 0.2299 -0.0074 0.0504  -0.1000 124 ARG A CD  
928  N NE  . ARG A 119 ? 0.2782 0.4088 0.1989 -0.0049 0.0403  -0.0904 124 ARG A NE  
929  C CZ  . ARG A 119 ? 0.2700 0.4129 0.1759 -0.0002 0.0423  -0.0910 124 ARG A CZ  
930  N NH1 . ARG A 119 ? 0.3207 0.4496 0.2218 0.0024  0.0537  -0.1017 124 ARG A NH1 
931  N NH2 . ARG A 119 ? 0.2410 0.4114 0.1383 0.0028  0.0338  -0.0798 124 ARG A NH2 
932  N N   . ARG A 120 ? 0.2422 0.3496 0.2100 -0.0622 0.0243  -0.1403 125 ARG A N   
933  C CA  . ARG A 120 ? 0.2410 0.3695 0.2128 -0.0740 0.0157  -0.1462 125 ARG A CA  
934  C C   . ARG A 120 ? 0.2417 0.3658 0.2311 -0.0803 0.0115  -0.1376 125 ARG A C   
935  O O   . ARG A 120 ? 0.2525 0.4025 0.2430 -0.0824 0.0024  -0.1299 125 ARG A O   
936  C CB  . ARG A 120 ? 0.2782 0.3958 0.2533 -0.0857 0.0223  -0.1696 125 ARG A CB  
937  C CG  . ARG A 120 ? 0.4252 0.5554 0.3811 -0.0814 0.0244  -0.1793 125 ARG A CG  
938  C CD  . ARG A 120 ? 0.4494 0.5759 0.4075 -0.0954 0.0285  -0.2041 125 ARG A CD  
939  N NE  . ARG A 120 ? 0.7028 0.7986 0.6844 -0.1066 0.0358  -0.2124 125 ARG A NE  
940  C CZ  . ARG A 120 ? 0.6996 0.7553 0.6938 -0.1059 0.0504  -0.2190 125 ARG A CZ  
941  N NH1 . ARG A 120 ? 0.6777 0.7191 0.6626 -0.0948 0.0594  -0.2201 125 ARG A NH1 
942  N NH2 . ARG A 120 ? 0.5645 0.5942 0.5828 -0.1150 0.0573  -0.2218 125 ARG A NH2 
943  N N   . PHE A 121 ? 0.2278 0.3190 0.2333 -0.0820 0.0192  -0.1364 126 PHE A N   
944  C CA  . PHE A 121 ? 0.2450 0.3310 0.2691 -0.0844 0.0163  -0.1205 126 PHE A CA  
945  C C   . PHE A 121 ? 0.1983 0.3074 0.2146 -0.0730 0.0067  -0.0983 126 PHE A C   
946  O O   . PHE A 121 ? 0.1698 0.2994 0.1912 -0.0776 -0.0007 -0.0928 126 PHE A O   
947  C CB  . PHE A 121 ? 0.2246 0.2718 0.2676 -0.0799 0.0279  -0.1106 126 PHE A CB  
948  C CG  . PHE A 121 ? 0.2293 0.2739 0.2867 -0.0776 0.0254  -0.0891 126 PHE A CG  
949  C CD1 . PHE A 121 ? 0.2802 0.3231 0.3554 -0.0907 0.0264  -0.0915 126 PHE A CD1 
950  C CD2 . PHE A 121 ? 0.2480 0.2929 0.3016 -0.0634 0.0229  -0.0673 126 PHE A CD2 
951  C CE1 . PHE A 121 ? 0.2444 0.2873 0.3310 -0.0877 0.0254  -0.0709 126 PHE A CE1 
952  C CE2 . PHE A 121 ? 0.1788 0.2239 0.2423 -0.0614 0.0210  -0.0496 126 PHE A CE2 
953  C CZ  . PHE A 121 ? 0.2104 0.2550 0.2892 -0.0726 0.0226  -0.0505 126 PHE A CZ  
954  N N   . TYR A 122 ? 0.2085 0.3142 0.2145 -0.0582 0.0080  -0.0857 127 TYR A N   
955  C CA  . TYR A 122 ? 0.1626 0.2847 0.1632 -0.0476 0.0014  -0.0663 127 TYR A CA  
956  C C   . TYR A 122 ? 0.1787 0.3382 0.1667 -0.0478 -0.0069 -0.0681 127 TYR A C   
957  O O   . TYR A 122 ? 0.1493 0.3260 0.1401 -0.0443 -0.0124 -0.0555 127 TYR A O   
958  C CB  . TYR A 122 ? 0.1940 0.3034 0.1894 -0.0342 0.0059  -0.0545 127 TYR A CB  
959  C CG  . TYR A 122 ? 0.1792 0.2613 0.1887 -0.0315 0.0113  -0.0458 127 TYR A CG  
960  C CD1 . TYR A 122 ? 0.1958 0.2729 0.2171 -0.0344 0.0093  -0.0370 127 TYR A CD1 
961  C CD2 . TYR A 122 ? 0.1909 0.2561 0.2025 -0.0255 0.0188  -0.0451 127 TYR A CD2 
962  C CE1 . TYR A 122 ? 0.2214 0.2798 0.2543 -0.0311 0.0136  -0.0270 127 TYR A CE1 
963  C CE2 . TYR A 122 ? 0.2606 0.3072 0.2864 -0.0221 0.0229  -0.0349 127 TYR A CE2 
964  C CZ  . TYR A 122 ? 0.2411 0.2854 0.2767 -0.0249 0.0198  -0.0256 127 TYR A CZ  
965  O OH  . TYR A 122 ? 0.3892 0.4210 0.4376 -0.0207 0.0232  -0.0134 127 TYR A OH  
966  N N   . GLU A 123 ? 0.1549 0.3278 0.1305 -0.0501 -0.0066 -0.0813 128 GLU A N   
967  C CA  . GLU A 123 ? 0.2007 0.4043 0.1707 -0.0458 -0.0115 -0.0747 128 GLU A CA  
968  C C   . GLU A 123 ? 0.2115 0.4294 0.1917 -0.0558 -0.0160 -0.0781 128 GLU A C   
969  O O   . GLU A 123 ? 0.1650 0.4062 0.1460 -0.0502 -0.0197 -0.0656 128 GLU A O   
970  C CB  . GLU A 123 ? 0.2183 0.4315 0.1755 -0.0452 -0.0094 -0.0854 128 GLU A CB  
971  C CG  . GLU A 123 ? 0.2722 0.4836 0.2189 -0.0305 -0.0059 -0.0728 128 GLU A CG  
972  C CD  . GLU A 123 ? 0.2879 0.5017 0.2217 -0.0304 -0.0018 -0.0849 128 GLU A CD  
973  O OE1 . GLU A 123 ? 0.3970 0.6179 0.3288 -0.0415 -0.0026 -0.1035 128 GLU A OE1 
974  O OE2 . GLU A 123 ? 0.2830 0.4911 0.2090 -0.0193 0.0031  -0.0757 128 GLU A OE2 
975  N N   . ARG A 124 ? 0.1862 0.3888 0.1762 -0.0701 -0.0140 -0.0942 129 ARG A N   
976  C CA  . ARG A 124 ? 0.1860 0.3999 0.1875 -0.0801 -0.0175 -0.0965 129 ARG A CA  
977  C C   . ARG A 124 ? 0.1743 0.3860 0.1865 -0.0757 -0.0194 -0.0787 129 ARG A C   
978  O O   . ARG A 124 ? 0.1655 0.3923 0.1858 -0.0801 -0.0227 -0.0756 129 ARG A O   
979  C CB  . ARG A 124 ? 0.2083 0.4015 0.2210 -0.0963 -0.0127 -0.1169 129 ARG A CB  
980  N N   . HIS A 125 ? 0.1681 0.3633 0.1809 -0.0673 -0.0172 -0.0674 130 HIS A N   
981  C CA  . HIS A 125 ? 0.1575 0.3494 0.1800 -0.0627 -0.0176 -0.0514 130 HIS A CA  
982  C C   . HIS A 125 ? 0.1471 0.3474 0.1605 -0.0465 -0.0183 -0.0342 130 HIS A C   
983  O O   . HIS A 125 ? 0.1314 0.3212 0.1490 -0.0405 -0.0166 -0.0229 130 HIS A O   
984  C CB  . HIS A 125 ? 0.1448 0.3099 0.1806 -0.0679 -0.0126 -0.0513 130 HIS A CB  
985  C CG  . HIS A 125 ? 0.1592 0.3102 0.2104 -0.0830 -0.0084 -0.0635 130 HIS A CG  
986  N ND1 . HIS A 125 ? 0.2498 0.4088 0.3126 -0.0900 -0.0097 -0.0617 130 HIS A ND1 
987  C CD2 . HIS A 125 ? 0.2513 0.3779 0.3098 -0.0916 -0.0011 -0.0773 130 HIS A CD2 
988  C CE1 . HIS A 125 ? 0.3492 0.4895 0.4262 -0.1027 -0.0039 -0.0730 130 HIS A CE1 
989  N NE2 . HIS A 125 ? 0.2560 0.3744 0.3305 -0.1032 0.0022  -0.0825 130 HIS A NE2 
990  N N   . GLY A 126 ? 0.1423 0.4451 0.2079 -0.0260 0.0165  0.0174  131 GLY A N   
991  C CA  . GLY A 126 ? 0.1426 0.4482 0.2138 -0.0120 0.0194  0.0057  131 GLY A CA  
992  C C   . GLY A 126 ? 0.1037 0.3926 0.1725 -0.0020 0.0200  0.0094  131 GLY A C   
993  O O   . GLY A 126 ? 0.1183 0.4082 0.1955 0.0079  0.0216  -0.0001 131 GLY A O   
994  N N   . LEU A 127 ? 0.1026 0.3688 0.1611 -0.0042 0.0173  0.0212  132 LEU A N   
995  C CA  . LEU A 127 ? 0.1011 0.3450 0.1531 0.0046  0.0173  0.0241  132 LEU A CA  
996  C C   . LEU A 127 ? 0.1280 0.3557 0.1787 0.0150  0.0121  0.0260  132 LEU A C   
997  O O   . LEU A 127 ? 0.1207 0.3479 0.1716 0.0114  0.0088  0.0272  132 LEU A O   
998  C CB  . LEU A 127 ? 0.1036 0.3323 0.1462 -0.0059 0.0169  0.0341  132 LEU A CB  
999  C CG  . LEU A 127 ? 0.1127 0.3616 0.1520 -0.0188 0.0215  0.0341  132 LEU A CG  
1000 C CD1 . LEU A 127 ? 0.1165 0.3729 0.1540 -0.0396 0.0168  0.0461  132 LEU A CD1 
1001 C CD2 . LEU A 127 ? 0.1089 0.3465 0.1407 -0.0163 0.0244  0.0354  132 LEU A CD2 
1002 N N   . THR A 128 ? 0.1010 0.3184 0.1509 0.0256  0.0109  0.0258  133 THR A N   
1003 C CA  . THR A 128 ? 0.1191 0.3263 0.1648 0.0313  0.0046  0.0301  133 THR A CA  
1004 C C   . THR A 128 ? 0.1419 0.3279 0.1759 0.0329  0.0055  0.0342  133 THR A C   
1005 O O   . THR A 128 ? 0.1178 0.2968 0.1516 0.0359  0.0094  0.0334  133 THR A O   
1006 C CB  . THR A 128 ? 0.1088 0.3257 0.1691 0.0407  -0.0027 0.0296  133 THR A CB  
1007 O OG1 . THR A 128 ? 0.1335 0.3438 0.1861 0.0408  -0.0114 0.0385  133 THR A OG1 
1008 C CG2 . THR A 128 ? 0.2165 0.4305 0.2901 0.0495  -0.0016 0.0253  133 THR A CG2 
1009 N N   . ASN A 129 ? 0.1442 0.3238 0.1686 0.0291  0.0028  0.0364  134 ASN A N   
1010 C CA  . ASN A 129 ? 0.1120 0.2761 0.1251 0.0288  0.0035  0.0385  134 ASN A CA  
1011 C C   . ASN A 129 ? 0.1712 0.3346 0.1793 0.0318  -0.0042 0.0464  134 ASN A C   
1012 O O   . ASN A 129 ? 0.1272 0.2796 0.1244 0.0300  -0.0044 0.0496  134 ASN A O   
1013 C CB  . ASN A 129 ? 0.1629 0.3262 0.1728 0.0193  0.0060  0.0317  134 ASN A CB  
1014 C CG  . ASN A 129 ? 0.1848 0.3368 0.1850 0.0169  0.0081  0.0297  134 ASN A CG  
1015 O OD1 . ASN A 129 ? 0.1704 0.3312 0.1652 0.0085  0.0080  0.0233  134 ASN A OD1 
1016 N ND2 . ASN A 129 ? 0.1747 0.3111 0.1725 0.0224  0.0106  0.0330  134 ASN A ND2 
1017 N N   . ILE A 130 ? 0.1847 0.3601 0.2031 0.0352  -0.0123 0.0509  135 ILE A N   
1018 C CA  . ILE A 130 ? 0.1628 0.3392 0.1807 0.0348  -0.0252 0.0633  135 ILE A CA  
1019 C C   . ILE A 130 ? 0.3088 0.4776 0.3493 0.0475  -0.0318 0.0668  135 ILE A C   
1020 O O   . ILE A 130 ? 0.2181 0.3950 0.2796 0.0554  -0.0291 0.0574  135 ILE A O   
1021 C CB  . ILE A 130 ? 0.2387 0.4355 0.2575 0.0279  -0.0336 0.0675  135 ILE A CB  
1022 C CG1 . ILE A 130 ? 0.2288 0.4366 0.2340 0.0161  -0.0246 0.0569  135 ILE A CG1 
1023 C CG2 . ILE A 130 ? 0.2588 0.4583 0.2729 0.0216  -0.0500 0.0854  135 ILE A CG2 
1024 C CD1 . ILE A 130 ? 0.2241 0.4303 0.2100 0.0044  -0.0212 0.0548  135 ILE A CD1 
1025 N N   . GLU A 131 ? 0.2428 0.3987 0.2820 0.0478  -0.0408 0.0785  136 GLU A N   
1026 C CA  . GLU A 131 ? 0.2052 0.3520 0.2738 0.0597  -0.0501 0.0814  136 GLU A CA  
1027 C C   . GLU A 131 ? 0.3336 0.4674 0.3997 0.0518  -0.0676 0.0990  136 GLU A C   
1028 O O   . GLU A 131 ? 0.3149 0.4398 0.3550 0.0406  -0.0665 0.1067  136 GLU A O   
1029 C CB  . GLU A 131 ? 0.3543 0.4873 0.4235 0.0659  -0.0381 0.0709  136 GLU A CB  
1030 C CG  . GLU A 131 ? 0.4239 0.5398 0.5100 0.0720  -0.0477 0.0781  136 GLU A CG  
1031 C CD  . GLU A 131 ? 0.6291 0.7359 0.7148 0.0769  -0.0336 0.0647  136 GLU A CD  
1032 O OE1 . GLU A 131 ? 0.7577 0.8770 0.8527 0.0807  -0.0214 0.0472  136 GLU A OE1 
1033 O OE2 . GLU A 131 ? 0.6413 0.7313 0.7156 0.0747  -0.0348 0.0721  136 GLU A OE2 
1034 N N   . GLN A 132 ? 0.2799 0.4129 0.3721 0.0555  -0.0827 0.1028  137 GLN A N   
1035 C CA  . GLN A 132 ? 0.3518 0.4728 0.4429 0.0461  -0.1000 0.1201  137 GLN A CA  
1036 C C   . GLN A 132 ? 0.3402 0.4713 0.3935 0.0247  -0.0993 0.1317  137 GLN A C   
1037 O O   . GLN A 132 ? 0.3097 0.4332 0.3483 0.0112  -0.1051 0.1443  137 GLN A O   
1038 C CB  . GLN A 132 ? 0.3271 0.4252 0.4280 0.0496  -0.1042 0.1239  137 GLN A CB  
1039 N N   . GLY A 133 ? 0.3199 0.4722 0.3599 0.0199  -0.0911 0.1249  138 GLY A N   
1040 C CA  . GLY A 133 ? 0.2369 0.4055 0.2464 -0.0011 -0.0880 0.1290  138 GLY A CA  
1041 C C   . GLY A 133 ? 0.3796 0.5496 0.3623 -0.0105 -0.0736 0.1212  138 GLY A C   
1042 O O   . GLY A 133 ? 0.3532 0.5384 0.3155 -0.0302 -0.0711 0.1216  138 GLY A O   
1043 N N   . SER A 134 ? 0.2969 0.4545 0.2820 0.0021  -0.0635 0.1122  139 SER A N   
1044 C CA  . SER A 134 ? 0.2375 0.3938 0.2013 -0.0048 -0.0504 0.1032  139 SER A CA  
1045 C C   . SER A 134 ? 0.2726 0.4329 0.2378 0.0061  -0.0364 0.0881  139 SER A C   
1046 O O   . SER A 134 ? 0.1753 0.3286 0.1601 0.0215  -0.0346 0.0844  139 SER A O   
1047 C CB  . SER A 134 ? 0.2259 0.3592 0.1893 -0.0026 -0.0532 0.1099  139 SER A CB  
1048 O OG  . SER A 134 ? 0.2446 0.3750 0.1920 -0.0055 -0.0394 0.0983  139 SER A OG  
1049 N N   . ARG A 135 ? 0.1788 0.3479 0.1287 -0.0037 -0.0248 0.0746  140 ARG A N   
1050 C CA  . ARG A 135 ? 0.2005 0.3602 0.1588 0.0044  -0.0111 0.0576  140 ARG A CA  
1051 C C   . ARG A 135 ? 0.1588 0.2955 0.1192 0.0144  -0.0073 0.0591  140 ARG A C   
1052 O O   . ARG A 135 ? 0.2103 0.3389 0.1619 0.0122  -0.0120 0.0684  140 ARG A O   
1053 C CB  . ARG A 135 ? 0.1869 0.3596 0.1394 -0.0084 -0.0021 0.0400  140 ARG A CB  
1054 C CG  . ARG A 135 ? 0.2396 0.4337 0.1994 -0.0148 -0.0016 0.0309  140 ARG A CG  
1055 C CD  . ARG A 135 ? 0.1778 0.3853 0.1437 -0.0260 0.0077  0.0075  140 ARG A CD  
1056 N NE  . ARG A 135 ? 0.2037 0.4096 0.1618 -0.0332 0.0129  -0.0011 140 ARG A NE  
1057 C CZ  . ARG A 135 ? 0.3239 0.5326 0.2981 -0.0372 0.0213  -0.0242 140 ARG A CZ  
1058 N NH1 . ARG A 135 ? 0.2995 0.5095 0.3005 -0.0347 0.0238  -0.0390 140 ARG A NH1 
1059 N NH2 . ARG A 135 ? 0.2979 0.5084 0.2654 -0.0443 0.0261  -0.0333 140 ARG A NH2 
1060 N N   . MET A 136 ? 0.1342 0.2620 0.1059 0.0234  0.0003  0.0511  141 MET A N   
1061 C CA  . MET A 136 ? 0.1539 0.2644 0.1281 0.0316  0.0047  0.0511  141 MET A CA  
1062 C C   . MET A 136 ? 0.1393 0.2431 0.1107 0.0276  0.0130  0.0411  141 MET A C   
1063 O O   . MET A 136 ? 0.1395 0.2487 0.1195 0.0244  0.0154  0.0338  141 MET A O   
1064 C CB  . MET A 136 ? 0.1221 0.2339 0.1125 0.0415  0.0055  0.0502  141 MET A CB  
1065 C CG  . MET A 136 ? 0.1810 0.2953 0.1851 0.0488  -0.0039 0.0571  141 MET A CG  
1066 S SD  . MET A 136 ? 0.1871 0.3113 0.2171 0.0588  -0.0004 0.0472  141 MET A SD  
1067 C CE  . MET A 136 ? 0.1202 0.2630 0.1491 0.0522  0.0034  0.0422  141 MET A CE  
1068 N N   . LEU A 137 ? 0.1490 0.2407 0.1125 0.0277  0.0156  0.0410  142 LEU A N   
1069 C CA  . LEU A 137 ? 0.1305 0.2160 0.0955 0.0239  0.0215  0.0309  142 LEU A CA  
1070 C C   . LEU A 137 ? 0.2174 0.2882 0.1853 0.0308  0.0247  0.0332  142 LEU A C   
1071 O O   . LEU A 137 ? 0.1845 0.2498 0.1491 0.0371  0.0244  0.0395  142 LEU A O   
1072 C CB  . LEU A 137 ? 0.1335 0.2228 0.0860 0.0144  0.0230  0.0254  142 LEU A CB  
1073 C CG  . LEU A 137 ? 0.1486 0.2594 0.0922 0.0019  0.0199  0.0236  142 LEU A CG  
1074 C CD1 . LEU A 137 ? 0.1784 0.2984 0.1069 -0.0118 0.0226  0.0172  142 LEU A CD1 
1075 C CD2 . LEU A 137 ? 0.1320 0.2570 0.0910 -0.0021 0.0219  0.0100  142 LEU A CD2 
1076 N N   . LEU A 138 ? 0.1402 0.2061 0.1182 0.0286  0.0265  0.0275  143 LEU A N   
1077 C CA  . LEU A 138 ? 0.1405 0.1952 0.1198 0.0313  0.0284  0.0303  143 LEU A CA  
1078 C C   . LEU A 138 ? 0.1471 0.1931 0.1259 0.0291  0.0307  0.0226  143 LEU A C   
1079 O O   . LEU A 138 ? 0.1475 0.1969 0.1386 0.0239  0.0299  0.0114  143 LEU A O   
1080 C CB  . LEU A 138 ? 0.1797 0.2361 0.1731 0.0278  0.0249  0.0343  143 LEU A CB  
1081 C CG  . LEU A 138 ? 0.2274 0.2776 0.2206 0.0264  0.0250  0.0402  143 LEU A CG  
1082 C CD1 . LEU A 138 ? 0.2633 0.3228 0.2460 0.0289  0.0296  0.0439  143 LEU A CD1 
1083 C CD2 . LEU A 138 ? 0.2529 0.3027 0.2636 0.0179  0.0166  0.0469  143 LEU A CD2 
1084 N N   . TYR A 139 ? 0.1500 0.1871 0.1182 0.0326  0.0338  0.0255  144 TYR A N   
1085 C CA  . TYR A 139 ? 0.1882 0.2175 0.1558 0.0305  0.0366  0.0181  144 TYR A CA  
1086 C C   . TYR A 139 ? 0.1698 0.1902 0.1426 0.0329  0.0363  0.0226  144 TYR A C   
1087 O O   . TYR A 139 ? 0.1183 0.1397 0.0847 0.0358  0.0376  0.0304  144 TYR A O   
1088 C CB  . TYR A 139 ? 0.1286 0.1553 0.0791 0.0290  0.0384  0.0184  144 TYR A CB  
1089 C CG  . TYR A 139 ? 0.2106 0.2509 0.1527 0.0203  0.0387  0.0132  144 TYR A CG  
1090 C CD1 . TYR A 139 ? 0.1378 0.1881 0.0750 0.0188  0.0344  0.0206  144 TYR A CD1 
1091 C CD2 . TYR A 139 ? 0.1620 0.2092 0.1029 0.0109  0.0426  -0.0009 144 TYR A CD2 
1092 C CE1 . TYR A 139 ? 0.1888 0.2550 0.1175 0.0064  0.0328  0.0166  144 TYR A CE1 
1093 C CE2 . TYR A 139 ? 0.1488 0.2120 0.0832 -0.0019 0.0418  -0.0076 144 TYR A CE2 
1094 C CZ  . TYR A 139 ? 0.2158 0.2888 0.1427 -0.0049 0.0366  0.0021  144 TYR A CZ  
1095 O OH  . TYR A 139 ? 0.2152 0.3072 0.1364 -0.0196 0.0342  -0.0031 144 TYR A OH  
1096 N N   . ILE A 140 ? 0.1352 0.1502 0.1231 0.0301  0.0340  0.0162  145 ILE A N   
1097 C CA  . ILE A 140 ? 0.1114 0.1196 0.1055 0.0295  0.0308  0.0231  145 ILE A CA  
1098 C C   . ILE A 140 ? 0.1828 0.1831 0.1819 0.0297  0.0326  0.0135  145 ILE A C   
1099 O O   . ILE A 140 ? 0.1159 0.1186 0.1208 0.0283  0.0353  -0.0014 145 ILE A O   
1100 C CB  . ILE A 140 ? 0.1170 0.1260 0.1343 0.0240  0.0198  0.0310  145 ILE A CB  
1101 C CG1 . ILE A 140 ? 0.2033 0.2071 0.2529 0.0224  0.0130  0.0186  145 ILE A CG1 
1102 C CG2 . ILE A 140 ? 0.1427 0.1621 0.1569 0.0221  0.0184  0.0379  145 ILE A CG2 
1103 C CD1 . ILE A 140 ? 0.2416 0.2420 0.3230 0.0165  -0.0023 0.0285  145 ILE A CD1 
1104 N N   . ARG A 141 ? 0.1287 0.1238 0.1255 0.0296  0.0315  0.0207  146 ARG A N   
1105 C CA  . ARG A 141 ? 0.1555 0.1432 0.1648 0.0291  0.0297  0.0136  146 ARG A CA  
1106 C C   . ARG A 141 ? 0.1258 0.1116 0.1480 0.0243  0.0190  0.0280  146 ARG A C   
1107 O O   . ARG A 141 ? 0.1320 0.1232 0.1358 0.0216  0.0215  0.0394  146 ARG A O   
1108 C CB  . ARG A 141 ? 0.1447 0.1291 0.1320 0.0320  0.0399  0.0081  146 ARG A CB  
1109 C CG  . ARG A 141 ? 0.1710 0.1499 0.1724 0.0312  0.0386  -0.0014 146 ARG A CG  
1110 C CD  . ARG A 141 ? 0.1581 0.1380 0.1409 0.0276  0.0421  -0.0075 146 ARG A CD  
1111 N NE  . ARG A 141 ? 0.1560 0.1354 0.1524 0.0264  0.0399  -0.0179 146 ARG A NE  
1112 C CZ  . ARG A 141 ? 0.2003 0.1852 0.2109 0.0246  0.0373  -0.0325 146 ARG A CZ  
1113 N NH1 . ARG A 141 ? 0.1375 0.1296 0.1512 0.0218  0.0388  -0.0398 146 ARG A NH1 
1114 N NH2 . ARG A 141 ? 0.1471 0.1304 0.1691 0.0231  0.0346  -0.0387 146 ARG A NH2 
1115 N N   . GLU A 142 ? 0.1040 0.0847 0.1610 0.0213  0.0061  0.0273  147 GLU A N   
1116 C CA  . GLU A 142 ? 0.1103 0.0883 0.1833 0.0139  -0.0087 0.0448  147 GLU A CA  
1117 C C   . GLU A 142 ? 0.1555 0.1301 0.2212 0.0149  -0.0056 0.0427  147 GLU A C   
1118 O O   . GLU A 142 ? 0.1306 0.1005 0.2002 0.0213  0.0019  0.0239  147 GLU A O   
1119 C CB  . GLU A 142 ? 0.1517 0.1221 0.2741 0.0113  -0.0271 0.0444  147 GLU A CB  
1120 C CG  . GLU A 142 ? 0.3246 0.2984 0.4575 0.0083  -0.0324 0.0489  147 GLU A CG  
1121 C CD  . GLU A 142 ? 0.3360 0.3073 0.5170 0.0025  -0.0502 0.0451  147 GLU A CD  
1122 O OE1 . GLU A 142 ? 0.4837 0.4566 0.6820 -0.0061 -0.0646 0.0555  147 GLU A OE1 
1123 O OE2 . GLU A 142 ? 0.4678 0.4398 0.6713 0.0056  -0.0497 0.0300  147 GLU A OE2 
1124 N N   . LEU A 143 ? 0.1158 0.0966 0.1698 0.0062  -0.0109 0.0613  148 LEU A N   
1125 C CA  . LEU A 143 ? 0.1160 0.0967 0.1589 0.0059  -0.0068 0.0602  148 LEU A CA  
1126 C C   . LEU A 143 ? 0.1543 0.1375 0.2168 -0.0061 -0.0262 0.0781  148 LEU A C   
1127 O O   . LEU A 143 ? 0.2065 0.1987 0.2529 -0.0125 -0.0248 0.0839  148 LEU A O   
1128 C CB  . LEU A 143 ? 0.1221 0.1152 0.1257 0.0055  0.0096  0.0598  148 LEU A CB  
1129 C CG  . LEU A 143 ? 0.1956 0.1869 0.1818 0.0159  0.0251  0.0453  148 LEU A CG  
1130 C CD1 . LEU A 143 ? 0.1060 0.1121 0.0728 0.0121  0.0312  0.0428  148 LEU A CD1 
1131 C CD2 . LEU A 143 ? 0.1719 0.1525 0.1535 0.0243  0.0346  0.0289  148 LEU A CD2 
1132 O OXT . LEU A 143 ? 0.1372 0.1190 0.2313 -0.0109 -0.0424 0.0811  148 LEU A OXT 
1133 N N   . ASN B 1   ? 0.4830 0.4884 0.6099 -0.1797 0.0254  0.0259  6   ASN B N   
1134 C CA  . ASN B 1   ? 0.5266 0.5713 0.6735 -0.1720 0.0219  0.0166  6   ASN B CA  
1135 C C   . ASN B 1   ? 0.3825 0.4254 0.5409 -0.1529 0.0175  0.0143  6   ASN B C   
1136 O O   . ASN B 1   ? 0.4008 0.4123 0.5533 -0.1467 0.0175  0.0168  6   ASN B O   
1137 C CB  . ASN B 1   ? 0.4016 0.4535 0.5495 -0.1826 0.0188  0.0097  6   ASN B CB  
1138 N N   . ILE B 2   ? 0.3003 0.3759 0.4740 -0.1436 0.0142  0.0093  7   ILE B N   
1139 C CA  . ILE B 2   ? 0.2328 0.3078 0.4102 -0.1267 0.0088  0.0090  7   ILE B CA  
1140 C C   . ILE B 2   ? 0.2912 0.3587 0.4643 -0.1271 0.0018  0.0056  7   ILE B C   
1141 O O   . ILE B 2   ? 0.2567 0.3429 0.4391 -0.1347 0.0000  -0.0007 7   ILE B O   
1142 C CB  . ILE B 2   ? 0.2176 0.3268 0.4071 -0.1176 0.0081  0.0077  7   ILE B CB  
1143 C CG1 . ILE B 2   ? 0.2828 0.4068 0.4749 -0.1238 0.0162  0.0083  7   ILE B CG1 
1144 C CG2 . ILE B 2   ? 0.2467 0.3539 0.4164 -0.1085 0.0047  0.0090  7   ILE B CG2 
1145 C CD1 . ILE B 2   ? 0.1858 0.2929 0.3696 -0.1213 0.0199  0.0130  7   ILE B CD1 
1146 N N   A ARG B 3   ? 0.2593 0.3032 0.4053 -0.1255 -0.0014 0.0079  8   ARG B N   
1147 N N   C ARG B 3   ? 0.2597 0.3037 0.4057 -0.1255 -0.0013 0.0079  8   ARG B N   
1148 C CA  A ARG B 3   ? 0.2976 0.3305 0.4395 -0.1264 -0.0040 0.0013  8   ARG B CA  
1149 C CA  C ARG B 3   ? 0.2977 0.3294 0.4389 -0.1265 -0.0039 0.0014  8   ARG B CA  
1150 C C   A ARG B 3   ? 0.2658 0.2890 0.4028 -0.1135 0.0009  -0.0048 8   ARG B C   
1151 C C   C ARG B 3   ? 0.2656 0.2889 0.4027 -0.1134 0.0010  -0.0048 8   ARG B C   
1152 O O   A ARG B 3   ? 0.2271 0.2437 0.3665 -0.1030 0.0053  -0.0030 8   ARG B O   
1153 O O   C ARG B 3   ? 0.2271 0.2445 0.3669 -0.1028 0.0053  -0.0031 8   ARG B O   
1154 C CB  A ARG B 3   ? 0.3134 0.3127 0.4486 -0.1343 -0.0039 0.0009  8   ARG B CB  
1155 C CB  C ARG B 3   ? 0.3142 0.3110 0.4475 -0.1340 -0.0036 0.0014  8   ARG B CB  
1156 C CG  A ARG B 3   ? 0.3272 0.2905 0.4410 -0.1322 0.0010  0.0031  8   ARG B CG  
1157 C CG  C ARG B 3   ? 0.3281 0.2948 0.4432 -0.1341 0.0009  0.0066  8   ARG B CG  
1158 C CD  A ARG B 3   ? 0.3658 0.2939 0.4730 -0.1386 0.0005  0.0023  8   ARG B CD  
1159 C CD  C ARG B 3   ? 0.3597 0.2871 0.4659 -0.1385 0.0010  0.0054  8   ARG B CD  
1160 N NE  A ARG B 3   ? 0.3865 0.2791 0.4793 -0.1295 0.0067  0.0001  8   ARG B NE  
1161 N NE  C ARG B 3   ? 0.4026 0.3166 0.5018 -0.1327 0.0032  -0.0044 8   ARG B NE  
1162 C CZ  A ARG B 3   ? 0.3925 0.2665 0.4816 -0.1251 0.0103  0.0062  8   ARG B CZ  
1163 C CZ  C ARG B 3   ? 0.3274 0.2187 0.4215 -0.1200 0.0101  -0.0086 8   ARG B CZ  
1164 N NH1 A ARG B 3   ? 0.3191 0.2016 0.4050 -0.1344 0.0092  0.0147  8   ARG B NH1 
1165 N NH1 C ARG B 3   ? 0.3500 0.2288 0.4477 -0.1109 0.0140  -0.0036 8   ARG B NH1 
1166 N NH2 A ARG B 3   ? 0.4261 0.2740 0.5182 -0.1100 0.0153  0.0038  8   ARG B NH2 
1167 N NH2 C ARG B 3   ? 0.3259 0.2096 0.4171 -0.1151 0.0133  -0.0178 8   ARG B NH2 
1168 N N   . VAL B 4   ? 0.2694 0.2917 0.4070 -0.1118 -0.0017 -0.0104 9   VAL B N   
1169 C CA  . VAL B 4   ? 0.2601 0.2699 0.3982 -0.0985 0.0020  -0.0143 9   VAL B CA  
1170 C C   . VAL B 4   ? 0.2542 0.2304 0.3804 -0.0967 0.0075  -0.0159 9   VAL B C   
1171 O O   . VAL B 4   ? 0.2683 0.2271 0.3827 -0.1064 0.0067  -0.0186 9   VAL B O   
1172 C CB  . VAL B 4   ? 0.2437 0.2630 0.3850 -0.1003 -0.0031 -0.0196 9   VAL B CB  
1173 C CG1 . VAL B 4   ? 0.2060 0.2056 0.3428 -0.0908 0.0019  -0.0226 9   VAL B CG1 
1174 C CG2 . VAL B 4   ? 0.2485 0.3050 0.4101 -0.0969 -0.0093 -0.0190 9   VAL B CG2 
1175 N N   . ALA B 5   ? 0.2298 0.1988 0.3623 -0.0836 0.0127  -0.0151 10  ALA B N   
1176 C CA  . ALA B 5   ? 0.2283 0.1720 0.3582 -0.0791 0.0188  -0.0176 10  ALA B CA  
1177 C C   . ALA B 5   ? 0.2441 0.1740 0.3639 -0.0802 0.0231  -0.0261 10  ALA B C   
1178 O O   . ALA B 5   ? 0.2250 0.1633 0.3432 -0.0792 0.0228  -0.0286 10  ALA B O   
1179 C CB  . ALA B 5   ? 0.2042 0.1519 0.3510 -0.0657 0.0222  -0.0152 10  ALA B CB  
1180 N N   . GLU B 6   ? 0.2437 0.1491 0.3546 -0.0830 0.0275  -0.0309 11  GLU B N   
1181 C CA  . GLU B 6   ? 0.2994 0.1892 0.3999 -0.0834 0.0351  -0.0409 11  GLU B CA  
1182 C C   . GLU B 6   ? 0.2979 0.1801 0.4131 -0.0702 0.0465  -0.0452 11  GLU B C   
1183 O O   . GLU B 6   ? 0.2416 0.1286 0.3759 -0.0611 0.0462  -0.0397 11  GLU B O   
1184 C CB  . GLU B 6   ? 0.3469 0.2155 0.4289 -0.0956 0.0342  -0.0463 11  GLU B CB  
1185 C CG  . GLU B 6   ? 0.3715 0.2538 0.4484 -0.1098 0.0223  -0.0420 11  GLU B CG  
1186 C CD  . GLU B 6   ? 0.3949 0.2583 0.4571 -0.1230 0.0212  -0.0477 11  GLU B CD  
1187 O OE1 . GLU B 6   ? 0.4908 0.3443 0.5369 -0.1294 0.0245  -0.0578 11  GLU B OE1 
1188 O OE2 . GLU B 6   ? 0.4705 0.3275 0.5349 -0.1283 0.0177  -0.0425 11  GLU B OE2 
1189 N N   . VAL B 7   ? 0.2961 0.1682 0.4040 -0.0704 0.0571  -0.0558 12  VAL B N   
1190 C CA  . VAL B 7   ? 0.2692 0.1397 0.3965 -0.0592 0.0704  -0.0624 12  VAL B CA  
1191 C C   . VAL B 7   ? 0.3581 0.2127 0.4996 -0.0504 0.0719  -0.0614 12  VAL B C   
1192 O O   . VAL B 7   ? 0.3329 0.1956 0.5031 -0.0378 0.0749  -0.0598 12  VAL B O   
1193 C CB  . VAL B 7   ? 0.3567 0.2165 0.4690 -0.0643 0.0843  -0.0757 12  VAL B CB  
1194 C CG1 . VAL B 7   ? 0.3388 0.2003 0.4763 -0.0537 0.1007  -0.0850 12  VAL B CG1 
1195 C CG2 . VAL B 7   ? 0.3195 0.1898 0.4150 -0.0727 0.0815  -0.0743 12  VAL B CG2 
1196 N N   . ALA B 8   ? 0.3827 0.2131 0.5046 -0.0571 0.0684  -0.0618 13  ALA B N   
1197 C CA  . ALA B 8   ? 0.3392 0.1455 0.4675 -0.0490 0.0686  -0.0596 13  ALA B CA  
1198 C C   . ALA B 8   ? 0.3232 0.1368 0.4652 -0.0444 0.0578  -0.0449 13  ALA B C   
1199 O O   . ALA B 8   ? 0.3453 0.1384 0.4946 -0.0346 0.0567  -0.0405 13  ALA B O   
1200 C CB  . ALA B 8   ? 0.3991 0.1741 0.4986 -0.0608 0.0670  -0.0638 13  ALA B CB  
1201 N N   . ASP B 9   ? 0.3623 0.2025 0.5060 -0.0506 0.0497  -0.0372 14  ASP B N   
1202 C CA  . ASP B 9   ? 0.3301 0.1801 0.4859 -0.0479 0.0410  -0.0243 14  ASP B CA  
1203 C C   . ASP B 9   ? 0.3127 0.1837 0.5015 -0.0338 0.0420  -0.0221 14  ASP B C   
1204 O O   . ASP B 9   ? 0.2385 0.1192 0.4390 -0.0316 0.0340  -0.0112 14  ASP B O   
1205 C CB  . ASP B 9   ? 0.3350 0.2057 0.4781 -0.0613 0.0328  -0.0185 14  ASP B CB  
1206 C CG  . ASP B 9   ? 0.3410 0.1961 0.4580 -0.0779 0.0291  -0.0191 14  ASP B CG  
1207 O OD1 . ASP B 9   ? 0.3324 0.1606 0.4395 -0.0822 0.0277  -0.0150 14  ASP B OD1 
1208 O OD2 . ASP B 9   ? 0.2736 0.1428 0.3810 -0.0872 0.0265  -0.0229 14  ASP B OD2 
1209 N N   . ALA B 10  ? 0.2836 0.1620 0.4876 -0.0262 0.0519  -0.0326 15  ALA B N   
1210 C CA  . ALA B 10  ? 0.3417 0.2438 0.5795 -0.0163 0.0530  -0.0325 15  ALA B CA  
1211 C C   . ALA B 10  ? 0.2941 0.1905 0.5570 -0.0012 0.0463  -0.0240 15  ALA B C   
1212 O O   . ALA B 10  ? 0.2656 0.1830 0.5522 0.0044  0.0391  -0.0176 15  ALA B O   
1213 C CB  . ALA B 10  ? 0.4045 0.3138 0.6528 -0.0135 0.0675  -0.0472 15  ALA B CB  
1214 N N   . GLY B 11  ? 0.2921 0.1599 0.5468 0.0064  0.0469  -0.0232 16  GLY B N   
1215 C CA  . GLY B 11  ? 0.3498 0.2100 0.6220 0.0237  0.0376  -0.0124 16  GLY B CA  
1216 C C   . GLY B 11  ? 0.3667 0.2247 0.6315 0.0179  0.0228  0.0058  16  GLY B C   
1217 O O   . GLY B 11  ? 0.3027 0.1748 0.5893 0.0298  0.0118  0.0167  16  GLY B O   
1218 N N   . VAL B 12  ? 0.3679 0.2123 0.6007 -0.0013 0.0219  0.0093  17  VAL B N   
1219 C CA  . VAL B 12  ? 0.2894 0.1341 0.5117 -0.0109 0.0107  0.0255  17  VAL B CA  
1220 C C   . VAL B 12  ? 0.2678 0.1527 0.5059 -0.0150 0.0066  0.0272  17  VAL B C   
1221 O O   . VAL B 12  ? 0.2599 0.1594 0.4990 -0.0125 -0.0043 0.0394  17  VAL B O   
1222 C CB  . VAL B 12  ? 0.3336 0.1610 0.5184 -0.0315 0.0129  0.0254  17  VAL B CB  
1223 C CG1 . VAL B 12  ? 0.3448 0.1906 0.5210 -0.0463 0.0063  0.0361  17  VAL B CG1 
1224 C CG2 . VAL B 12  ? 0.3563 0.1369 0.5189 -0.0297 0.0127  0.0297  17  VAL B CG2 
1225 N N   . VAL B 13  ? 0.2149 0.1203 0.4566 -0.0213 0.0146  0.0144  18  VAL B N   
1226 C CA  . VAL B 13  ? 0.2108 0.1535 0.4594 -0.0242 0.0118  0.0136  18  VAL B CA  
1227 C C   . VAL B 13  ? 0.2439 0.2083 0.5162 -0.0098 0.0065  0.0154  18  VAL B C   
1228 O O   . VAL B 13  ? 0.2211 0.2072 0.4945 -0.0111 -0.0025 0.0226  18  VAL B O   
1229 C CB  . VAL B 13  ? 0.2935 0.2477 0.5351 -0.0302 0.0209  0.0005  18  VAL B CB  
1230 C CG1 . VAL B 13  ? 0.1366 0.1205 0.3819 -0.0312 0.0187  -0.0008 18  VAL B CG1 
1231 C CG2 . VAL B 13  ? 0.2272 0.1728 0.4361 -0.0403 0.0214  -0.0006 18  VAL B CG2 
1232 N N   . ALA B 14  ? 0.2126 0.1742 0.5050 0.0035  0.0122  0.0076  19  ALA B N   
1233 C CA  . ALA B 14  ? 0.2309 0.2206 0.5521 0.0174  0.0068  0.0079  19  ALA B CA  
1234 C C   . ALA B 14  ? 0.2388 0.2250 0.5608 0.0272  -0.0099 0.0249  19  ALA B C   
1235 O O   . ALA B 14  ? 0.2713 0.2882 0.6067 0.0312  -0.0208 0.0298  19  ALA B O   
1236 C CB  . ALA B 14  ? 0.2473 0.2367 0.5928 0.0307  0.0182  -0.0051 19  ALA B CB  
1237 N N   A LYS B 15  ? 0.2927 0.2396 0.5976 0.0296  -0.0126 0.0342  20  LYS B N   
1238 N N   B LYS B 15  ? 0.2926 0.2398 0.5974 0.0295  -0.0127 0.0343  20  LYS B N   
1239 C CA  A LYS B 15  ? 0.3191 0.2535 0.6161 0.0371  -0.0289 0.0534  20  LYS B CA  
1240 C CA  B LYS B 15  ? 0.3182 0.2541 0.6160 0.0375  -0.0292 0.0534  20  LYS B CA  
1241 C C   A LYS B 15  ? 0.3132 0.2673 0.5906 0.0216  -0.0382 0.0633  20  LYS B C   
1242 C C   B LYS B 15  ? 0.3132 0.2675 0.5906 0.0215  -0.0383 0.0634  20  LYS B C   
1243 O O   A LYS B 15  ? 0.3033 0.2731 0.5831 0.0277  -0.0532 0.0750  20  LYS B O   
1244 O O   B LYS B 15  ? 0.3037 0.2730 0.5826 0.0274  -0.0535 0.0755  20  LYS B O   
1245 C CB  A LYS B 15  ? 0.3647 0.2448 0.6387 0.0367  -0.0271 0.0608  20  LYS B CB  
1246 C CB  B LYS B 15  ? 0.3634 0.2451 0.6398 0.0388  -0.0281 0.0613  20  LYS B CB  
1247 C CG  A LYS B 15  ? 0.4323 0.2870 0.6897 0.0431  -0.0434 0.0831  20  LYS B CG  
1248 C CG  B LYS B 15  ? 0.4287 0.2880 0.6978 0.0522  -0.0451 0.0821  20  LYS B CG  
1249 C CD  A LYS B 15  ? 0.4613 0.3398 0.7469 0.0678  -0.0586 0.0904  20  LYS B CD  
1250 C CD  B LYS B 15  ? 0.4883 0.3031 0.7159 0.0348  -0.0466 0.0960  20  LYS B CD  
1251 N N   . LEU B 16  ? 0.3089 0.2643 0.5672 0.0018  -0.0295 0.0578  21  LEU B N   
1252 C CA  . LEU B 16  ? 0.2811 0.2550 0.5211 -0.0128 -0.0348 0.0642  21  LEU B CA  
1253 C C   . LEU B 16  ? 0.3112 0.3260 0.5672 -0.0113 -0.0382 0.0573  21  LEU B C   
1254 O O   . LEU B 16  ? 0.2403 0.2712 0.4869 -0.0153 -0.0486 0.0654  21  LEU B O   
1255 C CB  . LEU B 16  ? 0.2303 0.1988 0.4519 -0.0312 -0.0240 0.0582  21  LEU B CB  
1256 C CG  . LEU B 16  ? 0.3153 0.2481 0.5142 -0.0412 -0.0223 0.0666  21  LEU B CG  
1257 C CD1 . LEU B 16  ? 0.2432 0.1811 0.4324 -0.0586 -0.0120 0.0576  21  LEU B CD1 
1258 C CD2 . LEU B 16  ? 0.3620 0.2848 0.5390 -0.0466 -0.0328 0.0851  21  LEU B CD2 
1259 N N   . LEU B 17  ? 0.1660 0.1960 0.4427 -0.0081 -0.0288 0.0420  22  LEU B N   
1260 C CA  . LEU B 17  ? 0.2033 0.2687 0.4954 -0.0087 -0.0310 0.0345  22  LEU B CA  
1261 C C   . LEU B 17  ? 0.2408 0.3252 0.5508 0.0036  -0.0462 0.0424  22  LEU B C   
1262 O O   . LEU B 17  ? 0.2634 0.3759 0.5745 -0.0016 -0.0546 0.0425  22  LEU B O   
1263 C CB  . LEU B 17  ? 0.2108 0.2837 0.5199 -0.0084 -0.0172 0.0181  22  LEU B CB  
1264 C CG  . LEU B 17  ? 0.2006 0.3023 0.5163 -0.0152 -0.0156 0.0082  22  LEU B CG  
1265 C CD1 . LEU B 17  ? 0.1502 0.2534 0.4373 -0.0276 -0.0174 0.0091  22  LEU B CD1 
1266 C CD2 . LEU B 17  ? 0.1932 0.2855 0.5006 -0.0164 -0.0003 -0.0058 22  LEU B CD2 
1267 N N   . ARG B 18  ? 0.1806 0.2501 0.5048 0.0205  -0.0504 0.0486  23  ARG B N   
1268 C CA  . ARG B 18  ? 0.2765 0.3651 0.6204 0.0363  -0.0677 0.0579  23  ARG B CA  
1269 C C   . ARG B 18  ? 0.3044 0.3882 0.6198 0.0308  -0.0852 0.0767  23  ARG B C   
1270 O O   . ARG B 18  ? 0.3599 0.4742 0.6828 0.0334  -0.1010 0.0819  23  ARG B O   
1271 C CB  . ARG B 18  ? 0.3550 0.4221 0.7192 0.0586  -0.0671 0.0600  23  ARG B CB  
1272 C CG  . ARG B 18  ? 0.5667 0.6420 0.9468 0.0797  -0.0879 0.0748  23  ARG B CG  
1273 C CD  . ARG B 18  ? 0.5509 0.6321 0.9621 0.1011  -0.0808 0.0635  23  ARG B CD  
1274 N NE  . ARG B 18  ? 0.7771 0.8249 1.1852 0.1001  -0.0597 0.0514  23  ARG B NE  
1275 C CZ  . ARG B 18  ? 0.6633 0.7271 1.0853 0.0958  -0.0408 0.0306  23  ARG B CZ  
1276 N NH1 . ARG B 18  ? 0.5781 0.6879 1.0177 0.0920  -0.0387 0.0196  23  ARG B NH1 
1277 N NH2 . ARG B 18  ? 0.5052 0.5356 0.9175 0.0929  -0.0234 0.0211  23  ARG B NH2 
1278 N N   . ASP B 19  ? 0.3138 0.3614 0.5946 0.0208  -0.0823 0.0864  24  ASP B N   
1279 C CA  . ASP B 19  ? 0.3155 0.3570 0.5632 0.0114  -0.0957 0.1036  24  ASP B CA  
1280 C C   . ASP B 19  ? 0.3661 0.4396 0.6016 -0.0068 -0.0944 0.0959  24  ASP B C   
1281 O O   . ASP B 19  ? 0.2798 0.3674 0.4989 -0.0116 -0.1088 0.1057  24  ASP B O   
1282 C CB  . ASP B 19  ? 0.3616 0.3585 0.5761 0.0012  -0.0895 0.1139  24  ASP B CB  
1283 C CG  . ASP B 19  ? 0.5066 0.4622 0.7249 0.0181  -0.0927 0.1237  24  ASP B CG  
1284 O OD1 . ASP B 19  ? 0.4071 0.3710 0.6576 0.0407  -0.0984 0.1211  24  ASP B OD1 
1285 O OD2 . ASP B 19  ? 0.5456 0.4604 0.7347 0.0084  -0.0888 0.1332  24  ASP B OD2 
1286 N N   . PHE B 20  ? 0.3366 0.4188 0.5771 -0.0169 -0.0774 0.0783  25  PHE B N   
1287 C CA  . PHE B 20  ? 0.3694 0.4773 0.6003 -0.0317 -0.0741 0.0681  25  PHE B CA  
1288 C C   . PHE B 20  ? 0.2932 0.4362 0.5421 -0.0284 -0.0864 0.0646  25  PHE B C   
1289 O O   . PHE B 20  ? 0.2761 0.4353 0.5064 -0.0385 -0.0957 0.0674  25  PHE B O   
1290 C CB  . PHE B 20  ? 0.2291 0.3358 0.4665 -0.0378 -0.0553 0.0508  25  PHE B CB  
1291 C CG  . PHE B 20  ? 0.3216 0.4409 0.5417 -0.0523 -0.0487 0.0413  25  PHE B CG  
1292 C CD1 . PHE B 20  ? 0.3625 0.4938 0.5608 -0.0617 -0.0570 0.0463  25  PHE B CD1 
1293 C CD2 . PHE B 20  ? 0.2647 0.3817 0.4884 -0.0558 -0.0342 0.0271  25  PHE B CD2 
1294 C CE1 . PHE B 20  ? 0.4211 0.5618 0.6035 -0.0739 -0.0487 0.0348  25  PHE B CE1 
1295 C CE2 . PHE B 20  ? 0.3017 0.4266 0.5109 -0.0656 -0.0277 0.0176  25  PHE B CE2 
1296 C CZ  . PHE B 20  ? 0.4254 0.5622 0.6149 -0.0745 -0.0339 0.0203  25  PHE B CZ  
1297 N N   . ASN B 21  ? 0.1794 0.3368 0.4642 -0.0159 -0.0858 0.0571  26  ASN B N   
1298 C CA  . ASN B 21  ? 0.2486 0.4459 0.5562 -0.0143 -0.0973 0.0521  26  ASN B CA  
1299 C C   . ASN B 21  ? 0.3960 0.6037 0.7013 -0.0044 -0.1219 0.0704  26  ASN B C   
1300 O O   . ASN B 21  ? 0.3853 0.6239 0.6876 -0.0119 -0.1358 0.0705  26  ASN B O   
1301 C CB  . ASN B 21  ? 0.2811 0.4942 0.6299 -0.0042 -0.0886 0.0392  26  ASN B CB  
1302 C CG  . ASN B 21  ? 0.2923 0.4978 0.6287 -0.0174 -0.0659 0.0199  26  ASN B CG  
1303 O OD1 . ASN B 21  ? 0.4193 0.6414 0.7446 -0.0302 -0.0627 0.0091  26  ASN B OD1 
1304 N ND2 . ASN B 21  ? 0.3296 0.5071 0.6640 -0.0146 -0.0511 0.0166  26  ASN B ND2 
1305 N N   . THR B 22  ? 0.3255 0.5052 0.6297 0.0120  -0.1283 0.0862  27  THR B N   
1306 C CA  . THR B 22  ? 0.3209 0.5036 0.6197 0.0243  -0.1536 0.1068  27  THR B CA  
1307 C C   . THR B 22  ? 0.3860 0.5642 0.6375 0.0056  -0.1634 0.1181  27  THR B C   
1308 O O   . THR B 22  ? 0.4285 0.6306 0.6738 0.0061  -0.1853 0.1279  27  THR B O   
1309 C CB  . THR B 22  ? 0.3018 0.4427 0.6017 0.0447  -0.1560 0.1216  27  THR B CB  
1310 O OG1 . THR B 22  ? 0.3988 0.5533 0.7469 0.0663  -0.1521 0.1118  27  THR B OG1 
1311 C CG2 . THR B 22  ? 0.3496 0.4775 0.6271 0.0542  -0.1821 0.1478  27  THR B CG2 
1312 N N   . GLU B 23  ? 0.4636 0.6149 0.6819 -0.0117 -0.1470 0.1158  28  GLU B N   
1313 C CA  . GLU B 23  ? 0.5051 0.6530 0.6775 -0.0313 -0.1514 0.1235  28  GLU B CA  
1314 C C   . GLU B 23  ? 0.5348 0.7228 0.7054 -0.0452 -0.1556 0.1102  28  GLU B C   
1315 O O   . GLU B 23  ? 0.4500 0.6458 0.5878 -0.0566 -0.1689 0.1190  28  GLU B O   
1316 C CB  . GLU B 23  ? 0.4407 0.5609 0.5875 -0.0466 -0.1295 0.1189  28  GLU B CB  
1317 C CG  . GLU B 23  ? 0.5215 0.6381 0.6210 -0.0677 -0.1296 0.1254  28  GLU B CG  
1318 C CD  . GLU B 23  ? 0.5519 0.6525 0.6355 -0.0822 -0.1064 0.1170  28  GLU B CD  
1319 O OE1 . GLU B 23  ? 0.4065 0.4913 0.5102 -0.0754 -0.0944 0.1118  28  GLU B OE1 
1320 O OE2 . GLU B 23  ? 0.5304 0.6370 0.5821 -0.1006 -0.1002 0.1146  28  GLU B OE2 
1321 N N   . PHE B 24  ? 0.5675 0.5747 0.5729 -0.0876 0.0130  0.0331  29  PHE B N   
1322 C CA  . PHE B 24  ? 0.6749 0.6680 0.6518 -0.1125 0.0070  0.0299  29  PHE B CA  
1323 C C   . PHE B 24  ? 0.6613 0.6969 0.6462 -0.1251 -0.0131 0.0375  29  PHE B C   
1324 O O   . PHE B 24  ? 0.6851 0.7182 0.6549 -0.1463 -0.0184 0.0351  29  PHE B O   
1325 C CB  . PHE B 24  ? 0.6342 0.6059 0.6130 -0.1190 0.0178  0.0195  29  PHE B CB  
1326 C CG  . PHE B 24  ? 0.7274 0.6497 0.6900 -0.1147 0.0345  0.0065  29  PHE B CG  
1327 C CD1 . PHE B 24  ? 0.7390 0.6498 0.7103 -0.0958 0.0472  0.0039  29  PHE B CD1 
1328 C CD2 . PHE B 24  ? 0.8069 0.6947 0.7471 -0.1300 0.0377  -0.0049 29  PHE B CD2 
1329 C CE1 . PHE B 24  ? 0.8275 0.6964 0.7887 -0.0933 0.0645  -0.0115 29  PHE B CE1 
1330 C CE2 . PHE B 24  ? 0.7776 0.6236 0.7090 -0.1258 0.0532  -0.0208 29  PHE B CE2 
1331 C CZ  . PHE B 24  ? 0.8831 0.7211 0.8265 -0.1079 0.0675  -0.0250 29  PHE B CZ  
1332 N N   . ASP B 25  ? 0.6390 0.7138 0.6490 -0.1122 -0.0248 0.0449  30  ASP B N   
1333 C CA  . ASP B 25  ? 0.7361 0.8560 0.7609 -0.1218 -0.0454 0.0489  30  ASP B CA  
1334 C C   . ASP B 25  ? 0.7614 0.9083 0.8056 -0.1380 -0.0430 0.0448  30  ASP B C   
1335 O O   . ASP B 25  ? 0.8154 0.9732 0.8496 -0.1596 -0.0534 0.0436  30  ASP B O   
1336 C CB  . ASP B 25  ? 0.6699 0.7698 0.6553 -0.1366 -0.0610 0.0509  30  ASP B CB  
1337 N N   . THR B 26  ? 0.6931 0.8475 0.7622 -0.1285 -0.0291 0.0426  31  THR B N   
1338 C CA  . THR B 26  ? 0.7723 0.9452 0.8543 -0.1442 -0.0248 0.0389  31  THR B CA  
1339 C C   . THR B 26  ? 0.7043 0.9297 0.8332 -0.1321 -0.0241 0.0396  31  THR B C   
1340 O O   . THR B 26  ? 0.6086 0.8335 0.7560 -0.1084 -0.0164 0.0412  31  THR B O   
1341 C CB  . THR B 26  ? 0.7300 0.8554 0.7920 -0.1468 -0.0098 0.0338  31  THR B CB  
1342 O OG1 . THR B 26  ? 0.7963 0.8750 0.8180 -0.1576 -0.0101 0.0305  31  THR B OG1 
1343 C CG2 . THR B 26  ? 0.8099 0.9456 0.8752 -0.1656 -0.0072 0.0309  31  THR B CG2 
1344 N N   A PRO B 27  ? 0.7541 1.0264 0.9049 -0.1478 -0.0310 0.0370  32  PRO B N   
1345 N N   B PRO B 27  ? 0.7530 1.0253 0.9037 -0.1478 -0.0310 0.0370  32  PRO B N   
1346 C CA  A PRO B 27  ? 0.6585 0.9827 0.8560 -0.1379 -0.0279 0.0347  32  PRO B CA  
1347 C CA  B PRO B 27  ? 0.6585 0.9826 0.8559 -0.1382 -0.0279 0.0347  32  PRO B CA  
1348 C C   A PRO B 27  ? 0.6161 0.9217 0.8143 -0.1348 -0.0096 0.0334  32  PRO B C   
1349 C C   B PRO B 27  ? 0.6160 0.9212 0.8140 -0.1349 -0.0095 0.0334  32  PRO B C   
1350 O O   A PRO B 27  ? 0.6509 0.9201 0.8190 -0.1524 -0.0023 0.0315  32  PRO B O   
1351 O O   B PRO B 27  ? 0.6505 0.9192 0.8183 -0.1524 -0.0022 0.0315  32  PRO B O   
1352 C CB  A PRO B 27  ? 0.6500 1.0219 0.8651 -0.1626 -0.0364 0.0284  32  PRO B CB  
1353 C CB  B PRO B 27  ? 0.6503 1.0216 0.8647 -0.1631 -0.0362 0.0284  32  PRO B CB  
1354 C CG  A PRO B 27  ? 0.7264 1.0614 0.8977 -0.1885 -0.0390 0.0285  32  PRO B CG  
1355 C CG  B PRO B 27  ? 0.7042 1.0557 0.8875 -0.1768 -0.0509 0.0299  32  PRO B CG  
1356 C CD  A PRO B 27  ? 0.7607 1.0428 0.8967 -0.1756 -0.0416 0.0343  32  PRO B CD  
1357 C CD  B PRO B 27  ? 0.7601 1.0432 0.8967 -0.1750 -0.0423 0.0344  32  PRO B CD  
1358 N N   A VAL B 28  ? 0.5183 0.8459 0.7493 -0.1116 -0.0042 0.0341  33  VAL B N   
1359 N N   B VAL B 28  ? 0.5190 0.8465 0.7499 -0.1117 -0.0042 0.0341  33  VAL B N   
1360 C CA  A VAL B 28  ? 0.4820 0.7908 0.7149 -0.1046 0.0113  0.0331  33  VAL B CA  
1361 C CA  B VAL B 28  ? 0.4816 0.7903 0.7144 -0.1047 0.0113  0.0331  33  VAL B CA  
1362 C C   A VAL B 28  ? 0.4009 0.7594 0.6650 -0.1145 0.0169  0.0280  33  VAL B C   
1363 C C   B VAL B 28  ? 0.4018 0.7602 0.6658 -0.1146 0.0169  0.0280  33  VAL B C   
1364 O O   A VAL B 28  ? 0.3884 0.8037 0.6889 -0.1129 0.0091  0.0247  33  VAL B O   
1365 O O   B VAL B 28  ? 0.3889 0.8042 0.6892 -0.1132 0.0091  0.0247  33  VAL B O   
1366 C CB  A VAL B 28  ? 0.4095 0.7023 0.6544 -0.0717 0.0156  0.0367  33  VAL B CB  
1367 C CB  B VAL B 28  ? 0.4100 0.7029 0.6548 -0.0718 0.0155  0.0367  33  VAL B CB  
1368 N N   . PRO B 29  ? 0.4570 0.7953 0.7080 -0.1252 0.0296  0.0256  34  PRO B N   
1369 C CA  . PRO B 29  ? 0.3899 0.7727 0.6662 -0.1379 0.0382  0.0194  34  PRO B CA  
1370 C C   . PRO B 29  ? 0.2886 0.6945 0.6006 -0.1110 0.0451  0.0194  34  PRO B C   
1371 O O   . PRO B 29  ? 0.2996 0.6754 0.6094 -0.0845 0.0458  0.0246  34  PRO B O   
1372 C CB  . PRO B 29  ? 0.3858 0.7220 0.6183 -0.1643 0.0476  0.0178  34  PRO B CB  
1373 C CG  . PRO B 29  ? 0.3589 0.6257 0.5556 -0.1511 0.0450  0.0227  34  PRO B CG  
1374 C CD  . PRO B 29  ? 0.5093 0.7799 0.7202 -0.1263 0.0360  0.0269  34  PRO B CD  
1375 N N   . GLU B 30  ? 0.3381 0.7993 0.6843 -0.1194 0.0512  0.0117  35  GLU B N   
1376 C CA  . GLU B 30  ? 0.2950 0.7815 0.6755 -0.0972 0.0591  0.0099  35  GLU B CA  
1377 C C   . GLU B 30  ? 0.2751 0.7112 0.6245 -0.0989 0.0730  0.0121  35  GLU B C   
1378 O O   . GLU B 30  ? 0.3321 0.7270 0.6384 -0.1247 0.0779  0.0117  35  GLU B O   
1379 C CB  . GLU B 30  ? 0.2999 0.8611 0.7270 -0.1084 0.0630  -0.0024 35  GLU B CB  
1380 C CG  . GLU B 30  ? 0.4307 1.0007 0.8406 -0.1495 0.0706  -0.0110 35  GLU B CG  
1381 C CD  . GLU B 30  ? 0.4603 1.0179 0.8566 -0.1640 0.0899  -0.0167 35  GLU B CD  
1382 O OE1 . GLU B 30  ? 0.4985 1.0397 0.8971 -0.1437 0.0970  -0.0132 35  GLU B OE1 
1383 O OE2 . GLU B 30  ? 0.5491 1.1106 0.9295 -0.1962 0.0977  -0.0248 35  GLU B OE2 
1384 N N   . GLY B 31  ? 0.2483 0.6845 0.6180 -0.0707 0.0773  0.0142  36  GLY B N   
1385 C CA  . GLY B 31  ? 0.2358 0.6278 0.5805 -0.0697 0.0884  0.0151  36  GLY B CA  
1386 C C   . GLY B 31  ? 0.2487 0.5654 0.5531 -0.0599 0.0841  0.0210  36  GLY B C   
1387 O O   . GLY B 31  ? 0.2726 0.5402 0.5424 -0.0686 0.0891  0.0202  36  GLY B O   
1388 N N   . LEU B 32  ? 0.2235 0.2607 0.5468 0.0744  0.0062  0.0102  37  LEU B N   
1389 C CA  . LEU B 32  ? 0.2801 0.3011 0.5748 0.0588  0.0057  0.0198  37  LEU B CA  
1390 C C   . LEU B 32  ? 0.2561 0.2423 0.5407 0.0485  0.0240  0.0130  37  LEU B C   
1391 O O   . LEU B 32  ? 0.1878 0.1731 0.4595 0.0332  0.0308  0.0065  37  LEU B O   
1392 C CB  . LEU B 32  ? 0.2502 0.2624 0.5259 0.0680  -0.0132 0.0436  37  LEU B CB  
1393 C CG  . LEU B 32  ? 0.3491 0.3987 0.6188 0.0720  -0.0337 0.0468  37  LEU B CG  
1394 C CD1 . LEU B 32  ? 0.3057 0.3448 0.5488 0.0824  -0.0510 0.0733  37  LEU B CD1 
1395 C CD2 . LEU B 32  ? 0.3312 0.3998 0.5922 0.0531  -0.0311 0.0335  37  LEU B CD2 
1396 N N   . GLU B 33  ? 0.2096 0.1651 0.4973 0.0578  0.0295  0.0113  38  GLU B N   
1397 C CA  . GLU B 33  ? 0.3032 0.2239 0.5745 0.0449  0.0438  0.0008  38  GLU B CA  
1398 C C   . GLU B 33  ? 0.2917 0.2260 0.5642 0.0350  0.0615  -0.0251 38  GLU B C   
1399 O O   . GLU B 33  ? 0.2782 0.2021 0.5269 0.0179  0.0673  -0.0338 38  GLU B O   
1400 C CB  . GLU B 33  ? 0.3528 0.2323 0.6242 0.0575  0.0427  0.0024  38  GLU B CB  
1401 C CG  . GLU B 33  ? 0.4281 0.2839 0.6941 0.0503  0.0583  -0.0230 38  GLU B CG  
1402 C CD  . GLU B 33  ? 0.5531 0.3575 0.8167 0.0628  0.0541  -0.0220 38  GLU B CD  
1403 O OE1 . GLU B 33  ? 0.4698 0.2334 0.7102 0.0496  0.0492  -0.0076 38  GLU B OE1 
1404 O OE2 . GLU B 33  ? 0.7991 0.6026 1.0838 0.0854  0.0560  -0.0365 38  GLU B OE2 
1405 N N   . GLU B 34  ? 0.2178 0.1773 0.5140 0.0445  0.0699  -0.0381 39  GLU B N   
1406 C CA  . GLU B 34  ? 0.2152 0.1864 0.5058 0.0335  0.0919  -0.0614 39  GLU B CA  
1407 C C   . GLU B 34  ? 0.2826 0.2687 0.5572 0.0167  0.0940  -0.0582 39  GLU B C   
1408 O O   . GLU B 34  ? 0.2123 0.1893 0.4499 0.0006  0.1042  -0.0693 39  GLU B O   
1409 C CB  . GLU B 34  ? 0.2311 0.2349 0.5522 0.0449  0.1031  -0.0754 39  GLU B CB  
1410 N N   . ARG B 35  ? 0.2436 0.2513 0.5297 0.0175  0.0771  -0.0405 40  ARG B N   
1411 C CA  . ARG B 35  ? 0.2090 0.2238 0.4656 -0.0010 0.0695  -0.0338 40  ARG B CA  
1412 C C   . ARG B 35  ? 0.1380 0.1280 0.3559 -0.0083 0.0567  -0.0292 40  ARG B C   
1413 O O   . ARG B 35  ? 0.1462 0.1282 0.3296 -0.0209 0.0541  -0.0320 40  ARG B O   
1414 C CB  . ARG B 35  ? 0.1766 0.2201 0.4585 0.0020  0.0532  -0.0230 40  ARG B CB  
1415 C CG  . ARG B 35  ? 0.3255 0.3967 0.6280 -0.0035 0.0627  -0.0300 40  ARG B CG  
1416 C CD  . ARG B 35  ? 0.2325 0.3215 0.5404 -0.0079 0.0426  -0.0231 40  ARG B CD  
1417 N NE  . ARG B 35  ? 0.1335 0.2582 0.4752 -0.0058 0.0454  -0.0302 40  ARG B NE  
1418 C CZ  . ARG B 35  ? 0.2279 0.3723 0.5929 0.0138  0.0310  -0.0295 40  ARG B CZ  
1419 N NH1 . ARG B 35  ? 0.1282 0.2548 0.4792 0.0308  0.0142  -0.0184 40  ARG B NH1 
1420 N NH2 . ARG B 35  ? 0.2685 0.4540 0.6703 0.0155  0.0338  -0.0389 40  ARG B NH2 
1421 N N   . PHE B 36  ? 0.1894 0.1685 0.4129 -0.0009 0.0480  -0.0213 41  PHE B N   
1422 C CA  . PHE B 36  ? 0.1932 0.1615 0.3915 -0.0110 0.0402  -0.0210 41  PHE B CA  
1423 C C   . PHE B 36  ? 0.2056 0.1543 0.3841 -0.0216 0.0495  -0.0390 41  PHE B C   
1424 O O   . PHE B 36  ? 0.1977 0.1495 0.3525 -0.0311 0.0403  -0.0455 41  PHE B O   
1425 C CB  . PHE B 36  ? 0.1865 0.1473 0.3932 -0.0077 0.0356  -0.0067 41  PHE B CB  
1426 C CG  . PHE B 36  ? 0.1670 0.1535 0.3680 -0.0056 0.0215  0.0058  41  PHE B CG  
1427 C CD1 . PHE B 36  ? 0.2087 0.2143 0.3947 -0.0121 0.0131  -0.0025 41  PHE B CD1 
1428 C CD2 . PHE B 36  ? 0.2409 0.2328 0.4495 0.0060  0.0145  0.0233  41  PHE B CD2 
1429 C CE1 . PHE B 36  ? 0.2019 0.2331 0.3833 -0.0076 0.0020  0.0017  41  PHE B CE1 
1430 C CE2 . PHE B 36  ? 0.1727 0.1909 0.3686 0.0077  0.0024  0.0302  41  PHE B CE2 
1431 C CZ  . PHE B 36  ? 0.1312 0.1698 0.3146 0.0006  -0.0018 0.0170  41  PHE B CZ  
1432 N N   . ALA B 37  ? 0.1824 0.1129 0.3714 -0.0173 0.0653  -0.0510 42  ALA B N   
1433 C CA  . ALA B 37  ? 0.2600 0.1734 0.4249 -0.0273 0.0736  -0.0737 42  ALA B CA  
1434 C C   . ALA B 37  ? 0.2436 0.1686 0.3710 -0.0358 0.0739  -0.0804 42  ALA B C   
1435 O O   . ALA B 37  ? 0.2509 0.1705 0.3450 -0.0461 0.0647  -0.0911 42  ALA B O   
1436 C CB  . ALA B 37  ? 0.2475 0.1471 0.4274 -0.0168 0.0892  -0.0869 42  ALA B CB  
1437 N N   . GLN B 38  ? 0.2128 0.1541 0.3437 -0.0332 0.0825  -0.0724 43  GLN B N   
1438 C CA  . GLN B 38  ? 0.3278 0.2704 0.4146 -0.0453 0.0841  -0.0710 43  GLN B CA  
1439 C C   . GLN B 38  ? 0.2889 0.2273 0.3531 -0.0480 0.0566  -0.0562 43  GLN B C   
1440 O O   . GLN B 38  ? 0.2722 0.1974 0.2887 -0.0547 0.0463  -0.0565 43  GLN B O   
1441 C CB  . GLN B 38  ? 0.2367 0.1990 0.3399 -0.0485 0.1039  -0.0657 43  GLN B CB  
1442 N N   . ILE B 39  ? 0.2205 0.1703 0.3163 -0.0400 0.0427  -0.0447 44  ILE B N   
1443 C CA  . ILE B 39  ? 0.2573 0.2071 0.3396 -0.0373 0.0173  -0.0372 44  ILE B CA  
1444 C C   . ILE B 39  ? 0.2453 0.1973 0.3148 -0.0370 0.0031  -0.0493 44  ILE B C   
1445 O O   . ILE B 39  ? 0.2678 0.2141 0.3079 -0.0348 -0.0169 -0.0508 44  ILE B O   
1446 C CB  . ILE B 39  ? 0.2242 0.1919 0.3410 -0.0284 0.0089  -0.0285 44  ILE B CB  
1447 C CG1 . ILE B 39  ? 0.1967 0.1667 0.3263 -0.0311 0.0142  -0.0198 44  ILE B CG1 
1448 C CG2 . ILE B 39  ? 0.2110 0.1856 0.3212 -0.0211 -0.0148 -0.0305 44  ILE B CG2 
1449 C CD1 . ILE B 39  ? 0.2110 0.2034 0.3752 -0.0219 0.0067  -0.0153 44  ILE B CD1 
1450 N N   . ILE B 40  ? 0.2638 0.2232 0.3576 -0.0396 0.0110  -0.0581 45  ILE B N   
1451 C CA  . ILE B 40  ? 0.2194 0.1893 0.3129 -0.0456 -0.0005 -0.0731 45  ILE B CA  
1452 C C   . ILE B 40  ? 0.3153 0.2729 0.3687 -0.0513 -0.0068 -0.0887 45  ILE B C   
1453 O O   . ILE B 40  ? 0.3108 0.2832 0.3541 -0.0514 -0.0290 -0.0999 45  ILE B O   
1454 C CB  . ILE B 40  ? 0.1774 0.1457 0.3024 -0.0546 0.0134  -0.0767 45  ILE B CB  
1455 C CG1 . ILE B 40  ? 0.2089 0.1944 0.3599 -0.0502 0.0141  -0.0592 45  ILE B CG1 
1456 C CG2 . ILE B 40  ? 0.2847 0.2628 0.4104 -0.0679 0.0061  -0.0952 45  ILE B CG2 
1457 C CD1 . ILE B 40  ? 0.1630 0.1308 0.3290 -0.0550 0.0289  -0.0490 45  ILE B CD1 
1458 N N   A ALA B 41  ? 0.3273 0.2637 0.3568 -0.0549 0.0117  -0.0917 46  ALA B N   
1459 N N   B ALA B 41  ? 0.3273 0.2637 0.3568 -0.0549 0.0118  -0.0917 46  ALA B N   
1460 C CA  A ALA B 41  ? 0.3617 0.2870 0.3425 -0.0618 0.0088  -0.1088 46  ALA B CA  
1461 C CA  B ALA B 41  ? 0.3617 0.2869 0.3424 -0.0618 0.0088  -0.1088 46  ALA B CA  
1462 C C   A ALA B 41  ? 0.4766 0.3932 0.4041 -0.0584 -0.0098 -0.0944 46  ALA B C   
1463 C C   B ALA B 41  ? 0.4766 0.3932 0.4042 -0.0583 -0.0098 -0.0944 46  ALA B C   
1464 O O   A ALA B 41  ? 0.5128 0.4295 0.4030 -0.0578 -0.0341 -0.1035 46  ALA B O   
1465 O O   B ALA B 41  ? 0.5126 0.4294 0.4028 -0.0577 -0.0341 -0.1035 46  ALA B O   
1466 C CB  A ALA B 41  ? 0.3871 0.2974 0.3596 -0.0662 0.0398  -0.1219 46  ALA B CB  
1467 C CB  B ALA B 41  ? 0.3870 0.2974 0.3595 -0.0662 0.0397  -0.1219 46  ALA B CB  
1468 N N   . HIS B 42  ? 0.5416 0.4475 0.4645 -0.0566 -0.0016 -0.0715 47  HIS B N   
1469 C CA  . HIS B 42  ? 0.6294 0.5097 0.4929 -0.0590 -0.0127 -0.0529 47  HIS B CA  
1470 C C   . HIS B 42  ? 0.5984 0.4684 0.4688 -0.0466 -0.0418 -0.0346 47  HIS B C   
1471 O O   . HIS B 42  ? 0.6674 0.5154 0.4920 -0.0392 -0.0708 -0.0264 47  HIS B O   
1472 C CB  . HIS B 42  ? 0.5147 0.3852 0.3626 -0.0737 0.0219  -0.0422 47  HIS B CB  
1473 C CG  . HIS B 42  ? 0.8355 0.7165 0.6728 -0.0819 0.0525  -0.0651 47  HIS B CG  
1474 N ND1 . HIS B 42  ? 0.7936 0.6646 0.5649 -0.0883 0.0506  -0.0788 47  HIS B ND1 
1475 C CD2 . HIS B 42  ? 0.6892 0.5896 0.5737 -0.0814 0.0835  -0.0803 47  HIS B CD2 
1476 C CE1 . HIS B 42  ? 0.8442 0.7278 0.6225 -0.0926 0.0824  -0.1048 47  HIS B CE1 
1477 N NE2 . HIS B 42  ? 0.7767 0.6771 0.6266 -0.0867 0.1023  -0.1059 47  HIS B NE2 
1478 N N   . ASP B 43  ? 0.4913 0.2757 0.3309 0.0135  0.1304  -0.0529 48  ASP B N   
1479 C CA  . ASP B 43  ? 0.5457 0.3550 0.4033 0.0069  0.1232  -0.0467 48  ASP B CA  
1480 C C   . ASP B 43  ? 0.5513 0.3584 0.3995 -0.0016 0.0954  -0.0469 48  ASP B C   
1481 O O   . ASP B 43  ? 0.5959 0.3912 0.4360 -0.0023 0.0800  -0.0505 48  ASP B O   
1482 C CB  . ASP B 43  ? 0.4795 0.3313 0.3943 0.0144  0.1296  -0.0402 48  ASP B CB  
1483 C CG  . ASP B 43  ? 0.3806 0.2433 0.3148 0.0232  0.1526  -0.0382 48  ASP B CG  
1484 O OD1 . ASP B 43  ? 0.5610 0.4027 0.4655 0.0212  0.1680  -0.0411 48  ASP B OD1 
1485 O OD2 . ASP B 43  ? 0.4621 0.3541 0.4411 0.0319  0.1540  -0.0333 48  ASP B OD2 
1486 N N   . ASP B 44  ? 0.4385 0.2587 0.2911 -0.0084 0.0881  -0.0427 49  ASP B N   
1487 C CA  . ASP B 44  ? 0.3589 0.1858 0.2140 -0.0147 0.0612  -0.0414 49  ASP B CA  
1488 C C   . ASP B 44  ? 0.2659 0.1233 0.1668 -0.0099 0.0555  -0.0398 49  ASP B C   
1489 O O   . ASP B 44  ? 0.2725 0.1521 0.1974 -0.0114 0.0528  -0.0364 49  ASP B O   
1490 C CB  . ASP B 44  ? 0.4022 0.2283 0.2432 -0.0226 0.0553  -0.0372 49  ASP B CB  
1491 C CG  . ASP B 44  ? 0.6227 0.4142 0.4158 -0.0286 0.0590  -0.0366 49  ASP B CG  
1492 O OD1 . ASP B 44  ? 0.6571 0.4247 0.4237 -0.0298 0.0503  -0.0389 49  ASP B OD1 
1493 O OD2 . ASP B 44  ? 0.6529 0.4397 0.4346 -0.0332 0.0704  -0.0334 49  ASP B OD2 
1494 N N   . ALA B 45  ? 0.2491 0.1041 0.1599 -0.0048 0.0537  -0.0422 50  ALA B N   
1495 C CA  . ALA B 45  ? 0.2433 0.1217 0.1936 -0.0002 0.0497  -0.0389 50  ALA B CA  
1496 C C   . ALA B 45  ? 0.2806 0.1444 0.2265 0.0007  0.0401  -0.0420 50  ALA B C   
1497 O O   . ALA B 45  ? 0.2930 0.1304 0.2095 -0.0001 0.0414  -0.0475 50  ALA B O   
1498 C CB  . ALA B 45  ? 0.1857 0.0857 0.1676 0.0089  0.0694  -0.0341 50  ALA B CB  
1499 N N   . PHE B 46  ? 0.2625 0.1413 0.2358 0.0011  0.0308  -0.0379 51  PHE B N   
1500 C CA  . PHE B 46  ? 0.2095 0.0737 0.1815 0.0007  0.0224  -0.0397 51  PHE B CA  
1501 C C   . PHE B 46  ? 0.2234 0.1040 0.2243 0.0043  0.0226  -0.0319 51  PHE B C   
1502 O O   . PHE B 46  ? 0.1676 0.0759 0.1936 0.0045  0.0248  -0.0255 51  PHE B O   
1503 C CB  . PHE B 46  ? 0.2400 0.1003 0.2075 -0.0104 0.0034  -0.0423 51  PHE B CB  
1504 C CG  . PHE B 46  ? 0.1879 0.0775 0.1823 -0.0166 -0.0056 -0.0370 51  PHE B CG  
1505 C CD1 . PHE B 46  ? 0.2231 0.1162 0.2168 -0.0227 -0.0042 -0.0287 51  PHE B CD1 
1506 C CD2 . PHE B 46  ? 0.1990 0.0987 0.1877 -0.0203 -0.0077 -0.0371 51  PHE B CD2 
1507 C CE1 . PHE B 46  ? 0.2024 0.1262 0.2179 -0.0259 -0.0129 -0.0232 51  PHE B CE1 
1508 C CE2 . PHE B 46  ? 0.2148 0.1361 0.2118 -0.0254 -0.0126 -0.0302 51  PHE B CE2 
1509 C CZ  . PHE B 46  ? 0.1681 0.1046 0.1829 -0.0261 -0.0167 -0.0237 51  PHE B CZ  
1510 N N   . VAL B 47  ? 0.2000 0.0635 0.1982 0.0062  0.0197  -0.0325 52  VAL B N   
1511 C CA  . VAL B 47  ? 0.2229 0.0961 0.2422 0.0078  0.0185  -0.0242 52  VAL B CA  
1512 C C   . VAL B 47  ? 0.2558 0.1111 0.2620 -0.0034 0.0041  -0.0232 52  VAL B C   
1513 O O   . VAL B 47  ? 0.2380 0.0723 0.2328 -0.0058 -0.0047 -0.0303 52  VAL B O   
1514 C CB  . VAL B 47  ? 0.2561 0.1234 0.2839 0.0211  0.0302  -0.0232 52  VAL B CB  
1515 C CG1 . VAL B 47  ? 0.2556 0.1282 0.3012 0.0218  0.0250  -0.0138 52  VAL B CG1 
1516 C CG2 . VAL B 47  ? 0.1883 0.0793 0.2336 0.0298  0.0449  -0.0212 52  VAL B CG2 
1517 N N   . LEU B 48  ? 0.2119 0.0898 0.2380 -0.0104 0.0014  -0.0152 53  LEU B N   
1518 C CA  . LEU B 48  ? 0.2323 0.1025 0.2553 -0.0217 -0.0046 -0.0126 53  LEU B CA  
1519 C C   . LEU B 48  ? 0.2774 0.1404 0.3093 -0.0169 -0.0025 -0.0057 53  LEU B C   
1520 O O   . LEU B 48  ? 0.2429 0.1258 0.2963 -0.0087 0.0010  0.0007  53  LEU B O   
1521 C CB  . LEU B 48  ? 0.2188 0.1229 0.2615 -0.0304 -0.0109 -0.0085 53  LEU B CB  
1522 C CG  . LEU B 48  ? 0.2407 0.1561 0.2787 -0.0328 -0.0146 -0.0135 53  LEU B CG  
1523 C CD1 . LEU B 48  ? 0.1888 0.1370 0.2466 -0.0358 -0.0192 -0.0086 53  LEU B CD1 
1524 C CD2 . LEU B 48  ? 0.2940 0.1861 0.3129 -0.0394 -0.0173 -0.0217 53  LEU B CD2 
1525 N N   . LEU B 49  ? 0.3283 0.1618 0.3436 -0.0228 -0.0033 -0.0068 54  LEU B N   
1526 C CA  . LEU B 49  ? 0.3488 0.1679 0.3665 -0.0190 -0.0025 0.0002  54  LEU B CA  
1527 C C   . LEU B 49  ? 0.3602 0.1835 0.3847 -0.0341 -0.0062 0.0055  54  LEU B C   
1528 O O   . LEU B 49  ? 0.3798 0.1983 0.4011 -0.0456 -0.0084 0.0000  54  LEU B O   
1529 C CB  . LEU B 49  ? 0.3922 0.1701 0.3837 -0.0096 0.0003  -0.0057 54  LEU B CB  
1530 C CG  . LEU B 49  ? 0.3991 0.1793 0.4027 0.0110  0.0015  -0.0073 54  LEU B CG  
1531 C CD1 . LEU B 49  ? 0.3951 0.1495 0.3942 0.0203  -0.0010 -0.0187 54  LEU B CD1 
1532 C CD2 . LEU B 49  ? 0.3053 0.0986 0.3304 0.0182  0.0045  0.0043  54  LEU B CD2 
1533 N N   . ALA B 50  ? 0.3884 0.2234 0.4262 -0.0340 -0.0074 0.0163  55  ALA B N   
1534 C CA  . ALA B 50  ? 0.3713 0.2055 0.4120 -0.0473 -0.0092 0.0228  55  ALA B CA  
1535 C C   . ALA B 50  ? 0.4091 0.2061 0.4368 -0.0437 -0.0071 0.0266  55  ALA B C   
1536 O O   . ALA B 50  ? 0.3780 0.1726 0.4079 -0.0370 -0.0074 0.0361  55  ALA B O   
1537 C CB  . ALA B 50  ? 0.2791 0.1451 0.3356 -0.0503 -0.0091 0.0322  55  ALA B CB  
1538 N N   . GLY B 51  ? 0.4252 0.1934 0.4419 -0.0475 -0.0052 0.0192  56  GLY B N   
1539 C CA  . GLY B 51  ? 0.5028 0.2333 0.5100 -0.0409 -0.0010 0.0210  56  GLY B CA  
1540 C C   . GLY B 51  ? 0.5788 0.2988 0.5764 -0.0196 0.0031  0.0210  56  GLY B C   
1541 O O   . GLY B 51  ? 0.5568 0.2791 0.5465 -0.0103 0.0056  0.0118  56  GLY B O   
1542 N N   . ASP B 52  ? 0.5143 0.2253 0.5121 -0.0112 0.0008  0.0318  57  ASP B N   
1543 C CA  . ASP B 52  ? 0.5115 0.2260 0.5128 0.0098  -0.0022 0.0339  57  ASP B CA  
1544 C C   . ASP B 52  ? 0.3821 0.1275 0.4052 0.0103  -0.0079 0.0474  57  ASP B C   
1545 O O   . ASP B 52  ? 0.5533 0.2983 0.5849 0.0251  -0.0106 0.0538  57  ASP B O   
1546 C CB  . ASP B 52  ? 0.6604 0.3369 0.6461 0.0248  -0.0003 0.0316  57  ASP B CB  
1547 C CG  . ASP B 52  ? 0.7669 0.4179 0.7504 0.0159  0.0053  0.0395  57  ASP B CG  
1548 O OD1 . ASP B 52  ? 0.7334 0.3929 0.7242 0.0063  -0.0001 0.0520  57  ASP B OD1 
1549 O OD2 . ASP B 52  ? 0.8124 0.4401 0.8009 0.0177  0.0153  0.0341  57  ASP B OD2 
1550 N N   . ILE B 53  ? 0.4135 0.1850 0.4444 -0.0057 -0.0098 0.0516  58  ILE B N   
1551 C CA  . ILE B 53  ? 0.3649 0.1596 0.4067 -0.0080 -0.0143 0.0640  58  ILE B CA  
1552 C C   . ILE B 53  ? 0.3615 0.1971 0.4203 -0.0099 -0.0143 0.0621  58  ILE B C   
1553 O O   . ILE B 53  ? 0.3268 0.1804 0.3902 -0.0125 -0.0174 0.0713  58  ILE B O   
1554 C CB  . ILE B 53  ? 0.4638 0.2479 0.4944 -0.0247 -0.0143 0.0726  58  ILE B CB  
1555 C CG1 . ILE B 53  ? 0.4841 0.2825 0.5165 -0.0416 -0.0103 0.0655  58  ILE B CG1 
1556 C CG2 . ILE B 53  ? 0.4807 0.2231 0.4968 -0.0225 -0.0138 0.0763  58  ILE B CG2 
1557 C CD1 . ILE B 53  ? 0.5064 0.3068 0.5352 -0.0584 -0.0074 0.0737  58  ILE B CD1 
1558 N N   . GLY B 54  ? 0.3453 0.1924 0.4096 -0.0087 -0.0107 0.0507  59  GLY B N   
1559 C CA  . GLY B 54  ? 0.2403 0.1228 0.3199 -0.0098 -0.0097 0.0486  59  GLY B CA  
1560 C C   . GLY B 54  ? 0.2468 0.1338 0.3279 -0.0065 -0.0056 0.0359  59  GLY B C   
1561 O O   . GLY B 54  ? 0.2900 0.1540 0.3552 -0.0101 -0.0047 0.0280  59  GLY B O   
1562 N N   . PHE B 55  ? 0.2036 0.1167 0.2997 -0.0010 -0.0035 0.0342  60  PHE B N   
1563 C CA  . PHE B 55  ? 0.1868 0.1025 0.2806 0.0015  0.0011  0.0230  60  PHE B CA  
1564 C C   . PHE B 55  ? 0.1969 0.1433 0.3039 -0.0010 0.0012  0.0229  60  PHE B C   
1565 O O   . PHE B 55  ? 0.1672 0.1321 0.2856 -0.0016 -0.0016 0.0313  60  PHE B O   
1566 C CB  . PHE B 55  ? 0.1649 0.0694 0.2583 0.0160  0.0081  0.0185  60  PHE B CB  
1567 C CG  . PHE B 55  ? 0.2890 0.2206 0.4050 0.0247  0.0109  0.0238  60  PHE B CG  
1568 C CD1 . PHE B 55  ? 0.2575 0.1950 0.3855 0.0292  0.0057  0.0344  60  PHE B CD1 
1569 C CD2 . PHE B 55  ? 0.1976 0.1467 0.3196 0.0266  0.0173  0.0187  60  PHE B CD2 
1570 C CE1 . PHE B 55  ? 0.2051 0.1669 0.3516 0.0344  0.0051  0.0393  60  PHE B CE1 
1571 C CE2 . PHE B 55  ? 0.1962 0.1692 0.3361 0.0309  0.0183  0.0240  60  PHE B CE2 
1572 C CZ  . PHE B 55  ? 0.2013 0.1810 0.3537 0.0343  0.0115  0.0339  60  PHE B CZ  
1573 N N   . ALA B 56  ? 0.1868 0.1339 0.2869 -0.0027 0.0032  0.0134  61  ALA B N   
1574 C CA  . ALA B 56  ? 0.1680 0.1381 0.2765 -0.0034 0.0036  0.0116  61  ALA B CA  
1575 C C   . ALA B 56  ? 0.1846 0.1468 0.2853 0.0022  0.0105  0.0032  61  ALA B C   
1576 O O   . ALA B 56  ? 0.2014 0.1403 0.2803 0.0007  0.0109  -0.0044 61  ALA B O   
1577 C CB  . ALA B 56  ? 0.1271 0.1066 0.2275 -0.0122 -0.0021 0.0090  61  ALA B CB  
1578 N N   . TYR B 57  ? 0.1650 0.1444 0.2784 0.0072  0.0155  0.0053  62  TYR B N   
1579 C CA  . TYR B 57  ? 0.1165 0.0915 0.2211 0.0117  0.0247  -0.0011 62  TYR B CA  
1580 C C   . TYR B 57  ? 0.1138 0.1010 0.2176 0.0062  0.0220  -0.0037 62  TYR B C   
1581 O O   . TYR B 57  ? 0.0920 0.0962 0.2000 0.0033  0.0164  0.0023  62  TYR B O   
1582 C CB  . TYR B 57  ? 0.1872 0.1726 0.3041 0.0197  0.0319  0.0041  62  TYR B CB  
1583 C CG  . TYR B 57  ? 0.1143 0.1011 0.2259 0.0227  0.0430  -0.0001 62  TYR B CG  
1584 C CD1 . TYR B 57  ? 0.1187 0.0819 0.2072 0.0244  0.0524  -0.0099 62  TYR B CD1 
1585 C CD2 . TYR B 57  ? 0.1178 0.1247 0.2410 0.0223  0.0428  0.0056  62  TYR B CD2 
1586 C CE1 . TYR B 57  ? 0.1271 0.0895 0.2079 0.0262  0.0651  -0.0129 62  TYR B CE1 
1587 C CE2 . TYR B 57  ? 0.0958 0.1047 0.2164 0.0239  0.0538  0.0029  62  TYR B CE2 
1588 C CZ  . TYR B 57  ? 0.1126 0.1002 0.2134 0.0259  0.0669  -0.0059 62  TYR B CZ  
1589 O OH  . TYR B 57  ? 0.1318 0.1188 0.2263 0.0264  0.0802  -0.0080 62  TYR B OH  
1590 N N   . VAL B 58  ? 0.1409 0.1106 0.2219 0.0027  0.0221  -0.0123 63  VAL B N   
1591 C CA  . VAL B 58  ? 0.1154 0.0914 0.1895 -0.0035 0.0164  -0.0150 63  VAL B CA  
1592 C C   . VAL B 58  ? 0.1795 0.1421 0.2332 -0.0018 0.0267  -0.0202 63  VAL B C   
1593 O O   . VAL B 58  ? 0.1230 0.0600 0.1525 0.0000  0.0327  -0.0259 63  VAL B O   
1594 C CB  . VAL B 58  ? 0.1455 0.1174 0.2034 -0.0105 0.0023  -0.0166 63  VAL B CB  
1595 C CG1 . VAL B 58  ? 0.1150 0.0953 0.1644 -0.0132 -0.0045 -0.0167 63  VAL B CG1 
1596 C CG2 . VAL B 58  ? 0.1137 0.0990 0.1858 -0.0111 -0.0026 -0.0108 63  VAL B CG2 
1597 N N   . THR B 59  ? 0.1134 0.0926 0.1717 -0.0036 0.0282  -0.0171 64  THR B N   
1598 C CA  . THR B 59  ? 0.1383 0.1050 0.1746 -0.0051 0.0378  -0.0203 64  THR B CA  
1599 C C   . THR B 59  ? 0.1392 0.0987 0.1552 -0.0132 0.0240  -0.0219 64  THR B C   
1600 O O   . THR B 59  ? 0.1090 0.0844 0.1391 -0.0155 0.0110  -0.0190 64  THR B O   
1601 C CB  . THR B 59  ? 0.1353 0.1253 0.1948 -0.0025 0.0506  -0.0138 64  THR B CB  
1602 O OG1 . THR B 59  ? 0.1225 0.1357 0.1992 -0.0056 0.0363  -0.0069 64  THR B OG1 
1603 C CG2 . THR B 59  ? 0.1521 0.1463 0.2282 0.0065  0.0597  -0.0106 64  THR B CG2 
1604 N N   . LEU B 60  ? 0.1950 0.1278 0.1757 -0.0167 0.0274  -0.0263 65  LEU B N   
1605 C CA  . LEU B 60  ? 0.1947 0.1146 0.1521 -0.0234 0.0126  -0.0269 65  LEU B CA  
1606 C C   . LEU B 60  ? 0.2152 0.1271 0.1533 -0.0273 0.0241  -0.0244 65  LEU B C   
1607 O O   . LEU B 60  ? 0.3323 0.2278 0.2500 -0.0268 0.0426  -0.0267 65  LEU B O   
1608 C CB  . LEU B 60  ? 0.1843 0.0886 0.1209 -0.0230 0.0000  -0.0288 65  LEU B CB  
1609 C CG  . LEU B 60  ? 0.2869 0.2006 0.2441 -0.0208 -0.0079 -0.0305 65  LEU B CG  
1610 C CD1 . LEU B 60  ? 0.2953 0.1887 0.2285 -0.0234 -0.0149 -0.0329 65  LEU B CD1 
1611 C CD2 . LEU B 60  ? 0.1493 0.0901 0.1343 -0.0214 -0.0163 -0.0267 65  LEU B CD2 
1612 N N   . ARG B 61  ? 0.1568 0.0784 0.1003 -0.0312 0.0150  -0.0196 66  ARG B N   
1613 C CA  . ARG B 61  ? 0.2066 0.1219 0.1350 -0.0374 0.0248  -0.0152 66  ARG B CA  
1614 C C   . ARG B 61  ? 0.1749 0.0707 0.0785 -0.0427 0.0061  -0.0137 66  ARG B C   
1615 O O   . ARG B 61  ? 0.2388 0.1501 0.1610 -0.0352 -0.0113 -0.0124 66  ARG B O   
1616 C CB  . ARG B 61  ? 0.1363 0.0849 0.1030 -0.0378 0.0338  -0.0086 66  ARG B CB  
1617 C CG  . ARG B 61  ? 0.1495 0.1155 0.1373 -0.0383 0.0168  -0.0059 66  ARG B CG  
1618 C CD  . ARG B 61  ? 0.1537 0.1494 0.1758 -0.0394 0.0228  0.0005  66  ARG B CD  
1619 N NE  . ARG B 61  ? 0.1836 0.1850 0.2117 -0.0387 0.0074  0.0032  66  ARG B NE  
1620 C CZ  . ARG B 61  ? 0.2259 0.2359 0.2636 -0.0303 0.0003  -0.0013 66  ARG B CZ  
1621 N NH1 . ARG B 61  ? 0.2058 0.2244 0.2428 -0.0267 -0.0008 -0.0005 66  ARG B NH1 
1622 N NH2 . ARG B 61  ? 0.1852 0.1940 0.2169 -0.0295 -0.0065 -0.0024 66  ARG B NH2 
1623 N N   . PRO B 62  ? 0.1479 0.1363 0.0576 -0.0001 -0.0037 0.0183  67  PRO B N   
1624 C CA  . PRO B 62  ? 0.1500 0.1467 0.0702 -0.0001 -0.0061 0.0149  67  PRO B CA  
1625 C C   . PRO B 62  ? 0.1729 0.1696 0.1014 0.0021  -0.0093 0.0178  67  PRO B C   
1626 O O   . PRO B 62  ? 0.1379 0.1354 0.0661 0.0040  -0.0113 0.0194  67  PRO B O   
1627 C CB  . PRO B 62  ? 0.1869 0.1864 0.0996 -0.0071 -0.0045 0.0125  67  PRO B CB  
1628 C CG  . PRO B 62  ? 0.2319 0.2376 0.1389 -0.0104 0.0020  0.0121  67  PRO B CG  
1629 C CD  . PRO B 62  ? 0.1597 0.1561 0.0770 -0.0004 0.0034  0.0134  67  PRO B CD  
1630 N N   . SER B 63  ? 0.1659 0.1595 0.0970 -0.0012 -0.0111 0.0185  68  SER B N   
1631 C CA  . SER B 63  ? 0.2037 0.1918 0.1351 -0.0039 -0.0116 0.0205  68  SER B CA  
1632 C C   . SER B 63  ? 0.1238 0.1076 0.0589 -0.0083 -0.0189 0.0289  68  SER B C   
1633 O O   . SER B 63  ? 0.1997 0.1872 0.1402 -0.0094 -0.0262 0.0331  68  SER B O   
1634 C CB  . SER B 63  ? 0.2247 0.1973 0.1437 -0.0092 -0.0065 0.0179  68  SER B CB  
1635 O OG  . SER B 63  ? 0.2742 0.2252 0.1767 -0.0187 -0.0011 0.0163  68  SER B OG  
1636 N N   . PRO B 64  ? 0.1559 0.1322 0.0917 -0.0127 -0.0209 0.0352  69  PRO B N   
1637 C CA  . PRO B 64  ? 0.1676 0.1366 0.1225 -0.0135 -0.0305 0.0514  69  PRO B CA  
1638 C C   . PRO B 64  ? 0.2691 0.2295 0.2648 -0.0085 -0.0272 0.0502  69  PRO B C   
1639 O O   . PRO B 64  ? 0.2113 0.1715 0.2471 -0.0031 -0.0383 0.0651  69  PRO B O   
1640 C CB  . PRO B 64  ? 0.1641 0.1209 0.1174 -0.0195 -0.0264 0.0562  69  PRO B CB  
1641 C CG  . PRO B 64  ? 0.1743 0.1291 0.1103 -0.0250 -0.0161 0.0388  69  PRO B CG  
1642 C CD  . PRO B 64  ? 0.1442 0.1176 0.0702 -0.0179 -0.0170 0.0303  69  PRO B CD  
1643 N N   . TYR B 65  ? 0.2199 0.1747 0.2125 -0.0101 -0.0095 0.0308  70  TYR B N   
1644 C CA  . TYR B 65  ? 0.2649 0.2126 0.3041 -0.0080 0.0069  0.0188  70  TYR B CA  
1645 C C   . TYR B 65  ? 0.2519 0.2172 0.3229 -0.0033 -0.0011 0.0211  70  TYR B C   
1646 O O   . TYR B 65  ? 0.1667 0.1345 0.3007 0.0008  0.0082  0.0147  70  TYR B O   
1647 C CB  . TYR B 65  ? 0.2057 0.1357 0.2156 -0.0191 0.0340  -0.0044 70  TYR B CB  
1648 C CG  . TYR B 65  ? 0.2781 0.1920 0.2671 -0.0291 0.0438  -0.0141 70  TYR B CG  
1649 C CD1 . TYR B 65  ? 0.3875 0.2840 0.4191 -0.0325 0.0654  -0.0284 70  TYR B CD1 
1650 C CD2 . TYR B 65  ? 0.3492 0.2665 0.2848 -0.0363 0.0323  -0.0114 70  TYR B CD2 
1651 C CE1 . TYR B 65  ? 0.3981 0.2781 0.4096 -0.0466 0.0769  -0.0428 70  TYR B CE1 
1652 C CE2 . TYR B 65  ? 0.3749 0.2826 0.2941 -0.0497 0.0381  -0.0230 70  TYR B CE2 
1653 C CZ  . TYR B 65  ? 0.3560 0.2435 0.3079 -0.0567 0.0613  -0.0402 70  TYR B CZ  
1654 O OH  . TYR B 65  ? 0.3996 0.2758 0.3342 -0.0746 0.0696  -0.0570 70  TYR B OH  
1655 N N   . TYR B 66  ? 0.1996 0.1781 0.2372 -0.0055 -0.0155 0.0265  71  TYR B N   
1656 C CA  . TYR B 66  ? 0.2136 0.2096 0.2770 -0.0065 -0.0227 0.0238  71  TYR B CA  
1657 C C   . TYR B 66  ? 0.2738 0.2860 0.3077 -0.0111 -0.0489 0.0361  71  TYR B C   
1658 O O   . TYR B 66  ? 0.2355 0.2420 0.2221 -0.0141 -0.0514 0.0413  71  TYR B O   
1659 C CB  . TYR B 66  ? 0.2369 0.2224 0.2825 -0.0129 0.0014  0.0055  71  TYR B CB  
1660 C CG  . TYR B 66  ? 0.2416 0.2010 0.2655 -0.0173 0.0298  -0.0065 71  TYR B CG  
1661 C CD1 . TYR B 66  ? 0.1990 0.1505 0.2646 -0.0210 0.0553  -0.0222 71  TYR B CD1 
1662 C CD2 . TYR B 66  ? 0.2675 0.2113 0.2303 -0.0207 0.0313  -0.0035 71  TYR B CD2 
1663 C CE1 . TYR B 66  ? 0.2802 0.2045 0.3104 -0.0327 0.0843  -0.0369 71  TYR B CE1 
1664 C CE2 . TYR B 66  ? 0.2335 0.1544 0.1635 -0.0303 0.0509  -0.0126 71  TYR B CE2 
1665 C CZ  . TYR B 66  ? 0.3641 0.2731 0.3193 -0.0389 0.0788  -0.0305 71  TYR B CZ  
1666 O OH  . TYR B 66  ? 0.4231 0.3076 0.3344 -0.0554 0.0983  -0.0416 71  TYR B OH  
1667 N N   . ASP B 67  ? 0.1842 0.2185 0.2478 -0.0152 -0.0664 0.0372  72  ASP B N   
1668 C CA  . ASP B 67  ? 0.1941 0.2419 0.2176 -0.0277 -0.0868 0.0408  72  ASP B CA  
1669 C C   . ASP B 67  ? 0.3095 0.3457 0.2928 -0.0347 -0.0647 0.0207  72  ASP B C   
1670 O O   . ASP B 67  ? 0.2957 0.3276 0.2380 -0.0406 -0.0611 0.0171  72  ASP B O   
1671 C CB  . ASP B 67  ? 0.2194 0.2908 0.2796 -0.0317 -0.1064 0.0418  72  ASP B CB  
1672 C CG  . ASP B 67  ? 0.2901 0.3627 0.3784 -0.0231 -0.1229 0.0633  72  ASP B CG  
1673 O OD1 . ASP B 67  ? 0.3965 0.4501 0.4666 -0.0181 -0.1174 0.0750  72  ASP B OD1 
1674 O OD2 . ASP B 67  ? 0.2812 0.3736 0.4136 -0.0227 -0.1412 0.0677  72  ASP B OD2 
1675 N N   . GLY B 68  ? 0.1864 0.2112 0.1882 -0.0317 -0.0410 0.0062  73  GLY B N   
1676 C CA  . GLY B 68  ? 0.2227 0.2293 0.1948 -0.0354 -0.0205 -0.0066 73  GLY B CA  
1677 C C   . GLY B 68  ? 0.1883 0.1730 0.1301 -0.0259 -0.0078 -0.0003 73  GLY B C   
1678 O O   . GLY B 68  ? 0.1645 0.1488 0.1038 -0.0199 -0.0127 0.0094  73  GLY B O   
1679 N N   . PRO B 69  ? 0.2608 0.2270 0.1846 -0.0252 0.0069  -0.0050 74  PRO B N   
1680 C CA  . PRO B 69  ? 0.2024 0.1536 0.1049 -0.0160 0.0106  0.0047  74  PRO B CA  
1681 C C   . PRO B 69  ? 0.2661 0.1983 0.1585 -0.0152 0.0196  0.0100  74  PRO B C   
1682 O O   . PRO B 69  ? 0.2103 0.1363 0.1147 -0.0217 0.0318  0.0030  74  PRO B O   
1683 C CB  . PRO B 69  ? 0.2526 0.1903 0.1531 -0.0145 0.0212  0.0002  74  PRO B CB  
1684 C CG  . PRO B 69  ? 0.2130 0.1431 0.1267 -0.0245 0.0328  -0.0125 74  PRO B CG  
1685 C CD  . PRO B 69  ? 0.1923 0.1502 0.1214 -0.0332 0.0190  -0.0186 74  PRO B CD  
1686 N N   . VAL B 70  ? 0.1205 0.1739 0.1051 -0.0188 0.0315  0.0422  75  VAL B N   
1687 C CA  . VAL B 70  ? 0.1152 0.1350 0.0859 -0.0226 0.0140  0.0372  75  VAL B CA  
1688 C C   . VAL B 70  ? 0.1151 0.1582 0.1151 -0.0242 0.0187  0.0323  75  VAL B C   
1689 O O   . VAL B 70  ? 0.1157 0.1874 0.1535 -0.0305 0.0232  0.0426  75  VAL B O   
1690 C CB  . VAL B 70  ? 0.1929 0.1750 0.1625 -0.0377 -0.0113 0.0512  75  VAL B CB  
1691 C CG1 . VAL B 70  ? 0.1651 0.1161 0.1213 -0.0393 -0.0308 0.0437  75  VAL B CG1 
1692 C CG2 . VAL B 70  ? 0.3262 0.2719 0.2587 -0.0334 -0.0184 0.0539  75  VAL B CG2 
1693 N N   . ALA B 71  ? 0.0987 0.1316 0.0815 -0.0168 0.0188  0.0188  76  ALA B N   
1694 C CA  . ALA B 71  ? 0.0992 0.1464 0.1055 -0.0171 0.0224  0.0145  76  ALA B CA  
1695 C C   . ALA B 71  ? 0.1497 0.1730 0.1584 -0.0241 0.0023  0.0208  76  ALA B C   
1696 O O   . ALA B 71  ? 0.1112 0.1002 0.0883 -0.0233 -0.0135 0.0202  76  ALA B O   
1697 C CB  . ALA B 71  ? 0.1002 0.1447 0.0921 -0.0066 0.0303  0.0007  76  ALA B CB  
1698 N N   . MET B 72  ? 0.0914 0.1327 0.1349 -0.0282 0.0023  0.0265  77  MET B N   
1699 C CA  . MET B 72  ? 0.1486 0.1748 0.1987 -0.0339 -0.0165 0.0330  77  MET B CA  
1700 C C   . MET B 72  ? 0.1618 0.1980 0.2245 -0.0263 -0.0080 0.0279  77  MET B C   
1701 O O   . MET B 72  ? 0.1020 0.1649 0.1931 -0.0225 0.0061  0.0278  77  MET B O   
1702 C CB  . MET B 72  ? 0.0955 0.1373 0.1812 -0.0475 -0.0281 0.0509  77  MET B CB  
1703 C CG  . MET B 72  ? 0.2662 0.3032 0.3658 -0.0520 -0.0464 0.0581  77  MET B CG  
1704 S SD  . MET B 72  ? 0.5296 0.5203 0.5987 -0.0626 -0.0811 0.0612  77  MET B SD  
1705 C CE  . MET B 72  ? 0.2942 0.2927 0.3770 -0.0727 -0.0840 0.0751  77  MET B CE  
1706 N N   . LEU B 73  ? 0.1301 0.1434 0.1689 -0.0218 -0.0161 0.0240  78  LEU B N   
1707 C CA  . LEU B 73  ? 0.0954 0.1129 0.1465 -0.0163 -0.0112 0.0236  78  LEU B CA  
1708 C C   . LEU B 73  ? 0.1331 0.1557 0.2097 -0.0205 -0.0258 0.0356  78  LEU B C   
1709 O O   . LEU B 73  ? 0.1180 0.1224 0.1799 -0.0209 -0.0438 0.0399  78  LEU B O   
1710 C CB  . LEU B 73  ? 0.1429 0.1409 0.1605 -0.0091 -0.0126 0.0198  78  LEU B CB  
1711 C CG  . LEU B 73  ? 0.1647 0.1632 0.1919 -0.0044 -0.0076 0.0229  78  LEU B CG  
1712 C CD1 . LEU B 73  ? 0.1031 0.1169 0.1593 -0.0050 0.0086  0.0178  78  LEU B CD1 
1713 C CD2 . LEU B 73  ? 0.1852 0.1738 0.1802 0.0025  -0.0052 0.0234  78  LEU B CD2 
1714 N N   A ASP B 74  ? 0.1039 0.1553 0.2185 -0.0214 -0.0180 0.0417  79  ASP B N   
1715 N N   B ASP B 74  ? 0.1043 0.1558 0.2188 -0.0216 -0.0180 0.0417  79  ASP B N   
1716 C CA  A ASP B 74  ? 0.1496 0.2169 0.2949 -0.0257 -0.0315 0.0568  79  ASP B CA  
1717 C CA  B ASP B 74  ? 0.1493 0.2172 0.2951 -0.0258 -0.0312 0.0568  79  ASP B CA  
1718 C C   A ASP B 74  ? 0.1514 0.2131 0.3010 -0.0169 -0.0349 0.0591  79  ASP B C   
1719 C C   B ASP B 74  ? 0.1516 0.2129 0.3007 -0.0172 -0.0351 0.0591  79  ASP B C   
1720 O O   A ASP B 74  ? 0.1373 0.2011 0.2969 -0.0207 -0.0536 0.0703  79  ASP B O   
1721 O O   B ASP B 74  ? 0.1377 0.2010 0.2965 -0.0210 -0.0540 0.0702  79  ASP B O   
1722 C CB  A ASP B 74  ? 0.1168 0.2121 0.2834 -0.0217 -0.0174 0.0611  79  ASP B CB  
1723 C CB  B ASP B 74  ? 0.1163 0.2122 0.2833 -0.0211 -0.0164 0.0607  79  ASP B CB  
1724 C CG  A ASP B 74  ? 0.1370 0.2353 0.3007 -0.0323 -0.0237 0.0686  79  ASP B CG  
1725 C CG  B ASP B 74  ? 0.1292 0.2288 0.2867 -0.0270 -0.0126 0.0605  79  ASP B CG  
1726 O OD1 A ASP B 74  ? 0.1882 0.2723 0.3486 -0.0442 -0.0451 0.0775  79  ASP B OD1 
1727 O OD1 B ASP B 74  ? 0.1434 0.2409 0.2852 -0.0225 0.0010  0.0484  79  ASP B OD1 
1728 O OD2 A ASP B 74  ? 0.0793 0.1907 0.2414 -0.0283 -0.0090 0.0653  79  ASP B OD2 
1729 O OD2 B ASP B 74  ? 0.1438 0.2481 0.3097 -0.0363 -0.0240 0.0737  79  ASP B OD2 
1730 N N   A GLU B 75  ? 0.1430 0.1967 0.2860 -0.0063 -0.0189 0.0501  80  GLU B N   
1731 N N   B GLU B 75  ? 0.1436 0.1966 0.2855 -0.0066 -0.0193 0.0501  80  GLU B N   
1732 C CA  A GLU B 75  ? 0.1423 0.1863 0.2879 0.0023  -0.0209 0.0545  80  GLU B CA  
1733 C CA  B GLU B 75  ? 0.1426 0.1863 0.2875 0.0021  -0.0213 0.0546  80  GLU B CA  
1734 C C   A GLU B 75  ? 0.1710 0.1916 0.2904 0.0055  -0.0113 0.0458  80  GLU B C   
1735 C C   B GLU B 75  ? 0.1709 0.1916 0.2905 0.0055  -0.0114 0.0458  80  GLU B C   
1736 O O   A GLU B 75  ? 0.1508 0.1716 0.2684 0.0054  0.0034  0.0349  80  GLU B O   
1737 O O   B GLU B 75  ? 0.1505 0.1714 0.2686 0.0056  0.0034  0.0350  80  GLU B O   
1738 C CB  A GLU B 75  ? 0.1226 0.1867 0.3032 0.0136  -0.0109 0.0593  80  GLU B CB  
1739 C CB  B GLU B 75  ? 0.1225 0.1872 0.3031 0.0131  -0.0116 0.0597  80  GLU B CB  
1740 C CG  A GLU B 75  ? 0.1416 0.2383 0.3491 0.0114  -0.0151 0.0704  80  GLU B CG  
1741 C CG  B GLU B 75  ? 0.1466 0.2409 0.3544 0.0107  -0.0212 0.0739  80  GLU B CG  
1742 C CD  A GLU B 75  ? 0.2082 0.3095 0.4229 0.0078  -0.0342 0.0846  80  GLU B CD  
1743 C CD  B GLU B 75  ? 0.1732 0.2877 0.3948 0.0218  -0.0042 0.0723  80  GLU B CD  
1744 O OE1 A GLU B 75  ? 0.2094 0.2928 0.4136 0.0124  -0.0429 0.0868  80  GLU B OE1 
1745 O OE1 B GLU B 75  ? 0.1247 0.2287 0.3444 0.0357  0.0093  0.0629  80  GLU B OE1 
1746 O OE2 A GLU B 75  ? 0.2169 0.3383 0.4441 0.0005  -0.0399 0.0938  80  GLU B OE2 
1747 O OE2 B GLU B 75  ? 0.0973 0.2354 0.3290 0.0173  -0.0059 0.0805  80  GLU B OE2 
1748 N N   . LEU B 76  ? 0.1572 0.1614 0.2575 0.0082  -0.0204 0.0524  81  LEU B N   
1749 C CA  . LEU B 76  ? 0.2167 0.2058 0.2995 0.0109  -0.0112 0.0515  81  LEU B CA  
1750 C C   . LEU B 76  ? 0.2067 0.1872 0.2935 0.0187  -0.0166 0.0652  81  LEU B C   
1751 O O   . LEU B 76  ? 0.1962 0.1755 0.2705 0.0223  -0.0321 0.0736  81  LEU B O   
1752 C CB  . LEU B 76  ? 0.1847 0.1667 0.2301 0.0096  -0.0139 0.0489  81  LEU B CB  
1753 C CG  . LEU B 76  ? 0.2185 0.1954 0.2508 0.0121  -0.0040 0.0545  81  LEU B CG  
1754 C CD1 . LEU B 76  ? 0.2406 0.2224 0.2892 0.0045  0.0114  0.0458  81  LEU B CD1 
1755 C CD2 . LEU B 76  ? 0.2966 0.2715 0.2884 0.0185  -0.0079 0.0571  81  LEU B CD2 
1756 N N   . TYR B 77  ? 0.1917 0.1633 0.2937 0.0215  -0.0055 0.0673  82  TYR B N   
1757 C CA  . TYR B 77  ? 0.2868 0.2488 0.3960 0.0303  -0.0094 0.0822  82  TYR B CA  
1758 C C   . TYR B 77  ? 0.2807 0.2252 0.3874 0.0273  0.0014  0.0851  82  TYR B C   
1759 O O   . TYR B 77  ? 0.2695 0.2047 0.3867 0.0213  0.0111  0.0758  82  TYR B O   
1760 C CB  . TYR B 77  ? 0.2231 0.1946 0.3598 0.0381  -0.0108 0.0822  82  TYR B CB  
1761 C CG  . TYR B 77  ? 0.2701 0.2326 0.4079 0.0467  -0.0117 0.0913  82  TYR B CG  
1762 C CD1 . TYR B 77  ? 0.3883 0.3592 0.5165 0.0513  -0.0243 0.1013  82  TYR B CD1 
1763 C CD2 . TYR B 77  ? 0.3963 0.3386 0.5423 0.0508  -0.0016 0.0888  82  TYR B CD2 
1764 C CE1 . TYR B 77  ? 0.4234 0.3865 0.5522 0.0608  -0.0247 0.1106  82  TYR B CE1 
1765 C CE2 . TYR B 77  ? 0.4269 0.3574 0.5723 0.0596  -0.0033 0.0983  82  TYR B CE2 
1766 C CZ  . TYR B 77  ? 0.4075 0.3505 0.5456 0.0651  -0.0138 0.1100  82  TYR B CZ  
1767 O OH  . TYR B 77  ? 0.4970 0.4288 0.6341 0.0752  -0.0151 0.1202  82  TYR B OH  
1768 N N   . VAL B 78  ? 0.2393 0.1798 0.3315 0.0306  -0.0018 0.0976  83  VAL B N   
1769 C CA  . VAL B 78  ? 0.3235 0.2494 0.4173 0.0267  0.0054  0.1056  83  VAL B CA  
1770 C C   . VAL B 78  ? 0.3802 0.2994 0.4746 0.0365  0.0004  0.1166  83  VAL B C   
1771 O O   . VAL B 78  ? 0.3197 0.2496 0.3985 0.0443  -0.0083 0.1227  83  VAL B O   
1772 C CB  . VAL B 78  ? 0.3414 0.2758 0.4155 0.0207  0.0094  0.1146  83  VAL B CB  
1773 C CG1 . VAL B 78  ? 0.3689 0.2930 0.4500 0.0146  0.0148  0.1273  83  VAL B CG1 
1774 C CG2 . VAL B 78  ? 0.3456 0.2881 0.4184 0.0117  0.0152  0.1048  83  VAL B CG2 
1775 N N   . ALA B 79  ? 0.3564 0.3608 0.4371 -0.0877 -0.1077 0.1791  84  ALA B N   
1776 C CA  . ALA B 79  ? 0.3737 0.3695 0.4517 -0.0844 -0.1072 0.1808  84  ALA B CA  
1777 C C   . ALA B 79  ? 0.3720 0.3525 0.4338 -0.0785 -0.1045 0.1805  84  ALA B C   
1778 O O   . ALA B 79  ? 0.3968 0.3736 0.4508 -0.0764 -0.0993 0.1799  84  ALA B O   
1779 C CB  . ALA B 79  ? 0.3900 0.3879 0.4756 -0.0845 -0.1029 0.1833  84  ALA B CB  
1780 N N   . PRO B 80  ? 0.3944 0.3676 0.4507 -0.0755 -0.1083 0.1822  85  PRO B N   
1781 C CA  . PRO B 80  ? 0.4064 0.3676 0.4452 -0.0687 -0.1075 0.1837  85  PRO B CA  
1782 C C   . PRO B 80  ? 0.4367 0.3940 0.4679 -0.0641 -0.0978 0.1870  85  PRO B C   
1783 O O   . PRO B 80  ? 0.4579 0.4108 0.4757 -0.0596 -0.0958 0.1883  85  PRO B O   
1784 C CB  . PRO B 80  ? 0.3907 0.3480 0.4276 -0.0661 -0.1129 0.1866  85  PRO B CB  
1785 C CG  . PRO B 80  ? 0.4392 0.4060 0.4930 -0.0730 -0.1186 0.1856  85  PRO B CG  
1786 C CD  . PRO B 80  ? 0.4475 0.4255 0.5134 -0.0783 -0.1152 0.1837  85  PRO B CD  
1787 N N   . ALA B 81  ? 0.4432 0.4022 0.4839 -0.0652 -0.0925 0.1895  86  ALA B N   
1788 C CA  . ALA B 81  ? 0.5038 0.4588 0.5415 -0.0623 -0.0842 0.1945  86  ALA B CA  
1789 C C   . ALA B 81  ? 0.4480 0.4071 0.4868 -0.0651 -0.0799 0.1926  86  ALA B C   
1790 O O   . ALA B 81  ? 0.4723 0.4295 0.5064 -0.0627 -0.0737 0.1976  86  ALA B O   
1791 C CB  . ALA B 81  ? 0.4104 0.3639 0.4621 -0.0637 -0.0815 0.1983  86  ALA B CB  
1792 N N   . HIS B 82  ? 0.4315 0.3980 0.4772 -0.0703 -0.0833 0.1869  87  HIS B N   
1793 C CA  . HIS B 82  ? 0.4062 0.3782 0.4536 -0.0730 -0.0800 0.1853  87  HIS B CA  
1794 C C   . HIS B 82  ? 0.4588 0.4312 0.4960 -0.0714 -0.0830 0.1828  87  HIS B C   
1795 O O   . HIS B 82  ? 0.4192 0.3978 0.4589 -0.0739 -0.0819 0.1811  87  HIS B O   
1796 C CB  . HIS B 82  ? 0.4141 0.3959 0.4769 -0.0793 -0.0818 0.1827  87  HIS B CB  
1797 C CG  . HIS B 82  ? 0.5607 0.5398 0.6354 -0.0810 -0.0797 0.1858  87  HIS B CG  
1798 N ND1 . HIS B 82  ? 0.5640 0.5420 0.6459 -0.0811 -0.0834 0.1868  87  HIS B ND1 
1799 C CD2 . HIS B 82  ? 0.5383 0.5148 0.6213 -0.0832 -0.0749 0.1887  87  HIS B CD2 
1800 C CE1 . HIS B 82  ? 0.5379 0.5110 0.6320 -0.0827 -0.0813 0.1900  87  HIS B CE1 
1801 N NE2 . HIS B 82  ? 0.5453 0.5170 0.6413 -0.0844 -0.0763 0.1910  87  HIS B NE2 
1802 N N   . ARG B 83  ? 0.4102 0.3754 0.4364 -0.0670 -0.0879 0.1831  88  ARG B N   
1803 C CA  . ARG B 83  ? 0.4248 0.3868 0.4417 -0.0647 -0.0928 0.1815  88  ARG B CA  
1804 C C   . ARG B 83  ? 0.5018 0.4605 0.5038 -0.0580 -0.0874 0.1859  88  ARG B C   
1805 O O   . ARG B 83  ? 0.4319 0.3905 0.4297 -0.0548 -0.0804 0.1914  88  ARG B O   
1806 C CB  . ARG B 83  ? 0.4171 0.3717 0.4289 -0.0626 -0.1027 0.1807  88  ARG B CB  
1807 C CG  . ARG B 83  ? 0.4198 0.3797 0.4470 -0.0702 -0.1106 0.1771  88  ARG B CG  
1808 C CD  . ARG B 83  ? 0.4895 0.4424 0.5155 -0.0698 -0.1209 0.1774  88  ARG B CD  
1809 N NE  . ARG B 83  ? 0.4971 0.4595 0.5408 -0.0771 -0.1245 0.1771  88  ARG B NE  
1810 C CZ  . ARG B 83  ? 0.4417 0.4015 0.4892 -0.0786 -0.1327 0.1783  88  ARG B CZ  
1811 N NH1 . ARG B 83  ? 0.3729 0.3201 0.4071 -0.0730 -0.1389 0.1790  88  ARG B NH1 
1812 N NH2 . ARG B 83  ? 0.4585 0.4302 0.5235 -0.0853 -0.1353 0.1796  88  ARG B NH2 
1813 N N   . ASN B 84  ? 0.5199 0.4768 0.5148 -0.0556 -0.0913 0.1847  89  ASN B N   
1814 C CA  . ASN B 84  ? 0.5415 0.4977 0.5207 -0.0477 -0.0876 0.1894  89  ASN B CA  
1815 C C   . ASN B 84  ? 0.4560 0.4218 0.4424 -0.0512 -0.0767 0.1930  89  ASN B C   
1816 O O   . ASN B 84  ? 0.5298 0.4982 0.5063 -0.0456 -0.0707 0.2000  89  ASN B O   
1817 C CB  . ASN B 84  ? 0.5486 0.4993 0.5079 -0.0366 -0.0894 0.1946  89  ASN B CB  
1818 C CG  . ASN B 84  ? 0.7932 0.7347 0.7450 -0.0322 -0.1030 0.1908  89  ASN B CG  
1819 O OD1 . ASN B 84  ? 0.8045 0.7432 0.7620 -0.0350 -0.1067 0.1894  89  ASN B OD1 
1820 N ND2 . ASN B 84  ? 0.7957 0.7327 0.7362 -0.0250 -0.1120 0.1890  89  ASN B ND2 
1821 N N   A ARG B 85  ? 0.4266 0.3996 0.4308 -0.0601 -0.0750 0.1891  90  ARG B N   
1822 N N   B ARG B 85  ? 0.4275 0.4005 0.4317 -0.0601 -0.0750 0.1891  90  ARG B N   
1823 C CA  A ARG B 85  ? 0.4337 0.4158 0.4475 -0.0643 -0.0673 0.1919  90  ARG B CA  
1824 C CA  B ARG B 85  ? 0.4335 0.4156 0.4473 -0.0643 -0.0672 0.1919  90  ARG B CA  
1825 C C   A ARG B 85  ? 0.4247 0.4160 0.4474 -0.0694 -0.0684 0.1884  90  ARG B C   
1826 C C   B ARG B 85  ? 0.4235 0.4149 0.4466 -0.0696 -0.0685 0.1883  90  ARG B C   
1827 O O   A ARG B 85  ? 0.3707 0.3709 0.4040 -0.0741 -0.0640 0.1898  90  ARG B O   
1828 O O   B ARG B 85  ? 0.3712 0.3714 0.4055 -0.0746 -0.0644 0.1893  90  ARG B O   
1829 C CB  A ARG B 85  ? 0.4067 0.3895 0.4339 -0.0691 -0.0647 0.1922  90  ARG B CB  
1830 C CB  B ARG B 85  ? 0.4078 0.3904 0.4345 -0.0688 -0.0645 0.1925  90  ARG B CB  
1831 C CG  A ARG B 85  ? 0.4549 0.4305 0.4759 -0.0644 -0.0621 0.1982  90  ARG B CG  
1832 C CG  B ARG B 85  ? 0.4458 0.4234 0.4673 -0.0644 -0.0596 0.2003  90  ARG B CG  
1833 C CD  A ARG B 85  ? 0.4658 0.4414 0.5028 -0.0691 -0.0589 0.2006  90  ARG B CD  
1834 C CD  B ARG B 85  ? 0.4689 0.4424 0.5017 -0.0673 -0.0603 0.2001  90  ARG B CD  
1835 N NE  A ARG B 85  ? 0.4771 0.4489 0.5110 -0.0650 -0.0542 0.2098  90  ARG B NE  
1836 N NE  B ARG B 85  ? 0.4543 0.4206 0.4778 -0.0626 -0.0650 0.1993  90  ARG B NE  
1837 C CZ  A ARG B 85  ? 0.4407 0.4174 0.4773 -0.0647 -0.0477 0.2187  90  ARG B CZ  
1838 C CZ  B ARG B 85  ? 0.4693 0.4311 0.4831 -0.0565 -0.0631 0.2064  90  ARG B CZ  
1839 N NH1 A ARG B 85  ? 0.3762 0.3610 0.4187 -0.0685 -0.0449 0.2188  90  ARG B NH1 
1840 N NH1 B ARG B 85  ? 0.4795 0.4440 0.4927 -0.0544 -0.0562 0.2157  90  ARG B NH1 
1841 N NH2 A ARG B 85  ? 0.5168 0.4923 0.5515 -0.0608 -0.0441 0.2289  90  ARG B NH2 
1842 N NH2 B ARG B 85  ? 0.4679 0.4242 0.4736 -0.0525 -0.0687 0.2052  90  ARG B NH2 
1843 N N   . GLY B 86  ? 0.3939 0.3836 0.4138 -0.0685 -0.0749 0.1850  91  GLY B N   
1844 C CA  . GLY B 86  ? 0.4311 0.4308 0.4599 -0.0728 -0.0765 0.1833  91  GLY B CA  
1845 C C   . GLY B 86  ? 0.3360 0.3444 0.3795 -0.0795 -0.0808 0.1796  91  GLY B C   
1846 O O   . GLY B 86  ? 0.2822 0.3021 0.3338 -0.0829 -0.0823 0.1796  91  GLY B O   
1847 N N   . VAL B 87  ? 0.3574 0.2294 0.3788 -0.0841 0.0311  0.0789  92  VAL B N   
1848 C CA  . VAL B 87  ? 0.4238 0.2859 0.4483 -0.0811 0.0149  0.0569  92  VAL B CA  
1849 C C   . VAL B 87  ? 0.2917 0.1617 0.3099 -0.0686 0.0185  0.0489  92  VAL B C   
1850 O O   . VAL B 87  ? 0.2494 0.1354 0.2829 -0.0704 0.0108  0.0404  92  VAL B O   
1851 C CB  . VAL B 87  ? 0.3623 0.1940 0.3717 -0.0731 0.0049  0.0436  92  VAL B CB  
1852 C CG1 . VAL B 87  ? 0.3664 0.1944 0.3728 -0.0667 -0.0084 0.0225  92  VAL B CG1 
1853 C CG2 . VAL B 87  ? 0.3352 0.1540 0.3468 -0.0864 0.0007  0.0533  92  VAL B CG2 
1854 N N   . GLY B 88  ? 0.2913 0.1540 0.2877 -0.0530 0.0270  0.0507  93  GLY B N   
1855 C CA  . GLY B 88  ? 0.2461 0.1132 0.2302 -0.0383 0.0344  0.0407  93  GLY B CA  
1856 C C   . GLY B 88  ? 0.3051 0.2111 0.3104 -0.0359 0.0465  0.0486  93  GLY B C   
1857 O O   . GLY B 88  ? 0.2300 0.1495 0.2399 -0.0304 0.0424  0.0372  93  GLY B O   
1858 N N   . THR B 89  ? 0.2462 0.1737 0.2665 -0.0389 0.0621  0.0706  94  THR B N   
1859 C CA  . THR B 89  ? 0.2311 0.2033 0.2793 -0.0349 0.0740  0.0826  94  THR B CA  
1860 C C   . THR B 89  ? 0.2356 0.2309 0.3194 -0.0515 0.0547  0.0771  94  THR B C   
1861 O O   . THR B 89  ? 0.2149 0.2328 0.3086 -0.0445 0.0539  0.0718  94  THR B O   
1862 C CB  . THR B 89  ? 0.2669 0.2641 0.3257 -0.0334 0.0875  0.1028  94  THR B CB  
1863 O OG1 . THR B 89  ? 0.3186 0.2954 0.3376 -0.0123 0.1031  0.1028  94  THR B OG1 
1864 C CG2 . THR B 89  ? 0.3380 0.3855 0.4337 -0.0304 0.0926  0.1141  94  THR B CG2 
1865 N N   . ALA B 90  ? 0.2502 0.2335 0.3466 -0.0730 0.0368  0.0774  95  ALA B N   
1866 C CA  . ALA B 90  ? 0.2739 0.2669 0.3896 -0.0880 0.0147  0.0692  95  ALA B CA  
1867 C C   . ALA B 90  ? 0.2274 0.2015 0.3249 -0.0801 0.0036  0.0446  95  ALA B C   
1868 O O   . ALA B 90  ? 0.1688 0.1617 0.2787 -0.0824 -0.0055 0.0395  95  ALA B O   
1869 C CB  . ALA B 90  ? 0.2263 0.1964 0.3382 -0.1047 -0.0019 0.0674  95  ALA B CB  
1870 N N   . LEU B 91  ? 0.1880 0.1271 0.2533 -0.0684 0.0041  0.0292  96  LEU B N   
1871 C CA  . LEU B 91  ? 0.2200 0.1472 0.2674 -0.0572 -0.0030 0.0076  96  LEU B CA  
1872 C C   . LEU B 91  ? 0.1787 0.1328 0.2275 -0.0438 0.0078  0.0069  96  LEU B C   
1873 O O   . LEU B 91  ? 0.1647 0.1287 0.2160 -0.0424 0.0004  -0.0028 96  LEU B O   
1874 C CB  . LEU B 91  ? 0.2028 0.0966 0.2239 -0.0470 -0.0034 -0.0024 96  LEU B CB  
1875 C CG  . LEU B 91  ? 0.2234 0.0981 0.2361 -0.0485 -0.0119 -0.0101 96  LEU B CG  
1876 C CD1 . LEU B 91  ? 0.2898 0.1537 0.2912 -0.0352 -0.0079 -0.0127 96  LEU B CD1 
1877 C CD2 . LEU B 91  ? 0.2865 0.1626 0.2940 -0.0457 -0.0203 -0.0240 96  LEU B CD2 
1878 N N   . LEU B 92  ? 0.2143 0.1750 0.2556 -0.0327 0.0251  0.0174  97  LEU B N   
1879 C CA  . LEU B 92  ? 0.1710 0.1474 0.2059 -0.0180 0.0349  0.0168  97  LEU B CA  
1880 C C   . LEU B 92  ? 0.2085 0.2240 0.2741 -0.0212 0.0361  0.0269  97  LEU B C   
1881 O O   . LEU B 92  ? 0.2056 0.2328 0.2705 -0.0141 0.0341  0.0206  97  LEU B O   
1882 C CB  . LEU B 92  ? 0.1991 0.1620 0.2081 -0.0035 0.0522  0.0254  97  LEU B CB  
1883 C CG  . LEU B 92  ? 0.2132 0.1790 0.2043 0.0139  0.0619  0.0247  97  LEU B CG  
1884 C CD1 . LEU B 92  ? 0.1722 0.1247 0.1493 0.0147  0.0486  0.0077  97  LEU B CD1 
1885 C CD2 . LEU B 92  ? 0.1763 0.1159 0.1300 0.0291  0.0777  0.0327  97  LEU B CD2 
1886 N N   . GLN B 93  ? 0.1495 0.1875 0.2446 -0.0329 0.0384  0.0452  98  GLN B N   
1887 C CA  . GLN B 93  ? 0.1273 0.2087 0.2599 -0.0388 0.0356  0.0586  98  GLN B CA  
1888 C C   . GLN B 93  ? 0.1796 0.2576 0.3161 -0.0511 0.0112  0.0435  98  GLN B C   
1889 O O   . GLN B 93  ? 0.1227 0.2260 0.2722 -0.0477 0.0074  0.0450  98  GLN B O   
1890 C CB  . GLN B 93  ? 0.1358 0.2422 0.3019 -0.0534 0.0380  0.0829  98  GLN B CB  
1891 C CG  . GLN B 93  ? 0.2656 0.4123 0.4624 -0.0561 0.0312  0.0951  98  GLN B CG  
1892 C CD  . GLN B 93  ? 0.5793 0.7463 0.7995 -0.0646 0.0336  0.1169  98  GLN B CD  
1893 O OE1 . GLN B 93  ? 0.5192 0.6711 0.7432 -0.0851 0.0197  0.1180  98  GLN B OE1 
1894 N NE2 . GLN B 93  ? 0.5561 0.7547 0.7899 -0.0476 0.0509  0.1346  98  GLN B NE2 
1895 N N   . ARG B 94  ? 0.1783 0.2213 0.2984 -0.0628 -0.0050 0.0287  99  ARG B N   
1896 C CA  . ARG B 94  ? 0.1661 0.1959 0.2775 -0.0707 -0.0264 0.0127  99  ARG B CA  
1897 C C   . ARG B 94  ? 0.1576 0.1798 0.2435 -0.0526 -0.0218 -0.0045 99  ARG B C   
1898 O O   . ARG B 94  ? 0.1631 0.1898 0.2455 -0.0537 -0.0331 -0.0121 99  ARG B O   
1899 C CB  . ARG B 94  ? 0.1646 0.1525 0.2577 -0.0829 -0.0421 0.0021  99  ARG B CB  
1900 C CG  . ARG B 94  ? 0.2727 0.2418 0.3422 -0.0835 -0.0579 -0.0138 99  ARG B CG  
1901 C CD  . ARG B 94  ? 0.3249 0.3171 0.4149 -0.0970 -0.0711 -0.0023 99  ARG B CD  
1902 N NE  . ARG B 94  ? 0.3527 0.3202 0.4148 -0.0972 -0.0862 -0.0165 99  ARG B NE  
1903 C CZ  . ARG B 94  ? 0.4333 0.3659 0.4734 -0.1029 -0.0976 -0.0221 99  ARG B CZ  
1904 N NH1 . ARG B 94  ? 0.3779 0.2966 0.4215 -0.1104 -0.0979 -0.0153 99  ARG B NH1 
1905 N NH2 . ARG B 94  ? 0.4345 0.3436 0.4460 -0.1004 -0.1091 -0.0338 99  ARG B NH2 
1906 N N   . VAL B 95  ? 0.1511 0.1606 0.2179 -0.0375 -0.0071 -0.0090 100 VAL B N   
1907 C CA  . VAL B 95  ? 0.1466 0.1526 0.1937 -0.0234 -0.0031 -0.0202 100 VAL B CA  
1908 C C   . VAL B 95  ? 0.1521 0.1868 0.2099 -0.0171 0.0011  -0.0128 100 VAL B C   
1909 O O   . VAL B 95  ? 0.1024 0.1402 0.1526 -0.0143 -0.0055 -0.0209 100 VAL B O   
1910 C CB  . VAL B 95  ? 0.2325 0.2201 0.2598 -0.0126 0.0079  -0.0214 100 VAL B CB  
1911 C CG1 . VAL B 95  ? 0.1262 0.1147 0.1378 -0.0013 0.0115  -0.0263 100 VAL B CG1 
1912 C CG2 . VAL B 95  ? 0.1132 0.0742 0.1299 -0.0154 0.0015  -0.0301 100 VAL B CG2 
1913 N N   . PHE B 96  ? 0.0883 0.1437 0.1622 -0.0127 0.0134  0.0040  101 PHE B N   
1914 C CA  . PHE B 96  ? 0.1113 0.1950 0.1970 -0.0028 0.0189  0.0135  101 PHE B CA  
1915 C C   . PHE B 96  ? 0.0958 0.2040 0.2066 -0.0157 0.0012  0.0162  101 PHE B C   
1916 O O   . PHE B 96  ? 0.0855 0.2058 0.1951 -0.0092 -0.0027 0.0148  101 PHE B O   
1917 C CB  . PHE B 96  ? 0.1047 0.2073 0.2032 0.0083  0.0386  0.0336  101 PHE B CB  
1918 C CG  . PHE B 96  ? 0.0989 0.1723 0.1597 0.0272  0.0550  0.0308  101 PHE B CG  
1919 C CD1 . PHE B 96  ? 0.1430 0.2018 0.1771 0.0411  0.0565  0.0232  101 PHE B CD1 
1920 C CD2 . PHE B 96  ? 0.1204 0.1758 0.1679 0.0295  0.0665  0.0363  101 PHE B CD2 
1921 C CE1 . PHE B 96  ? 0.1230 0.1426 0.1161 0.0504  0.0597  0.0197  101 PHE B CE1 
1922 C CE2 . PHE B 96  ? 0.1835 0.2022 0.1877 0.0441  0.0743  0.0324  101 PHE B CE2 
1923 C CZ  . PHE B 96  ? 0.1397 0.1392 0.1180 0.0517  0.0666  0.0240  101 PHE B CZ  
1924 N N   A GLU B 97  ? 0.0927 0.2039 0.2231 -0.0355 -0.0122 0.0207  102 GLU B N   
1925 N N   B GLU B 97  ? 0.0931 0.2044 0.2236 -0.0355 -0.0122 0.0208  102 GLU B N   
1926 C CA  A GLU B 97  ? 0.1182 0.2446 0.2669 -0.0518 -0.0350 0.0234  102 GLU B CA  
1927 C CA  B GLU B 97  ? 0.1182 0.2448 0.2669 -0.0517 -0.0350 0.0234  102 GLU B CA  
1928 C C   A GLU B 97  ? 0.1405 0.2378 0.2549 -0.0513 -0.0494 0.0010  102 GLU B C   
1929 C C   B GLU B 97  ? 0.1408 0.2381 0.2550 -0.0511 -0.0492 0.0010  102 GLU B C   
1930 O O   A GLU B 97  ? 0.1144 0.2246 0.2304 -0.0521 -0.0611 0.0011  102 GLU B O   
1931 O O   B GLU B 97  ? 0.1140 0.2241 0.2296 -0.0516 -0.0607 0.0010  102 GLU B O   
1932 C CB  A GLU B 97  ? 0.1230 0.2440 0.2872 -0.0736 -0.0480 0.0314  102 GLU B CB  
1933 C CB  B GLU B 97  ? 0.1230 0.2443 0.2873 -0.0736 -0.0482 0.0314  102 GLU B CB  
1934 C CG  A GLU B 97  ? 0.1250 0.2777 0.3209 -0.0734 -0.0340 0.0563  102 GLU B CG  
1935 C CG  B GLU B 97  ? 0.1520 0.2694 0.3142 -0.0864 -0.0707 0.0299  102 GLU B CG  
1936 C CD  A GLU B 97  ? 0.2288 0.3655 0.4287 -0.0920 -0.0432 0.0622  102 GLU B CD  
1937 C CD  B GLU B 97  ? 0.2951 0.3951 0.4597 -0.1050 -0.0832 0.0357  102 GLU B CD  
1938 O OE1 A GLU B 97  ? 0.2900 0.3962 0.4718 -0.1059 -0.0647 0.0501  102 GLU B OE1 
1939 O OE1 B GLU B 97  ? 0.2965 0.3866 0.4629 -0.1076 -0.0744 0.0395  102 GLU B OE1 
1940 O OE2 A GLU B 97  ? 0.2592 0.4101 0.4748 -0.0904 -0.0279 0.0789  102 GLU B OE2 
1941 O OE2 B GLU B 97  ? 0.3063 0.4005 0.4689 -0.1170 -0.1030 0.0375  102 GLU B OE2 
1942 N N   . GLU B 98  ? 0.1227 0.1819 0.2056 -0.0482 -0.0475 -0.0165 103 GLU B N   
1943 C CA  . GLU B 98  ? 0.2130 0.2457 0.2623 -0.0447 -0.0572 -0.0355 103 GLU B CA  
1944 C C   . GLU B 98  ? 0.1843 0.2278 0.2215 -0.0286 -0.0469 -0.0387 103 GLU B C   
1945 O O   . GLU B 98  ? 0.1907 0.2316 0.2126 -0.0279 -0.0570 -0.0451 103 GLU B O   
1946 C CB  . GLU B 98  ? 0.2136 0.2091 0.2374 -0.0413 -0.0543 -0.0494 103 GLU B CB  
1947 C CG  . GLU B 98  ? 0.2806 0.2551 0.3000 -0.0540 -0.0624 -0.0475 103 GLU B CG  
1948 C CD  . GLU B 98  ? 0.3520 0.3194 0.3610 -0.0620 -0.0776 -0.0494 103 GLU B CD  
1949 O OE1 . GLU B 98  ? 0.3514 0.3123 0.3373 -0.0538 -0.0778 -0.0581 103 GLU B OE1 
1950 O OE2 . GLU B 98  ? 0.3713 0.3383 0.3945 -0.0769 -0.0897 -0.0404 103 GLU B OE2 
1951 N N   . ILE B 99  ? 0.1335 0.1835 0.1722 -0.0162 -0.0286 -0.0339 104 ILE B N   
1952 C CA  . ILE B 99  ? 0.1735 0.2269 0.1972 -0.0034 -0.0214 -0.0359 104 ILE B CA  
1953 C C   . ILE B 99  ? 0.1528 0.2327 0.1915 -0.0009 -0.0250 -0.0250 104 ILE B C   
1954 O O   . ILE B 99  ? 0.1211 0.2016 0.1451 0.0061  -0.0262 -0.0275 104 ILE B O   
1955 C CB  . ILE B 99  ? 0.1585 0.2020 0.1726 0.0067  -0.0059 -0.0336 104 ILE B CB  
1956 C CG1 . ILE B 99  ? 0.0944 0.1502 0.1229 0.0121  0.0047  -0.0193 104 ILE B CG1 
1957 C CG2 . ILE B 99  ? 0.1121 0.1340 0.1165 0.0041  -0.0047 -0.0417 104 ILE B CG2 
1958 C CD1 . ILE B 99  ? 0.1239 0.1580 0.1320 0.0212  0.0167  -0.0181 104 ILE B CD1 
1959 N N   . ARG B 100 ? 0.1433 0.2482 0.2135 -0.0062 -0.0266 -0.0103 105 ARG B N   
1960 C CA  . ARG B 100 ? 0.1034 0.2403 0.1952 -0.0032 -0.0318 0.0033  105 ARG B CA  
1961 C C   . ARG B 100 ? 0.1580 0.2932 0.2431 -0.0148 -0.0554 -0.0032 105 ARG B C   
1962 O O   . ARG B 100 ? 0.1026 0.2534 0.1893 -0.0090 -0.0612 0.0022  105 ARG B O   
1963 C CB  . ARG B 100 ? 0.0802 0.2517 0.2145 -0.0070 -0.0277 0.0248  105 ARG B CB  
1964 C CG  . ARG B 100 ? 0.0896 0.2943 0.2468 0.0039  -0.0247 0.0423  105 ARG B CG  
1965 C CD  . ARG B 100 ? 0.1802 0.4069 0.3690 -0.0003 -0.0178 0.0617  105 ARG B CD  
1966 N NE  . ARG B 100 ? 0.2788 0.4966 0.4635 0.0057  0.0021  0.0651  105 ARG B NE  
1967 C CZ  . ARG B 100 ? 0.1388 0.3580 0.3389 -0.0096 0.0002  0.0708  105 ARG B CZ  
1968 N NH1 . ARG B 100 ? 0.1069 0.3320 0.3251 -0.0324 -0.0211 0.0737  105 ARG B NH1 
1969 N NH2 . ARG B 100 ? 0.1553 0.3624 0.3454 -0.0019 0.0189  0.0733  105 ARG B NH2 
1970 N N   . LYS B 101 ? 0.1658 0.2764 0.2371 -0.0297 -0.0697 -0.0151 106 LYS B N   
1971 C CA  . LYS B 101 ? 0.2503 0.3441 0.2977 -0.0374 -0.0894 -0.0248 106 LYS B CA  
1972 C C   . LYS B 101 ? 0.2049 0.2809 0.2155 -0.0241 -0.0827 -0.0347 106 LYS B C   
1973 O O   . LYS B 101 ? 0.2956 0.3667 0.2880 -0.0265 -0.0912 -0.0345 106 LYS B O   
1974 C CB  . LYS B 101 ? 0.2417 0.3006 0.2681 -0.0483 -0.0944 -0.0357 106 LYS B CB  
1975 C CG  . LYS B 101 ? 0.3129 0.3796 0.3668 -0.0646 -0.1063 -0.0241 106 LYS B CG  
1976 C CD  . LYS B 101 ? 0.2664 0.2926 0.2959 -0.0725 -0.1112 -0.0344 106 LYS B CD  
1977 C CE  . LYS B 101 ? 0.3297 0.3636 0.3892 -0.0880 -0.1170 -0.0199 106 LYS B CE  
1978 N NZ  . LYS B 101 ? 0.4283 0.4188 0.4610 -0.0949 -0.1246 -0.0288 106 LYS B NZ  
1979 N N   . HIS B 102 ? 0.1725 0.2418 0.1722 -0.0110 -0.0642 -0.0418 107 HIS B N   
1980 C CA  . HIS B 102 ? 0.2495 0.3052 0.2216 0.0003  -0.0531 -0.0453 107 HIS B CA  
1981 C C   . HIS B 102 ? 0.1875 0.2652 0.1673 0.0114  -0.0473 -0.0364 107 HIS B C   
1982 O O   . HIS B 102 ? 0.2422 0.3077 0.2022 0.0183  -0.0385 -0.0367 107 HIS B O   
1983 C CB  . HIS B 102 ? 0.2344 0.2697 0.1943 0.0053  -0.0368 -0.0503 107 HIS B CB  
1984 C CG  . HIS B 102 ? 0.2862 0.2971 0.2327 0.0000  -0.0384 -0.0563 107 HIS B CG  
1985 N ND1 . HIS B 102 ? 0.3213 0.3153 0.2440 0.0026  -0.0341 -0.0593 107 HIS B ND1 
1986 C CD2 . HIS B 102 ? 0.3254 0.3265 0.2775 -0.0070 -0.0428 -0.0595 107 HIS B CD2 
1987 C CE1 . HIS B 102 ? 0.3746 0.3506 0.2878 -0.0002 -0.0350 -0.0656 107 HIS B CE1 
1988 N NE2 . HIS B 102 ? 0.3033 0.2809 0.2328 -0.0068 -0.0407 -0.0653 107 HIS B NE2 
1989 N N   . SER B 103 ? 0.2501 0.3186 0.2033 -0.0286 0.0001  0.0302  108 SER B N   
1990 C CA  . SER B 103 ? 0.2344 0.3012 0.2066 -0.0297 -0.0129 0.0370  108 SER B CA  
1991 C C   . SER B 103 ? 0.1784 0.2423 0.1576 -0.0293 -0.0133 0.0448  108 SER B C   
1992 O O   . SER B 103 ? 0.1453 0.2011 0.1270 -0.0352 -0.0291 0.0576  108 SER B O   
1993 C CB  . SER B 103 ? 0.2371 0.3044 0.2034 -0.0361 -0.0286 0.0480  108 SER B CB
[truncated: 28,201 more chars]
