# Supplementary material for: Enzyme-mediated aminoglycoside resistance without target mimicry
Source: Commun Chem. 2025 Aug 25;8:258. doi: 10.1038/s42004-025-01666-0 (PMC12378234; doi:10.1038/s42004-025-01666-0)
Supplement: Supplementary file 11 — Supplementary Data 8 [file 42004_2025_1666_MOESM11_ESM.xlsx]

## Sheet: Figure_3
PDB code	C1-C2-C3-C4	C1 Jitter	C2-C3-C4-C5	C2 jitter	C3-C4-C5-C6	C3 jitter	C4-C5-C6-C1	C4 jitter	C5-C6-C1-C2	C5 jitter	C6-C1-C2-C3	C6 jitter
7RQL	10.3	0.846677	40.7	2.04287	-42.1	2.98948	351.4	3.94284	62.2	5.17762	296.5	6.02093
7RQN	10.3	1.14822	42.7	1.96917	-46.8	2.80611	359.4	4.1133	52.5	4.8738	301.8	6.16815
7RQO	2.9	0.845508	44.4	1.98829	-31.7	2.82883	335	4.02771	70.7	5.15235	301.6	5.85569		Structures presented in manuscript
7RQK	-29.4	1.14827	66.6	1.82963	-41.5	3.11932	343.3	4.05902	55	5.00159	332.9	6.1833			AAC(3)-Xia		AAC(3)-Xia		AAC(3)-Xia		AAC(3)-Ia
7RQM	-8.4	1.01736	48.9	1.86063	-34.5	3.06148	342.2	4.09553	59.7	4.95965	314.3	6.08163			acetylated sisomicin		gentamicin		tobramycin		sisomicin
my siso	7.4	0.986277	44.3	2.1578	-47.1	3.19776	356.8	3.99838	55.2	4.99131	301.9	5.81901			angle	jitter	angle	jitter	angle	jitter	angle	jitter
3U6T	56	1.14726	-56	2.03462	56	3.0644	304	4.07376	56	4.98123	304	5.8446		C1 to C4	10.3	1.051	2.9	0.989	-8.4	1.121	7.4	0.988
6CD7	59	0.873683	-59.4	2.05331	57.8	3.17423	299.5	3.84723	59.5	5.04122	300.9	5.81612		C2 to C5	40.7	1.827	44.4	2.097	48.9	1.938	44.3	1.988
3SG9	56.3	0.964378	-47.7	1.8363	48.9	3.02923	303.9	3.81867	66.3	5.02254	292.1	5.94097		C3 to C6	-42.1	2.98	-31.7	3.009	-34.5	2.909	-47.1	2.988
4OKN	55.5	1.08682	-55.4	1.98177	59.9	3.13587	295.4	4.09705	60.8	5.03756	303.5	5.89322		C4 to C1	351.4	4.179	335	3.987	342.2	4.162	356.8	3.988
6CGD	56.1	1.08453	-61.7	1.94412	62.3	3.09076	300.5	3.90591	57.2	5.05271	302.7	5.90209		C5 to C2	62.2	5.186	70.7	4.909	59.7	5.18	55.2	4.988
1M4D	54.8	0.915578	-54.7	2.0832	56.8	2.85405	299.8	4.10126	61.4	4.97639	302.3	6.19613		C6 to C3	296.5	6.085	301.6	6.004	314.3	5.958	301.9	5.988
4DFB	59.7	0.907859	-55.1	1.99546	57.8	2.99061	302.5	4.11788	55	5.08962	300	5.98815		Colour	Orange		red		blue		magenta
3VET	56	0.956685	-56.3	1.94153	58.7	2.83416	298.7	3.98293	59.8	5.07272	303.1	5.93951
4QC6	57	1.17866	-54.9	1.91926	54.4	3.16192	304.4	3.88828	56.7	5.17883	302.5	6.0551
4FEW	60.6	1.00991	-59.1	2.12174	60.4	3.18381	302.7	3.82596	54.4	4.87472	300.7	6.19651
6CTZ	58.6	1.02993	-55.3	2.10707	53.8	3.10504	304.1	3.81113	58.8	4.82268	299.8	5.9343
4GKI	60.5	1.10655	-60.4	1.87999	62.7	3.18242	300.3	4.01559	55.6	5.17762	300.7	5.89468
5U0N	56.6	0.9019	-60.4	2.02964	62.7	3.17507	302.3	3.83719	54.5	5.0203	304.8	6.03042
5CFT	55.4	1.07563	-52.6	2.00215	54	2.97516	303.5	4.13695	58.4	5.03484	301.4	6.08561
4FEU	66.4	1.19929	-57.4	2.12736	52.4	3.03784	304.6	3.83816	62.4	5.10075	289.8	6.11101
6NP3	61.8	1.07778	-55.3	1.84806	51.5	3.04893	304.8	4.04922	60.4	4.91482	297.1	5.85031
6O5U	56.9	0.947813	-50.6	1.99637	52	2.95885	301.4	4.04091	64.6	4.80787	295.6	6.13377
4FEV	60.5	1.13738	-60	2.08855	61.6	3.0919	299.9	4.05129	57	5.18685	300.6	5.88523
6NP2	58.3	0.897892	-55.4	1.87916	53.7	2.84457	303.2	4.13456	61.7	5.19458	298.6	6.19263
5CFS	55.9	0.850421	-52.3	1.81932	53.3	3.10246	301.5	4.17848	62.7	4.94568	298.9	5.94754
6NP5	57	1.10685	-49.7	1.97824	48.8	3.08965	305.4	4.17684	60.9	4.85021	299	5.823
4XJE	54.6	1.03994	-53.2	2.03089	55.4	3.01836	299.9	3.88406	62.1	4.97214	301.1	6.02583
6BC7	53.1	0.820933	-44.4	2.07699	43.8	2.92555	310.4	3.86811	58.6	5.19941	297.9	6.14457
6BFH	55.9	1.07712	-50.8	2.0107	49.1	2.98908	308.1	4.01384	57.4	4.99321	300.2	6.1632
4GKH	60.6	1.16947	-61.1	2.01838	63.5	2.90503	298.2	4.11399	57.3	4.85484	300.8	6.08135
6VTA	56.6	0.929894	-57.9	2.19737	58.2	2.86507	303.5	4.07386	55.1	5.10905	304.6	6.03956
1M4I	58.4	0.838507	-59.5	2.1791	60.8	3.19987	299.6	4.19689	60	5.13627	301	5.87137
4FEX	60.3	0.95399	-60.6	2.08997	65.2	2.81459	294.7	4.07104	58.7	5.16198	300.5	6.15685
5U19	55.8	1.04948	-54.2	1.94977	52.7	3.04954	309	4.1713	51.2	5.02371	305.7	5.98706
5IQC	59.8	1.03432	-60.1	1.85075	57.7	3.11301	302	3.84906	58.7	5.0637	301.9	5.93594
3SG8	59.4	0.90946	-51.6	1.96761	43.2	3.10062	313.1	4.12127	59.3	4.9721	297.1	5.99702
3HAM	57.4	1.09195	-55.6	2.13925	55.9	2.91507	302.6	3.80457	59.1	4.91398	300.2	5.9007
5U18	50.9	1.12805	-48.9	1.93093	51.3	2.90374	306.6	3.83684	52.8	4.80891	307.3	5.9054
6NP4	55.8	1.1793	-49.9	1.96804	48.8	3.08239	304.2	3.98917	59.7	5.04121	301.4	6.17912
6BC3	58.7	1.00436	-44.5	2.05544	38.8	2.93893	315	3.87861	58.8	5.07872	291.9	6.15592
5IQG	62.9	0.983672	-59.9	2.19357	54.7	2.86936	305.2	3.89366	59.7	5.15251	297.7	6.12234
5IQB	55.7	1.02036	-51.7	1.91181	52.1	3.11956	300.8	4.03021	63.9	5.05088	299.2	5.83513
5U1E	44.4	0.868187	-44.9	2.06202	50.9	2.94668	306.2	3.93884	50.8	5.01534	312.3	5.82338
4EVY	69.8	0.959803	-59	2.18523	60.4	3.12388	299.2	4.13317	60.7	4.99695	300	6.02904
7CL5	43.2	0.997447	-51.9	2.07291	57.8	3.19763	304.7	3.86508	49.5	5.08902	316.7	5.93161
3TD1	59.2	0.955672	-58.4	1.96272	60	2.89762	299.1	3.89005	62.3	4.94857	298.6	5.85424
4EBK	60.7	1.18088	-61	2.15702	64.4	2.96761	295.4	4.02318	62.5	4.97913	299	5.95247
5Z8A	59.2	0.90254	-59.4	1.9113	58.9	3.15601	302.4	3.98598	57.5	5.11387	301.3	5.96769
4WQL	59.4	1.04869	-54.5	1.91392	50.1	2.93635	308.3	3.88147	57.2	4.90182	300	5.83447
7CL3	53.8	1.08217	-55.9	2.13626	58.3	2.8973	300.1	4.15574	55.5	4.98484	307.5	5.84902
6VR3	52.1	1.15345	-50.8	1.80331	56.2	3.08517	301.9	3.85312	54.5	4.84872	306.4	6.09313
5C4L	62.9	1.06567	-53.8	2.0174	49.6	2.91156	306.5	4.12264	61.3	5.13801	294.2	6.02971
4P3S	58.8	0.801761	-58.4	2.10616	60.1	3.07201	298.8	3.93584	61.9	5.07312	299.2	6.05825
6CAV	53.4	1.11278	-51.3	2.18901	57.9	2.83173	292	3.81812	68.2	4.8906	299.6	6.09216
1V0C	56.6	0.956532	-51.9	2.00235	49.1	2.97201	309.6	4.1468	56.2	4.85343	299.9	5.96628
4K32	59.4	0.8907	-58.7	2.11146	60.2	2.95034	299.3	3.83452	61.8	5.1326	298.8	6.15914
4DFU	59.6	1.19887	-56.5	1.92909	60.6	2.88001	298.2	4.1361	57.8	4.84233	300.2	6.16981
5ZEI	58.9	0.970002	-57.7	2.00364	59.6	3.07892	298.4	3.93406	63.4	4.89831	298.2	6.08627
6MN5	60	1.17739	-60	2.12388	59.9	3.08516	300.2	3.93917	59.7	4.80291	300.1	5.85643
4F8U	58.8	0.935111	-57.8	1.8024	58.7	3.02905	299.3	3.88641	61.9	5.00783	298.8	5.98548
6MN2	62	1.03242	-64.3	1.82736	57.8	3.00496	306	3.8198	55.5	5.02008	301.3	5.91703
1MWL	58.1	1.19039	-58.8	2.0124	59.9	3.16143	299.8	3.96385	59.3	5.07242	301.7	6.04493
2QIR	59.1	0.876482	-52.5	1.86415	46.9	2.98029	311.3	3.9507	56.5	5.064	298.8	5.80249
4P20	58.4	1.15043	-58.6	2.04054	59.7	3.09703	300.1	4.13837	58.9	4.95636	301.1	6.13713
6MB4	60.3	0.826178	-60.6	1.80923	61.4	2.85385	298	4.06706	59	5.03724	299.2	6.12018
5Z71	59.1	0.925189	-58.9	2.15671	60.7	3.13911	298.4	4.09572	61.7	5.17036	299.2	6.01191
1LC4	60.3	0.997054	-56.6	1.90629	53.6	3.15079	305.1	3.87946	58.2	4.99404	299.6	5.97251
1NJJ	56.8	1.00341	-60.1	1.89275	54.4	2.93483	315.2	4.17955	40.5	4.86404	313.6	6.12927
6S0W	49.9	1.13158	-56.6	1.99445	63.6	2.94859	297.8	4.12308	53.9	5.10362	311.3	6.07797
6BBZ	58	0.880638	-48.4	1.88816	45.9	3.0673	311.5	3.9004	56.3	5.12909	295.2	6.04073
5u0n	56.6	0.914598	-60.4	1.88858	62.7	2.81911	302.3	4.12732	54.5	4.82363	304.8	6.08692
2qir	59.1	1.02743	-52.5	1.84786	46.9	2.93443	311.3	3.85463	56.5	4.8063	298.8	5.81179
5u1e	44.4	0.835914	-44.9	1.83416	50.9	3.07874	306.2	3.90551	50.8	4.8868	312.3	5.99231
6np5	56	0.861172	-49.3	2.0646	48.8	3.09713	305.1	4.09597	60.9	4.88069	299.6	5.82335
6nti	57.5	1.10967	-53.5	1.92704	51.9	2.96235	303.2	3.94957	66.6	4.92779	293.3	5.95327
6s0w-FA	52.4	0.828408	-57.7	1.80112	63.5	3.07702	296.4	3.96111	55.7	4.92582	309.6	5.87883
6s0w-G	55.1	1.18882	-60.8	2.15904	63.9	2.83514	299.9	4.02912	53.3	5.0539	308.6	6.02679
6s0w-K	57	1.10491	-61.5	1.97477	61.2	2.93746	304.9	3.95411	49.6	4.9176	309	5.92056
6s0w-P	54.7	0.884146	-59	2.10071	61.3	3.0159	301.9	3.88944	52.5	5.00034	308.5	5.91104
6s0w-U	51.4	0.891782	-58.2	2.16187	63	3.18902	300.5	4.04952	51.3	5.03029	312	5.99441
7uul-EA	58.8	0.916776	-53.6	2.08177	50.6	2.95591	308.1	3.82632	57	5.06362	298.7	5.84653
7uul-Z	67.2	1.18829	-63.2	1.92198	57.8	3.11811	301.1	4.16619	61.2	5.15017	296	5.9529
7uul-L	59.2	0.81836	-56.7	1.82692	53.9	3.02782	307.1	3.84612	53.3	5.19138	303.5	6.10759
7uul-G	61.8	1.14641	-56.6	1.90738	51.9	2.9204	309	3.95316	53.9	5.13948	300	6.04149
7uul-R	63.3	0.914914	-60.6	1.87133	56.6	3.03466	306.4	3.95908	55.1	5.01564	299.2	5.98818
7uul-S	58.6	0.873803	-60.2	2.05939	57.8	2.88161	307.4	4.06117	48.4	5.06026	308.3	5.93742
7c15-L	55.2	1.12412	-60.8	1.83728	59.7	2.89736	303.9	3.83789	49.6	5.12488	312.2	6.00458
7c15-O	55	1.11004	-56.8	2.18188	58.5	3.12778	303.1	4.14519	53.7	4.84588	306.7	6.10891
7c15-R	51.5	0.905493	-54.7	2.04459	57.4	2.95369	302.8	4.17923	55.2	4.85326	307.6	6.09295
7c15-U	50.1	1.00612	-49.9	1.95419	51.2	3.05595	308.9	3.8641	50.1	5.03247	309.5	6.13643
7c15-X	48.5	1.01492	-51.8	2.03446	55.6	2.9293	304.2	4.12776	49.5	4.8819	313.5	6.05764
5cft	55.4	1.0836	-52.6	1.94955	54.1	3.11275	303.5	3.92813	58.4	4.90285	301.4	6.19112
5iqc-K	67.2	0.803859	-61.2	1.92371	51.5	3.03984	307.2	4.05541	60.3	5.19274	295.2	5.89484
5iqc-Q	56.3	0.949047	-57.2	1.88107	59.2	2.89449	298.1	3.92699	61.5	5.04021	302.1	6.07682
5iqc-W	60.3	0.982299	-57.3	2.06831	54.9	2.88441	302.6	4.17848	61.7	5.16021	297.5	5.82548
5iqg-K	62.6	0.918361	-60.7	1.86045	54.6	2.95081	304.7	4.11963	61.2	4.80724	297.7	5.83488
5iqg-P	61.4	1.17851	-60.7	1.94934	58.2	2.85806	301.3	4.13115	61.3	5.11639	298.6	6.01818
5iqg-U	58.5	0.881605	-59.6	1.87549	59.1	2.94326	299.5	3.8206	60.7	4.9408	301.7	5.88443
7csj	61.6	0.871972	-58.7	2.05564	56	3.10633	303.8	3.99848	57.6	4.90219	299.5	6.12014
7mqm-A	57.1	0.851226	-57.8	2.14809	61.8	3.02711	298.8	4.01216	56.7	4.99369	303.5	6.01948
7mqm-B	55.1	0.965979	-50.8	2.02961	50	2.99629	306.3	4.16017	57.1	4.83259	302.4	6.14429
7mqm-C	61.3	1.16393	-57.1	1.9618	56.3	3.16294	306.4	3.87878	50.8	5.15029	302.8	6.1489
7mqm-C (second orientation)	57	0.962213	-54.3	1.98305	59.1	3.15082	298	4.13366	59.8	5.13346	300.8	5.91641
7mqm-D	56.2	0.840337	-49.3	1.8459	52.7	2.97057	301.5	3.92051	60.7	4.82148	298.2	6.04021
6cav-I	53.4	0.908331	-51.3	1.94425	57.9	2.84796	292	3.92787	68.2	5.1513	299.6	6.0943
6cav-S	55.4	1.18731	-55.2	2.01368	58.9	3.08929	295.4	3.88027	64.9	4.81704	300.2	5.96101
6cav-W	61.4	1.1792	-55.2	1.90733	51.1	3.03743	302.9	3.86077	65.4	4.98356	294.1	5.97387
6cav-N	57.11	0.894041	-50.2	2.0642	49.1	2.9008	300.6	4.05664	69.4	5.0815	294.8	5.94886
8ifb-NG	55.4	1.00146	-69	2.06054	62.7	2.83322	316.7	3.85075	30.8	4.91359	323	6.06611
8ifb-MG	55.8	0.958618	-58.3	2.16509	57.6	2.82215	305.8	3.9093	51.5	4.96826	307.5	5.86805
8ifb-LG	56.1	0.884949	-48.4	2.00046	43.3	2.9075	314.4	3.93706	53.5	4.93028	301.2	5.92148
8ifb-KG	56	1.1194	-52.7	2.17957	50.5	3.09082	308.6	4.03978	53.6	4.80984	304.1	6.16864
8ifb-RQ	57.6	1.13712	-57.4	1.97697	55.6	2.89546	305.5	3.88581	53.4	5.09973	305.4	6.16627
8ifb-XQ	56.9	0.864932	-54.9	2.03125	53	2.87729	307	4.02299	54.6	5.12221	303.5	5.80433
8ifb-OG	56.9	1.04419	-52.1	2.03296	48	3.11431	311.2	3.88252	53.6	5.15189	302.4	5.80841
8ifb-SQ	54.4	0.956762	-55.8	1.89872	56	2.84927	304	3.95227	54.8	4.84163	306.6	5.94895
8ifb-TQ	57.5	1.05011	-56.2	2.11886	52.3	3.14541	309	4.0505	52.1	5.17074	305.3	6.06322
8ifb-WQ	56.3	0.876877	-55.7	2.15826	54.4	3.11993	306.8	3.80502	52.8	5.01667	305.4	5.81593
8ifb-YQ	53.8	0.980892	-55.3	2.11182	56.5	2.90393	304.2	4.10982	53.8	4.88175	307.2	5.95924
8ifb-VQ	55.1	0.970279	-54.3	2.13125	54.5	3.13646	305.1	4.02083	55.7	4.84807	304	6.18608
8ifb-UQ	51	0.915816	-57	2.16794	61.7	2.83521	299	4.08138	53.9	5.11512	311.4	6.04907
8ifd-WC	55.5	1.12696	-51.8	1.96558	48.1	2.83997	312.2	3.83367	51.4	5.01353	304.6	6.19604
8ifd-UC	51.4	1.15403	-51.7	2.06167	54.7	3.11469	302.4	3.85757	56.8	5.16489	306.4	6.07562
8ifd-TC	57.2	0.864882	-57.3	1.84319	58	2.88608	302.3	3.9698	56.5	4.92523	303.3	6.13294
8ifd-SC	54.8	0.958339	-46	2.04828	40.4	3.07842	316.7	4.05496	51.9	5.01368	302.2	6.08937
8ifd-MC	53.7	1.1555	-53.5	1.86722	51.7	3.06739	309.7	3.9993	50.5	5.19418	307.9	5.99765
8ifd-RC	49.3	0.882144	-52.2	2.07739	56	2.81942	303.1	3.80195	53.3	5.04983	310.5	5.90341
8ifd-LC	61.1	1.02706	-53.1	1.84013	42.2	3.01133	320	4.10857	47.9	4.84748	302.1	6.05633
8ifd-KC	58.2	1.00826	-55.9	2.15731	48.2	3.02034	317.3	4.18067	45.2	5.11547	306.9	5.88307
8ifd-NC	54.6	1.12553	-65.7	1.84544	66	2.98711	304.8	3.8461	44.9	4.85074	315.4	5.87736
8ifd-QC	55.6	0.91208	-48	1.82214	43.3	2.9777	313.7	4.18203	53.4	5.0123	302	5.93604
8ifd-OC	51.2	0.909355	-49.3	1.84094	51.2	3.08213	304.9	4.08467	56.8	5.07081	305.2	5.99632
8ifd-JC	55.6	0.895337	-46.3	2.19989	41.4	3.13397	313.9	4.08691	55.1	4.80832	300.4	5.90422
8ifd-VC	51.3	0.954232	-50.9	2.12294	53.1	2.8822	304.4	4.10388	55.6	4.81382	306.6	5.85833
8ifd-CC	49.3	1.14404	-49.3	2.01844	52.3	2.80251	304.7	4.00718	54.9	4.92948	308.2	6.11772
8ifd-DC	53.3	1.19391	-59.6	1.87632	60	3.09156	306.5	4.00186	47.2	5.02526	312.7	6.10754
8ifd-FC	51.3	1.12669	-48.9	1.96576	51.3	2.90174	303.9	4.07239	58.1	4.95175	304.3	6.02864
8ifd-CO	50.9	1.09955	-45.9	1.80684	47.1	2.81675	306.8	3.85474	57.7	5.18676	303.5	5.96246
8ifd-DO	56.4	1.08612	-51	2.19372	46.2	3.16299	313.6	3.92361	51.4	4.97949	303.5	6.01188
8ifd-EC	40.7	1.11974	-47.2	2.14781	58.8	2.84078	296.2	4.08062	56.9	4.81428	305.5	6.02206
8ifd-IC	52.1	0.828655	-54	2.12865	56.2	2.87761	303.1	4.1681	54.5	5.00504	308	6.07395
8ifd-EO	53.3	1.0017	-56.7	2.13998	57.3	3.1951	305.6	4.18729	50.6	4.99902	309.9	6.02322
8ifd-PC	52.1	0.885	-53.2	1.92978	55	2.89508	304.4	3.84565	54.5	5.13082	307.1	5.86772
8ifd-HC	58.4	1.13475	-57.1	1.90068	51.6	3.17889	312.8	3.82356	48	5.07846	306.5	6.00067
8ifd-GC	53.3	1.11357	-53.7	2.10537	54.8	3.09732	303.5	4.14364	56.1	4.89696	306.1	5.9688
5u19	55.8	1.18125	-54.2	1.84657	52.7	2.86889	309	4.12019	51.2	5.07895	305.7	6.13385
4p20-D	58.1	0.905784	-58.8	1.85143	60.4	3.03555	299.5	3.86907	59.6	4.80783	300.9	5.98259
4p20-C	58.4	0.806542	-58.6	2.07357	59.7	3.02523	300.1	4.00594	58.9	5.0509	301	6.00739
6cgd-F	56.1	0.930033	-61.7	2.01746	62.3	2.82225	300.5	3.96204	57.2	5.19651	305.7	5.95057
6cgd-S	57	1.17451	-58.9	1.8153	61.7	3.07976	297.9	3.98241	59.6	5.00199	302.9	5.81645
6vta-D	56.6	0.988959	-57.9	1.85373	58.2	2.98194	303.5	4.16226	55.1	4.86314	304.6	6.06814
6vta-F	58.9	1.16132	-58.1	1.97806	58	2.95876	301.5	4.19369	59	4.91417	300.8	6.19119
3TM0	60.2	0.816438	-60.7	1.85768	54.7	2.95215	308.1	3.8265	53.5	4.97235	303.6	6.08844
6vou-A	56.7	0.877215	-55.6	1.87368	53.9	2.81305	305.8	3.8176	53.8	4.83761	305.4	6.19294
6vou-B	51.4	0.941205	-54.4	2.03493	56.4	3.0193	304.6	3.95368	52.6	5.11522	309.5	6.18923
6cd7	59	1.09985	-56.4	1.92652	57.8	3.15475	299.5	4.03133	59.5	4.98407	300.9	6.1643
1mwl-C	58.1	0.878862	-58.8	1.97049	59.9	3.13905	299.8	4.10777	59.3	5.10243	301.7	5.8057
1mwl-D	58	0.952552	-58.6	2.11784	60	3.19919	299.5	4.10983	59.2	5.16694	301.6	5.99929
1njj-B	53.1	0.898077	-49.5	1.92101	49.1	3.06127	307.7	4.13027	55.2	4.83154	304.8	6.12703
1njj-C	56.1	1.10166	-58.2	2.01544	55.7	2.82195	309.7	3.94379	47.1	5.10008	310	5.94373
3td1-C	59.2	1.06022	-58.4	1.85163	60	2.99989	299.1	3.98371	62.3	4.96868	298.6	6.12367
3td1-D	59	0.987436	-58.2	2.12947	60	2.91092	298.8	4.10038	63	5.13086	298.2	6.16437
4k32-C	59.4	0.813269	-58.7	1.89856	60.2	3.09541	299.3	3.90047	61.8	4.86306	298.8	5.93418
4k32-D	58.8	0.921604	-58.6	2.10782	60.2	2.8728	298.8	4.02323	62	4.87797	299.2	6.11185
4p3s-C	58.8	1.19972	-58.4	1.88354	60.1	2.90657	298.8	3.87652	61.9	4.97475	299.2	6.0158
4p3s-D	58.9	0.976493	-58	1.95316	60.1	3.04206	299	4.05026	62	5.02878	298.5	6.04551
5u18	50.9	1.17497	-48.9	1.99337	51.3	3.05717	306.6	4.10916	52.8	5.06918	307.3	5.81455
5z71	59.1	1.01447	-58.9	1.86954	60.7	3.14168	298.4	4.14107	61.7	5.11586	299.2	6.15903
5zei	58.9	0.918633	-57.7	2.15656	59.6	3.11245	298.4	3.81125	63.4	5.1661	298.2	6.0953
7edl-E	60.6	1.17388	-60.9	1.95581	58.5	2.9976	303.5	3.80646	56.5	5.01095	301.6	6.14714
7edl-C	57	1.13038	-58.6	1.82118	58.7	2.92671	301.7	3.99831	59.7	5.11535	301.4	6.17984
5z8a-F	59.3	1.10972	-59.5	2.00897	59	2.83348	302.4	3.96999	57.5	5.1822	301.4	5.97001
5z8a-D	59.2	1.19016	-59.4	1.98679	58.9	3.15163	302.4	3.82988	57.5	4.86631	301.3	5.89843
1kny-A	46.7	1.06392	-56.8	2.16145	68.2	3.18313	288.1	3.90885	63.5	5.09368	310.6	6.16903
1kny-B	51	1.03143	-61.1	1.99886	67.9	2.84992	293.8	3.98461	59.7	4.89579	309.3	5.95694
1l8t	62.5	0.881422	-62.3	2.18438	58.9	2.97914	304.7	4.02369	55.2	4.94049	300.9	5.87927
1m4i-A	58.4	1.1827	-59.5	1.94077	60.8	3.18323	299.6	4.12436	60	5.16893	301	6.19707
1m4i-B	56.7	0.944809	-56.5	2.10414	56.4	2.90163	300.4	3.83763	61.7	4.99009	300.6	5.91183
1nd4-A	56.6	1.10984	-59.9	1.83519	61.3	2.8689	301	3.93475	57.1	5.18726	304	5.96746
1nd4-B	55.9	0.9469	-59.4	1.85558	62.1	2.8938	298.8	4.18016	59	5.14797	303.7	5.9108
3sg9-A	56.3	0.941468	-47.7	2.01469	48.9	3.13862	303.9	3.83287	66.3	5.1546	292.1	5.91344
3sg9-B	67	1.08612	-58.9	2.09661	43	3.12321	324.6	4.16666	43.7	5.19318	300.4	5.81023
3u6t	56	0.819893	-56	2.09313	56	3.17287	304	4.05087	56	4.91352	304	6.17738
4dfb-A	59.7	0.912435	-55.1	2.05321	57.8	2.95186	302.5	3.98255	55	5.03635	300	6.09722
4dfb-B	59.7	1.04282	-57.4	1.86045	63	2.92222	298.2	4.04215	56.1	4.80226	300.4	6.16822
4dfu-A	59.6	0.955824	-56.5	2.14818	60.6	3.04027	298.2	3.85393	57.8	4.80511	300.2	5.80008
4dfu-B	59.8	0.970555	-56.7	2.00511	61.7	3.02142	298.5	4.05215	56.5	4.86819	300.2	6.02534
4feu-A	66.4	1.1088	-57.4	2.00033	52.4	3.02292	304.6	3.8303	64.2	5.17242	289.8	5.93968
4feu-B	56.4	1.14079	-58	1.83412	58.6	3.18113	301.8	3.86662	58.9	4.95858	302.2	5.84338
4feu-C	52.7	0.998922	-53.7	2.17425	58.5	3.10341	298.7	3.83605	56.9	4.80713	306.1	5.92055
4feu-D	55	0.878458	-52.9	2.14016	56.5	2.80027	300.9	4.08723	61.8	4.9099	298.3	6.04708
4feu-E	61.6	0.882116	-61.4	2.15541	59.3	2.93692	303.4	4.0854	55.2	5.12666	302	6.15788
4feu-F	56.2	1.09481	-59.1	2.08034	59.5	3.00036	302.5	3.95008	54.6	5.09663	306.2	5.93983
4fev-A	60.5	1.19322	-60	2.11405	61.6	2.86763	299.9	4.05018	57	4.94861	300.6	5.83441
4fev-B	60.5	0.982146	-60	2.04052	61.8	2.96522	300.3	3.99624	56.5	5.10642	300.7	5.89389
4fev-C	60.6	0.865307	-60.3	2.02329	62.9	3.06748	298.9	3.84388	57	4.8342	300.5	6.05234
4fev-D	60.7	0.830595	-58.8	2.02119	60.5	3.14088	301.4	4.18862	55	4.9742	300.5	6.07827
4fev-E	60.6	0.834428	-60	2.17067	62.8	3.15239	299.9	3.9912	56.3	5.13767	300.3	5.9121
4fev-F	60.5	1.13503	-59.8	2.09008	62.4	2.84979	299.7	4.18967	56.1	4.97861	300.7	5.91072
4few-A	60.6	0.804389	-59.1	1.84564	60.4	3.01516	302.7	3.9514	54.4	5.18952	300.7	6.13162
4few-B	60.4	1.17413	-59.9	2.07042	62.7	2.97296	300.1	3.85873	55.4	5.03373	300.8	6.01798
4few-C	60.4	1.03051	-60.2	1.97417	63.7	3.11669	298	4.17652	57.1	5.02785	300.6	6.126
4few-D	60.9	1.16575	-59.5	1.89368	62.4	2.94081	299.1	3.80965	56.5	5.02707	300.1	6.07304
4few-E	60.5	0.974428	-60.9	1.90943	64	3.00619	299.2	3.84958	56.1	5.12955	300.5	6.02723
4few-F	60.6	0.951126	-60.5	1.94795	63.8	3.13713	298.3	4.17185	56.6	5.01825	300.6	5.82873
4fex-A	60.3	1.16389	-60.6	1.88369	65.2	3.01205	294.7	4.15976	58.7	5.07542	300.5	6.09067
4fex-B	60.2	1.11886	-61	1.95941	65.1	3.08364	298.4	4.03433	56.3	5.02207	300.6	5.95002
4fex-C	60.1	1.16284	-60.1	2.05284	61.5	2.99118	301.8	4.18351	55.9	5.10733	300.3	6.1199
4fex-D	60.4	0.991195	-60	2.10904	63.4	3.06105	301.2	4.03944	54.3	5.04861	300.7	6.0027
4fex-E	60.5	1.06117	-59.8	1.99536	64.6	3.075	297.9	3.98983	55.8	4.92088	300.5	6.02879
4gkh-A	60.4	0.915015	-60.9	2.1743	62.8	2.80862	298.3	3.97828	58	4.87774	300.7	6.14403
4gkh-B	60.5	0.98254	-60.1	1.99088	62.8	2.98076	299.6	4.11758	55.6	5.09252	300.6	5.98804
4gkh-C	60.5	0.983562	-60.7	2.0518	63.1	2.83735	298.8	3.85317	56.8	5.05596	300.7	5.90212
4gkh-D	60.6	0.923508	-59.6	2.12253	61.6	2.98665	300.9	3.95149	55.5	4.85976	300.7	6.09222
4gkh-E	60.5	1.01515	-60.9	2.14398	62.6	3.00301	297.8	4.11955	58.6	4.97166	300.6	5.82351
4gkh-F	60.6	0.897171	-60.4	1.93948	62.7	2.92654	299.8	4.01263	55.9	4.95254	300.6	5.99264
4gkh-G	60.6	0.838027	-61.1	2.14613	63.5	2.98922	298.2	4.00155	57.3	5.08305	300.8	6.15671
4gkh-H	60.5	1.1135	-61.1	2.16027	63.9	3.09057	299.2	4.02493	56.5	5.15784	300.8	5.84886
4gkh-I	60.7	1.01623	-60.5	1.95355	63	3.15526	300.2	3.99152	55.7	5.08582	300.7	5.93608
4gkh-J	60.5	1.15276	-60.4	1.81779	63.3	2.81377	299.6	3.84937	56.3	5.03076	300.6	5.86683
4gkh-K	60.6	1.05699	-59.9	2.08464	61.9	3.16671	300.8	4.08994	55.3	5.11716	300.8	6.01066
4gki-A	60.2	0.928079	-60	1.86294	61.5	2.87676	300.7	4.05434	56	4.84743	300.6	5.96785
4gki-B	60.4	1.00556	-60.6	2.18427	63.4	2.92387	298.2	4.05013	57.1	4.91812	300.7	5.90155
4gki-C	60.5	0.997232	-61.1	2.00457	63.5	2.9018	299.7	4.06148	55.8	5.08196	300.7	5.87823
4gki-D	60.6	0.812266	-60	1.83928	62	3.08104	300.3	4.00522	55.6	4.96916	300.8	5.8933
4gki-E	60.6	0.825302	-60.3	2.03533	63.2	3.10095	298.4	4.16661	56.5	4.91342	300.7	5.80084
4gki-F	60.4	1.0702	-60.6	1.95848	63.1	3.0224	298.8	3.92993	56.9	5.15536	300.6	6.03434
4gki-G	60.5	1.11702	-61.5	2.13209	64	3.08194	299.6	4.04461	56.2	5.04646	300.8	5.86557
4gki-H	60.6	0.954054	-60.9	1.86138	63.8	3.05061	299	4.1459	55.9	4.81491	300.8	5.84934
4gki-I	60.5	1.14621	-60.1	1.87435	62.3	2.91124	299.2	3.82868	56.8	5.03629	300.7	5.93599
4gki-J	60.5	0.863484	-60.8	2.07751	63.4	3.12154	299.5	4.18611	56	4.93764	300.7	5.83922
4gki-K	60.5	0.981552	-60.6	2.08873	63.6	2.97548	299.2	4.08355	56.5	5.0076	300.6	6.15042
4okn	55.5	0.946835	-55.4	1.98744	59.9	3.0905	295.4	4.03942	60.8	4.86945	303.5	5.89239
4qc6-A	57	0.833606	-54.1	1.81893	54.4	2.80639	304.4	3.90177	56.7	5.10684	302.5	6.06241
4qc6-B	52.7	0.870132	-46.8	2.00067	49.9	3.19164	302.5	3.88835	61.9	4.90805	299.7	6.07099
4wql	59.4	0.853599	-54.5	2.0499	50.1	3.12455	308.3	4.10871	57.2	4.88685	300	6.02401
5iqb-A	55.7	0.952666	-51.7	1.9876	52.1	3.05438	300.8	4.04139	63.9	4.82322	299.2	5.83805
5iqb-B	60.8	1.1576	-56.4	2.18605	52.2	3.09752	303.3	4.05381	65.4	4.88265	294.9	6.03877
5iqb-C	54.8	0.857617	-53	1.90392	54.1	2.94248	300	3.81264	62.3	4.95773	301.6	5.89084
5iqb-D	61.4	1.03161	-57.4	1.81997	54.5	3.00651	301.6	3.96095	64.9	4.81513	295.2	6.12743
6bfh	55.9	1.1505	-50.8	1.97213	49.1	2.97238	308.1	4.16281	57.4	5.08034	300.2	6.05405
6ctz	58.6	1.04478	-55.3	1.83718	53.8	3.18699	304.1	3.97268	58.8	4.87224	299.8	6.02007
6o5u	56.9	1.19338	-50.6	1.86442	52	3.05138	301.4	3.80345	64.6	4.90806	295.6	5.84548
6jw8	68.6	1.1374	-61.2	2.09833	54.5	2.98289	302.9	4.18654	65.6	5.10704	289.1	5.99834
6jw7	60.3	0.880548	-59.9	2.04525	60	2.9211	292.9	4.15912	67.9	4.97371	299.4	6.05168
1v0c	56.6	1.10528	-51.9	1.94654	49.1	2.86955	309.6	3.98188	56.2	4.91965	299.9	6.11033
2esj-A	56.9	0.807016	-53.2	1.98114	51.8	2.8461	305.5	4.1878	59.9	5.14779	299.3	5.97196
2esj-B	52.4	1.16769	-52.7	1.88896	53.6	2.95068	305	3.91652	56.4	5.14007	305.2	6.16865
2fd0-A	56.6	1.11528	-55.9	1.89319	56.6	2.9383	302.1	4.17683	60.5	5.07531	300.5	6.06926
2fd0-B	58.1	1.04221	-56.2	2.12936	56.6	2.97076	301.6	3.86602	60.5	4.93572	299.7	5.97525
3c5d-A	56.5	0.874126	-55.4	1.88443	56.8	3.01646	301.1	4.10736	60.3	4.97565	300.7	6.19964
3c5d-B	57.8	1.16958	-56.5	2.162	57.1	2.89922	301.9	3.97426	60.7	5.17531	299.3	6.01105
6cey	57	1.04468	-54.5	1.86568	54.8	2.82052	304.6	4.08548	57.9	4.9757	300.4	5.98498
3ham-A	57.4	1.00619	-55.6	2.18889	55.9	2.87033	302.6	3.8068	59.1	4.98635	300.2	6.19817
3ham-B	53.2	1.09752	-54.9	2.2	55	2.8379	306	4.18731	51.4	5.0463	308.9	6.06714
6mn5-A	60	0.800373	-60	2.17506	59.9	2.91842	300.2	4.13226	59.7	4.88921	300.1	5.87949
6mn5-B	60	0.926083	-60	1.96065	59.9	2.93189	300.1	3.93714	59.9	4.81325	300	6.04966
6mn5-C	60	0.985973	-60	1.88362	59.9	3.12413	300.2	3.91516	59.9	4.93556	300.1	6.15043
6mn5-D	60	0.962445	-59.9	2.08144	59.9	2.95138	300.1	4.08417	59.9	4.84826	300	5.98001
6mn5-E	60.1	1.08273	-59.9	1.84844	59.7	2.88722	300.3	3.80654	59.8	5.01213	300	5.80757
6mn5-F	60	0.981868	-59.9	2.13322	59.9	3.15282	300.2	4.05061	59.9	4.92188	300	6.19357
6np3	61.8	0.851103	-55.3	2.1699	51.6	3.09473	304.8	4.13313	60.3	5.01617	297.2	5.96662
6ntj	60.1	1.15058	-53	1.82761	49.2	3.1098	304.9	3.80817	64	5.02388	294.1	6.13892
7uuj-I	59.3	0.874547	-57.7	1.85737	65.4	2.95319	293.9	4.13642	58.7	5.10723	300.2	6.0158
7uuj-G	59.3	0.876769	-58.5	1.81033	66.2	3.13468	292.8	4.0878	60	5.05505	299.8	6.04611
8cgu-Q	54.3	0.866285	-50.4	1.8744	52.9	2.91081	302.9	4.14158	58.4	4.94875	301.9	5.86525
8cgu-R	52.1	0.846971	-45.7	1.83829	48.5	3.06058	304.4	3.92075	59	4.99182	301.3	6.01696
8cgu-T	54.5	1.1754	-53.5	2.11453	55.2	2.98124	302.7	3.9959	55.5	5.08912	305.5	6.13875
8cgu-S	52.8	1.16855	-54.6	1.88172	61.6	3.03503	296.7	3.82418	58.1	4.97488	305.4	6.14465
2b0q	55.3	0.802842	-51.9	2.05065	53.8	3.10968	299.4	4.05915	64.8	4.9758	298.9	6.00649
2et4-C	58.4	1.18314	-57.8	1.9122	58.5	3.03608	299.3	3.86907	60.9	5.09187	299.7	5.83759
2et4-D	57.8	0.928502	-57.9	1.85396	58.9	2.93183	298.9	3.92141	61.1	5.08749	300.2	6.14797
2fcy-A	56.7	1.14603	-48.5	2.14801	44.8	2.87984	308.7	4.07733	61.5	4.93637	296.8	5.8595
2fcy-H	58.4	1.15459	-52.6	2.06788	48.1	2.82955	308.2	3.91554	59.9	5.13139	298.1	5.99088
3crv-E	58.3	1.14198	-50.5	1.915	45.9	2.83864	309.3	3.94962	59.6	5.08045	297.5	5.91559
3crv-C	58.3	0.984595	-52.2	2.16159	47.8	2.98346	308.9	3.98882	58.4	4.94848	298.8	6.03456
5iqe-F	59.1	0.80265	-52.5	2.13671	51.9	3.11434	303.5	4.08556	66.6	4.94038	291	5.93721
5iq3-J	60.4	0.83108	-54.4	1.85122	52.4	3.05692	303.5	3.82874	65.5	4.99874	292.4	6.18932
5iqe-O	69.9	0.875287	-59.8	1.81368	38.7	3.11917	329.2	4.02913	40.8	5.00475	302	5.92559
5iqe-S	66.5	0.933245	-60.8	1.9839	45.2	3.02472	320.7	3.9482	45.3	4.90222	303.3	6.05309
6mb5	52.6	1.10905	-47.9	2.15217	47.3	2.9576	307.8	4.18389	57.6	5.0482	302.8	5.92397
6mb9		0.897841	-360	2.11225		2.85725		4.11146		4.90992		5.87499
6mb9-G	55.7	1.13321	-50.3	1.91524	47.8	2.93898	308	3.81021	58.1	4.97512	301	5.96091
6mb9-I	47.9	1.0482	-42.4	1.80738	45.5	2.81347	304.7	3.81869	61.5	4.84779	303.2	5.92667
6mb9-K	52.7	0.997319	-45.9	1.93714	43.9	3.07576	310.3	4.19414	57.1	5.04743	302.2	5.88607
6mb9-M	52.6	0.881384	-49.9	1.99776	51.7	3.1054	302.9	4.15641	60.9	4.97293	302.1	6.00701
6nmk-B	60.6	0.940984	-57.3	1.90438	50.5	3.17161	312.4	3.88897	50.8	5.1552	303.4	6.17317
6nmk-C	63.5	0.873986	-61	1.87679	53.9	2.87168	308.8	4.182	52.8	5.04512	302	5.97508
6nml-C	53.5	0.911195	-51.2	1.81128	51.1	2.92614	305.7	4.01043	56.9	4.80014	304.2	6.04256
6nml-G	54.7	0.916447	-53.4	1.8565	53.2	3.19021	304.8	4.11428	56.1	4.98975	304.8	5.88993
6p04-C	51.4	1.02255	-50.4	2.1119	53.9	3.07637	302.4	3.86237	57.6	4.81707	305.2	6.0161
6p04-D	43.1	1.10914	-41.4	1.80841	49.9	2.9043	300.3	4.17931	60.3	5.15087	308	6.05352
6p06-C	48.9	0.840467	-59.4	1.90956	60.8	3.14491	307.1	4.04089	40	5.09233	322.2	5.90068
6p06-G	53.1	1.1899	-55	2.17926	56.1	2.91966	302	3.88422	57.2	4.9975	306.7	5.88439
6un8-C	59.6	0.818087	-58.7	2.13725	54.7	2.90407	306.1	4.01195	56.1	5.0799	302.3	5.82977
6un8-E	57.7	1.10606	-57	1.9758	52.3	2.81573	310.6	3.89597	50.3	4.98979	306.3	5.85107
7cs1-C	57.4	0.912773	-51.2	1.95471	51	2.92123	303.4	3.93492	61.4	4.80427	297.9	5.93218
7cs1-F	59.5	1.07162	-55.6	2.12833	53.3	2.98109	305.1	4.02635	56.8	4.96421	301.3	5.86431
7mql-A	51.3	0.811617	-57.1	1.84503	55.5	2.93934	311.4	4.00836	44	5.10305	314.9	5.94462
7mql-B	45.5	0.902657	-49.5	2.1197	56	2.98638	300.9	3.89527	56.7	4.83174	310.5	6.07034
7mql-C	52.2	1.11853	-52.2	1.88211	50.7	2.9321	309.9	3.90536	51.5	5.193	308	5.81684
7mql-D	57.4	1.05943	-57.3	1.80452	49.7	2.81285	317.5	3.81541	43.6	5.02868	309.3	6.13356
7q1x	54.3	1.01957	-56.4	2.17458	54.8	3.05451	307.4	3.85026	52.7	4.99044	307.1	6.0646
6nmm-J	58.1	0.887219	-53.4	2.19311	46.4	3.00493	314.3	4.19112	53.2	5.12489	301.3	6.0334
6nmm-E	54.2	0.972641	-50.5	1.87522	49.1	2.91423	308.1	4.00898	55.67	4.92995	303.8	5.85336
6nmm-X	56.9	0.811567	-53.3	1.90876	49.4	3.08742	310.4	4.11694	53	4.90764	303.8	5.8853
6nmm-V	56.2	1.12151	-57.4	1.9425	52.9	2.99344	311.9	3.84313	49	4.87138	307.3	6.09381
6nmm-Q	56.8	0.908444	-54.5	1.80643	50.6	3.08371	310.1	4.14718	52.2	5.0295	305	6.19572
6nmm-L	55.2	0.815413	-52.3	2.0576	50.7	3.11448	307.3	4.06471	55.4	5.16157	303.9	5.91893
6nmn-H	56.7	0.821194	-57.5	2.12379	54.7	3.09424	308.4	4.0442	50	5.03363	307.6	6.08152
6nmn-C	57.1	0.815293	-53.4	2.01357	50.1	2.93693	307.8	3.95033	55.9	4.9286	302.7	6.19809
6p08-C	52.1	1.07374	-53.3	2.14546	55.6	2.84279	302.6	4.08562	56	4.88397	307.1	6.14339
6p08-I	54.8	0.919297	-54.5	2.16649	53.9	3.08502	305.6	4.15081	54.4	5.02059	305.9	5.99742
6vr3-A	52.1	1.09701	-50.8	1.94059	56.2	2.9087	301.9	3.928	54.5	5.03165	306.4	5.81523
6vr3-B	56.1	1.01355	-55.4	2.0725	57.9	3.01311	302.8	3.89195	53.1	4.98237	305.8	5.89809
1j7t-C	56.4	0.916971	-56.1	1.8749	54.2	2.9333	305.7	3.83943	56.4	5.08838	302.6	6.00106
2vqe	55.1	1.14494	-48.7	1.90817	48.8	3.18553	302.8	4.16466	60.6	4.85462	301.5	6.02044
2vqy	62.3	1.19738	-61.5	2.06063	57.5	3.11811	301.3	4.05916	62.5	4.81529	297.6	5.95151
3bnq	56.3	0.863138	-57	1.83944	59.1	3.14412	297.9	3.9235	62	4.96268	300.6	5.86314
3bnr	56.5	1.03332	-56.9	2.19441	59	2.80926	297.9	4.17257	62.1	4.90612	300.3	6.08652
6az3-ZB	49	0.927002	-43.5	1.8133	45.5	3.13777	305.7	4.04178	60.4	5.1677	303.2	5.89237
6az3-CC	57.5	1.15078	-52.5	1.89011	49.5	3.02518	310.3	4.01594	53.6	5.09543	301.6	5.97546
6az3-BC	48.3	0.878434	-46.5	2.02591	51.6	2.99983	300.3	4.07359	61.8	4.86054	304.6	5.98864
6az3-CB	63.5	0.933117	-45.3	1.95181	16.7	2.90096	355.8	4.15573	21.2	5.18064	309.4	5.89496
6az3-NC	40.7	0.822181	-39.3	1.91514	47.3	2.83088	301.6	4.19025	63.3	5.16325	306.4	6.09128
6az3-ZA	32.7	0.844503	-42	2.03245	58.4	2.9002	293.1	4.01424	58.7	5.02461	319.1	5.89236
6az3-AB	53.5	0.814765	-51	2.18052	50	2.88279	308.8	4.08823	53.1	4.90252	305.4	5.80088
6az3-BB	59.8	0.805992	-60.7	2.18116	48.6	3.17482	324.5	3.82014	33.7	5.03446	314.3	6.15295
6az3-YA	59	1.14382	-56.5	1.80703	50.3	2.96863	313	4.13805	48.5	4.92245	305.9	5.96343
6az1-VA	54.8	1.09196	-48.3	1.87266	47.9	3.07986	305.8	4.14666	60.2	4.8445	299.4	6.07165
6az1-RA	58.9	0.882128	-52	1.84528	45.4	3.18988	314.1	3.95273	53.3	4.82107	300.4	6.04811
6az1-QA	57.6	1.07947	-54.1	1.92903	41.4	3.03818	327.8	3.9	35.4	4.91783	312.3	5.80827
6az1-UA	59.3	0.947388	-46.6	2.01333	31.6	2.85392	330.8	3.882	41.6	4.80115	303.8	5.99603
6az1-TA	45.9	1.16328	-53.5	2.04687	59.9	3.02149	300.1	4.03808	51.8	4.819	315.5	6.15623
6az1-SA	54.1	0.81977	-56	2.07555	55.1	2.94985	307.3	3.99299	49.5	5.03956	310.2	5.99423
3c44-F	56.2	0.880693	-49.1	2.12454	46	2.99624	308.7	3.8621	59.6	5.10958	298.6	5.80082
3c44-C	56.1	0.906439	-48.4	1.97344	46.1	3.09605	305.9	4.11438	64.2	4.83747	296.4	6.08909
6mb7	61	1.12084	-48.3	2.02187	42.9	3.04396	309.1	4.03151	63.4	5.07242	292.3	5.89779
7cs0-J	62	0.918254	-53.5	2.19475	49.6	3.02902	306	3.90939	61.7	4.80436	294.7	6.11116
7cs0-C	59.4	0.977934	-55	1.98933	55.1	3.15097	300.6	3.8594	64	5.15031	296.2	6.19027
7k00	61.6	0.822613	-52.9	1.87522	44	2.87029	314.9	4.11041	53.6	4.89703	298.9	6.17164
7uum	60	0.982188	-44.5	2.19725	28.4	3.102	331.8	3.9711	44	5.02557	300.3	6.03686
8eiu	56.9	0.869286	-47.3	1.92904	42.6	3.1744	310.6	4.04973	59.9	5.18697	297.5	6.12075
8emm	60.6	0.944274	-50.6	1.80908	43.9	3.02015	311.3	3.87583	59.5	5.13625	295.4	6.10771
8g6w	57.3	0.885376	-55.1	1.87737	55	3.17762	303.6	4.02872	57.6	5.06543	301.9	5.93603
1m4g-D	55.4	0.906715	-53.3	2.16698	51	3.12859	307.5	4.1552	55.2	5.04861	305.6	5.99553
1m4g-F	62.3	0.946118	-58	2.08407	51.7	2.97236	306.8	4.02479	59	5.02941	298.2	6.13101
1s3z-F	55.5	1.18403	-55.8	2.10531	57.5	3.13413	302.4	4.05092	55.2	4.84972	305.9	5.84559
1s3z-I	57.2	1.15485	-56.8	1.8623	56.8	2.84069	302.7	4.08473	56	5.05431	304.1	6.19541
2bue	60.7	0.964775	-59.1	2.03024	53.9	3.16738	307.5	4.07491	52.9	5.13158	303.7	6.13346
2et5-C	62.4	0.980111	-62.2	2.10068	60.6	3.19171	300.5	4.03402	58.9	4.9733	302	5.96789
2et5-E	62.4	1.19658	-61.8	1.80068	59.8	2.87196	300.8	3.94759	59.4	5.02991	301.9	6.09437
2et5-F	62.8	0.865062	-63.6	2.16031	61.7	2.91157	300.1	3.83831	58.6	5.09089	303	5.96982
2et5-G	62.7	0.854169	-62.9	2.14078	61.2	2.80875	300.5	4.01703	58.5	5.09483	302.8	6.1864
2fcz-F	55.9	1.02695	-50.4	1.91676	47.6	3.10618	307.1	4.04915	61.1	4.85821	298.8	5.90931
2fcz-H	56.1	0.982558	-49.8	1.86257	48.2	2.89785	305.8	4.06631	62.8	4.87377	296.9	5.85306
2fcz-J	55.2	1.08426	-50.4	2.00638	48.8	2.8933	306.2	3.98849	60.7	5.09803	299.5	6.0862
2fcz-L	55.8	1.05029	-48.8	1.84465	47.9	3.15503	304.4	3.84678	63.5	5.19346	297.5	6.04285
3c3z-C	57.9	0.894357	-51.2	2.10382	47.5	2.9129	307.7	3.87602	60.2	4.84618	298	5.94038
3c3z-D	56.9	0.921905	-50.3	2.13521	47.7	2.87378	306.6	3.88516	61.3	5.01595	297.8	6.03845
3dvv-F	59.4	1.1935	-51.8	1.82069	45.6	2.90945	311	3.9762	59.3	5.10877	296.5	6.06411
3dvv-I	54.5	1.06113	-47.4	1.80759	46.5	3.0174	305.8	4.00947	62.5	5.19792	298.2	5.85979
5iqd-F	61.4	1.14755	-58.5	2.08395	60.1	2.92996	300.9	3.80827	57.1	4.89348	299.3	5.92181
5iqd-K	60	1.02689	-57.6	1.84731	60.7	3.1663	299.1	4.13653	58.4	4.88865	299.1	6.11715
5iqd-P	64.3	0.999552	-60.2	2.13275	56.3	2.96235	305.7	3.89045	55.9	5.12642	298.1	5.97423
5iqd-U	62.7	0.921913	-61.9	2.07869	62.8	3.00132	299.8	4.11197	56.2	5.02384	300	6.00642
6c5u-F	68.2	1.11375	-60	2.15514	49	3.15655	314.8	3.83895	53.2	4.89426	294.5	5.90086
6c5u-K	67.5	0.815207	-47.6	2.18572	22.5	2.87588	340.9	4.18766	40.5	4.80112	296.1	5.90338
6c5u-T	55.6	1.00216	-37.4	1.96297	28.1	3.04188	325.1	4.15611	50.3	5.10864	297.9	5.93278
6s0s-AA	53.1	0.956431	-56.7	1.83084	60.8	2.99504	299.5	4.05809	55.7	4.8956	307.5	6.16498
6s0s-I	54.9	1.09747	-55.8	1.83984	59.8	2.96286	298.7	3.99937	58.9	5.16831	303.6	6.15163
6s0s-L	62.2	1.08411	-62.1	2.12717	59.8	2.9713	304.2	4.1431	54.5	5.06993	301.7	5.84828
6s0s-P	53	0.831218	-54.7	1.80002	58.9	3.0742	300.2	3.88304	56.2	4.95284	306.4	5.89463
6s0s-T	56.2	1.07033	-58	1.94483	60.7	3.03504	299.4	3.86246	57.9	5.01449	303.8	5.83523
6s0s-W	53.9	0.882358	-56.7	2.04084	62.6	3.1714	296.3	3.89576	58.6	4.90739	305.3	5.95602
4f8u-A	58.8	0.912741	-57.8	1.95119	58.7	2.99882	299.3	3.9767	61.9	4.8618	298.8	6.03488
4f8u-B	59	1.04502	-59	2.07266	59.4	3.16177	299.8	4.16806	61	5.17652	299.6	6.00658
4f8v-A	59	1.03702	-59.7	2.08689	60.2	3.18074	300.1	4.09591	60.9	5.0356	299.9	5.88774
4f8v-B	59.1	0.847249	-59.3	1.96227	59.7	3.16548	299.5	4.13482	61.2	4.85016	299.2	6.02997
5c4l	62.9	0.824228	-53.8	1.97757	49.6	3.0786	306.5	4.15379	61.3	5.0597	294.2	6.05011
5u08-E	51.8	1.15719	-49	1.95532	55.3	3.18964	294.7	4.00154	68.9	4.90939	298.2	5.83664
5u08-H	52.5	1.06914	-48.9	1.83888	53.3	3.12485	297.3	3.89763	67.3	4.81682	298.8	5.93265
5u08-M	66.9	1.06186	-59.4	2.07628	50.5	3.1794	310.8	3.8459	56.8	5.05897	294.3	5.86933
5u08-Q	64.6	0.850322	-68.7	1.97441	63.4	2.97938	304.4	3.96013	52.2	5.05542	304	6.05168
6bbz	58	0.98744	-48.4	2.09427	45.9	3.07441	311.5	3.99148	56.3	5.16373	295.2	5.83261
6bc3	58.7	1.16849	-44.5	2.04207	38.8	2.91162	315	3.91641	58.8	5.00879	291.9	5.88423
6bc7	53.1	0.999154	-44.4	2.19572	43.8	2.91392	310.4	4.13843	58.6	4.82874	297.9	6.00684
6mb4	60.4	1.05452	-60.1	1.89071	61.4	2.89378	298.8	3.99538	59.5	4.82969	299.9	5.84202
6np2	58.3	1.07306	-55.4	2.0757	53.7	2.95107	303.2	3.89851	61.7	4.85247	298.6	5.82906
7csi-C	55.9	0.845016	-57.1	1.81272	59.3	2.87877	300	4.07164	56.7	5.06615	305	5.86787
7csi-E	58.9	0.845945	-58.7	2.11477	57.8	3.01206	302.2	3.95968	59.5	4.92291	300.5	5.84634
7mqk-A	50.7	1.11424	-58.3	1.91096	65.7	2.80883	300.1	4.18322	50.8	4.99755	311.5	6.17795
7mqk-B	51.3	1.16364	-57.5	1.90084	63.9	3.01316	301.1	3.84366	49.2	4.81148	311.9	6.14974
7mqk-D	54.6	1.0799	-59	1.9126	62.9	2.80373	302.7	4.04122	52.9	5.03911	305.9	5.89653
5z1h	59.4	1.11613	-60	1.80817	61.4	3.01389	298.6	3.87638	62.3	5.03605	298.9	6.15987
5z1i	59.6	0.932389	-60.7	1.93645	61.9	2.93253	298.6	4.15469	62	5.14923	299.5	5.84994
8vts-L	53.3	1.06614	-52.3	1.80377	52.5	2.95949	306.3	4.13674	54.4	5.08632	305.8	6.17462
8vts-J	52.7	1.03486	-53.8	1.96695	55	2.8237	304.2	4.03091	55.2	5.13204	306.5	6.11205
8vtt	54.1	0.946352	-51.1	2.19886	48.3	3.12801	310.6	4.16214	52.7	4.80202	305.5	5.81874
1lc4-B	60.3	0.991533	-56.6	2.14745	53.6	2.94912	305.1	4.19797	58.2	4.86317	299.6	5.95589
1lc4-A	58.5	0.876583	-55.6	1.98582	54.7	3.12663	302.5	4.03735	59.2	5.13074	300.6	6.19898
1m4d-A	54.8	0.877782	-54.7	1.9585	56.8	2.8876	299.8	3.96341	61.4	4.85261	302.3	6.16608
1m4d-B	50.2	1.09901	-51.5	2.01621	57.8	2.97384	296.3	4.07346	61.9	4.82029	305.1	6.08752
3sg8-A	60.7	1.05356	-51.6	2.19925	52.8	2.84861	297.7	4.02151	71.6	5.16987	287.8	6.15046
3sg8-B	59.4	0.871857	-51.6	2.0687	43.2	2.93698	313.1	4.18481	59.3	5.12015	297.1	5.81301
4ebk-A	60.7	1.19866	-61	2.00838	64.4	2.89216	295.4	4.08376	62.5	4.95651	299	5.95579
4ebk-B	60.7	0.853908	-59.9	1.90438	63.9	2.93421	296.4	3.89811	61.6	4.88948	298.6	6.10439
4evy-A	59.8	0.891159	-59	2.01306	60.4	3.15159	299.2	4.08441	60.7	4.83937	300	6.19671
4evy-B	59.8	0.93965	-58.5	2.18777	59.5	2.82963	298.7	3.86409	60.4	4.88338	299.9	5.90008
4xje	54.6	0.842774	-53.2	1.99968	55.4	3.03979	299.9	4.02905	62.1	5.15575	301.1	6.15645
5cfs	55.9	0.83446	-52.3	2.14778	53.3	3.02212	301.5	4.11432	62.7	5.07528	298.9	6.12569
6np4	55.8	0.921566	-49.9	2.09994	48.8	2.97239	304.2	3.96604	59.7	4.88476	301.4	6.07685
6np4 (alternate conformation)	58.6	0.821533	-57.7	1.91415	54.5	3.14817	307	3.84783	54.7	4.82595	302.8	6.17503
3vet	56	1.02628	-56.3	2.11915	58.7	3.01964	298.7	3.80132	59.8	4.933	303.1	5.81446
6vr2-A	52.9	1.04525	-52.5	1.95958	54.8	3.13599	303.1	3.90992	56.7	5.19531	305.2	5.85619
6vr2-B	49.5	0.892725	-48.2	2.17483	51	2.94927	303.1	3.8485	58.2	5.01581	306.5	6.0722
7uuo-F	61.4	1.03584	-57	1.90283	57.8	2.99207	302.1	3.80207	57.9	4.84122	298.7	5.89921
7uuo-H	60.2	1.01945	-55.5	2.14639	55	3.14576	304.5	4.14105	56.6	5.10405	300	6.03246
7uuo-D	60.3	0.881317	-55.5	1.96322	55.9	3.11252	305.2	3.99036	55.4	4.99543	299.9	5.89906
2et8	65	1.19528	-65.3	2.14172	61.8	2.80709	299.7	3.87019	58.4	4.87014	301	5.83485
2fcx-A	58.5	0.936926	-57.4	1.96638	56	2.84609	303.6	4.11768	57.6	5.09268	301.7	6.12452
2fcx-B	58.6	0.885979	-55.7	2.00479	53.4	3.06357	305.3	3.96913	57.4	4.95309	300.1	6.01929
6e0d	45.3	1.19181	-39.6	1.80401	47.5	3.09151	302.5	4.05694	62.2	4.87344	302	5.82143
7cl6-A	55.8	1.10094	-57.6	2.13826	58.8	2.95055	302.9	3.84973	54.4	4.93739	305.5	5.98804
7cl6-B	57.8	1.1575	-58.3	1.97132	58	2.99226	304.7	4.13491	53.6	4.93405	304.5	5.86755
7cl6-C	59.4	0.806308	-54.5	2.06059	54.3	3.18292	303.9	4.19134	57.8	4.84101	299.2	5.90902
7cl6-D	55	0.810845	-56.6	2.07577	56.5	2.97638	306.9	4.01277	50.2	4.98607	308.2	5.91189
7cl6-E	52.5	0.911467	-57	1.90649	57.4	2.80939	306.9	3.91157	47.5	5.0028	312.7	6.15151
7cl6-F	56.6	1.14095	-58.5	1.84105	59.4	3.07456	301.6	3.92091	55.8	5.06414	304.8	5.97781
6o97-A	60	1.05044	-57	2.18365	54.7	2.96401	303.4	3.95718	60.3	5.18009	298.5	5.85186
6o97-B	59.1	1.12501	-53.5	1.85693	52.1	2.98905	303.4	3.95694	61.4	5.04551	297.7	5.96696
7mqk-C	52	0.910348	-57	2.18217	64.4	3.10682	300.5	3.93692	52.8	4.88034	308.4	6.04368
7uuj-D	59.3	0.939251	-56.2	2.15805	65.2	2.97562	290.7	3.80451	61.1	5.08631	299.8	5.82857
1j7t-D	58.8	1.12907	-53.1	1.88269	47.6	2.94441	311.8	3.80521	56.4	4.85481	299.8	5.8133

## Sheet: Figure_5
Enzyme	Aminoglycoside	kcat (s-1)	KM (μM)	kcat/KM (μM-1·s-1)
AAC(3)-Ia	Sisomicin	3.1 ± 0.2	53 ± 6	0.06 ± 0.01
	Gentamicin	2.0 ± 0.1	37 ± 5	0.05 ± 0.01
AAC(3)-XIa	Sisomicin	0.4 ± 0.01	6.8 ± 0.7	0.06 ± 0.01
	Gentamicin	0.2 ± 0.003	0.8 ± 0.2	0.2 ± 0.04
AAC(3)-IIIa	Sisomicin	45 ± 5	18 ± 4	2.5 ± 0.8
	Gentamicin	36 ± 5	13 ± 4	2.7 ± 1.1

## Sheet: Figure_6
Kd (uM)	Sisomicin			Gentamicin
AAC(3)-IIIa	1.42045	1.1655	1.22699	8	8.13008	8.69565
AAC(3)-Ia	26.2467	24.8756	26.9542	23.5294	13.4228	14.4092
AAC(3)-XIa	4.97512	6.75676	5.81395	8.40336	9.00901	4.11523

## Sheet: Figure_7a
AAC(3)-Ia
	AAC(3)-Ia	0 ug/mL Sisomicin					AAC(3)-Ia	3 ug/mL Sisomicin					AAC(3)-Ia	6 ug/mL Sisomicin					AAC(3)-Ia	12 ug/mL Sisomicin					AAC(3)-Ia	0 ug/mL Gentmicin					AAC(3)-Ia	3 ug/mL Gentmicin					AAC(3)-Ia	6 ug/mL Gentmicin					AAC(3)-Ia	12 ug/mL Gentmicin					Media control
	replicate 1	replicate 2	replicate 3	replicate 4			replicate 1	replicate 2	replicate 3	replicate 4			replicate 1	replicate 2	replicate 3	replicate 4			replicate 1	replicate 2	replicate 3	replicate 4			replicate 1	replicate 2	replicate 3	replicate 4			replicate 1	replicate 2	replicate 3	replicate 4			replicate 1	replicate 2	replicate 3	replicate 4			replicate 1	replicate 2	replicate 3	replicate 4			replicate 1
time point
00:19:10	0.103	0.101	0.1	0.102			0.104	0.102	0.1	0.1			0.104	0.1	0.098	0.101			0.101	0.102	0.103	0.102			0.096	0.094	0.094	0.096			0.096		0.095	0.094			0.095	0.095	0.096	0.095			0.094	0.096	0.097	0.093			0.09
00:39:10	0.11	0.109	0.107	0.112			0.109	0.105	0.103	0.103			0.106	0.102	0.1	0.103			0.102	0.103	0.104	0.104			0.1	0.098	0.098	0.101			0.097		0.096	0.094			0.097	0.097	0.098	0.095			0.095	0.097	0.098	0.094			0.09
00:59:10	0.123	0.122	0.118	0.126			0.118	0.112	0.109	0.109			0.108	0.103	0.1	0.105			0.102	0.104	0.105	0.105			0.11	0.108	0.106	0.111			0.099		0.096	0.095			0.099	0.098	0.099	0.096			0.095	0.098	0.1	0.095			0.09
01:19:10	0.145	0.143	0.138	0.152			0.133	0.121	0.117	0.117			0.11	0.103	0.1	0.106			0.102	0.105	0.105	0.105			0.126	0.126	0.119	0.13			0.099		0.097	0.095			0.1	0.098	0.1	0.096			0.096	0.1	0.102	0.095			0.09
01:39:10	0.181	0.18	0.172	0.199			0.154	0.133	0.13	0.127			0.109	0.103	0.1	0.106			0.102	0.104	0.105	0.106			0.154	0.16	0.142	0.169			0.099		0.097	0.095			0.1	0.098	0.1	0.097			0.096	0.101	0.104	0.096			0.09
01:59:10	0.235	0.237	0.223	0.264			0.187	0.151	0.147	0.144			0.11	0.103	0.1	0.105			0.102	0.104	0.105	0.106			0.194	0.213	0.176	0.236			0.1		0.097	0.095			0.1	0.099	0.1	0.097			0.096	0.102	0.105	0.097			0.09
02:19:10	0.314	0.317	0.304	0.36			0.226	0.175	0.172	0.168			0.111	0.103	0.1	0.105			0.102	0.104	0.105	0.106			0.243	0.295	0.223	0.331			0.099		0.096	0.095			0.1	0.099	0.099	0.097			0.096	0.103	0.107	0.099			0.09
02:39:10	0.405	0.404	0.404	0.45			0.278	0.207	0.205	0.201			0.111	0.102	0.1	0.105			0.101	0.103	0.104	0.105			0.293	0.397	0.273	0.417			0.099		0.096	0.095			0.1	0.099	0.099	0.098			0.095	0.103	0.108	0.101			0.09
02:59:10	0.475	0.46	0.484	0.503			0.334	0.242	0.246	0.234			0.112	0.102	0.101	0.106			0.101	0.103	0.104	0.105			0.335	0.507	0.309	0.498			0.099		0.096	0.095			0.104	0.1	0.099	0.098			0.095	0.103	0.108	0.103			0.09
03:19:10	0.53	0.504	0.562	0.541			0.376	0.263	0.279	0.263			0.112	0.102	0.101	0.107			0.101	0.103	0.103	0.105			0.375	0.596	0.372	0.539			0.099		0.095	0.095			0.106	0.104	0.101	0.098			0.095	0.103	0.108	0.104			0.09
03:39:10	0.56	0.533	0.614	0.562			0.405	0.276	0.305	0.284			0.113	0.102	0.102	0.109			0.1	0.102	0.102	0.105			0.401	0.639	0.423	0.547			0.099		0.095	0.096			0.108	0.105	0.101	0.098			0.095	0.103	0.108	0.106			0.091
03:59:10	0.589	0.56	0.661	0.59			0.431	0.299	0.329	0.307			0.114	0.103	0.104	0.11			0.1	0.102	0.102	0.104			0.431	0.694	0.475	0.66			0.099		0.095	0.096			0.109	0.108	0.104	0.098			0.095	0.102	0.107	0.107			0.091
04:19:10	0.634	0.599	0.703	0.634			0.449	0.314	0.343	0.319			0.115	0.103	0.105	0.113			0.099	0.101	0.102	0.104			0.462	0.735	0.524	0.731			0.099		0.095	0.097			0.109	0.109	0.104	0.099			0.095	0.102	0.107	0.108			0.091
04:39:10	0.661	0.625	0.731	0.67			0.486	0.337	0.37	0.346			0.116	0.103	0.107	0.114			0.099	0.101	0.101	0.103			0.489	0.773	0.574	0.753			0.099		0.095	0.097			0.11	0.111	0.105	0.099			0.095	0.102	0.106	0.11			0.091
04:59:10	0.688	0.646	0.754	0.713			0.522	0.361	0.398	0.374			0.117	0.104	0.108	0.115			0.099	0.1	0.101	0.103			0.51	0.806	0.601	0.734			0.099		0.095	0.098			0.11	0.111	0.104	0.1			0.095	0.101	0.105	0.11			0.091
05:19:10	0.71	0.667	0.779	0.741			0.545	0.382	0.421	0.396			0.117	0.105	0.11	0.116			0.099	0.1	0.1	0.102			0.53	0.774	0.624	0.702			0.1		0.095	0.099			0.11	0.111	0.104	0.1			0.095	0.1	0.104	0.109			0.091
05:39:10	0.734	0.691	0.805	0.755			0.571	0.402	0.44	0.415			0.118	0.105	0.111	0.117			0.098	0.1	0.1	0.102			0.551	0.783	0.646	0.675			0.1		0.095	0.1			0.109	0.111	0.104	0.1			0.096	0.099	0.103	0.109			0.091
05:59:10	0.751	0.707	0.822	0.761			0.593	0.417	0.458	0.434			0.119	0.105	0.112	0.118			0.098	0.099	0.1	0.102			0.568	0.787	0.665	0.656			0.1		0.095	0.101			0.109	0.111	0.103	0.101			0.096	0.098	0.102	0.109			0.091
06:19:10	0.766	0.724	0.84	0.764			0.617	0.428	0.476	0.447			0.119	0.106	0.112	0.119			0.098	0.099	0.099	0.101			0.587	0.765	0.699	0.632			0.1		0.095	0.101			0.108	0.11	0.103	0.102			0.097	0.098	0.101	0.109			0.091
06:39:10	0.788	0.749	0.864	0.765			0.626	0.435	0.485	0.455			0.119	0.107	0.113	0.119			0.098	0.099	0.099	0.101			0.603	0.792	0.722	0.616			0.1		0.095	0.102			0.108	0.11	0.103	0.103			0.097	0.097	0.101	0.109			0.091
06:59:10	0.798	0.759	0.87	0.782			0.631	0.443	0.495	0.461			0.119	0.107	0.113	0.121			0.097	0.099	0.099	0.101			0.617	0.764	0.739	0.609			0.1		0.095	0.103			0.107	0.109	0.102	0.103			0.098	0.097	0.1	0.109			0.091
07:19:10	0.815	0.776	0.886	0.801			0.636	0.449	0.503	0.471			0.118	0.107	0.113	0.121			0.097	0.099	0.099	0.101			0.63	0.753	0.755	0.597			0.1		0.095	0.103			0.105	0.108	0.101	0.102			0.1	0.097	0.099	0.11			0.091
07:39:10	0.816	0.781	0.884	0.838			0.64	0.455	0.514	0.479			0.117	0.107	0.113	0.121			0.097	0.098	0.098	0.101			0.646	0.79	0.783	0.597			0.1		0.095	0.104			0.104	0.108	0.101	0.101			0.1	0.097	0.099	0.11			0.091
07:59:10	0.83	0.798	0.897	0.879			0.638	0.463	0.525	0.485			0.116	0.108	0.113	0.121			0.097	0.098	0.098	0.1			0.655	0.839	0.782	0.604			0.1		0.095	0.104			0.103	0.106	0.1	0.099			0.1	0.096	0.099	0.11			0.091
08:19:10	0.836	0.804	0.9	0.904			0.639	0.469	0.531	0.496			0.114	0.108	0.113	0.121			0.097	0.098	0.098	0.1			0.662	0.846	0.778	0.632			0.1		0.095	0.104			0.102	0.106	0.099	0.098			0.099	0.096	0.098	0.109			0.091
08:39:10	0.843	0.811	0.904	0.914			0.637	0.474	0.534	0.503			0.113	0.108	0.113	0.121			0.097	0.098	0.098	0.1			0.672	0.878	0.79	0.686			0.1		0.095	0.105			0.101	0.104	0.098	0.097			0.099	0.096	0.098	0.108			0.091
08:59:10	0.843	0.816	0.901	0.918			0.638	0.488	0.54	0.519			0.111	0.108	0.112	0.121			0.097	0.098	0.098	0.1			0.674	0.873	0.78	0.744			0.1		0.095	0.105			0.1	0.104	0.098	0.097			0.097	0.096	0.098	0.108			0.091
09:19:10	0.847	0.819	0.905	0.933			0.638	0.503	0.542	0.522			0.11	0.108	0.111	0.12			0.096	0.098	0.098	0.1			0.68	0.857	0.775	0.791			0.1		0.095	0.105			0.099	0.102	0.097	0.096			0.096	0.096	0.097	0.108			0.091
09:39:10	0.852	0.827	0.912	0.947			0.634	0.509	0.545	0.521			0.109	0.108	0.112	0.121			0.096	0.098	0.098	0.1			0.688	0.834	0.775	0.804			0.101		0.095	0.106			0.098	0.102	0.097	0.096			0.094	0.096	0.097	0.108			0.091
09:59:10	0.857	0.828	0.915	0.954			0.629	0.507	0.543	0.517			0.108	0.108	0.111	0.121			0.096	0.098	0.098	0.1			0.688	0.819	0.776	0.809			0.101		0.095	0.106			0.098	0.102	0.097	0.096			0.094	0.095	0.097	0.109			0.091
10:19:10	0.857	0.83	0.919	0.959			0.623	0.506	0.541	0.515			0.108	0.108	0.11	0.12			0.096	0.097	0.097	0.1			0.693	0.825	0.783	0.815			0.101		0.095	0.106			0.098	0.101	0.097	0.096			0.093	0.095	0.097	0.108			0.091
10:39:10	0.858	0.835	0.924	0.967			0.62	0.505	0.539	0.512			0.108	0.107	0.109	0.119			0.096	0.097	0.097	0.1			0.696	0.829	0.787	0.821			0.101		0.095	0.106			0.097	0.1	0.097	0.096			0.093	0.095	0.097	0.108			0.091
10:59:10	0.865	0.846	0.932	0.972			0.617	0.504	0.536	0.51			0.108	0.107	0.108	0.119			0.096	0.097	0.097	0.1			0.694	0.832	0.779	0.821			0.1		0.094	0.106			0.097	0.1	0.096	0.095			0.093	0.095	0.097	0.109			0.091
11:19:10	0.871	0.851	0.939	0.998			0.612	0.503	0.535	0.507			0.108	0.106	0.107	0.119			0.096	0.097	0.097	0.1			0.699	0.849	0.79	0.833			0.1		0.094	0.107			0.096	0.099	0.096	0.095			0.093	0.095	0.097	0.108			0.091
11:39:10	0.88	0.859	0.959	1.009			0.61	0.502	0.532	0.508			0.107	0.106	0.106	0.118			0.096	0.097	0.097	0.1			0.704	0.883	0.806	0.847			0.099		0.094	0.107			0.096	0.098	0.096	0.095			0.093	0.095	0.096	0.107			0.091
11:59:10	0.883	0.861	0.982	1.014			0.606	0.501	0.53	0.507			0.106	0.106	0.105	0.118			0.096	0.097	0.097	0.099			0.701	0.883	0.802	0.849			0.099		0.094	0.107			0.096	0.098	0.096	0.095			0.093	0.095	0.096	0.107			0.091
12:19:10	0.89	0.869	0.988	1.022			0.603	0.5	0.527	0.505			0.106	0.105	0.104	0.116			0.096	0.097	0.097	0.099			0.707	0.889	0.814	0.882			0.098		0.094	0.107			0.096	0.097	0.096	0.094			0.092	0.095	0.096	0.107			0.091
12:39:10	0.909	0.875	0.994	1.03			0.604	0.5	0.526	0.503			0.106	0.104	0.104	0.115			0.096	0.097	0.097	0.099			0.716	0.911	0.824	0.897			0.098		0.094	0.106			0.095	0.097	0.095	0.094			0.092	0.095	0.096	0.107			0.091
12:59:10	0.92	0.882	1.001	1.035			0.601	0.499	0.523	0.502			0.106	0.104	0.103	0.114			0.095	0.097	0.097	0.099			0.72	0.894	0.833	0.905			0.097		0.094	0.106			0.095	0.097	0.095	0.094			0.092	0.095	0.096	0.106			0.091
13:19:10	0.924	0.906	1.009	1.043			0.597	0.497	0.521	0.5			0.105	0.103	0.103	0.112			0.095	0.097	0.097	0.099			0.718	0.891	0.842	0.904			0.097		0.094	0.105			0.095	0.097	0.095	0.094			0.092	0.095	0.096	0.107			0.091
13:39:10	0.926	0.914	1.009	1.045			0.595	0.496	0.519	0.498			0.105	0.103	0.102	0.112			0.096	0.097	0.097	0.099			0.722	0.889	0.87	0.916			0.096		0.094	0.105			0.095	0.097	0.095	0.094			0.092	0.095	0.096	0.106			0.091
13:59:10	0.931	0.919	1.011	1.047			0.593	0.494	0.517	0.497			0.105	0.102	0.102	0.111			0.095	0.097	0.097	0.099			0.728	0.89	0.887	0.93			0.096		0.094	0.104			0.095	0.097	0.095	0.094			0.092	0.095	0.095	0.106			0.091
14:19:10	0.935	0.922	1.013	1.049			0.593	0.495	0.516	0.495			0.105	0.102	0.102	0.11			0.095	0.097	0.097	0.099			0.735	0.887	0.891	0.934			0.096		0.094	0.102			0.095	0.097	0.095	0.094			0.092	0.094	0.095	0.106			0.091
14:39:10	0.944	0.94	1.026	1.06			0.591	0.494	0.514	0.493			0.105	0.102	0.102	0.109			0.095	0.096	0.097	0.099			0.746	0.883	0.895	0.936			0.096		0.094	0.101			0.095	0.097	0.095	0.094			0.092	0.094	0.095	0.106			0.091
14:59:10	0.956	0.943	1.032	1.069			0.591	0.494	0.512	0.493			0.105	0.101	0.101	0.108			0.095	0.097	0.097	0.099			0.755	0.888	0.901	0.94			0.095		0.094	0.1			0.095	0.096	0.095	0.094			0.092	0.094	0.095	0.106			0.091
15:19:10	0.962	0.951	1.042	1.079			0.588	0.493	0.511	0.49			0.105	0.101	0.101	0.107			0.095	0.096	0.097	0.099			0.757	0.882	0.896	0.938			0.095		0.094	0.099			0.095	0.096	0.095	0.093			0.092	0.094	0.095	0.106			0.091
15:39:10	0.964	0.949	1.046	1.079			0.589	0.492	0.51	0.489			0.105	0.101	0.101	0.106			0.095	0.096	0.097	0.099			0.757	0.883	0.894	0.939			0.095		0.094	0.099			0.095	0.096	0.095	0.093			0.092	0.094	0.095	0.105			0.091
15:59:10	0.96	0.95	1.043	1.078			0.587	0.492	0.508	0.488			0.105	0.101	0.101	0.106			0.095	0.096	0.097	0.099			0.757	0.884	0.895	0.945			0.096		0.094	0.1			0.095	0.096	0.095	0.093			0.091	0.094	0.095	0.104			0.091
16:19:10	0.969	0.951	1.047	1.083			0.586	0.491	0.507	0.486			0.105	0.101	0.101	0.106			0.095	0.096	0.097	0.099			0.761	0.895	0.896	0.957			0.095		0.094	0.099			0.095	0.096	0.095	0.093			0.091	0.094	0.095	0.103			0.091
16:39:10	0.973	0.951	1.052	1.087			0.585	0.49	0.504	0.485			0.105	0.101	0.1	0.105			0.095	0.096	0.097	0.099			0.763	0.889	0.897	0.961			0.095		0.094	0.099			0.095	0.096	0.095	0.093			0.091	0.094	0.095	0.102			0.091
16:59:10	0.972	0.955	1.053	1.092			0.584	0.489	0.504	0.484			0.105	0.1	0.1	0.105			0.095	0.096	0.096	0.099			0.766	0.886	0.897	0.967			0.095		0.094	0.099			0.094	0.096	0.095	0.093			0.091	0.094	0.095	0.101			0.091
17:19:10	0.972	0.956	1.054	1.094			0.584	0.488	0.503	0.483			0.105	0.1	0.1	0.105			0.095	0.096	0.096	0.099			0.766	0.881	0.898	0.971			0.095		0.094	0.098			0.094	0.096	0.095	0.093			0.091	0.094	0.094	0.101			0.091
AAC(3)-Xia
	AAC(3)-XIa	0 ug/mL Sisomicin					AAC(3)-XIa	3 ug/mL Sisomicin					AAC(3)-XIa	6 ug/mL Sisomicin					AAC(3)-XIa	12 ug/mL Sisomicin					AAC(3)-XIa	0 ug/mL Gentmicin					AAC(3)-XIa	3 ug/mL Gentmicin					AAC(3)-XIa	6 ug/mL Gentmicin					AAC(3)-XIa	12 ug/mL Gentmicin					Media control
	replicate 1	replicate 2	replicate 3	replicate 4			replicate 1	replicate 2	replicate 3	replicate 4			replicate 1	replicate 2	replicate 3	replicate 4			replicate 1	replicate 2	replicate 3	replicate 4			replicate 1	replicate 2	replicate 3	replicate 4			replicate 1	replicate 2	replicate 3	replicate 4			replicate 1	replicate 2	replicate 3	replicate 4			replicate 1	replicate 2	replicate 3	replicate 4			replicate 1
time point
00:19:10	0.104	0.103	0.1	0.1			0.1	0.102	0.105	0.111			0.102	0.098	0.095	0.101			0.092	0.101	0.106	0.1			0.095	0.1	0.094	0.098			0.095	0.096	0.093	0.094			0.093	0.093	0.094	0.092			0.095	0.095	0.095	0.093			0.091
00:39:10	0.123	0.114	0.105	0.105			0.104	0.106	0.11	0.116			0.106	0.102	0.097	0.107			0.092	0.101	0.108	0.101			0.098	0.111	0.097	0.102			0.099	0.099	0.096	0.096			0.094	0.094	0.096	0.093			0.096	0.1	0.097	0.095			0.091
00:59:10	0.146	0.129	0.116	0.115			0.111	0.115	0.118	0.129			0.113	0.108	0.1	0.114			0.092	0.103	0.11	0.102			0.105	0.125	0.104	0.111			0.104	0.106	0.1	0.101			0.096	0.096	0.102	0.095			0.097	0.103	0.103	0.096			0.091
01:19:10	0.174	0.155	0.133	0.132			0.123	0.127	0.131	0.145			0.123	0.116	0.104	0.123			0.092	0.104	0.111	0.104			0.118	0.146	0.118	0.125			0.114	0.116	0.108	0.108			0.097	0.098	0.104	0.098			0.099	0.104	0.108	0.097			0.091
01:39:10	0.217	0.188	0.162	0.161			0.14	0.145	0.147	0.165			0.138	0.128	0.112	0.139			0.092	0.105	0.111	0.104			0.14	0.177	0.14	0.149			0.13	0.133	0.12	0.12			0.099	0.099	0.105	0.1			0.099	0.105	0.112	0.098			0.091
01:59:10	0.274	0.238	0.206	0.211			0.166	0.171	0.171	0.193			0.162	0.147	0.124	0.162			0.092	0.105	0.112	0.105			0.177	0.219	0.174	0.194			0.155	0.157	0.139	0.14			0.1	0.101	0.105	0.1			0.1	0.106	0.112	0.099			0.091
02:19:10	0.341	0.305	0.265	0.297			0.202	0.205	0.2	0.228			0.194	0.17	0.14	0.189			0.092	0.105	0.112	0.105			0.226	0.275	0.227	0.275			0.196	0.192	0.168	0.168			0.102	0.104	0.106	0.101			0.102	0.106	0.113	0.1			0.091
02:39:10	0.413	0.384	0.335	0.441			0.238	0.243	0.239	0.272			0.235	0.2	0.161	0.22			0.092	0.106	0.112	0.106			0.282	0.342	0.31	0.394			0.265	0.241	0.209	0.207			0.103	0.106	0.106	0.102			0.104	0.105	0.112	0.101			0.091
02:59:10	0.454	0.423	0.379	0.544			0.278	0.276	0.276	0.323			0.284	0.236	0.187	0.252			0.093	0.106	0.112	0.106			0.319	0.385	0.382	0.49			0.348	0.291	0.257	0.254			0.104	0.107	0.108	0.101			0.106	0.104	0.112	0.103			0.092
03:19:10	0.497	0.456	0.454	0.612			0.316	0.307	0.311	0.368			0.333	0.271	0.216	0.293			0.093	0.106	0.112	0.107			0.359	0.465	0.468	0.502			0.457	0.326	0.29	0.296			0.106	0.109	0.11	0.101			0.106	0.103	0.112	0.104			0.092
03:39:10	0.523	0.474	0.519	0.653			0.336	0.335	0.335	0.399			0.368	0.301	0.248	0.351			0.093	0.106	0.112	0.108			0.394	0.514	0.516	0.502			0.524	0.355	0.327	0.336			0.108	0.11	0.11	0.1			0.105	0.102	0.111	0.106			0.092
03:59:10	0.544	0.49	0.56	0.697			0.363	0.353	0.355	0.423			0.4	0.323	0.269	0.408			0.093	0.106	0.112	0.108			0.43	0.564	0.566	0.53			0.567	0.386	0.363	0.369			0.11	0.113	0.112	0.099			0.103	0.102	0.11	0.107			0.092
04:19:10	0.585	0.516	0.613	0.732			0.38	0.367	0.374	0.441			0.423	0.342	0.285	0.449			0.093	0.106	0.112	0.109			0.471	0.608	0.602	0.568			0.6	0.407	0.393	0.401			0.112	0.114	0.113	0.099			0.101	0.101	0.109	0.107			0.092
04:39:10	0.61	0.536	0.659	0.758			0.4	0.388	0.391	0.466			0.442	0.358	0.299	0.484			0.093	0.106	0.112	0.109			0.515	0.639	0.633	0.626			0.635	0.432	0.421	0.436			0.113	0.116	0.113	0.098			0.1	0.101	0.108	0.108			0.092
04:59:10	0.64	0.564	0.684	0.756			0.434	0.41	0.417	0.5			0.462	0.372	0.319	0.52			0.093	0.107	0.112	0.11			0.547	0.663	0.652	0.664			0.663	0.461	0.452	0.473			0.114	0.117	0.114	0.097			0.099	0.1	0.108	0.109			0.092
05:19:10	0.658	0.585	0.714	0.737			0.457	0.431	0.435	0.525			0.48	0.384	0.339	0.55			0.093	0.107	0.112	0.11			0.571	0.686	0.672	0.685			0.686	0.495	0.49	0.505			0.116	0.119	0.115	0.097			0.098	0.1	0.108	0.109			0.092
05:39:10	0.686	0.612	0.746	0.717			0.479	0.453	0.453	0.547			0.508	0.396	0.359	0.582			0.093	0.107	0.113	0.111			0.594	0.712	0.695	0.683			0.707	0.523	0.523	0.531			0.117	0.12	0.115	0.097			0.098	0.099	0.108	0.11			0.092
05:59:10	0.7	0.634	0.764	0.717			0.501	0.469	0.468	0.567			0.533	0.405	0.377	0.602			0.093	0.107	0.113	0.111			0.615	0.737	0.717	0.662			0.727	0.546	0.549	0.55			0.118	0.12	0.114	0.096			0.097	0.099	0.108	0.111			0.092
06:19:10	0.717	0.657	0.788	0.712			0.524	0.481	0.485	0.586			0.559	0.416	0.395	0.623			0.093	0.107	0.113	0.11			0.634	0.767	0.742	0.645			0.745	0.572	0.581	0.571			0.119	0.121	0.114	0.096			0.097	0.099	0.108	0.112			0.092
06:39:10	0.742	0.683	0.818	0.723			0.536	0.489	0.491	0.599			0.594	0.43	0.417	0.64			0.093	0.107	0.113	0.11			0.65	0.785	0.762	0.634			0.753	0.592	0.603	0.584			0.119	0.122	0.114	0.096			0.097	0.099	0.107	0.111			0.092
06:59:10	0.752	0.702	0.821	0.722			0.548	0.497	0.496	0.612			0.62	0.437	0.433	0.648			0.093	0.107	0.113	0.11			0.661	0.792	0.773	0.637			0.752	0.608	0.621	0.596			0.12	0.123	0.114	0.096			0.097	0.098	0.106	0.111			0.092
07:19:10	0.772	0.721	0.845	0.725			0.561	0.501	0.506	0.622			0.653	0.448	0.452	0.662			0.093	0.107	0.113	0.11			0.68	0.802	0.784	0.647			0.766	0.625	0.639	0.611			0.121	0.123	0.114	0.096			0.097	0.098	0.106	0.11			0.092
07:39:10	0.778	0.734	0.842	0.748			0.574	0.514	0.511	0.633			0.676	0.458	0.465	0.667			0.093	0.107	0.112	0.11			0.698	0.81	0.795	0.665			0.778	0.643	0.658	0.627			0.121	0.123	0.113	0.096			0.096	0.098	0.105	0.11			0.092
07:59:10	0.792	0.749	0.859	0.763			0.583	0.515	0.517	0.641			0.707	0.471	0.48	0.678			0.093	0.107	0.113	0.109			0.704	0.812	0.797	0.709			0.775	0.653	0.666	0.636			0.121	0.123	0.113	0.096			0.096	0.098	0.105	0.111			0.092
08:19:10	0.798	0.76	0.863	0.789			0.594	0.525	0.522	0.647			0.729	0.484	0.493	0.685			0.093	0.106	0.112	0.109			0.708	0.805	0.793	0.769			0.768	0.663	0.671	0.64			0.121	0.123	0.113	0.096			0.096	0.097	0.105	0.11			0.092
08:39:10	0.808	0.77	0.869	0.824			0.605	0.531	0.526	0.656			0.751	0.498	0.506	0.693			0.093	0.105	0.112	0.109			0.719	0.817	0.801	0.806			0.782	0.672	0.683	0.65			0.121	0.123	0.113	0.096			0.096	0.097	0.104	0.11			0.092
08:59:10	0.814	0.777	0.871	0.851			0.63	0.547	0.54	0.681			0.767	0.512	0.517	0.699			0.093	0.105	0.112	0.109			0.716	0.804	0.792	0.794			0.773	0.672	0.685	0.649			0.122	0.122	0.112	0.096			0.096	0.097	0.103	0.109			0.092
09:19:10	0.822	0.786	0.882	0.881			0.649	0.567	0.553	0.7			0.785	0.525	0.527	0.709			0.093	0.105	0.112	0.109			0.724	0.808	0.797	0.798			0.788	0.682	0.693	0.654			0.121	0.122	0.111	0.096			0.096	0.097	0.102	0.108			0.092
09:39:10	0.826	0.79	0.878	0.904			0.663	0.576	0.569	0.713			0.802	0.535	0.539	0.71			0.093	0.104	0.112	0.108			0.728	0.811	0.802	0.809			0.801	0.687	0.697	0.658			0.122	0.122	0.111	0.096			0.096	0.097	0.102	0.107			0.092
09:59:10	0.83	0.795	0.884	0.918			0.673	0.58	0.572	0.722			0.812	0.549	0.548	0.717			0.093	0.104	0.112	0.108			0.73	0.809	0.801	0.814			0.807	0.69	0.706	0.66			0.122	0.122	0.109	0.096			0.096	0.097	0.102	0.108			0.092
10:19:10	0.831	0.8	0.89	0.925			0.681	0.584	0.574	0.73			0.825	0.557	0.555	0.722			0.093	0.103	0.111	0.108			0.732	0.81	0.803	0.822			0.81	0.695	0.71	0.661			0.122	0.122	0.109	0.096			0.096	0.097	0.102	0.107			0.092
10:39:10	0.832	0.804	0.894	0.957			0.688	0.59	0.577	0.737			0.833	0.567	0.564	0.727			0.093	0.103	0.111	0.108			0.735	0.809	0.805	0.827			0.807	0.697	0.716	0.664			0.122	0.122	0.108	0.096			0.095	0.097	0.101	0.107			0.092
10:59:10	0.84	0.809	0.901	0.972			0.695	0.594	0.579	0.743			0.845	0.578	0.57	0.732			0.093	0.102	0.111	0.107			0.732	0.805	0.8	0.828			0.795	0.696	0.709	0.658			0.122	0.121	0.108	0.095			0.095	0.096	0.101	0.107			0.092
11:19:10	0.842	0.815	0.907	0.977			0.704	0.599	0.583	0.753			0.85	0.587	0.577	0.735			0.093	0.102	0.11	0.106			0.74	0.806	0.806	0.836			0.802	0.708	0.718	0.665			0.122	0.121	0.108	0.095			0.095	0.097	0.101	0.107			0.092
11:39:10	0.848	0.821	0.913	0.987			0.711	0.601	0.586	0.758			0.854	0.597	0.584	0.741			0.093	0.102	0.11	0.106			0.747	0.812	0.813	0.847			0.811	0.725	0.722	0.671			0.121	0.12	0.107	0.095			0.095	0.096	0.1	0.107			0.092
11:59:10	0.851	0.82	0.916	0.988			0.718	0.602	0.586	0.765			0.852	0.606	0.591	0.742			0.093	0.101	0.11	0.107			0.746	0.808	0.809	0.854			0.802	0.725	0.716	0.669			0.121	0.119	0.105	0.095			0.095	0.096	0.101	0.106			0.092
12:19:10	0.855	0.825	0.921	0.995			0.726	0.607	0.591	0.773			0.851	0.613	0.596	0.746			0.093	0.101	0.109	0.106			0.752	0.813	0.812	0.879			0.809	0.729	0.718	0.67			0.121	0.119	0.105	0.095			0.095	0.096	0.1	0.106			0.092
12:39:10	0.854	0.827	0.925	1.001			0.741	0.631	0.615	0.786			0.849	0.62	0.602	0.749			0.093	0.101	0.109	0.105			0.756	0.829	0.825	0.891			0.822	0.745	0.733	0.677			0.121	0.118	0.104	0.095			0.095	0.096	0.1	0.106			0.092
12:59:10	0.859	0.833	0.933	1.004			0.747	0.634	0.621	0.795			0.838	0.627	0.606	0.748			0.093	0.101	0.109	0.105			0.766	0.843	0.845	0.898			0.827	0.755	0.741	0.688			0.12	0.117	0.103	0.094			0.095	0.096	0.099	0.105			0.092
13:19:10	0.863	0.833	0.963	1.009			0.745	0.632	0.619	0.794			0.829	0.634	0.612	0.751			0.093	0.101	0.108	0.104			0.761	0.842	0.843	0.898			0.827	0.755	0.741	0.68			0.12	0.116	0.102	0.094			0.094	0.096	0.099	0.105			0.092
13:39:10	0.869	0.837	0.969	1.006			0.742	0.632	0.619	0.79			0.819	0.639	0.613	0.744			0.093	0.101	0.108	0.104			0.769	0.85	0.85	0.909			0.836	0.764	0.75	0.691			0.12	0.116	0.102	0.094			0.094	0.096	0.099	0.105			0.092
13:59:10	0.887	0.841	0.977	1.008			0.738	0.632	0.618	0.787			0.805	0.641	0.612	0.741			0.093	0.1	0.108	0.104			0.792	0.856	0.859	0.917			0.847	0.779	0.788	0.705			0.12	0.115	0.101	0.094			0.094	0.096	0.099	0.105			0.092
14:19:10	0.893	0.842	0.981	1.009			0.744	0.634	0.623	0.797			0.792	0.645	0.615	0.738			0.093	0.1	0.108	0.103			0.807	0.858	0.861	0.919			0.847	0.783	0.805	0.705			0.119	0.114	0.101	0.094			0.094	0.096	0.099	0.105			0.092
14:39:10	0.906	0.868	0.996	1.021			0.747	0.635	0.625	0.799			0.784	0.654	0.626	0.749			0.093	0.1	0.108	0.103			0.811	0.857	0.861	0.919			0.845	0.788	0.82	0.699			0.119	0.114	0.1	0.094			0.094	0.095	0.099	0.105			0.092
14:59:10	0.917	0.885	1.005	1.026			0.745	0.635	0.627	0.795			0.771	0.663	0.629	0.759			0.093	0.1	0.107	0.103			0.817	0.861	0.863	0.922			0.846	0.804	0.827	0.702			0.118	0.113	0.1	0.094			0.094	0.096	0.098	0.105			0.092
15:19:10	0.929	0.897	1.014	1.036			0.739	0.631	0.623	0.789			0.762	0.67	0.64	0.762			0.093	0.1	0.107	0.103			0.816	0.862	0.86	0.921			0.842	0.817	0.821	0.698			0.118	0.113	0.1	0.094			0.094	0.096	0.098	0.105			0.092
15:39:10	0.937	0.91	1.02	1.039			0.731	0.629	0.62	0.782			0.75	0.674	0.64	0.763			0.093	0.1	0.107	0.102			0.81	0.863	0.863	0.919			0.84	0.841	0.812	0.699			0.117	0.112	0.1	0.094			0.094	0.096	0.098	0.105			0.092
15:59:10	0.937	0.914	1.019	1.038			0.728	0.621	0.619	0.782			0.741	0.672	0.635	0.76			0.093	0.1	0.107	0.102			0.806	0.864	0.865	0.921			0.835	0.842	0.803	0.703			0.117	0.111	0.099	0.094			0.094	0.096	0.098	0.106			0.092
16:19:10	0.941	0.921	1.022	1.044			0.717	0.616	0.619	0.767			0.733	0.676	0.639	0.765			0.093	0.1	0.107	0.102			0.808	0.868	0.869	0.924			0.831	0.848	0.804	0.709			0.116	0.11	0.099	0.094			0.094	0.096	0.097	0.105			0.092
16:39:10	0.943	0.927	1.021	1.052			0.704	0.61	0.614	0.754			0.725	0.677	0.641	0.765			0.093	0.1	0.106	0.102			0.807	0.869	0.871	0.929			0.828	0.851	0.803	0.725			0.114	0.109	0.098	0.094			0.094	0.096	0.097	0.104			0.092
16:59:10	0.94	0.928	1.02	1.052			0.696	0.605	0.609	0.743			0.717	0.676	0.638	0.764			0.093	0.1	0.106	0.102			0.814	0.869	0.875	0.932			0.826	0.858	0.805	0.784			0.113	0.108	0.098	0.094			0.094	0.095	0.096	0.104			0.092
17:19:10	0.942	0.929	1.02	1.054			0.688	0.602	0.607	0.733			0.71	0.676	0.638	0.763			0.093	0.1	0.106	0.102			0.815	0.871	0.876	0.932			0.823	0.864	0.807	0.803			0.112	0.107	0.098	0.094			0.094	0.096	0.097	0.104			0.092
AAC(3)-IIIa
	AAC(3)-IIIa	0 ug/mL Sisomicin					AAC(3)-IIIa	3 ug/mL Sisomicin					AAC(3)-IIIa	6 ug/mL Sisomicin					AAC(3)-IIIa	12 ug/mL Sisomicin					AAC(3)-IIIa	0 ug/mL Gentmicin					AAC(3)-IIIa	3 ug/mL Gentmicin					AAC(3)-IIIa	6 ug/mL Gentmicin					AAC(3)-IIIa	12 ug/mL Gentmicin					Media control
	replicate 1	replicate 2	replicate 3	replicate 4			replicate 1	replicate 2	replicate 3	replicate 4			replicate 1	replicate 2	replicate 3	replicate 4			replicate 1	replicate 2	replicate 3	replicate 4			replicate 1	replicate 2	replicate 3	replicate 4			replicate 1	replicate 2	replicate 3	replicate 4			replicate 1	replicate 2	replicate 3	replicate 4			replicate 1	replicate 2	replicate 3	replicate 4			replicate 1
time point	E4	F4	G4	H4			A4	B4	C4	D4			A4	B4	C4	D4			E3	F3	G3	H3			E6	F6	G6	H6			A5	B5	C5	D5			E4	F4	G4	H4			A5	B5	C5	D5			A12
00:19:10	0.103	0.1	0.099	0.102			0.101	0.111	0.101	0.099			0.102	0.099	0.1	0.105			0.103	0.098	0.098	0.099			0.093	0.095	0.094				0.099	0.094	0.099	0.1			0.097	0.094	0.107	0.093			0.094	0.094	0.093	0.093			0.087
00:39:10	0.106	0.105	0.103	0.107			0.104	0.115	0.104	0.102			0.104	0.1	0.102	0.107			0.103	0.098	0.098	0.1			0.096	0.098	0.096				0.102	0.096	0.102	0.104			0.098	0.096	0.11	0.094			0.095	0.095	0.094	0.094			0.087
00:59:10	0.117	0.115	0.113	0.117			0.112	0.121	0.111	0.108			0.108	0.103	0.108	0.113			0.106	0.099	0.099	0.101			0.102	0.105	0.102				0.106	0.099	0.106	0.11			0.1	0.098	0.116	0.098			0.095	0.096	0.095	0.095			0.087
01:19:10	0.135	0.132	0.129	0.135			0.125	0.132	0.122	0.117			0.112	0.106	0.111	0.117			0.105	0.099	0.099	0.102			0.113	0.116	0.112				0.111	0.103	0.112	0.117			0.103	0.1	0.121	0.102			0.095	0.097	0.097	0.097			0.087
01:39:10	0.164	0.159	0.157	0.167			0.143	0.147	0.136	0.13			0.117	0.11	0.116	0.124			0.106	0.099	0.099	0.103			0.133	0.135	0.13				0.115	0.107	0.119	0.126			0.106	0.102	0.126	0.105			0.096	0.099	0.099	0.098			0.087
01:59:10	0.203	0.198	0.201	0.223			0.168	0.167	0.154	0.149			0.124	0.115	0.123	0.133			0.106	0.099	0.099	0.103			0.166	0.166	0.158				0.122	0.112	0.13	0.138			0.108	0.104	0.127	0.105			0.097	0.101	0.101	0.099			0.087
02:19:10	0.254	0.244	0.271	0.307			0.208	0.191	0.177	0.174			0.132	0.121	0.132	0.144			0.106	0.1	0.099	0.104			0.209	0.208	0.198				0.131	0.118	0.146	0.151			0.111	0.106	0.129	0.105			0.099	0.102	0.104	0.101			0.087
02:39:10	0.308	0.295	0.354	0.403			0.256	0.223	0.208	0.206			0.142	0.129	0.141	0.154			0.105	0.1	0.099	0.104			0.264	0.27	0.26				0.141	0.124	0.164	0.167			0.112	0.108	0.13	0.105			0.1	0.103	0.105	0.103			0.087
02:59:10	0.345	0.34	0.421	0.449			0.313	0.259	0.242	0.245			0.15	0.138	0.151	0.163			0.105	0.1	0.099	0.105			0.305	0.329	0.322				0.153	0.132	0.182	0.188			0.114	0.11	0.132	0.105			0.101	0.103	0.106	0.106			0.087
03:19:10	0.375	0.371	0.488	0.495			0.364	0.286	0.271	0.274			0.158	0.145	0.161	0.172			0.105	0.1	0.099	0.105			0.347	0.382	0.38				0.166	0.14	0.201	0.216			0.115	0.112	0.135	0.103			0.1	0.102	0.106	0.109			0.087
03:39:10	0.414	0.403	0.532	0.524			0.395	0.308	0.297	0.3			0.166	0.152	0.171	0.18			0.106	0.1	0.099	0.106			0.378	0.413	0.425				0.179	0.15	0.215	0.252			0.117	0.113	0.136	0.102			0.1	0.102	0.106	0.112			0.087
03:59:10	0.439	0.426	0.57	0.542			0.42	0.329	0.319	0.322			0.171	0.16	0.181	0.187			0.106	0.1	0.099	0.106			0.408	0.441	0.456				0.193	0.163	0.23	0.29			0.118	0.115	0.138	0.1			0.099	0.101	0.105	0.114			0.087
04:19:10	0.47	0.451	0.61	0.568			0.442	0.346	0.336	0.335			0.178	0.169	0.191	0.195			0.106	0.101	0.099	0.107			0.443	0.467	0.486				0.207	0.179	0.248	0.335			0.119	0.117	0.138	0.099			0.097	0.1	0.104	0.115			0.087
04:39:10	0.506	0.479	0.643	0.599			0.47	0.371	0.357	0.362			0.183	0.178	0.201	0.203			0.106	0.101	0.099	0.108			0.479	0.491	0.515				0.224	0.198	0.273	0.374			0.12	0.118	0.139	0.098			0.097	0.099	0.104	0.116			0.087
04:59:10	0.54	0.507	0.669	0.626			0.503	0.395	0.384	0.39			0.188	0.188	0.211	0.211			0.107	0.102	0.1	0.109			0.504	0.507	0.535				0.243	0.223	0.292	0.404			0.121	0.119	0.139	0.098			0.096	0.099	0.103	0.118			0.087
05:19:10	0.573	0.537	0.687	0.653			0.526	0.414	0.405	0.411			0.191	0.199	0.22	0.219			0.107	0.102	0.1	0.111			0.526	0.523	0.553				0.263	0.253	0.314	0.425			0.121	0.121	0.139	0.097			0.096	0.099	0.103	0.118			0.087
05:39:10	0.602	0.566	0.708	0.68			0.551	0.432	0.422	0.43			0.195	0.213	0.23	0.227			0.108	0.103	0.1	0.111			0.549	0.536	0.572				0.284	0.29	0.336	0.444			0.122	0.122	0.139	0.097			0.096	0.098	0.102	0.119			0.087
05:59:10	0.625	0.591	0.72	0.703			0.574	0.451	0.437	0.449			0.199	0.224	0.238	0.235			0.108	0.104	0.1	0.112			0.568	0.548	0.585				0.31	0.333	0.364	0.46			0.123	0.122	0.138	0.097			0.095	0.098	0.102	0.119			0.088
06:19:10	0.646	0.618	0.733	0.723			0.595	0.464	0.45	0.463			0.203	0.235	0.247	0.243			0.109	0.104	0.101	0.114			0.589	0.562	0.602				0.339	0.367	0.397	0.476			0.123	0.123	0.137	0.096			0.095	0.098	0.101	0.119			0.087
06:39:10	0.669	0.64	0.747	0.741			0.605	0.471	0.456	0.474			0.206	0.247	0.256	0.251			0.11	0.106	0.101	0.114			0.606	0.573	0.615				0.363	0.393	0.437	0.488			0.123	0.124	0.136	0.096			0.095	0.098	0.101	0.12			0.087
06:59:10	0.683	0.66	0.755	0.768			0.611	0.475	0.462	0.481			0.21	0.256	0.267	0.258			0.11	0.106	0.101	0.114			0.621	0.585	0.628				0.382	0.413	0.475	0.498			0.124	0.125	0.135	0.096			0.095	0.098	0.101	0.12			0.087
07:19:10	0.701	0.674	0.766	0.801			0.621	0.483	0.468	0.486			0.214	0.267	0.277	0.266			0.111	0.107	0.101	0.114			0.635	0.596	0.64				0.401	0.437	0.513	0.511			0.124	0.126	0.133	0.096			0.095	0.097	0.1	0.12			0.087
07:39:10	0.708	0.686	0.771	0.826			0.63	0.49	0.475	0.493			0.218	0.274	0.288	0.272			0.111	0.108	0.101	0.114			0.65	0.608	0.654				0.421	0.462	0.54	0.526			0.124	0.126	0.13	0.096			0.094	0.097	0.1	0.119			0.087
07:59:10	0.721	0.699	0.782	0.85			0.638	0.498	0.481	0.499			0.223	0.283	0.3	0.279			0.111	0.108	0.101	0.113			0.659	0.616	0.662				0.429	0.48	0.554	0.533			0.124	0.126	0.127	0.096			0.094	0.097	0.099	0.119			0.087
08:19:10	0.729	0.708	0.784	0.866			0.649	0.504	0.485	0.508			0.23	0.292	0.31	0.286			0.11	0.109	0.101	0.111			0.666	0.624	0.668				0.432	0.49	0.558	0.537			0.125	0.127	0.123	0.096			0.094	0.097	0.099	0.119			0.087
08:39:10	0.735	0.719	0.789	0.875			0.659	0.512	0.49	0.514			0.237	0.299	0.318	0.292			0.111	0.109	0.101	0.109			0.676	0.634	0.68				0.44	0.507	0.58	0.548			0.125	0.127	0.119	0.095			0.094	0.097	0.099	0.119			0.087
08:59:10	0.74	0.724	0.792	0.876			0.681	0.523	0.504	0.533			0.242	0.305	0.327	0.299			0.11	0.109	0.101	0.108			0.678	0.638	0.682				0.439	0.513	0.582	0.548			0.124	0.127	0.116	0.095			0.094	0.096	0.099	0.119			0.087
09:19:10	0.749	0.732	0.799	0.885			0.697	0.539	0.517	0.551			0.261	0.313	0.337	0.307			0.11	0.11	0.101	0.106			0.686	0.646	0.689				0.441	0.523	0.589	0.553			0.124	0.127	0.114	0.095			0.094	0.096	0.098	0.118			0.087
09:39:10	0.752	0.737	0.806	0.897			0.706	0.551	0.529	0.563			0.278	0.317	0.343	0.313			0.11	0.109	0.101	0.105			0.693	0.652	0.698				0.442	0.526	0.592	0.556			0.124	0.127	0.113	0.095			0.094	0.096	0.098	0.118			0.087
09:59:10	0.755	0.74	0.812	0.903			0.713	0.556	0.535	0.57			0.299	0.323	0.349	0.322			0.109	0.11	0.1	0.104			0.696	0.656	0.7				0.444	0.531	0.598	0.553			0.125	0.127	0.112	0.095			0.094	0.096	0.098	0.118			0.087
10:19:10	0.76	0.745	0.817	0.905			0.718	0.558	0.537	0.574			0.314	0.329	0.356	0.328			0.109	0.11	0.1	0.103			0.7	0.659	0.705				0.446	0.531	0.597	0.552			0.125	0.127	0.111	0.095			0.093	0.096	0.097	0.117			0.087
10:39:10	0.767	0.752	0.825	0.911			0.724	0.56	0.537	0.578			0.325	0.333	0.359	0.333			0.108	0.11	0.1	0.103			0.703	0.664	0.709				0.453	0.531	0.595	0.55			0.126	0.127	0.111	0.095			0.093	0.096	0.097	0.117			0.087
10:59:10	0.773	0.758	0.834	0.917			0.729	0.562	0.539	0.583			0.335	0.337	0.363	0.336			0.107	0.109	0.1	0.102			0.702	0.664	0.706				0.464	0.527	0.587	0.546			0.126	0.128	0.11	0.095			0.093	0.096	0.097	0.117			0.087
11:19:10	0.78	0.766	0.84	0.923			0.734	0.561	0.539	0.584			0.342	0.341	0.367	0.34			0.107	0.108	0.099	0.102			0.71	0.668	0.715				0.474	0.531	0.588	0.547			0.126	0.128	0.109	0.095			0.093	0.095	0.097	0.116			0.087
11:39:10	0.789	0.774	0.85	0.932			0.738	0.56	0.54	0.586			0.354	0.344	0.37	0.344			0.106	0.108	0.099	0.102			0.717	0.676	0.721				0.482	0.545	0.592	0.555			0.125	0.128	0.108	0.095			0.093	0.095	0.097	0.116			0.087
11:59:10	0.793	0.779	0.856	0.956			0.742	0.559	0.536	0.586			0.363	0.345	0.372	0.346			0.105	0.107	0.099	0.101			0.716	0.676	0.722				0.488	0.545	0.587	0.555			0.126	0.128	0.108	0.095			0.092	0.095	0.097	0.115			0.087
12:19:10	0.799	0.788	0.867	0.97			0.746	0.563	0.538	0.589			0.371	0.348	0.373	0.349			0.105	0.107	0.098	0.101			0.72	0.68	0.726				0.488	0.554	0.591	0.562			0.126	0.128	0.107	0.095			0.092	0.095	0.096	0.115			0.088
12:39:10	0.807	0.796	0.896	0.976			0.754	0.577	0.558	0.598			0.381	0.349	0.376	0.35			0.105	0.106	0.098	0.101			0.726	0.686	0.733				0.494	0.565	0.602	0.559			0.126	0.128	0.107	0.095			0.092	0.095	0.096	0.115			0.088
12:59:10	0.81	0.799	0.911	0.983			0.755	0.576	0.557	0.595			0.389	0.351	0.378	0.352			0.104	0.105	0.098	0.101			0.731	0.692	0.739				0.5	0.579	0.611	0.568			0.125	0.128	0.107	0.095			0.092	0.095	0.096	0.115			0.088
13:19:10	0.825	0.806	0.921	0.991			0.749	0.573	0.553	0.59			0.399	0.351	0.377	0.354			0.104	0.104	0.098	0.101			0.728	0.691	0.738				0.505	0.58	0.615	0.574			0.126	0.127	0.107	0.095			0.092	0.095	0.096	0.115			0.088
13:39:10	0.829	0.808	0.923	0.991			0.744	0.57	0.55	0.585			0.407	0.352	0.376	0.356			0.103	0.103	0.098	0.101			0.735	0.697	0.744				0.505	0.595	0.623	0.584			0.126	0.127	0.107	0.095			0.092	0.095	0.096	0.115			0.088
13:59:10	0.838	0.814	0.926	0.999			0.736	0.567	0.548	0.581			0.42	0.353	0.38	0.358			0.103	0.103	0.098	0.101			0.751	0.706	0.754				0.501	0.613	0.651	0.627			0.127	0.127	0.106	0.095			0.092	0.095	0.096	0.115			0.088
14:19:10	0.857	0.825	0.929	1.004			0.739	0.565	0.549	0.577			0.426	0.353	0.378	0.358			0.103	0.102	0.097	0.1			0.757	0.71	0.757				0.501	0.619	0.664	0.645			0.127	0.127	0.106	0.095			0.092	0.095	0.096	0.114			0.088
14:39:10	0.886	0.865	0.941	1.019			0.737	0.562	0.547	0.573			0.437	0.354	0.379	0.358			0.102	0.102	0.097	0.1			0.772	0.711	0.763				0.508	0.624	0.675	0.656			0.127	0.127	0.106	0.095			0.092	0.095	0.095	0.114			0.088
14:59:10	0.898	0.899	0.949	1.03			0.731	0.561	0.545	0.568			0.451	0.354	0.379	0.363			0.102	0.101	0.097	0.1			0.789	0.715	0.785				0.506	0.626	0.685	0.658			0.127	0.127	0.106	0.095			0.092	0.095	0.095	0.114			0.088
15:19:10	0.918	0.925	0.96	1.04			0.726	0.557	0.542	0.563			0.463	0.355	0.381	0.363			0.102	0.1	0.097	0.1			0.791	0.719	0.793				0.509	0.624	0.686	0.659			0.127	0.127	0.106	0.095			0.091	0.095	0.095	0.114			0.088
15:39:10	0.929	0.933	0.962	1.045			0.719	0.556	0.541	0.558			0.473	0.356	0.381	0.365			0.102	0.1	0.097	0.1			0.792	0.726	0.796				0.513	0.623	0.691	0.66			0.127	0.127	0.106	0.095			0.091	0.095	0.095	0.114			0.088
15:59:10	0.935	0.935	0.96	1.044			0.713	0.554	0.538	0.554			0.486	0.356	0.381	0.367			0.102	0.1	0.097	0.1			0.789	0.737	0.8				0.53	0.621	0.689	0.658			0.127	0.127	0.105	0.095			0.091	0.094	0.095	0.114			0.088
16:19:10	0.944	0.946	0.961	1.051			0.707	0.552	0.536	0.55			0.495	0.357	0.379	0.368			0.101	0.099	0.097	0.099			0.795	0.743	0.807				0.536	0.618	0.69	0.656			0.126	0.127	0.105	0.095			0.092	0.094	0.095	0.114			0.088
16:39:10	0.95	0.953	0.963	1.054			0.702	0.55	0.533	0.545			0.506	0.358	0.379	0.37			0.101	0.099	0.097	0.099			0.797	0.746	0.812				0.544	0.615	0.691	0.653			0.125	0.127	0.105	0.095			0.091	0.094	0.095	0.113			0.088
16:59:10	0.951	0.953	0.962	1.061			0.692	0.549	0.531	0.543			0.514	0.358	0.378	0.371			0.101	0.099	0.097	0.099			0.805	0.753	0.818				0.55	0.612	0.69	0.65			0.124	0.126	0.105	0.095			0.091	0.094	0.095	0.113			0.088
17:19:10	0.952	0.954	0.965	1.065			0.685	0.547	0.529	0.538			0.522	0.36	0.377	0.373			0.101	0.099	0.097	0.099			0.805	0.755	0.822				0.54	0.608	0.688	0.647			0.124	0.126	0.105	0.095			0.091	0.094	0.095	0.112			0.088
[truncated: 3 more columns]

## Sheet: Supp. Fig. 6
	AAC(3)-Ia exp	Empty Vector	AAC(3)-IIIa exp	Empty Vector	AAC(3)-XIa exp	Empty Vector
mean	5.23909	0.000296745	4.31326	0.000243763	2.55295	1.36102e-05
stdev	3.94154	0.000546512	2.64329	0.000477612	0.261583	1.96123e-05
st error	2.27565	0.000273256	1.5261	0.000238806	0.151025	9.80617e-06
